# Supplementary material for: Light-modulated stem cells in the camera-type eye of an annelid model for adult brain plasticity
Source: Nat Commun. 2025 Dec 1;16:9861. doi: 10.1038/s41467-025-65631-0 (PMC12669781; doi:10.1038/s41467-025-65631-0)
Supplement: Supplementary file 4 — Supplementary Data 1 [file 41467_2025_65631_MOESM4_ESM.xlsx]

## Sheet: Supplementary Data 1
Supplementary Data 1: Head / Brain atlas cluster markers
Cluster 0 "Mechano- / Chemosensory neurons_i"
Gene	avg_log2FC	% cluster	% rest	p_val_adj	BLAST annotation	Gene name in Platynereis
XLOC-051779	4.10974	0.823	0.051	0	[Uniprot/Swissprot]|e-value:0,088|sp|O64793|Y1675_ARATH|G-type lectin S-receptor-like serine/threonine-protein kinase At1g67520 OS=Arabidopsis thaliana OX=3702 GN=At1g67520 PE=2 SV=3||[RefSeqProtSlim]|no similarity	#N/A
XLOC-003370	4.09038	0.907	0.07	0	[Uniprot/Swissprot]|e-value:3e-22|sp|P34410|TWK7_CAEEL|TWiK family of potassium channels protein 7 OS=Caenorhabditis elegans OX=6239 GN=twk-7 PE=3 SV=3||[RefSeqProtSlim]|e-value:3e-136|CAD5115160.1|unnamed protein product [Dimorphilus gyrociliatus]	#N/A
XLOC-019985	4.02524	0.663	0.042	0	[RefSeqProtSlim]|e-value:0,065|PVD20042.1|hypothetical protein C0Q70_20536 [Pomacea canaliculata]||[Uniprot/Swissprot]|no similarity	#N/A
XLOC-067191	3.98261	0.693	0.039	0	[RefSeqProtSlim]|e-value:2e-04|VDI73553.1|vacuolar protein sorting-associated protein 13B [Mytilus galloprovincialis]||[Uniprot/Swissprot]|no similarity	#N/A
XLOC-017231	3.8635	0.757	0.064	0	[RefSeqProtSlim]|e-value:3e-04|XP_019616607.1|PREDICTED: uncharacterized protein LOC109464114 [Branchiostoma belcheri]||[Uniprot/Swissprot]|no similarity	#N/A
XLOC-045165	3.79875	0.702	0.052	0	[Uniprot/Swissprot]|e-value:9e-51|sp|O00339|MATN2_HUMAN|Matrilin-2 OS=Homo sapiens OX=9606 GN=MATN2 PE=1 SV=4||[RefSeqProtSlim]|e-value:0,0|ACH87536.1|matrilin-like protein [Platynereis dumerilii]	matnl
XLOC-067192	3.76586	0.338	0.029	0	[Uniprot/Swissprot]|no similarity||[RefSeqProtSlim]|no similarity	#N/A
XLOC-009916	3.70088	0.785	0.059	0	[RefSeqProtSlim]|e-value:3e-05|XP_021353928.1|uncharacterized protein LOC110450635, partial [Mizuhopecten yessoensis]||[Uniprot/Swissprot]|no similarity	#N/A
XLOC-059310	3.66451	0.779	0.061	0	[Uniprot/Swissprot]|e-value:8e-19|sp|Q6B3Y2|CAV1_SHEEP|Caveolin-1 OS=Ovis aries OX=9940 GN=CAV1 PE=2 SV=1||[RefSeqProtSlim]|e-value:9e-32|CAC9469864.1|Ofus.G012323 [Owenia fusiformis]	#N/A
XLOC-059311	3.648	0.859	0.096	0	[Uniprot/Swissprot]|e-value:2e-21|sp|Q2IBC1|CAV1_RHIFE|Caveolin-1 OS=Rhinolophus ferrumequinum OX=59479 GN=CAV1 PE=3 SV=1||[RefSeqProtSlim]|e-value:6e-40|XP_019638282.1|PREDICTED: caveolin-3-like [Branchiostoma belcheri]	#N/A
XLOC-060485	3.62051	0.757	0.054	0	[Uniprot/Swissprot]|e-value:8e-07|sp|Q5RD64|CNTP2_PONAB|Contactin-associated protein-like 2 OS=Pongo abelii OX=9601 GN=CNTNAP2 PE=2 SV=1||[RefSeqProtSlim]|e-value:0,0|VDI75794.1|Hypothetical predicted protein, partial [Mytilus galloprovincialis]	#N/A
XLOC-059051	3.58638	0.852	0.095	0	[Uniprot/Swissprot]|e-value:0,0|sp|P41383|TBA2_PATVU|Tubulin alpha-2/alpha-4 chain OS=Patella vulgata OX=6465 GN=TUB2 PE=2 SV=1||[RefSeqProtSlim]|e-value:0,0|AOR07106.1|tubulin alpha-1A [Enchytraeus cf. crypticus SL-2017]	#N/A
XLOC-055000	3.56653	0.128	0.006	0	[RefSeqProtSlim]|e-value:2e-04|CAD5116747.1|DgyrCDS5602 [Dimorphilus gyrociliatus]||[Uniprot/Swissprot]|no similarity	#N/A
XLOC-001838	3.52994	0.743	0.054	0	[Uniprot/Swissprot]|e-value:0,073|sp|O66680|SYLA_AQUAE|Leucine--tRNA ligase subunit alpha OS=Aquifex aeolicus (strain VF5) OX=224324 GN=leuS PE=1 SV=1||[RefSeqProtSlim]|no similarity	#N/A
XLOC-040336	3.50384	0.629	0.036	0	[Uniprot/Swissprot]|no similarity||[RefSeqProtSlim]|no similarity	#N/A
XLOC-002824	3.4055	0.569	0.043	0	[Uniprot/Swissprot]|e-value:7e-12|sp|D9HP26|CNR10_MAIZE|Cell number regulator 10 OS=Zea mays OX=4577 GN=CNR10 PE=2 SV=1||[RefSeqProtSlim]|e-value:1e-45|CAD5111834.1|DgyrCDS1102 [Dimorphilus gyrociliatus]	#N/A
XLOC-001837	3.37687	0.68	0.047	0	[RefSeqProtSlim]|e-value:1e-06|CAC9661431.1|Ofus.G111548 [Owenia fusiformis]||[Uniprot/Swissprot]|no similarity	#N/A
XLOC-047204	3.36005	0.643	0.039	0	[Uniprot/Swissprot]|e-value:3e-38|sp|P0C6B8|SVEP1_RAT|Sushi, von Willebrand factor type A, EGF and pentraxin domain-containing protein 1 OS=Rattus norvegicus OX=10116 GN=Svep1 PE=1 SV=1||[RefSeqProtSlim]|e-value:5e-166|CAD5112150.1|DgyrCDS1389 [Dimorphilus gyrociliatus]	#N/A
XLOC-026206	3.34329	0.617	0.042	0	[Uniprot/Swissprot]|e-value:2e-54|sp|H2LRU7|PKD2_ORYLA|Polycystin-2 OS=Oryzias latipes OX=8090 GN=pkd2 PE=1 SV=2||[RefSeqProtSlim]|e-value:0,0|AYU66847.1|LOV-1, partial [Platynereis dumerilii]	lov1
XLOC-026080	3.22704	0.942	0.102	0	[Uniprot/Swissprot]|e-value:0,0|sp|Q4GZT3|PKD2_BOVIN|Polycystin-2 OS=Bos taurus OX=9913 GN=PKD2 PE=2 SV=1||[RefSeqProtSlim]|e-value:0,0|QZA74859.1|polycystic kidney disease 2.1 [Platynereis dumerilii]	pkd2.1
XLOC-019742	3.17904	0.449	0.032	0	[RefSeqProtSlim]|e-value:3e-04|OWF35111.1|Protocadherin Fat 4 [Mizuhopecten yessoensis]||[Uniprot/Swissprot]|no similarity	#N/A
XLOC-015328	3.17031	0.56	0.028	0	[Uniprot/Swissprot]|e-value:1e-98|sp|Q86TI4|WDR86_HUMAN|WD repeat-containing protein 86 OS=Homo sapiens OX=9606 GN=WDR86 PE=2 SV=3||[RefSeqProtSlim]|e-value:0,0|CAC9588680.1|Ofus.G061795 [Owenia fusiformis]	#N/A
XLOC-035909	3.12954	0.646	0.066	0	[RefSeqProtSlim]|e-value:4e-11|CAD5111568.1|DgyrCDS866 [Dimorphilus gyrociliatus]||[Uniprot/Swissprot]|no similarity	#N/A
XLOC-043736	3.06635	0.915	0.155	0	[Uniprot/Swissprot]|no similarity||[RefSeqProtSlim]|no similarity	#N/A
XLOC-059050	3.06524	0.541	0.038	0	[Uniprot/Swissprot]|e-value:0,0|sp|P06603|TBA1_DROME|Tubulin alpha-1 chain OS=Drosophila melanogaster OX=7227 GN=alphaTub84B PE=1 SV=1||[RefSeqProtSlim]|e-value:0,0|CAD5115079.1|DgyrCDS4094 [Dimorphilus gyrociliatus]	#N/A
XLOC-047190	3.06279	0.532	0.066	0	[Uniprot/Swissprot]|e-value:2e-25|sp|Q80ZA4|PKHL1_MOUSE|Fibrocystin-L OS=Mus musculus OX=10090 GN=Pkhd1l1 PE=1 SV=1||[RefSeqProtSlim]|e-value:3e-74|XP_019623376.1|PREDICTED: fibrocystin-L-like [Branchiostoma belcheri]	#N/A
XLOC-052179	3.05656	0.416	0.023	0	[Uniprot/Swissprot]|e-value:5e-49|sp|P11121|CALM_PYUSP|Calmodulin OS=Pyuridae sp. OX=7734 PE=1 SV=2||[RefSeqProtSlim]|e-value:2e-49|OWF48458.1|Calmodulin-B [Mizuhopecten yessoensis]	#N/A
XLOC-061122	3.01779	0.574	0.042	0	[Uniprot/Swissprot]|e-value:0,0|sp|P41383|TBA2_PATVU|Tubulin alpha-2/alpha-4 chain OS=Patella vulgata OX=6465 GN=TUB2 PE=2 SV=1||[RefSeqProtSlim]|e-value:0,0|OWF51016.1|Tubulin alpha-1A chain [Mizuhopecten yessoensis]	#N/A
XLOC-040695	2.99992	0.285	0.038	0	[RefSeqProtSlim]|e-value:9e-08|CAC9647261.1|Ofus.G10441 [Owenia fusiformis]||[Uniprot/Swissprot]|no similarity	#N/A
XLOC-036557	2.91987	0.3	0.019	0	[Uniprot/Swissprot]|e-value:1e-08|sp|Q5R880|PLA2R_PONAB|Secretory phospholipase A2 receptor OS=Pongo abelii OX=9601 GN=PLA2R1 PE=2 SV=2||[RefSeqProtSlim]|e-value:2e-12|XP_011422412.3|macrophage mannose receptor 1 isoform X1 [Crassostrea gigas]	#N/A
XLOC-055351	2.88051	0.6	0.048	0	[Uniprot/Swissprot]|e-value:1e-24|sp|Q3KPT0|CC169_XENLA|Coiled-coil domain-containing protein 169 OS=Xenopus laevis OX=8355 GN=ccdc169 PE=2 SV=2||[RefSeqProtSlim]|e-value:4e-64|XP_025086236.1|coiled-coil domain-containing protein 169-like isoform X2 [Pomacea canaliculata]	#N/A
XLOC-000855	2.86624	0.411	0.026	0	[Uniprot/Swissprot]|e-value:2e-17|sp|Q6Z8P4|PIRL4_ORYSJ|Plant intracellular Ras-group-related LRR protein 4 OS=Oryza sativa subsp. japonica OX=39947 GN=IRL4 PE=2 SV=1||[RefSeqProtSlim]|e-value:4e-67|OWF38570.1|Malignant fibrous histiocytoma-amplified sequence 1-like [Mizuhopecten yessoensis]	#N/A
XLOC-024019	2.85768	0.442	0.024	0	[Uniprot/Swissprot]|e-value:9e-21|sp|P12104|FABPI_HUMAN|Fatty acid-binding protein, intestinal OS=Homo sapiens OX=9606 GN=FABP2 PE=1 SV=2||[RefSeqProtSlim]|e-value:3e-27|CAC9672731.1|Ofus.G22336 [Owenia fusiformis]	#N/A
XLOC-061120	2.84593	0.51	0.038	0	[Uniprot/Swissprot]|e-value:0,0|sp|P41383|TBA2_PATVU|Tubulin alpha-2/alpha-4 chain OS=Patella vulgata OX=6465 GN=TUB2 PE=2 SV=1||[RefSeqProtSlim]|e-value:0,0|AOR07106.1|tubulin alpha-1A [Enchytraeus cf. crypticus SL-2017]	#N/A
XLOC-044658	2.7501	0.438	0.024	0	[Uniprot/Swissprot]|e-value:1e-07|sp|Q96MU8|KREM1_HUMAN|Kremen protein 1 OS=Homo sapiens OX=9606 GN=KREMEN1 PE=1 SV=3||[RefSeqProtSlim]|e-value:3e-23|CAD5117813.1|DgyrCDS6562 [Dimorphilus gyrociliatus]	#N/A
XLOC-037964	2.7234	0.563	0.055	0	[Uniprot/Swissprot]|e-value:6e-160|sp|F8WLE0|KIF28_RAT|Kinesin-like protein KIF28P OS=Rattus norvegicus OX=10116 GN=Kif28p PE=2 SV=1||[RefSeqProtSlim]|e-value:0,0|CAC9662235.1|Ofus.G112506 [Owenia fusiformis]	#N/A
XLOC-063071	2.64803	0.455	0.039	0	[Uniprot/Swissprot]|e-value:7e-70|sp|P11881|ITPR1_MOUSE|Inositol 1,4,5-trisphosphate receptor type 1 OS=Mus musculus OX=10090 GN=Itpr1 PE=1 SV=2||[RefSeqProtSlim]|e-value:0,0|CAC9489735.1|Ofus.G021 [Owenia fusiformis]	#N/A
XLOC-022176	2.62415	0.151	0.005	0	[RefSeqProtSlim]|e-value:0,002|CAC9647261.1|Ofus.G10441 [Owenia fusiformis]||[Uniprot/Swissprot]|no similarity	#N/A
XLOC-054214	2.57587	0.41	0.02	0	[Uniprot/Swissprot]|e-value:0,032|sp|A6NNX1|RIAD1_HUMAN|RIIa domain-containing protein 1 OS=Homo sapiens OX=9606 GN=RIIAD1 PE=4 SV=1||[RefSeqProtSlim]|e-value:1e-06|CAC9669444.1|Ofus.G17875 [Owenia fusiformis]	#N/A
XLOC-012120	2.57394	0.346	0.025	0	[Uniprot/Swissprot]|no similarity||[RefSeqProtSlim]|no similarity	#N/A
XLOC-026890	2.56122	0.366	0.02	0	[Uniprot/Swissprot]|no similarity||[RefSeqProtSlim]|no similarity	#N/A
XLOC-024933	2.55971	0.335	0.032	0	[Uniprot/Swissprot]|e-value:7e-72|sp|Q7TN88|PK1L2_MOUSE|Polycystic kidney disease protein 1-like 2 OS=Mus musculus OX=10090 GN=Pkd1l2 PE=2 SV=1||[RefSeqProtSlim]|e-value:0,0|XP_034310452.1|uncharacterized protein LOC105340501 isoform X1 [Crassostrea gigas]	#N/A
XLOC-001671	2.523	0.418	0.048	0	[Uniprot/Swissprot]|e-value:5e-158|sp|Q8IVV2|LOXH1_HUMAN|Lipoxygenase homology domain-containing protein 1 OS=Homo sapiens OX=9606 GN=LOXHD1 PE=2 SV=4||[RefSeqProtSlim]|e-value:0,0|XP_012939779.1|lipoxygenase homology domain-containing protein 1 isoform X2 [Aplysia californica]	#N/A
XLOC-012552	2.5172	0.3	0.023	0	[Uniprot/Swissprot]|e-value:0,090|sp|O76083|PDE9A_HUMAN|High affinity cGMP-specific 3',5'-cyclic phosphodiesterase 9A OS=Homo sapiens OX=9606 GN=PDE9A PE=1 SV=1||[RefSeqProtSlim]|e-value:2e-78|VDI75794.1|Hypothetical predicted protein, partial [Mytilus galloprovincialis]	#N/A
XLOC-059561	2.48184	0.287	0.014	0	[Uniprot/Swissprot]|no similarity||[RefSeqProtSlim]|no similarity	#N/A
XLOC-049173	2.43	0.488	0.056	0	[Uniprot/Swissprot]|no similarity||[RefSeqProtSlim]|no similarity	#N/A
XLOC-028404	2.40825	0.259	0.016	0	[Uniprot/Swissprot]|e-value:1e-09|sp|G5ECS8|ADT1_CAEEL|A disintegrin and metalloproteinase with thrombospondin motifs adt-1 OS=Caenorhabditis elegans OX=6239 GN=adt-1 PE=2 SV=1||[RefSeqProtSlim]|e-value:2e-07|XP_035690011.1|cartilage intermediate layer protein 2-like [Branchiostoma floridae]	#N/A
XLOC-046023	2.39266	0.379	0.024	0	[Uniprot/Swissprot]|no similarity||[RefSeqProtSlim]|no similarity	#N/A
XLOC-066638	2.3744	0.435	0.044	0	[Uniprot/Swissprot]|e-value:9e-119|sp|Q26630|IDLC_STRPU|33 kDa inner dynein arm light chain, axonemal OS=Strongylocentrotus purpuratus OX=7668 PE=1 SV=1||[RefSeqProtSlim]|e-value:8e-127|CAC9561539.1|Ofus.G05126, partial [Owenia fusiformis]	#N/A
XLOC-063427	2.37386	0.352	0.024	0	[Uniprot/Swissprot]|e-value:0,009|sp|A4SCU1|ENGB_CHLPM|Probable GTP-binding protein EngB OS=Chlorobium phaeovibrioides (strain DSM 265 / 1930) OX=290318 GN=engB PE=3 SV=1||[RefSeqProtSlim]|e-value:1e-09|CAD5112812.1|DgyrCDS2024 [Dimorphilus gyrociliatus]	#N/A
XLOC-045167	2.36473	0.319	0.017	0	[Uniprot/Swissprot]|e-value:4e-12|sp|Q9V3Y3|DFP_DROME|Defense protein l(2)34Fc OS=Drosophila melanogaster OX=7227 GN=l(2)34Fc PE=2 SV=1||[RefSeqProtSlim]|e-value:5e-177|ACH87536.1|matrilin-like protein [Platynereis dumerilii]	#N/A
XLOC-000718	2.34018	0.352	0.027	0	[Uniprot/Swissprot]|e-value:2e-86|sp|Q96PR1|KCNC2_HUMAN|Potassium voltage-gated channel subfamily C member 2 OS=Homo sapiens OX=9606 GN=KCNC2 PE=1 SV=1||[RefSeqProtSlim]|e-value:0,0|CAD5120579.1|DgyrCDS9144 [Dimorphilus gyrociliatus]	#N/A
XLOC-038052	2.33159	0.333	0.021	0	[Uniprot/Swissprot]|e-value:4e-05|sp|Q99N43|KREM1_MOUSE|Kremen protein 1 OS=Mus musculus OX=10090 GN=Kremen1 PE=1 SV=2||[RefSeqProtSlim]|e-value:6e-35|CAC9565578.1|Ofus.G051355 [Owenia fusiformis]	#N/A
XLOC-054472	2.32123	0.384	0.034	0	[Uniprot/Swissprot]|no similarity||[RefSeqProtSlim]|no similarity	#N/A
XLOC-041041	2.29802	0.604	0.154	0	[Uniprot/Swissprot]|e-value:3e-25|sp|Q3T077|TPPP2_BOVIN|Tubulin polymerization-promoting protein family member 2 OS=Bos taurus OX=9913 GN=TPPP2 PE=2 SV=1||[RefSeqProtSlim]|e-value:9e-25|EDL42272.1|mCG18718 [Mus musculus]	#N/A
XLOC-025988	2.27891	0.347	0.033	0	[Uniprot/Swissprot]|e-value:0,0|sp|Q7ZXX2|KIF19_XENLA|Kinesin-like protein KIF19 OS=Xenopus laevis OX=8355 GN=kif19 PE=2 SV=1||[RefSeqProtSlim]|e-value:0,0|VDI36170.1|kinesin family member 18/19 [Mytilus galloprovincialis]	#N/A
XLOC-059748	2.27065	0.385	0.038	0	[Uniprot/Swissprot]|e-value:0,023|sp|O15460|P4HA2_HUMAN|Prolyl 4-hydroxylase subunit alpha-2 OS=Homo sapiens OX=9606 GN=P4HA2 PE=1 SV=1||[RefSeqProtSlim]|e-value:8e-45|VDI74593.1|Hypothetical predicted protein [Mytilus galloprovincialis]	#N/A
XLOC-001586	2.2667	0.405	0.056	0	[Uniprot/Swissprot]|e-value:2e-50|sp|Q5M7F8|F16CA_XENLA|Protein FAM166C A OS=Xenopus laevis OX=8355 GN=fam166ca PE=2 SV=1||[RefSeqProtSlim]|e-value:6e-81|XP_005099242.1|protein FAM166C A [Aplysia californica]	#N/A
XLOC-027741	2.25676	0.339	0.023	0	[Uniprot/Swissprot]|e-value:2e-19|sp|Q6RUT8|CC154_MOUSE|Coiled-coil domain-containing protein 154 OS=Mus musculus OX=10090 GN=Ccdc154 PE=2 SV=3||[RefSeqProtSlim]|e-value:8e-162|CAC9651689.1|Ofus.G101197 [Owenia fusiformis]	#N/A
XLOC-024904	2.25662	0.317	0.022	0	[Uniprot/Swissprot]|e-value:2e-68|sp|P17972|KCNAW_DROME|Potassium voltage-gated channel protein Shaw OS=Drosophila melanogaster OX=7227 GN=Shaw PE=2 SV=1||[RefSeqProtSlim]|e-value:2e-78|CAD5121098.1|DgyrCDS9638 [Dimorphilus gyrociliatus]	#N/A
XLOC-009680	2.23644	0.476	0.086	0	[Uniprot/Swissprot]|e-value:4e-25|sp|Q3SYV5|TSN33_BOVIN|Tetraspanin-33 OS=Bos taurus OX=9913 GN=TSPAN33 PE=1 SV=1||[RefSeqProtSlim]|e-value:1e-39|CAC9616081.1|Ofus.G08365 [Owenia fusiformis]	#N/A
XLOC-040725	2.22727	0.328	0.04	0	[Uniprot/Swissprot]|e-value:1e-07|sp|Q9FYK2|CML25_ARATH|Probable calcium-binding protein CML25 OS=Arabidopsis thaliana OX=3702 GN=CML25 PE=2 SV=1||[RefSeqProtSlim]|e-value:3e-13|CAD5119442.1|DgyrCDS8052 [Dimorphilus gyrociliatus]	#N/A
XLOC-046512	2.22457	0.319	0.023	0	[Uniprot/Swissprot]|e-value:1e-139|sp|E2RDZ6|SIR5_CANLF|NAD-dependent protein deacylase sirtuin-5, mitochondrial OS=Canis lupus familiaris OX=9615 GN=SIRT5 PE=3 SV=1||[RefSeqProtSlim]|e-value:3e-146|XP_035828103.1|sirtuin-5 isoform X1 [Aplysia californica]	#N/A
XLOC-003615	2.20944	0.184	0.009	0	[Uniprot/Swissprot]|no similarity||[RefSeqProtSlim]|no similarity	#N/A
XLOC-027571	2.19753	0.424	0.056	0	[RefSeqProtSlim]|e-value:7e-47|CAD5118542.1|DgyrCDS7230 [Dimorphilus gyrociliatus]||[Uniprot/Swissprot]|no similarity	#N/A
XLOC-001833	2.17417	0.249	0.015	0	[Uniprot/Swissprot]|no similarity||[RefSeqProtSlim]|no similarity	#N/A
XLOC-009177	2.15426	0.364	0.044	0	[Uniprot/Swissprot]|e-value:1e-160|sp|Q5PPV2|TEKT4_XENLA|Tektin-4 OS=Xenopus laevis OX=8355 GN=tekt4 PE=2 SV=1||[RefSeqProtSlim]|e-value:0,0|XP_011416098.2|tektin-4 [Crassostrea gigas]	#N/A
XLOC-026637	2.14798	0.433	0.086	0	[Uniprot/Swissprot]|e-value:2e-35|sp|B6LS00|U728_BRAFL|UPF0728 protein OS=Branchiostoma floridae OX=7739 GN=BRAFLDRAFT_270831 PE=3 SV=1||[RefSeqProtSlim]|e-value:1e-36|CAC9648647.1|Ofus.G10687, partial [Owenia fusiformis]	#N/A
XLOC-047195	2.14301	0.249	0.025	0	[Uniprot/Swissprot]|e-value:2e-156|sp|Q86WI1|PKHL1_HUMAN|Fibrocystin-L OS=Homo sapiens OX=9606 GN=PKHD1L1 PE=2 SV=2||[RefSeqProtSlim]|e-value:0,0|VDI60815.1|Hypothetical predicted protein [Mytilus galloprovincialis]	#N/A
XLOC-003359	2.13253	0.27	0.018	0	[Uniprot/Swissprot]|e-value:2e-41|sp|Q7TPQ9|ARRD3_MOUSE|Arrestin domain-containing protein 3 OS=Mus musculus OX=10090 GN=Arrdc3 PE=2 SV=1||[RefSeqProtSlim]|e-value:9e-71|XP_011450387.2|arrestin domain-containing protein 3-like [Crassostrea gigas]	#N/A
XLOC-001695	2.11516	0.498	0.07	0	[Uniprot/Swissprot]|e-value:4e-07|sp|O96133|YB145_PLAF7|Uncharacterized protein PFB0145c OS=Plasmodium falciparum (isolate 3D7) OX=36329 GN=PFB0145c PE=1 SV=1||[RefSeqProtSlim]|e-value:3e-08|XP_035691592.1|uncharacterized protein LOC118426365 isoform X2 [Branchiostoma floridae]	#N/A
XLOC-054090	2.10241	0.192	0.008	0	[Uniprot/Swissprot]|e-value:2e-04|sp|Q8VBX4|CLC4K_MOUSE|C-type lectin domain family 4 member K OS=Mus musculus OX=10090 GN=Cd207 PE=1 SV=1||[RefSeqProtSlim]|e-value:1e-08|XP_019637235.1|PREDICTED: uncharacterized protein LOC109479686 [Branchiostoma belcheri]	#N/A
XLOC-012259	2.08965	0.424	0.065	0	[Uniprot/Swissprot]|e-value:3e-36|sp|A7SMR0|MEIG1_NEMVE|Meiosis expressed gene 1 protein homolog OS=Nematostella vectensis OX=45351 GN=v1g237368 PE=3 SV=1||[RefSeqProtSlim]|e-value:3e-40|XP_025106160.1|meiosis expressed gene 1 protein homolog isoform X1 [Pomacea canaliculata]	#N/A
XLOC-035990	2.07841	0.316	0.03	0	[Uniprot/Swissprot]|e-value:2e-24|sp|P14780|MMP9_HUMAN|Matrix metalloproteinase-9 OS=Homo sapiens OX=9606 GN=MMP9 PE=1 SV=3||[RefSeqProtSlim]|e-value:1e-26|XP_035668263.1|uncharacterized protein LOC118410597 isoform X1 [Branchiostoma floridae]	#N/A
XLOC-008633	2.0765	0.104	0.003	0	[Uniprot/Swissprot]|no similarity||[RefSeqProtSlim]|no similarity	#N/A
XLOC-054601	2.06214	0.398	0.077	0	[Uniprot/Swissprot]|e-value:5e-146|sp|O35231|KIFC3_MOUSE|Kinesin-like protein KIFC3 OS=Mus musculus OX=10090 GN=Kifc3 PE=1 SV=4||[RefSeqProtSlim]|e-value:1e-168|CAC9660311.1|Ofus.G11463 [Owenia fusiformis]	#N/A
XLOC-014949	2.02591	0.378	0.073	0	[Uniprot/Swissprot]|e-value:4e-06|sp|Q2RAV0|CDPKP_ORYSJ|Calcium-dependent protein kinase 25 OS=Oryza sativa subsp. japonica OX=39947 GN=CPK25 PE=2 SV=1||[RefSeqProtSlim]|e-value:1e-10|CAD5119442.1|DgyrCDS8052 [Dimorphilus gyrociliatus]	#N/A
XLOC-059414	2.01764	0.311	0.031	0	[RefSeqProtSlim]|e-value:3e-11|CAC9452653.1|Ofus.G01657 [Owenia fusiformis]||[Uniprot/Swissprot]|no similarity	#N/A
XLOC-035642	2.01146	0.383	0.071	0	[Uniprot/Swissprot]|e-value:3e-52|sp|Q6PGZ3|MIPT3_DANRE|TRAF3-interacting protein 1 OS=Danio rerio OX=7955 GN=traf3ip1 PE=2 SV=1||[RefSeqProtSlim]|e-value:1e-61|CAC9660276.1|Ofus.G11560, partial [Owenia fusiformis]	#N/A
XLOC-020867	2.00314	0.382	0.073	0	[Uniprot/Swissprot]|e-value:5e-38|sp|Q66KL7|IFT20_XENTR|Intraflagellar transport protein 20 homolog OS=Xenopus tropicalis OX=8364 GN=ift20 PE=2 SV=1||[RefSeqProtSlim]|e-value:2e-46|VDI31216.1|intraflagellar transport protein 20 [Mytilus galloprovincialis]	#N/A
XLOC-027782	1.99315	0.4	0.078	0	[Uniprot/Swissprot]|e-value:8e-63|sp|Q9BW83|IFT27_HUMAN|Intraflagellar transport protein 27 homolog OS=Homo sapiens OX=9606 GN=IFT27 PE=1 SV=1||[RefSeqProtSlim]|e-value:7e-92|VDI27157.1|intraflagellar transport protein 27 [Mytilus galloprovincialis]	#N/A
XLOC-051259	1.98586	0.382	0.076	0	[Uniprot/Swissprot]|e-value:3e-85|sp|B5FYQ0|ARL3_TAEGU|ADP-ribosylation factor-like protein 3 OS=Taeniopygia guttata OX=59729 GN=ARL3 PE=2 SV=1||[RefSeqProtSlim]|e-value:2e-84|XP_421730.1|ADP-ribosylation factor-like protein 3 isoform X2 [Gallus gallus]	#N/A
XLOC-000984	1.98494	0.321	0.036	0	[Uniprot/Swissprot]|e-value:1e-117|sp|Q9UIF3|TEKT2_HUMAN|Tektin-2 OS=Homo sapiens OX=9606 GN=TEKT2 PE=1 SV=1||[RefSeqProtSlim]|e-value:0,0|CAC9661578.1|Ofus.G111752 [Owenia fusiformis]	#N/A
XLOC-050508	1.97138	0.22	0.015	0	[RefSeqProtSlim]|e-value:9e-06|CAC9608146.1|Ofus.G071445, partial [Owenia fusiformis]||[Uniprot/Swissprot]|no similarity	#N/A
XLOC-039511	1.97077	0.317	0.041	0	[Uniprot/Swissprot]|e-value:7e-27|sp|Q32P85|DLRB2_BOVIN|Dynein light chain roadblock-type 2 OS=Bos taurus OX=9913 GN=DYNLRB2 PE=3 SV=1||[RefSeqProtSlim]|e-value:8e-27|XP_011448839.1|dynein light chain roadblock-type 2 isoform X1 [Crassostrea gigas]	#N/A
XLOC-035468	1.95798	0.402	0.067	0	[Uniprot/Swissprot]|e-value:2e-07|sp|P55066|NCAN_MOUSE|Neurocan core protein OS=Mus musculus OX=10090 GN=Ncan PE=1 SV=1||[RefSeqProtSlim]|e-value:3e-20|CAD5121225.1|DgyrCDS9759 [Dimorphilus gyrociliatus]	#N/A
XLOC-037993	1.95553	0.213	0.011	0	[Uniprot/Swissprot]|e-value:0,053|sp|B0UKH0|KHSE_METS4|Homoserine kinase OS=Methylobacterium sp. (strain 4-46) OX=426117 GN=thrB PE=3 SV=1||[RefSeqProtSlim]|no similarity	#N/A
XLOC-037579	1.95131	0.286	0.034	0	[Uniprot/Swissprot]|e-value:2e-47|sp|Q28039|SC6A9_BOVIN|Sodium- and chloride-dependent glycine transporter 1 OS=Bos taurus OX=9913 GN=SLC6A9 PE=2 SV=1||[RefSeqProtSlim]|e-value:6e-51|CAC9459001.1|Ofus.G011344, partial [Owenia fusiformis]	#N/A
XLOC-052595	1.9315	0.379	0.043	0	[Uniprot/Swissprot]|e-value:2e-28|sp|P60204|CALM_EMENI|Calmodulin OS=Emericella nidulans (strain FGSC A4 / ATCC 38163 / CBS 112.46 / NRRL 194 / M139) OX=227321 GN=camA PE=1 SV=2||[RefSeqProtSlim]|e-value:2e-28|XP_011436589.2|calmodulin [Crassostrea gigas]	#N/A
XLOC-062362	1.92926	0.306	0.04	0	[Uniprot/Swissprot]|e-value:5e-14|sp|Q9FKG5|PUB51_ARATH|U-box domain-containing protein 51 OS=Arabidopsis thaliana OX=3702 GN=PUB51 PE=2 SV=2||[RefSeqProtSlim]|e-value:5e-11|AAI24807.1|Zgc:154085 [Danio rerio]	#N/A
XLOC-066623	1.92616	0.73	0.314	0	[Uniprot/Swissprot]|no similarity||[RefSeqProtSlim]|no similarity	#N/A
XLOC-059049	1.90611	0.244	0.028	0	[Uniprot/Swissprot]|e-value:0,0|sp|P41383|TBA2_PATVU|Tubulin alpha-2/alpha-4 chain OS=Patella vulgata OX=6465 GN=TUB2 PE=2 SV=1||[RefSeqProtSlim]|e-value:0,0|AOR07105.1|tubulin alpha-1A [Enchytraeus albidus]	#N/A
XLOC-000852	1.88892	0.313	0.043	0	[Uniprot/Swissprot]|e-value:0,0|sp|A3KMX0|ER6L2_BOVIN|DNA excision repair protein ERCC-6-like 2 OS=Bos taurus OX=9913 GN=ERCC6L2 PE=2 SV=3||[RefSeqProtSlim]|e-value:0,0|XP_005110541.2|DNA excision repair protein ERCC-6-like 2 [Aplysia californica]	#N/A
XLOC-025736	1.88676	0.26	0.034	0	[RefSeqProtSlim]|e-value:2e-24|CAC9650743.1|Ofus.G101052 [Owenia fusiformis]||[Uniprot/Swissprot]|no similarity	#N/A
XLOC-046630	1.88452	0.253	0.022	0	[Uniprot/Swissprot]|e-value:4e-13|sp|Q5F226|FAT2_MOUSE|Protocadherin Fat 2 OS=Mus musculus OX=10090 GN=Fat2 PE=1 SV=1||[RefSeqProtSlim]|e-value:1e-19|CAD5119372.1|DgyrCDS7987 [Dimorphilus gyrociliatus]	#N/A
XLOC-066998	1.87632	0.291	0.031	0	[Uniprot/Swissprot]|e-value:1e-23|sp|Q6UL01|MORN2_MOUSE|MORN repeat-containing protein 2 OS=Mus musculus OX=10090 GN=Morn2 PE=1 SV=1||[RefSeqProtSlim]|e-value:8e-47|XP_019918452.1|MORN repeat-containing protein 2 isoform X5 [Crassostrea gigas]	#N/A
XLOC-045143	1.86921	0.164	0.01	0	[Uniprot/Swissprot]|e-value:8e-94|sp|P10079|FBP1_STRPU|Fibropellin-1 OS=Strongylocentrotus purpuratus OX=7668 GN=EGF1 PE=1 SV=2||[RefSeqProtSlim]|e-value:3e-100|XP_035694373.1|neurogenic locus notch homolog protein 1-like [Branchiostoma floridae]	#N/A
XLOC-062966	1.86769	0.307	0.046	0	[Uniprot/Swissprot]|e-value:1e-08|sp|A0A1B0GTD5|TEX49_HUMAN|Testis-expressed protein 49 OS=Homo sapiens OX=9606 GN=TEX49 PE=4 SV=1||[RefSeqProtSlim]|e-value:5e-53|OWF40593.1|hypothetical protein KP79_PYT04470 [Mizuhopecten yessoensis]	#N/A
XLOC-059038	1.86397	0.308	0.041	0	[Uniprot/Swissprot]|e-value:4e-05|sp|A8SMG2|TEX43_BOVIN|Testis-expressed protein 43 OS=Bos taurus OX=9913 GN=TEX43 PE=2 SV=2||[RefSeqProtSlim]|e-value:5e-35|OWF40039.1|hypothetical protein KP79_PYT22662 [Mizuhopecten yessoensis]	#N/A
XLOC-025081	1.86211	0.219	0.013	0	[Uniprot/Swissprot]|e-value:4e-72|sp|Q9BUZ4|TRAF4_HUMAN|TNF receptor-associated factor 4 OS=Homo sapiens OX=9606 GN=TRAF4 PE=1 SV=1||[RefSeqProtSlim]|e-value:2e-159|CAD5111579.1|DgyrCDS879 [Dimorphilus gyrociliatus]	#N/A
XLOC-000546	1.85629	0.334	0.075	0	[Uniprot/Swissprot]|e-value:9e-14|sp|Q8K190|SMDC1_MOUSE|SAYSvFN domain-containing protein 1 OS=Mus musculus OX=10090 GN=Saysd1 PE=1 SV=1||[RefSeqProtSlim]|e-value:7e-29|CAC9627094.1|Ofus.G09147, partial [Owenia fusiformis]	#N/A
XLOC-044508	1.85543	0.189	0.009	0	[Uniprot/Swissprot]|no similarity||[RefSeqProtSlim]|no similarity	#N/A
XLOC-028198	1.84095	0.601	0.307	0	[Uniprot/Swissprot]|e-value:8e-29|sp|G4WAW9|SELM_ERISI|Selenoprotein M OS=Eriocheir sinensis OX=95602 GN=Selenom PE=2 SV=1||[RefSeqProtSlim]|e-value:6e-30|XP_019924991.1|selenoprotein M-like [Crassostrea gigas]	#N/A
XLOC-058585	1.81937	0.254	0.027	0	[Uniprot/Swissprot]|e-value:2e-103|sp|Q94KD8|BXL2_ARATH|Probable beta-D-xylosidase 2 OS=Arabidopsis thaliana OX=3702 GN=BXL2 PE=2 SV=1||[RefSeqProtSlim]|e-value:0,0|OWF39182.1|beta-D-xylosidase 2 [Mizuhopecten yessoensis]	#N/A
XLOC-035499	1.81597	0.218	0.012	0	[Uniprot/Swissprot]|no similarity||[RefSeqProtSlim]|no similarity	#N/A
XLOC-039806	1.81312	0.739	0.361	0	[Uniprot/Swissprot]|e-value:0,0|sp|P18700|TBB_STRPU|Tubulin beta chain (Fragment) OS=Strongylocentrotus purpuratus OX=7668 PE=2 SV=1||[RefSeqProtSlim]|e-value:0,0|XP_011448542.1|tubulin beta chain [Crassostrea gigas]	#N/A
XLOC-001344	1.81265	0.189	0.014	0	[Uniprot/Swissprot]|e-value:0,008|sp|Q6B858|FANK1_BOVIN|Fibronectin type 3 and ankyrin repeat domains protein 1 OS=Bos taurus OX=9913 GN=FANK1 PE=2 SV=2||[RefSeqProtSlim]|e-value:4e-64|XP_019922934.2|uncharacterized protein LOC105328666 [Crassostrea gigas]	#N/A
XLOC-024910	1.81138	0.313	0.057	0	[Uniprot/Swissprot]|e-value:1e-12|sp|G5E8K5|ANK3_MOUSE|Ankyrin-3 OS=Mus musculus OX=10090 GN=Ank3 PE=1 SV=1||[RefSeqProtSlim]|e-value:5e-35|CAC9608980.1|Ofus.G071632 [Owenia fusiformis]	#N/A
XLOC-000382	1.80875	0.304	0.047	0	[RefSeqProtSlim]|e-value:1e-14|VDH90629.1|Hypothetical predicted protein [Mytilus galloprovincialis]||[Uniprot/Swissprot]|no similarity	#N/A
XLOC-013994	1.7952	0.177	0.012	0	[Uniprot/Swissprot]|no similarity||[RefSeqProtSlim]|no similarity	#N/A
XLOC-039092	1.7894	0.257	0.028	0	[Uniprot/Swissprot]|e-value:0,0|sp|D3YXS5|KIF28_MOUSE|Kinesin-like protein KIF28P OS=Mus musculus OX=10090 GN=Kif28p PE=3 SV=1||[RefSeqProtSlim]|e-value:0,0|XP_025115265.1|kinesin-like protein KIF28P isoform X5 [Pomacea canaliculata]	#N/A
XLOC-060574	1.77362	0.276	0.028	0	[Uniprot/Swissprot]|e-value:1e-103|sp|P27105|STOM_HUMAN|Stomatin OS=Homo sapiens OX=9606 GN=STOM PE=1 SV=3||[RefSeqProtSlim]|e-value:4e-117|CAD5115123.1|DgyrCDS4129 [Dimorphilus gyrociliatus]	#N/A
XLOC-063924	1.77352	0.2	0.012	0	[Uniprot/Swissprot]|e-value:5e-55|sp|F1RWC3|CUBN_PIG|Cubilin OS=Sus scrofa OX=9823 GN=CUBN PE=1 SV=3||[RefSeqProtSlim]|e-value:4e-68|XP_019922397.2|cubilin isoform X2 [Crassostrea gigas]	#N/A
XLOC-022973	1.77101	0.207	0.014	0	[Uniprot/Swissprot]|e-value:0,003|sp|Q55EQ3|Y9086_DICDI|Uncharacterized abhydrolase domain-containing protein DDB_G0269086 OS=Dictyostelium discoideum OX=44689 GN=DDB_G0269086 PE=1 SV=2||[RefSeqProtSlim]|e-value:8e-26|XP_034334954.1|uncharacterized protein LOC105346886 [Crassostrea gigas]	#N/A
XLOC-001603	1.7684	0.227	0.019	0	[Uniprot/Swissprot]|e-value:6e-75|sp|Q5EB30|ODF3A_XENTR|Outer dense fiber protein 3 OS=Xenopus tropicalis OX=8364 GN=odf3 PE=2 SV=1||[RefSeqProtSlim]|e-value:2e-116|CAC9508995.1|Ofus.G024047 [Owenia fusiformis]	#N/A
XLOC-014650	1.76689	0.264	0.03	0	[RefSeqProtSlim]|e-value:4e-08|CAD5123831.1|DgyrCDS12139 [Dimorphilus gyrociliatus]||[Uniprot/Swissprot]|no similarity	#N/A
XLOC-004926	1.76643	0.292	0.051	0	[Uniprot/Swissprot]|e-value:3e-154|sp|P20794|MAK_HUMAN|Serine/threonine-protein kinase MAK OS=Homo sapiens OX=9606 GN=MAK PE=1 SV=2||[RefSeqProtSlim]|e-value:0,0|XP_011454867.1|serine/threonine-protein kinase ICK [Crassostrea gigas]	#N/A
XLOC-009930	1.76268	0.313	0.053	0	[Uniprot/Swissprot]|e-value:5e-14|sp|Q9FKG5|PUB51_ARATH|U-box domain-containing protein 51 OS=Arabidopsis thaliana OX=3702 GN=PUB51 PE=2 SV=2||[RefSeqProtSlim]|e-value:6e-11|AAI24807.1|Zgc:154085 [Danio rerio]	#N/A
XLOC-013342	1.76211	0.28	0.038	0	[Uniprot/Swissprot]|no similarity||[RefSeqProtSlim]|no similarity	#N/A
XLOC-064713	1.76197	0.248	0.031	0	[Uniprot/Swissprot]|e-value:1e-06|sp|Q9BRZ2|TRI56_HUMAN|E3 ubiquitin-protein ligase TRIM56 OS=Homo sapiens OX=9606 GN=TRIM56 PE=1 SV=3||[RefSeqProtSlim]|e-value:2e-24|CAD5118875.1|DgyrCDS7548 [Dimorphilus gyrociliatus]	#N/A
XLOC-012836	1.75827	0.205	0.016	0	[Uniprot/Swissprot]|e-value:0,008|sp|Q8JHV6|LAMB4_DANRE|Laminin subunit beta-4 OS=Danio rerio OX=7955 GN=lamb4 PE=2 SV=1||[RefSeqProtSlim]|e-value:1e-18|CAD5125213.1|DgyrCDS13454 [Dimorphilus gyrociliatus]	#N/A
XLOC-060984	1.75005	0.233	0.018	0	[Uniprot/Swissprot]|no similarity||[RefSeqProtSlim]|no similarity	#N/A
XLOC-067451	1.74863	0.25	0.027	0	[Uniprot/Swissprot]|e-value:6e-11|sp|Q8TD35|LKAM1_HUMAN|Protein LKAAEAR1 OS=Homo sapiens OX=9606 GN=LKAAEAR1 PE=1 SV=3||[RefSeqProtSlim]|e-value:1e-51|CAC9562470.1|Ofus.G05373 [Owenia fusiformis]	#N/A
XLOC-014944	1.73983	0.224	0.019	0	[Uniprot/Swissprot]|e-value:4e-06|sp|A0A0H2VDN9|ESIB_ECOL6|Secretory immunoglobulin A-binding protein EsiB OS=Escherichia coli O6:H1 (strain CFT073 / ATCC 700928 / UPEC) OX=199310 GN=esiB PE=1 SV=1||[RefSeqProtSlim]|e-value:8e-77|CAD5111726.1|DgyrCDS1014 [Dimorphilus gyrociliatus]	#N/A
XLOC-001425	1.73402	0.27	0.041	0	[Uniprot/Swissprot]|e-value:4e-64|sp|A4IJ21|MNS1_XENTR|Meiosis-specific nuclear structural protein 1 OS=Xenopus tropicalis OX=8364 GN=mns1 PE=2 SV=1||[RefSeqProtSlim]|e-value:5e-97|OWF41349.1|Meiosis-specific nuclear structural protein 1 [Mizuhopecten yessoensis]	#N/A
XLOC-063446	1.73102	0.265	0.037	0	[Uniprot/Swissprot]|e-value:1e-83|sp|Q80W32|DRC9_MOUSE|Dynein regulatory complex protein 9 OS=Mus musculus OX=10090 GN=Iqcg PE=1 SV=1||[RefSeqProtSlim]|e-value:7e-167|CAC9663123.1|Ofus.G121131 [Owenia fusiformis]	#N/A
XLOC-045457	1.72723	0.582	0.177	0	[Uniprot/Swissprot]|no similarity||[RefSeqProtSlim]|no similarity	#N/A
XLOC-041095	1.72589	0.319	0.071	0	[Uniprot/Swissprot]|e-value:2e-131|sp|Q8BTU1|CFA20_MOUSE|Cilia- and flagella-associated protein 20 OS=Mus musculus OX=10090 GN=Cfap20 PE=1 SV=1||[RefSeqProtSlim]|e-value:4e-132|VDI59697.1|Hypothetical predicted protein [Mytilus galloprovincialis]	#N/A
XLOC-001836	1.70662	0.396	0.088	0	[RefSeqProtSlim]|e-value:0,071|XP_019631649.1|PREDICTED: prostate stem cell antigen-like [Branchiostoma belcheri]||[Uniprot/Swissprot]|no similarity	#N/A
XLOC-027834	1.7018	0.212	0.022	0	[Uniprot/Swissprot]|e-value:2e-25|sp|Q8K385|FRRS1_MOUSE|Ferric-chelate reductase 1 OS=Mus musculus OX=10090 GN=FRRS1 PE=1 SV=1||[RefSeqProtSlim]|e-value:2e-44|CAD5122750.1|DgyrCDS11159 [Dimorphilus gyrociliatus]	#N/A
XLOC-003983	1.69493	0.225	0.02	0	[Uniprot/Swissprot]|e-value:7e-170|sp|O15484|CAN5_HUMAN|Calpain-5 OS=Homo sapiens OX=9606 GN=CAPN5 PE=1 SV=2||[RefSeqProtSlim]|e-value:0,0|XP_034322028.1|calpain-5-like isoform X1 [Crassostrea gigas]	#N/A
XLOC-005262	1.69073	0.25	0.041	0	[Uniprot/Swissprot]|e-value:7e-173|sp|Q62559|IFT52_MOUSE|Intraflagellar transport protein 52 homolog OS=Mus musculus OX=10090 GN=Ift52 PE=1 SV=2||[RefSeqProtSlim]|e-value:0,0|CAC9564155.1|Ofus.G05875 [Owenia fusiformis]	#N/A
XLOC-001686	1.6893	0.226	0.023	0	[Uniprot/Swissprot]|e-value:2e-25|sp|Q3SX64|OD3L2_HUMAN|Outer dense fiber protein 3-like protein 2 OS=Homo sapiens OX=9606 GN=ODF3L2 PE=1 SV=2||[RefSeqProtSlim]|e-value:1e-28|CAD5119790.1|DgyrCDS8377 [Dimorphilus gyrociliatus]	#N/A
XLOC-025777	1.67669	0.266	0.037	0	[Uniprot/Swissprot]|e-value:8e-22|sp|G5EBR3|GLUCL_CAEEL|Glutamate-gated chloride channel alpha OS=Caenorhabditis elegans OX=6239 GN=glc-1 PE=1 SV=1||[RefSeqProtSlim]|e-value:6e-38|CAD5118541.1|DgyrCDS7229 [Dimorphilus gyrociliatus]	#N/A
XLOC-069359	1.67654	0.257	0.036	0	[Uniprot/Swissprot]|e-value:9e-25|sp|Q99932|SPAG8_HUMAN|Sperm-associated antigen 8 OS=Homo sapiens OX=9606 GN=SPAG8 PE=1 SV=3||[RefSeqProtSlim]|e-value:2e-66|CAC9600718.1|Ofus.G07147 [Owenia fusiformis]	#N/A
XLOC-063481	1.67483	0.202	0.012	0	[Uniprot/Swissprot]|e-value:4e-45|sp|P80009|PLMN_CANLF|Plasminogen (Fragment) OS=Canis lupus familiaris OX=9615 GN=PLG PE=1 SV=1||[RefSeqProtSlim]|e-value:1e-45|XP_035671089.1|plasminogen-like [Branchiostoma floridae]	#N/A
XLOC-028409	1.67288	0.266	0.042	0	[Uniprot/Swissprot]|e-value:6e-100|sp|Q5PPV3|MORN3_XENLA|MORN repeat-containing protein 3 OS=Xenopus laevis OX=8355 GN=morn3 PE=2 SV=1||[RefSeqProtSlim]|e-value:2e-120|CAC9549423.1|Ofus.G0493 [Owenia fusiformis]	#N/A
XLOC-059258	1.669	0.26	0.038	0	[Uniprot/Swissprot]|e-value:2e-36|sp|A8Y5T1|CA194_DANRE|Uncharacterized protein C1orf194 homolog OS=Danio rerio OX=7955 GN=si:ch211-163l21.7 PE=3 SV=1||[RefSeqProtSlim]|e-value:1e-58|XP_011443316.1|uncharacterized protein C1orf194 homolog isoform X1 [Crassostrea gigas]	#N/A
XLOC-019144	1.6656	0.173	0.01	0	[Uniprot/Swissprot]|no similarity||[RefSeqProtSlim]|no similarity	#N/A
XLOC-009175	1.65818	0.284	0.051	0	[Uniprot/Swissprot]|e-value:0,0|sp|Q8BS45|IFT56_MOUSE|Intraflagellar transport protein 56 OS=Mus musculus OX=10090 GN=Ttc26 PE=1 SV=1||[RefSeqProtSlim]|e-value:0,0|XP_034312496.1|intraflagellar transport protein 56-like isoform X2 [Crassostrea gigas]	#N/A
XLOC-064535	1.63269	0.249	0.041	0	[RefSeqProtSlim]|e-value:1e-18|CAC9662615.1|Ofus.G12216 [Owenia fusiformis]||[Uniprot/Swissprot]|no similarity	#N/A
XLOC-012497	1.61853	0.206	0.026	0	[Uniprot/Swissprot]|e-value:7e-85|sp|B9FAF3|KN14E_ORYSJ|Kinesin-like protein KIN-14E OS=Oryza sativa subsp. japonica OX=39947 GN=KIN14E PE=2 SV=1||[RefSeqProtSlim]|e-value:0,0|CAD5112721.1|DgyrCDS1939 [Dimorphilus gyrociliatus]	#N/A
XLOC-026472	1.60768	0.209	0.024	0	[Uniprot/Swissprot]|e-value:9e-158|sp|Q5XIJ8|DRC2_RAT|Dynein regulatory complex subunit 2 OS=Rattus norvegicus OX=10116 GN=Ccdc65 PE=2 SV=1||[RefSeqProtSlim]|e-value:0,0|CAC9552815.1|Ofus.G04905 [Owenia fusiformis]	#N/A
XLOC-013029	1.60484	0.236	0.033	0	[Uniprot/Swissprot]|e-value:3e-106|sp|Q5TYW6|RSPH9_DANRE|Radial spoke head protein 9 homolog OS=Danio rerio OX=7955 GN=rsph9 PE=1 SV=1||[RefSeqProtSlim]|e-value:2e-131|XP_035676610.1|radial spoke head protein 9 homolog [Branchiostoma floridae]	#N/A
XLOC-061121	1.60473	0.168	0.011	0	[Uniprot/Swissprot]|e-value:0,0|sp|P41383|TBA2_PATVU|Tubulin alpha-2/alpha-4 chain OS=Patella vulgata OX=6465 GN=TUB2 PE=2 SV=1||[RefSeqProtSlim]|e-value:0,0|AOR07106.1|tubulin alpha-1A [Enchytraeus cf. crypticus SL-2017]	#N/A
XLOC-013889	1.58938	0.156	0.01	0	[Uniprot/Swissprot]|no similarity||[RefSeqProtSlim]|no similarity	#N/A
XLOC-004528	1.57308	0.254	0.043	0	[Uniprot/Swissprot]|no similarity||[RefSeqProtSlim]|no similarity	#N/A
XLOC-001318	1.55611	0.212	0.024	0	[Uniprot/Swissprot]|e-value:2e-72|sp|Q7Z5V6|PPR32_HUMAN|Protein phosphatase 1 regulatory subunit 32 OS=Homo sapiens OX=9606 GN=PPP1R32 PE=1 SV=1||[RefSeqProtSlim]|e-value:0,0|CAC9498075.1|Ofus.G021934 [Owenia fusiformis]	#N/A
XLOC-066637	1.55332	0.24	0.036	0	[Uniprot/Swissprot]|e-value:5e-134|sp|Q26630|IDLC_STRPU|33 kDa inner dynein arm light chain, axonemal OS=Strongylocentrotus purpuratus OX=7668 PE=1 SV=1||[RefSeqProtSlim]|e-value:5e-141|CAC9561539.1|Ofus.G05126, partial [Owenia fusiformis]	#N/A
XLOC-019315	1.55262	0.219	0.028	0	[RefSeqProtSlim]|e-value:1e-37|CAD5115269.1|unnamed protein product [Dimorphilus gyrociliatus]||[Uniprot/Swissprot]|no similarity	#N/A
XLOC-015033	1.54815	0.168	0.005	0	[Uniprot/Swissprot]|e-value:2e-08|sp|P42519|STAR_DROME|Protein Star OS=Drosophila melanogaster OX=7227 GN=S PE=2 SV=1||[RefSeqProtSlim]|e-value:1e-45|CAC9670832.1|Ofus.G19225, partial [Owenia fusiformis]	#N/A
XLOC-034858	1.54738	0.361	0.06	0	[RefSeqProtSlim]|e-value:3e-13|QUP52012.1|allatotropin [Urechis unicinctus]||[Uniprot/Swissprot]|no similarity	allatotropin
XLOC-008901	1.5249	0.219	0.026	0	[Uniprot/Swissprot]|e-value:2e-84|sp|Q4V7T8|ROP1L_XENLA|Ropporin-1-like protein OS=Xenopus laevis OX=8355 GN=ropn1l PE=2 SV=1||[RefSeqProtSlim]|e-value:1e-125|CAC9665233.1|Ofus.G132268 [Owenia fusiformis]	#N/A
XLOC-001171	1.51069	0.204	0.028	0	[Uniprot/Swissprot]|e-value:9e-64|sp|Q568D2|CF161_DANRE|Cilia- and flagella-associated protein 161 OS=Danio rerio OX=7955 GN=cfap161 PE=2 SV=1||[RefSeqProtSlim]|e-value:1e-80|CAC9603013.1|Ofus.G07429 [Owenia fusiformis]	#N/A
XLOC-043482	1.4975	0.189	0.023	0	[Uniprot/Swissprot]|e-value:4e-34|sp|O15075|DCLK1_HUMAN|Serine/threonine-protein kinase DCLK1 OS=Homo sapiens OX=9606 GN=DCLK1 PE=1 SV=2||[RefSeqProtSlim]|e-value:4e-100|XP_011434684.2|serine/threonine-protein kinase DCLK1 isoform X4 [Crassostrea gigas]	#N/A
XLOC-055317	1.49604	0.24	0.036	0	[Uniprot/Swissprot]|e-value:5e-33|sp|E9PV24|FIBA_MOUSE|Fibrinogen alpha chain OS=Mus musculus OX=10090 GN=Fga PE=1 SV=1||[RefSeqProtSlim]|e-value:1e-36|XP_019619693.1|PREDICTED: fibrinogen C domain-containing protein 1-like [Branchiostoma belcheri]	#N/A
XLOC-056090	1.48966	0.182	0.013	0	[Uniprot/Swissprot]|e-value:3e-32|sp|P27810|KTR1_YEAST|Alpha-1,2 mannosyltransferase KTR1 OS=Saccharomyces cerevisiae (strain ATCC 204508 / S288c) OX=559292 GN=KTR1 PE=1 SV=1||[RefSeqProtSlim]|e-value:4e-63|CAC9650413.1|Ofus.G10978, partial [Owenia fusiformis]	#N/A
XLOC-001834	1.45882	0.157	0.007	0	[RefSeqProtSlim]|e-value:0,047|XP_019640183.1|PREDICTED: protein spire homolog 1-like isoform X8 [Branchiostoma belcheri]||[Uniprot/Swissprot]|no similarity	#N/A
XLOC-015627	1.45859	0.158	0.011	0	[Uniprot/Swissprot]|e-value:9e-04|sp|Q95SX7|RTBS_DROME|Probable RNA-directed DNA polymerase from transposon BS OS=Drosophila melanogaster OX=7227 GN=RTase PE=2 SV=1||[RefSeqProtSlim]|e-value:3e-13|CAC9665863.1|Ofus.G14721 [Owenia fusiformis]	#N/A
XLOC-041210	1.45562	0.207	0.029	0	[Uniprot/Swissprot]|e-value:0,0|sp|A5D7M3|DRC4_BOVIN|Dynein regulatory complex subunit 4 OS=Bos taurus OX=9913 GN=GAS8 PE=2 SV=1||[RefSeqProtSlim]|e-value:0,0|CAC9597543.1|Ofus.G063160 [Owenia fusiformis]	#N/A
XLOC-062437	1.44662	0.175	0.017	0	[Uniprot/Swissprot]|e-value:4e-19|sp|Q96LR7|CB050_HUMAN|Uncharacterized protein C2orf50 OS=Homo sapiens OX=9606 GN=C2orf50 PE=1 SV=1||[RefSeqProtSlim]|e-value:3e-28|OWF49284.1|hypothetical protein KP79_PYT23348 [Mizuhopecten yessoensis]	#N/A
XLOC-064310	1.41729	0.181	0.019	0	[Uniprot/Swissprot]|no similarity||[RefSeqProtSlim]|no similarity	#N/A
XLOC-059265	1.40585	0.143	0.008	0	[RefSeqProtSlim]|e-value:8e-11|CAD5125213.1|DgyrCDS13454 [Dimorphilus gyrociliatus]||[Uniprot/Swissprot]|no similarity	#N/A
XLOC-023889	1.40008	0.141	0.008	0	[Uniprot/Swissprot]|e-value:0,0|sp|Q5RD78|HECD2_PONAB|Probable E3 ubiquitin-protein ligase HECTD2 OS=Pongo abelii OX=9601 GN=HECTD2 PE=2 SV=1||[RefSeqProtSlim]|e-value:0,0|CAC9469079.1|Ofus.G012267 [Owenia fusiformis]	#N/A
XLOC-058929	1.39977	0.144	0.006	0	[Uniprot/Swissprot]|e-value:0,002|sp|Q8QGW7|LITAF_CHICK|Lipopolysaccharide-induced tumor necrosis factor-alpha factor homolog OS=Gallus gallus OX=9031 GN=LITAF PE=2 SV=1||[RefSeqProtSlim]|e-value:6e-08|XP_011444615.1|LITAF domain-containing protein [Crassostrea gigas]	#N/A
XLOC-047006	1.35246	0.146	0.007	0	[Uniprot/Swissprot]|e-value:0,001|sp|P34147|RACA_DICDI|Rho-related protein racA OS=Dictyostelium discoideum OX=44689 GN=racA PE=1 SV=2||[RefSeqProtSlim]|e-value:3e-29|BAE46429.1|ORF2-encoded protein, partial [Danio rerio]	#N/A
XLOC-020138	1.34564	0.128	0.006	0	[Uniprot/Swissprot]|e-value:7e-12|sp|P42519|STAR_DROME|Protein Star OS=Drosophila melanogaster OX=7227 GN=S PE=2 SV=1||[RefSeqProtSlim]|e-value:8e-47|CAC9670832.1|Ofus.G19225, partial [Owenia fusiformis]	#N/A
XLOC-004684	1.3352	0.839	0.222	0	[RefSeqProtSlim]|e-value:1e-67|QBA88398.1|Whitinin precursor [Platynereis dumerilii]||[Uniprot/Swissprot]|no similarity	whitnin 1
XLOC-063621	1.33371	0.151	0.009	0	[Uniprot/Swissprot]|e-value:3e-08|sp|Q5TYM7|CAIAP_DANRE|CARD- and ANK-domain containing inflammasome adapter protein OS=Danio rerio OX=7955 GN=caiap PE=1 SV=1||[RefSeqProtSlim]|e-value:3e-14|CRK86871.1|CLUMA_CG000696, isoform A [Clunio marinus]	#N/A
XLOC-034257	1.29753	0.138	0.01	0	[Uniprot/Swissprot]|e-value:2e-16|sp|Q5VX52|SPAT1_HUMAN|Spermatogenesis-associated protein 1 OS=Homo sapiens OX=9606 GN=SPATA1 PE=2 SV=4||[RefSeqProtSlim]|e-value:1e-37|CAC9568661.1|Ofus.G052290 [Owenia fusiformis]	#N/A
XLOC-025102	1.29473	0.125	0.006	0	[Uniprot/Swissprot]|e-value:6e-30|sp|A4IF63|TRIM2_BOVIN|Tripartite motif-containing protein 2 OS=Bos taurus OX=9913 GN=TRIM2 PE=2 SV=1||[RefSeqProtSlim]|e-value:8e-64|XP_035665466.1|tripartite motif-containing protein 2-like [Branchiostoma floridae]	#N/A
XLOC-059052	1.29279	0.127	0.007	0	[Uniprot/Swissprot]|e-value:0,0|sp|P41383|TBA2_PATVU|Tubulin alpha-2/alpha-4 chain OS=Patella vulgata OX=6465 GN=TUB2 PE=2 SV=1||[RefSeqProtSlim]|e-value:0,0|AOR07106.1|tubulin alpha-1A [Enchytraeus cf. crypticus SL-2017]	#N/A
XLOC-043803	1.25179	0.719	0.232	0	[Uniprot/Swissprot]|no similarity||[RefSeqProtSlim]|no similarity	#N/A
XLOC-018664	1.24816	0.129	0.006	0	[Uniprot/Swissprot]|e-value:1e-28|sp|M3XQV7|BTBD3_MUSPF|BTB/POZ domain-containing protein 3 OS=Mustela putorius furo OX=9669 GN=BTBD3 PE=2 SV=2||[RefSeqProtSlim]|e-value:1e-31|OWF41276.1|BTB/POZ domain-containing protein 6 [Mizuhopecten yessoensis]	#N/A
XLOC-016356	1.20821	0.125	0.007	0	[Uniprot/Swissprot]|e-value:7e-11|sp|P42519|STAR_DROME|Protein Star OS=Drosophila melanogaster OX=7227 GN=S PE=2 SV=1||[RefSeqProtSlim]|e-value:2e-45|CAC9671135.1|Ofus.G191032, partial [Owenia fusiformis]	#N/A
XLOC-035004	0.865597	0.987	0.916	0	[Uniprot/Swissprot]|no similarity||[RefSeqProtSlim]|no similarity	#N/A
XLOC-000436	1.25904	0.14	0.011	1.9006e-302	[Uniprot/Swissprot]|no similarity||[RefSeqProtSlim]|no similarity	#N/A
XLOC-047002	1.02489	0.108	0.004	2.60904e-302	[Uniprot/Swissprot]|e-value:5e-04|sp|P34147|RACA_DICDI|Rho-related protein racA OS=Dictyostelium discoideum OX=44689 GN=racA PE=1 SV=2||[RefSeqProtSlim]|e-value:5e-27|BAE46429.1|ORF2-encoded protein, partial [Danio rerio]	#N/A
XLOC-036936	1.47982	0.223	0.035	1.3229e-301	[Uniprot/Swissprot]|e-value:2e-04|sp|P42124|EZ_DROME|Histone-lysine N-methyltransferase E(z) OS=Drosophila melanogaster OX=7227 GN=E(z) PE=1 SV=2||[RefSeqProtSlim]|e-value:1e-28|XP_011430747.2|uncharacterized protein LOC105330621 [Crassostrea gigas]	#N/A
XLOC-063017	1.64797	0.343	0.092	7.14404e-296	[Uniprot/Swissprot]|e-value:2e-54|sp|Q53RE8|ANR39_HUMAN|Ankyrin repeat domain-containing protein 39 OS=Homo sapiens OX=9606 GN=ANKRD39 PE=1 SV=1||[RefSeqProtSlim]|e-value:3e-64|CAC9673970.1|Ofus.G24174 [Owenia fusiformis]	#N/A
XLOC-064597	1.36866	0.129	0.008	1.18242e-294	[Uniprot/Swissprot]|e-value:4e-16|sp|Q9TU53|CUBN_CANLF|Cubilin OS=Canis lupus familiaris OX=9615 GN=CUBN PE=1 SV=1||[RefSeqProtSlim]|e-value:5e-21|XP_019922397.2|cubilin isoform X2 [Crassostrea gigas]	#N/A
XLOC-028088	0.801077	0.959	0.837	4.4886e-292	[Uniprot/Swissprot]|e-value:2e-91|sp|Q6P823|H33_XENTR|Histone H3.3 OS=Xenopus tropicalis OX=8364 GN=TGas113e22.1 PE=1 SV=3||[RefSeqProtSlim]|e-value:6e-92|CAC9649367.1|Ofus.G10848 [Owenia fusiformis]	#N/A
XLOC-066658	1.1386	0.122	0.007	6.39994e-292	[Uniprot/Swissprot]|e-value:2e-27|sp|Q9JL27|FUT2_MOUSE|Galactoside alpha-(1,2)-fucosyltransferase 2 OS=Mus musculus OX=10090 GN=Fut2 PE=1 SV=1||[RefSeqProtSlim]|e-value:1e-33|CAC9667677.1|Ofus.G151716 [Owenia fusiformis]	#N/A
XLOC-010000	1.34091	0.12	0.007	3.56569e-291	[RefSeqProtSlim]|e-value:2e-19|VDI62888.1|Hypothetical predicted protein, partial [Mytilus galloprovincialis]||[Uniprot/Swissprot]|no similarity	#N/A
XLOC-001451	1.49251	0.193	0.026	9.07068e-287	[Uniprot/Swissprot]|no similarity||[RefSeqProtSlim]|no similarity	#N/A
XLOC-012833	1.54422	0.194	0.027	1.24347e-285	[Uniprot/Swissprot]|e-value:8e-57|sp|Q9XSM3|TRPV5_RABIT|Transient receptor potential cation channel subfamily V member 5 OS=Oryctolagus cuniculus OX=9986 GN=Trpv5 PE=1 SV=1||[RefSeqProtSlim]|e-value:0,0|CAD5115746.1|DgyrCDS4691 [Dimorphilus gyrociliatus]	#N/A
XLOC-040692	1.43995	0.237	0.043	6.97311e-283	[Uniprot/Swissprot]|e-value:9e-35|sp|Q32P85|DLRB2_BOVIN|Dynein light chain roadblock-type 2 OS=Bos taurus OX=9913 GN=DYNLRB2 PE=3 SV=1||[RefSeqProtSlim]|e-value:3e-36|XP_021349504.1|dynein light chain roadblock-type 2 isoform X2 [Mizuhopecten yessoensis]	#N/A
XLOC-067584	1.18188	0.121	0.008	8.30947e-280	[Uniprot/Swissprot]|e-value:2e-07|sp|Q20681|BAT38_CAEEL|BTB and MATH domain-containing protein 38 OS=Caenorhabditis elegans OX=6239 GN=bath-38 PE=4 SV=1||[RefSeqProtSlim]|e-value:3e-11|CAC9449843.1|Ofus.G01478 [Owenia fusiformis]	#N/A
XLOC-035881	1.11999	0.109	0.006	5.51689e-274	[Uniprot/Swissprot]|e-value:2e-26|sp|Q9JL27|FUT2_MOUSE|Galactoside alpha-(1,2)-fucosyltransferase 2 OS=Mus musculus OX=10090 GN=Fut2 PE=1 SV=1||[RefSeqProtSlim]|e-value:6e-32|CAC9672742.1|Ofus.G22341 [Owenia fusiformis]	#N/A
XLOC-041002	1.07426	0.101	0.004	2.65281e-269	[Uniprot/Swissprot]|e-value:0,047|sp|Q9VQB7|EOGT_DROME|EGF domain-specific O-linked N-acetylglucosamine transferase OS=Drosophila melanogaster OX=7227 GN=Eogt PE=1 SV=1||[RefSeqProtSlim]|e-value:1e-49|CAD5119036.1|unnamed protein product [Dimorphilus gyrociliatus]	#N/A
XLOC-011321	1.55374	0.202	0.032	5.09824e-269	[Uniprot/Swissprot]|no similarity||[RefSeqProtSlim]|no similarity	#N/A
XLOC-004419	1.46576	0.229	0.043	3.10128e-267	[Uniprot/Swissprot]|e-value:2e-97|sp|Q6P8Y1|CAPSL_MOUSE|Calcyphosin-like protein OS=Mus musculus OX=10090 GN=Capsl PE=2 SV=4||[RefSeqProtSlim]|e-value:2e-105|CAC9561690.1|Ofus.G05201 [Owenia fusiformis]	#N/A
XLOC-041400	1.35769	0.181	0.025	2.67014e-263	[Uniprot/Swissprot]|e-value:1e-17|sp|Q9DAR0|CE049_MOUSE|Uncharacterized protein C5orf49 homolog OS=Mus musculus OX=10090 PE=1 SV=1||[RefSeqProtSlim]|e-value:4e-46|XP_011432466.2|uncharacterized protein C5orf49 homolog isoform X2 [Crassostrea gigas]	#N/A
XLOC-056082	1.41012	0.174	0.023	8.19964e-263	[Uniprot/Swissprot]|e-value:3e-91|sp|Q9Y4R7|TTLL3_HUMAN|Tubulin monoglycylase TTLL3 OS=Homo sapiens OX=9606 GN=TTLL3 PE=1 SV=2||[RefSeqProtSlim]|e-value:7e-135|CAD5118598.1|DgyrCDS7284 [Dimorphilus gyrociliatus]	#N/A
XLOC-009802	1.31144	0.114	0.007	1.24196e-260	[Uniprot/Swissprot]|e-value:3e-29|sp|P78348|ASIC1_HUMAN|Acid-sensing ion channel 1 OS=Homo sapiens OX=9606 GN=ASIC1 PE=1 SV=3||[RefSeqProtSlim]|e-value:7e-63|CAD5115676.1|DgyrCDS4630 [Dimorphilus gyrociliatus]	#N/A
XLOC-012995	1.35952	0.195	0.031	7.14378e-259	[Uniprot/Swissprot]|e-value:5e-20|sp|A6NFE3|EFC10_HUMAN|EF-hand calcium-binding domain-containing protein 10 OS=Homo sapiens OX=9606 GN=EFCAB10 PE=2 SV=2||[RefSeqProtSlim]|e-value:2e-45|XP_005099762.1|EF-hand calcium-binding domain-containing protein 10 [Aplysia californica]	#N/A
XLOC-064291	1.31656	0.136	0.013	1.06108e-258	[Uniprot/Swissprot]|e-value:1e-51|sp|Q3ZBG9|PLS2_BOVIN|Phospholipid scramblase 2 OS=Bos taurus OX=9913 GN=PLSCR2 PE=2 SV=1||[RefSeqProtSlim]|e-value:5e-58|CAC9663959.1|Ofus.G122956, partial [Owenia fusiformis]	#N/A
XLOC-005424	1.52754	0.216	0.04	6.66345e-257	[Uniprot/Swissprot]|e-value:7e-65|sp|Q640N2|AR13B_MOUSE|ADP-ribosylation factor-like protein 13B OS=Mus musculus OX=10090 GN=Arl13b PE=1 SV=2||[RefSeqProtSlim]|e-value:2e-66|XP_011448734.2|ADP-ribosylation factor-like protein 13B [Crassostrea gigas]	#N/A
XLOC-002672	1.21833	0.137	0.013	6.83992e-256	[Uniprot/Swissprot]|e-value:7e-08|sp|Q9D9T0|DYDC1_MOUSE|DPY30 domain-containing protein 1 OS=Mus musculus OX=10090 GN=Dydc1 PE=2 SV=2||[RefSeqProtSlim]|e-value:1e-12|XP_034319776.1|uncharacterized protein LOC105341257 isoform X2 [Crassostrea gigas]	#N/A
XLOC-005676	1.33444	0.165	0.022	1.15553e-252	[Uniprot/Swissprot]|e-value:9e-24|sp|Q3U6K5|SPAT6_MOUSE|Spermatogenesis-associated protein 6 OS=Mus musculus OX=10090 GN=Spata6 PE=1 SV=2||[RefSeqProtSlim]|e-value:3e-45|XP_012943186.1|spermatogenesis-associated protein 6 [Aplysia californica]	#N/A
XLOC-050702	1.07558	0.115	0.008	9.47983e-252	[Uniprot/Swissprot]|e-value:1e-16|sp|Q5UPG5|YL093_MIMIV|Putative ankyrin repeat protein L93 OS=Acanthamoeba polyphaga mimivirus OX=212035 GN=MIMI_L93 PE=4 SV=1||[RefSeqProtSlim]|e-value:1e-18|XP_025078519.1|LOW QUALITY PROTEIN: protein fem-1 homolog C-like [Pomacea canaliculata]	#N/A
XLOC-011939	1.52776	0.273	0.066	7.86411e-250	[Uniprot/Swissprot]|e-value:3e-42|sp|B5X7E4|IF43B_SALSA|Intraflagellar transport protein 43 homolog B OS=Salmo salar OX=8030 GN=ift43b PE=2 SV=1||[RefSeqProtSlim]|e-value:3e-44|CAC9667115.1|Ofus.G15613 [Owenia fusiformis]	#N/A
XLOC-005266	1.28827	0.153	0.018	7.88709e-249	[Uniprot/Swissprot]|e-value:6e-32|sp|Q9VN12|NCKXH_DROME|Probable sodium/potassium/calcium exchanger CG1090 OS=Drosophila melanogaster OX=7227 GN=CG1090 PE=2 SV=4||[RefSeqProtSlim]|e-value:2e-31|AAN13306.4|uncharacterized protein Dmel_CG1090, isoform G [Drosophila melanogaster]	#N/A
XLOC-026204	1.07616	0.1	0.005	1.03247e-248	[Uniprot/Swissprot]|e-value:3e-07|sp|Q80XH4|WSCD1_MOUSE|WSC domain-containing protein 1 OS=Mus musculus OX=10090 GN=Wscd1 PE=2 SV=1||[RefSeqProtSlim]|e-value:3e-100|CAD5112526.1|DgyrCDS1737 [Dimorphilus gyrociliatus]	#N/A
XLOC-017799	1.22756	0.161	0.021	1.13213e-248	[Uniprot/Swissprot]|e-value:2e-111|sp|Q9DAM1|LRC34_MOUSE|Leucine-rich repeat-containing protein 34 OS=Mus musculus OX=10090 GN=Lrrc34 PE=1 SV=1||[RefSeqProtSlim]|e-value:1e-161|XP_011416808.1|leucine-rich repeat-containing protein 34 isoform X3 [Crassostrea gigas]	#N/A
XLOC-050138	1.35747	0.681	0.4	1.53036e-247	[Uniprot/Swissprot]|no similarity||[RefSeqProtSlim]|no similarity	#N/A
XLOC-013101	1.13394	0.101	0.006	3.90683e-247	[Uniprot/Swissprot]|e-value:9e-12|sp|Q20681|BAT38_CAEEL|BTB and MATH domain-containing protein 38 OS=Caenorhabditis elegans OX=6239 GN=bath-38 PE=4 SV=1||[RefSeqProtSlim]|e-value:4e-13|CAC9661435.1|Ofus.G111549 [Owenia fusiformis]	#N/A
XLOC-018983	1.37151	0.181	0.027	5.45078e-247	[Uniprot/Swissprot]|e-value:3e-18|sp|Q6ZV65|FA47E_HUMAN|Protein FAM47E OS=Homo sapiens OX=9606 GN=FAM47E PE=1 SV=3||[RefSeqProtSlim]|e-value:2e-154|CAC9539550.1|Ofus.G033628 [Owenia fusiformis]	#N/A
XLOC-026385	1.51669	0.222	0.044	2.33091e-246	[Uniprot/Swissprot]|e-value:5e-15|sp|P84104|SRSF3_MOUSE|Serine/arginine-rich splicing factor 3 OS=Mus musculus OX=10090 GN=Srsf3 PE=1 SV=1||[RefSeqProtSlim]|e-value:1e-31|XP_021353213.1|serine/arginine-rich splicing factor 4-like [Mizuhopecten yessoensis]	#N/A
XLOC-051143	1.19485	0.103	0.006	9.96683e-241	[Uniprot/Swissprot]|e-value:1e-18|sp|Q8N6F8|MET27_HUMAN|Methyltransferase-like protein 27 OS=Homo sapiens OX=9606 GN=METTL27 PE=1 SV=2||[RefSeqProtSlim]|e-value:4e-46|VDI52786.1|Hypothetical predicted protein [Mytilus galloprovincialis]	#N/A
XLOC-050316	1.45125	0.185	0.031	3.10457e-238	[Uniprot/Swissprot]|e-value:9e-102|sp|Q3S8M4|ELOV4_MACMU|Elongation of very long chain fatty acids protein 4 OS=Macaca mulatta OX=9544 GN=ELOVL4 PE=3 SV=1||[RefSeqProtSlim]|e-value:1e-111|XP_025085033.1|elongation of very long chain fatty acids protein 4-like isoform X1 [Pomacea canaliculata]	#N/A
XLOC-004943	1.28275	0.179	0.028	6.45862e-238	[Uniprot/Swissprot]|e-value:7e-72|sp|Q8TC29|ENKUR_HUMAN|Enkurin OS=Homo sapiens OX=9606 GN=ENKUR PE=1 SV=1||[RefSeqProtSlim]|e-value:4e-89|XP_019613441.1|PREDICTED: enkurin-like isoform X1 [Branchiostoma belcheri]	#N/A
XLOC-039339	1.79313	0.134	0.014	1.28062e-237	[Uniprot/Swissprot]|e-value:1e-04|sp|Q5RBS5|BOREA_PONAB|Borealin OS=Pongo abelii OX=9601 GN=CDCA8 PE=2 SV=1||[RefSeqProtSlim]|e-value:2e-11|OWF39636.1|Borealin [Mizuhopecten yessoensis]	#N/A
XLOC-043867	1.10477	0.11	0.008	3.02346e-237	[Uniprot/Swissprot]|e-value:2e-43|sp|Q03717|KCNB1_MOUSE|Potassium voltage-gated channel subfamily B member 1 OS=Mus musculus OX=10090 GN=Kcnb1 PE=1 SV=2||[RefSeqProtSlim]|e-value:4e-52|CAD5122707.1|DgyrCDS11115 [Dimorphilus gyrociliatus]	#N/A
XLOC-067991	1.42713	0.202	0.037	6.5966e-233	[Uniprot/Swissprot]|e-value:3e-58|sp|P21251|CALM_STIJA|Calmodulin OS=Stichopus japonicus OX=307972 PE=1 SV=2||[RefSeqProtSlim]|e-value:9e-64|CAD5113613.1|DgyrCDS2773 [Dimorphilus gyrociliatus]	#N/A
XLOC-020919	1.23186	0.166	0.024	1.03662e-232	[Uniprot/Swissprot]|e-value:1e-60|sp|Q9Y6J8|STYL1_HUMAN|Serine/threonine/tyrosine-interacting-like protein 1 OS=Homo sapiens OX=9606 GN=STYXL1 PE=1 SV=1||[RefSeqProtSlim]|e-value:1e-104|XP_011434273.2|serine/threonine/tyrosine-interacting-like protein 1 [Crassostrea gigas]	#N/A
XLOC-059878	1.3664	0.186	0.031	1.25292e-231	[Uniprot/Swissprot]|e-value:6e-100|sp|Q8BYM7|RSH4A_MOUSE|Radial spoke head protein 4 homolog A OS=Mus musculus OX=10090 GN=Rsph4a PE=1 SV=2||[RefSeqProtSlim]|e-value:0,0|CAC9635194.1|Ofus.G091736 [Owenia fusiformis]	#N/A
XLOC-043977	1.2605	0.158	0.022	1.93441e-231	[RefSeqProtSlim]|e-value:1e-15|XP_011431129.1|sterile alpha motif domain-containing protein 15 [Crassostrea gigas]||[Uniprot/Swissprot]|no similarity	#N/A
XLOC-012851	1.27236	0.164	0.024	3.75525e-228	[Uniprot/Swissprot]|e-value:8e-64|sp|Q96L03|SPT17_HUMAN|Spermatogenesis-associated protein 17 OS=Homo sapiens OX=9606 GN=SPATA17 PE=1 SV=1||[RefSeqProtSlim]|e-value:4e-129|CAC9667120.1|Ofus.G15649, partial [Owenia fusiformis]	#N/A
XLOC-014601	1.2136	0.107	0.008	1.40831e-222	[Uniprot/Swissprot]|e-value:4e-14|sp|Q5GH67|XKR4_MOUSE|XK-related protein 4 OS=Mus musculus OX=10090 GN=Xkr4 PE=1 SV=1||[RefSeqProtSlim]|e-value:1e-18|CAD5117922.1|DgyrCDS6667 [Dimorphilus gyrociliatus]	#N/A
XLOC-044652	1.29632	0.159	0.024	2.59195e-222	[Uniprot/Swissprot]|e-value:3e-73|sp|Q6NYU2|HELZ_DANRE|Probable helicase with zinc finger domain OS=Danio rerio OX=7955 GN=helz PE=2 SV=1||[RefSeqProtSlim]|e-value:2e-94|XP_011455288.2|helicase with zinc finger domain 2 isoform X2 [Crassostrea gigas]	#N/A
XLOC-028366	1.14116	0.111	0.01	1.10843e-221	[Uniprot/Swissprot]|e-value:1e-22|sp|Q96KN7|RPGR1_HUMAN|X-linked retinitis pigmentosa GTPase regulator-interacting protein 1 OS=Homo sapiens OX=9606 GN=RPGRIP1 PE=1 SV=2||[RefSeqProtSlim]|e-value:5e-40|XP_021379190.1|protein fantom-like isoform X5 [Mizuhopecten yessoensis]	#N/A
XLOC-026402	1.36723	0.201	0.039	6.75363e-221	[Uniprot/Swissprot]|e-value:6e-136|sp|Q8R3P7|CLUA1_MOUSE|Clusterin-associated protein 1 OS=Mus musculus OX=10090 GN=Cluap1 PE=1 SV=1||[RefSeqProtSlim]|e-value:6e-161|CAC9668099.1|Ofus.G16190 [Owenia fusiformis]	#N/A
XLOC-026811	1.3901	0.201	0.04	6.57113e-220	[Uniprot/Swissprot]|e-value:9e-20|sp|P16423|POLR_DROME|Retrovirus-related Pol polyprotein from type-2 retrotransposable element R2DM OS=Drosophila melanogaster OX=7227 GN=pol PE=4 SV=1||[RefSeqProtSlim]|e-value:0,0|VDI04539.1|Hypothetical predicted protein [Mytilus galloprovincialis]	#N/A
XLOC-046926	1.35833	0.183	0.032	6.7578e-220	[Uniprot/Swissprot]|e-value:1e-78|sp|Q9UL16|CFA45_HUMAN|Cilia- and flagella-associated protein 45 OS=Homo sapiens OX=9606 GN=CFAP45 PE=1 SV=2||[RefSeqProtSlim]|e-value:5e-141|CAC9606292.1|Ofus.G071054 [Owenia fusiformis]	#N/A
XLOC-017606	1.42949	0.22	0.048	3.77624e-218	[Uniprot/Swissprot]|e-value:4e-09|sp|Q5JXM2|MET24_HUMAN|Methyltransferase-like protein 24 OS=Homo sapiens OX=9606 GN=METTL24 PE=2 SV=1||[RefSeqProtSlim]|e-value:1e-55|OWF37111.1|Methyltransferase-like protein 24 [Mizuhopecten yessoensis]	#N/A
XLOC-038852	1.18371	0.158	0.024	2.85097e-216	[Uniprot/Swissprot]|e-value:5e-24|sp|Q2TBS4|PIFO_BOVIN|Protein pitchfork OS=Bos taurus OX=9913 GN=PIFO PE=2 SV=1||[RefSeqProtSlim]|e-value:3e-72|XP_011447105.1|protein pitchfork [Crassostrea gigas]	#N/A
XLOC-024834	1.2691	0.178	0.031	7.63896e-216	[Uniprot/Swissprot]|e-value:4e-140|sp|Q969V4|TEKT1_HUMAN|Tektin-1 OS=Homo sapiens OX=9606 GN=TEKT1 PE=1 SV=1||[RefSeqProtSlim]|e-value:0,0|OWF41001.1|Tektin-1 [Mizuhopecten yessoensis]	#N/A
XLOC-055585	1.18159	0.141	0.019	3.79767e-213	[Uniprot/Swissprot]|e-value:7e-12|sp|P53611|PGTB2_HUMAN|Geranylgeranyl transferase type-2 subunit beta OS=Homo sapiens OX=9606 GN=RABGGTB PE=1 SV=2||[RefSeqProtSlim]|e-value:4e-12|EDL11901.1|RAB geranylgeranyl transferase, b subunit, isoform CRA_d, partial [Mus musculus]	#N/A
XLOC-035452	1.47096	0.261	0.07	5.57065e-213	[Uniprot/Swissprot]|e-value:2e-25|sp|Q99LL3|CHSTC_MOUSE|Carbohydrate sulfotransferase 12 OS=Mus musculus OX=10090 GN=Chst12 PE=2 SV=2||[RefSeqProtSlim]|e-value:9e-30|VDI78322.1|chondroitin 4-sulfotransferase 11, partial [Mytilus galloprovincialis]	#N/A
XLOC-000452	1.51315	0.298	0.09	1.76859e-207	[Uniprot/Swissprot]|e-value:6e-118|sp|Q9W0Y8|SCN60_DROME|Sodium channel protein 60E OS=Drosophila melanogaster OX=7227 GN=NaCP60E PE=2 SV=6||[RefSeqProtSlim]|e-value:0,0|VDI64609.1|Hypothetical predicted protein [Mytilus galloprovincialis]	#N/A
XLOC-034062	1.28656	0.179	0.033	3.18329e-206	[Uniprot/Swissprot]|e-value:1e-62|sp|Q5RHP9|ERIC3_HUMAN|Glutamate-rich protein 3 OS=Homo sapiens OX=9606 GN=ERICH3 PE=1 SV=1||[RefSeqProtSlim]|e-value:2e-131|CAC9672314.1|Ofus.G21723, partial [Owenia fusiformis]	#N/A
XLOC-057955	1.09007	0.129	0.016	8.13173e-205	[RefSeqProtSlim]|e-value:7e-137|OWF50655.1|hypothetical protein KP79_PYT18232 [Mizuhopecten yessoensis]||[Uniprot/Swissprot]|no similarity	#N/A
XLOC-027986	1.2055	0.135	0.018	8.55715e-205	[Uniprot/Swissprot]|e-value:2e-55|sp|Q5XIR6|DRC10_RAT|Dynein regulatory complex protein 10 OS=Rattus norvegicus OX=10116 GN=Iqcd PE=2 SV=2||[RefSeqProtSlim]|e-value:6e-113|CAC9555857.1|Ofus.G042713 [Owenia fusiformis]	#N/A
XLOC-063445	1.2631	0.16	0.026	1.11496e-204	[Uniprot/Swissprot]|e-value:5e-39|sp|Q8CCC3|CL056_MOUSE|Uncharacterized protein C12orf56 homolog OS=Mus musculus OX=10090 PE=2 SV=1||[RefSeqProtSlim]|e-value:7e-65|OWF37764.1|hypothetical protein KP79_PYT12093 [Mizuhopecten yessoensis]	#N/A
XLOC-063552	1.08005	0.11	0.011	1.0585e-203	[RefSeqProtSlim]|e-value:3e-83|XP_005112011.2|uncharacterized protein LOC101861480 [Aplysia californica]||[Uniprot/Swissprot]|no similarity	#N/A
XLOC-025272	1.2868	0.164	0.028	2.12972e-202	[Uniprot/Swissprot]|e-value:6e-170|sp|A6H782|TEKT3_BOVIN|Tektin-3 OS=Bos taurus OX=9913 GN=TEKT3 PE=1 SV=1||[RefSeqProtSlim]|e-value:0,0|CAD5118367.1|DgyrCDS7078 [Dimorphilus gyrociliatus]	#N/A
XLOC-015699	1.03716	0.103	0.009	2.19491e-202	[Uniprot/Swissprot]|no similarity||[RefSeqProtSlim]|no similarity	#N/A
XLOC-054608	1.49306	0.45	0.204	5.63902e-202	[Uniprot/Swissprot]|e-value:4e-05|sp|Q95SX7|RTBS_DROME|Probable RNA-directed DNA polymerase from transposon BS OS=Drosophila melanogaster OX=7227 GN=RTase PE=2 SV=1||[RefSeqProtSlim]|e-value:9e-29|VDI42891.1|Hypothetical predicted protein [Mytilus galloprovincialis]	#N/A
XLOC-044447	1.01769	0.691	0.416	1.60324e-201	[Uniprot/Swissprot]|no similarity||[RefSeqProtSlim]|no similarity	#N/A
XLOC-046968	1.18565	0.162	0.027	5.4943e-201	[Uniprot/Swissprot]|e-value:9e-81|sp|Q6VTH5|RSPH1_CYPCA|Radial spoke head 1 homolog OS=Cyprinus carpio OX=7962 GN=rsph1 PE=1 SV=1||[RefSeqProtSlim]|e-value:3e-111|OWF46820.1|Radial spoke head 1-like [Mizuhopecten yessoensis]	#N/A
XLOC-021514	1.175	0.144	0.021	2.26508e-200	[Uniprot/Swissprot]|e-value:3e-76|sp|Q9H4K1|RIBC2_HUMAN|RIB43A-like with coiled-coils protein 2 OS=Homo sapiens OX=9606 GN=RIBC2 PE=1 SV=2||[RefSeqProtSlim]|e-value:1e-171|CAC9481179.1|Ofus.G013832 [Owenia fusiformis]	#N/A
XLOC-062343	1.7678	0.166	0.029	1.13504e-199	[Uniprot/Swissprot]|e-value:6e-11|sp|P82003|PTSP_BOMMO|Prothoracicostatic peptide OS=Bombyx mori OX=7091 PE=1 SV=2||[RefSeqProtSlim]|e-value:8e-42|QUP51986.1|MIP/allatostatin-B [Urechis unicinctus]	MIP allatostatin B
XLOC-017479	1.20057	0.286	0.084	1.15505e-199	[Uniprot/Swissprot]|e-value:3e-17|sp|Q5ZM55|FEM1B_CHICK|Protein fem-1 homolog B OS=Gallus gallus OX=9031 GN=FEM1B PE=2 SV=1||[RefSeqProtSlim]|e-value:2e-19|XP_011449960.1|protein fem-1 homolog C [Crassostrea gigas]	#N/A
XLOC-060891	1.42654	0.193	0.04	5.20583e-199	[Uniprot/Swissprot]|e-value:3e-95|sp|Q9Y4F4|TGRM1_HUMAN|TOG array regulator of axonemal microtubules protein 1 OS=Homo sapiens OX=9606 GN=TOGARAM1 PE=1 SV=4||[RefSeqProtSlim]|e-value:0,0|VDI47250.1|Hypothetical predicted protein [Mytilus galloprovincialis]	#N/A
XLOC-021217	1.50114	0.235	0.06	1.35953e-196	[Uniprot/Swissprot]|e-value:2e-04|sp|Q9BGL2|LRAT_BOVIN|Lecithin retinol acyltransferase OS=Bos taurus OX=9913 GN=LRAT PE=1 SV=1||[RefSeqProtSlim]|e-value:2e-21|XP_021347075.1|uncharacterized protein LOC110446312 isoform X1 [Mizuhopecten yessoensis]	#N/A
XLOC-067049	1.22488	0.148	0.023	1.23299e-195	[Uniprot/Swissprot]|e-value:0,0|sp|Q5JVL4|EFHC1_HUMAN|EF-hand domain-containing protein 1 OS=Homo sapiens OX=9606 GN=EFHC1 PE=1 SV=1||[RefSeqProtSlim]|e-value:0,0|CAD5111984.1|DgyrCDS1238 [Dimorphilus gyrociliatus]	#N/A
XLOC-012318	1.11111	0.142	0.021	5.19418e-195	[Uniprot/Swissprot]|e-value:8e-121|sp|Q32KV4|DC2L1_BOVIN|Cytoplasmic dynein 2 light intermediate chain 1 OS=Bos taurus OX=9913 GN=DYNC2LI1 PE=2 SV=1||[RefSeqProtSlim]|e-value:6e-167|CAC9667103.1|Ofus.G15643 [Owenia fusiformis]	#N/A
XLOC-001128	1.24059	0.151	0.025	1.39091e-192	[Uniprot/Swissprot]|no similarity||[RefSeqProtSlim]|no similarity	#N/A
XLOC-046998	1.07706	0.137	0.02	6.36229e-189	[Uniprot/Swissprot]|e-value:9e-24|sp|Q9BX70|BTBD2_HUMAN|BTB/POZ domain-containing protein 2 OS=Homo sapiens OX=9606 GN=BTBD2 PE=1 SV=1||[RefSeqProtSlim]|e-value:2e-27|CAC9664401.1|Ofus.G13597 [Owenia fusiformis]	#N/A
XLOC-002720	1.30226	0.182	0.038	1.00788e-187	[Uniprot/Swissprot]|e-value:2e-118|sp|Q9VXN0|GTDC1_DROME|Glycosyltransferase-like domain-containing protein 1-like OS=Drosophila melanogaster OX=7227 GN=CG15914 PE=2 SV=1||[RefSeqProtSlim]|e-value:9e-143|XP_020557774.1|glycosyltransferase-like domain-containing protein 1 isoform X2 [Oryzias latipes]	#N/A
XLOC-004022	1.16071	0.128	0.018	6.06841e-186	[RefSeqProtSlim]|e-value:1e-06|XP_035680120.1|uncharacterized protein LOC118418351 [Branchiostoma floridae]||[Uniprot/Swissprot]|no similarity	#N/A
XLOC-001465	0.535206	0.881	0.639	3.37695e-184	[Uniprot/Swissprot]|e-value:8e-58|sp|O70593|SGTA_RAT|Small glutamine-rich tetratricopeptide repeat-containing protein alpha OS=Rattus norvegicus OX=10116 GN=Sgta PE=1 SV=1||[RefSeqProtSlim]|e-value:2e-68|PVD23498.1|hypothetical protein C0Q70_16770 [Pomacea canaliculata]	gg
XLOC-017225	1.12328	0.116	0.014	1.03142e-183	[RefSeqProtSlim]|e-value:0,093|VDI57965.1|Hypothetical predicted protein [Mytilus galloprovincialis]||[Uniprot/Swissprot]|no similarity	#N/A
XLOC-012198	1.38657	0.157	0.028	2.94804e-183	[Uniprot/Swissprot]|e-value:2e-31|sp|Q6AYP4|ZC21C_RAT|Zinc finger C2HC domain-containing protein 1C OS=Rattus norvegicus OX=10116 GN=Zc2hc1c PE=2 SV=1||[RefSeqProtSlim]|e-value:7e-39|XP_019621955.1|PREDICTED: stress response protein NST1-like [Branchiostoma belcheri]	#N/A
XLOC-039602	1.17107	0.122	0.016	2.31832e-181	[Uniprot/Swissprot]|e-value:2e-25|sp|Q6IMH0|TEPP_MOUSE|Testis, prostate and placenta-expressed protein OS=Mus musculus OX=10090 GN=Tepp PE=2 SV=1||[RefSeqProtSlim]|e-value:2e-73|OWF48203.1|Testis, prostate and placenta-expressed protein [Mizuhopecten yessoensis]	#N/A
XLOC-025970	1.11767	0.166	0.032	4.55886e-179	[Uniprot/Swissprot]|e-value:0,005|sp|Q95ND5|CASP3_PIG|Caspase-3 OS=Sus scrofa OX=9823 GN=CASP3 PE=1 SV=1||[RefSeqProtSlim]|e-value:7e-18|OWF52642.1|hypothetical protein KP79_PYT05841 [Mizuhopecten yessoensis]	#N/A
XLOC-024994	1.44998	0.361	0.147	1.19272e-177	[Uniprot/Swissprot]|e-value:0,0|sp|Q3THS6|METK2_MOUSE|S-adenosylmethionine synthase isoform type-2 OS=Mus musculus OX=10090 GN=Mat2a PE=1 SV=2||[RefSeqProtSlim]|e-value:0,0|APH11649.1|S-adenosylmethionine synthetase, partial [Platynereis dumerilii]	#N/A
XLOC-059067	1.22263	0.166	0.033	1.31452e-177	[Uniprot/Swissprot]|e-value:5e-65|sp|Q3U2J5|CMKMT_MOUSE|Calmodulin-lysine N-methyltransferase OS=Mus musculus OX=10090 GN=Camkmt PE=1 SV=1||[RefSeqProtSlim]|e-value:5e-75|XP_005097019.2|calmodulin-lysine N-methyltransferase [Aplysia californica]	#N/A
XLOC-017419	0.990465	0.115	0.015	2.53569e-177	[RefSeqProtSlim]|e-value:4e-68|CAC9662316.1|Ofus.G112767 [Owenia fusiformis]||[Uniprot/Swissprot]|no similarity	#N/A
XLOC-026734	1.32842	0.252	0.073	4.25441e-175	[Uniprot/Swissprot]|e-value:2e-30|sp|P62925|IF5A_SPOFR|Eukaryotic translation initiation factor 5A OS=Spodoptera frugiperda OX=7108 GN=eIF-5A PE=1 SV=1||[RefSeqProtSlim]|e-value:1e-33|OPL21245.1|eukaryotic 5a-2 translation initiation factor, partial [Mytilus galloprovincialis]	#N/A
XLOC-000787	1.1776	0.13	0.02	5.56514e-175	[Uniprot/Swissprot]|e-value:1e-48|sp|Q4R7D3|SAXO1_MACFA|Stabilizer of axonemal microtubules 1 OS=Macaca fascicularis OX=9541 GN=SAXO1 PE=2 SV=2||[RefSeqProtSlim]|e-value:0,0|CAD5119661.1|DgyrCDS8255 [Dimorphilus gyrociliatus]	#N/A
XLOC-043771	1.12188	0.141	0.024	7.5086e-175	[Uniprot/Swissprot]|e-value:6e-47|sp|Q3KQ77|EFCB1_XENLA|EF-hand calcium-binding domain-containing protein 1 OS=Xenopus laevis OX=8355 GN=efcab1 PE=2 SV=1||[RefSeqProtSlim]|e-value:6e-49|XP_035688057.1|EF-hand calcium-binding domain-containing protein 1-like [Branchiostoma floridae]	#N/A
XLOC-018871	1.00232	0.12	0.017	1.41061e-174	[Uniprot/Swissprot]|e-value:6e-99|sp|Q562C6|LZTL1_RAT|Leucine zipper transcription factor-like protein 1 OS=Rattus norvegicus OX=10116 GN=Lztfl1 PE=2 SV=1||[RefSeqProtSlim]|e-value:2e-135|CAC9563216.1|Ofus.G05604, partial [Owenia fusiformis]	#N/A
XLOC-060983	1.1773	0.58	0.367	2.64569e-174	[Uniprot/Swissprot]|e-value:1e-26|sp|Q568W0|SELW_DANRE|Selenoprotein W OS=Danio rerio OX=7955 GN=selenow PE=3 SV=3||[RefSeqProtSlim]|e-value:3e-26|AAO86696.1|selenoprotein W1 [Danio rerio]	#N/A
XLOC-012693	1.03582	0.11	0.013	1.82603e-173	[Uniprot/Swissprot]|e-value:7e-141|sp|F8WLE0|KIF28_RAT|Kinesin-like protein KIF28P OS=Rattus norvegicus OX=10116 GN=Kif28p PE=2 SV=1||[RefSeqProtSlim]|e-value:0,0|CAC9475182.1|Ofus.G013067 [Owenia fusiformis]	#N/A
XLOC-000129	1.20174	0.115	0.015	9.05471e-172	[Uniprot/Swissprot]|e-value:6e-78|sp|D3ZTL1|PO4F3_RAT|POU domain, class 4, transcription factor 3 OS=Rattus norvegicus OX=10116 GN=Pou4f3 PE=2 SV=1||[RefSeqProtSlim]|e-value:3e-98|QNN94688.1|POU domain class 4 transcription factor [Malacoceros fuliginosus]	#N/A
XLOC-026538	1.12493	0.158	0.031	1.32936e-171	[Uniprot/Swissprot]|e-value:0,025|sp|P56597|NDK5_HUMAN|Nucleoside diphosphate kinase homolog 5 OS=Homo sapiens OX=9606 GN=NME5 PE=1 SV=1||[RefSeqProtSlim]|e-value:7e-05|XP_025114690.1|nucleoside diphosphate kinase homolog 5-like [Pomacea canaliculata]	#N/A
XLOC-009806	1.28825	0.171	0.036	2.63395e-171	[Uniprot/Swissprot]|e-value:1e-32|sp|Q95SX7|RTBS_DROME|Probable RNA-directed DNA polymerase from transposon BS OS=Drosophila melanogaster OX=7227 GN=RTase PE=2 SV=1||[RefSeqProtSlim]|e-value:4e-60|VDH89347.1|Hypothetical predicted protein [Mytilus galloprovincialis]	#N/A
XLOC-027935	0.962421	0.106	0.013	5.11212e-171	[Uniprot/Swissprot]|e-value:4e-06|sp|Q2KIR0|CD045_BOVIN|Uncharacterized protein C4orf45 homolog OS=Bos taurus OX=9913 PE=2 SV=1||[RefSeqProtSlim]|e-value:3e-27|XP_035665547.1|uncharacterized protein LOC118408794 [Branchiostoma floridae]	#N/A
XLOC-043657	1.3988	0.199	0.049	8.75595e-170	[RefSeqProtSlim]|e-value:7e-05|OWF55935.1|Dynein heavy chain [Mizuhopecten yessoensis]||[Uniprot/Swissprot]|no similarity	#N/A
XLOC-052250	1.18147	0.168	0.034	2.35325e-169	[Uniprot/Swissprot]|e-value:0,077|sp|Q8JHV6|LAMB4_DANRE|Laminin subunit beta-4 OS=Danio rerio OX=7955 GN=lamb4 PE=2 SV=1||[RefSeqProtSlim]|e-value:8e-81|XP_019631821.1|PREDICTED: ellis-van Creveld syndrome protein homolog isoform X1 [Branchiostoma belcheri]	#N/A
XLOC-028252	1.49182	0.383	0.163	9.9036e-169	[Uniprot/Swissprot]|e-value:5e-37|sp|O73888|HPGDS_CHICK|Hematopoietic prostaglandin D synthase OS=Gallus gallus OX=9031 GN=HPGDS PE=1 SV=3||[RefSeqProtSlim]|e-value:2e-40|XP_034308304.1|glutathione S-transferase 1-like isoform X1 [Crassostrea gigas]	#N/A
XLOC-003775	1.29206	0.186	0.043	1.06546e-168	[Uniprot/Swissprot]|e-value:6e-159|sp|Q8BKE9|IFT74_MOUSE|Intraflagellar transport protein 74 homolog OS=Mus musculus OX=10090 GN=Ift74 PE=1 SV=2||[RefSeqProtSlim]|e-value:0,0|XP_021356810.1|major facilitator superfamily domain-containing protein 1-like [Mizuhopecten yessoensis]	#N/A
XLOC-046690	1.26257	0.176	0.039	4.98942e-167	[Uniprot/Swissprot]|e-value:2e-119|sp|A7MBP4|IFT46_DANRE|Intraflagellar transport protein 46 homolog OS=Danio rerio OX=7955 GN=ift46 PE=2 SV=2||[RefSeqProtSlim]|e-value:9e-140|PVD27249.1|hypothetical protein C0Q70_12404 [Pomacea canaliculata]	#N/A
XLOC-017336	1.1506	0.112	0.015	7.0093e-167	[Uniprot/Swissprot]|e-value:3e-127|sp|Q26613|EMAP_STRPU|77 kDa echinoderm microtubule-associated protein OS=Strongylocentrotus purpuratus OX=7668 GN=EMAP PE=2 SV=1||[RefSeqProtSlim]|e-value:2e-180|CAC9672527.1|Ofus.G211054 [Owenia fusiformis]	#N/A
XLOC-003902	-2.20512	0.299	0.555	4.02597e-166	[Uniprot/Swissprot]|e-value:0,047|sp|A7X3M3|3NX1_PSAMO|Toxin 3FTx-Psa1 OS=Psammophis mossambicus OX=234064 PE=3 SV=1||[RefSeqProtSlim]|e-value:4e-11|UCK81631.1|toxin-TOLIP domain-containing protein [Arenicola marina]	#N/A
XLOC-003471	1.38629	0.234	0.069	2.49533e-165	[Uniprot/Swissprot]|e-value:1e-54|sp|Q3UFK8|FRMD8_MOUSE|FERM domain-containing protein 8 OS=Mus musculus OX=10090 GN=Frmd8 PE=1 SV=2||[RefSeqProtSlim]|e-value:4e-94|CAD5122954.1|DgyrCDS11347 [Dimorphilus gyrociliatus]	#N/A
XLOC-063688	1.04947	0.117	0.017	2.96932e-165	[Uniprot/Swissprot]|e-value:2e-24|sp|Q14669|TRIPC_HUMAN|E3 ubiquitin-protein ligase TRIP12 OS=Homo sapiens OX=9606 GN=TRIP12 PE=1 SV=1||[RefSeqProtSlim]|e-value:6e-37|VDI40991.1|Hypothetical predicted protein [Mytilus galloprovincialis]	#N/A
XLOC-004243	1.20616	0.132	0.022	7.15317e-165	[Uniprot/Swissprot]|e-value:5e-33|sp|Q86VQ0|LCA5_HUMAN|Lebercilin OS=Homo sapiens OX=9606 GN=LCA5 PE=1 SV=2||[RefSeqProtSlim]|e-value:5e-45|XP_034332064.1|lebercilin-like isoform X1 [Crassostrea gigas]	#N/A
XLOC-036486	1.01253	0.13	0.021	1.21384e-164	[Uniprot/Swissprot]|e-value:2e-89|sp|O35125|LRC23_MOUSE|Leucine-rich repeat-containing protein 23 OS=Mus musculus OX=10090 GN=Lrrc23 PE=1 SV=1||[RefSeqProtSlim]|e-value:3e-105|XP_035697868.1|leucine-rich repeat-containing protein 23-like [Branchiostoma floridae]	#N/A
XLOC-056316	1.04217	0.122	0.018	1.55814e-164	[Uniprot/Swissprot]|e-value:4e-95|sp|Q0VFN8|CF157_XENTR|Cilia- and flagella-associated protein 157 OS=Xenopus tropicalis OX=8364 GN=cfap157 PE=2 SV=1||[RefSeqProtSlim]|e-value:0,0|CAC9620848.1|Ofus.G081728 [Owenia fusiformis]	#N/A
XLOC-044681	1.06683	0.123	0.019	1.44936e-163	[Uniprot/Swissprot]|e-value:5e-53|sp|Q9Y5R2|MMP24_HUMAN|Matrix metalloproteinase-24 OS=Homo sapiens OX=9606 GN=MMP24 PE=2 SV=1||[RefSeqProtSlim]|e-value:2e-75|NP_001180379.1|matrix metalloproteinase 1 [Nasonia vitripennis]	#N/A
XLOC-013347	1.01838	0.108	0.014	3.2276e-163	[Uniprot/Swissprot]|e-value:2e-27|sp|Q9DAE8|CA074_MOUSE|UPF0739 protein C1orf74 homolog OS=Mus musculus OX=10090 PE=2 SV=1||[RefSeqProtSlim]|e-value:1e-29|CAD5113497.1|DgyrCDS2660 [Dimorphilus gyrociliatus]	#N/A
XLOC-014230	1.15922	0.147	0.028	4.91012e-163	[Uniprot/Swissprot]|no similarity||[RefSeqProtSlim]|no similarity	#N/A
XLOC-012861	1.21961	0.162	0.034	5.33942e-163	[Uniprot/Swissprot]|e-value:7e-147|sp|Q8CEQ0|CDKL1_MOUSE|Cyclin-dependent kinase-like 1 OS=Mus musculus OX=10090 GN=Cdkl1 PE=2 SV=1||[RefSeqProtSlim]|e-value:4e-162|CAC9640706.1|Ofus.G092575 [Owenia fusiformis]	#N/A
XLOC-043733	0.943921	0.178	0.04	6.52559e-161	[Uniprot/Swissprot]|e-value:1e-15|sp|B2RV13|CF97D_HUMAN|Sperm axonemal maintenance protein CFAP97D1 OS=Homo sapiens OX=9606 GN=CFAP97D1 PE=1 SV=1||[RefSeqProtSlim]|e-value:2e-58|XP_035693995.1|uncharacterized protein CFAP97D1-like isoform X4 [Branchiostoma floridae]	#N/A
XLOC-062385	1.14895	0.137	0.024	6.26283e-159	[Uniprot/Swissprot]|e-value:3e-61|sp|Q0P5X1|LRIQ1_MOUSE|Leucine-rich repeat and IQ domain-containing protein 1 OS=Mus musculus OX=10090 GN=Lrriq1 PE=2 SV=2||[RefSeqProtSlim]|e-value:1e-167|XP_011429778.2|leucine-rich repeat and IQ domain-containing protein 1 isoform X1 [Crassostrea gigas]	#N/A
XLOC-001817	1.05054	0.15	0.03	1.55746e-154	[Uniprot/Swissprot]|e-value:0,0|sp|P53603|FTCD_PIG|Formimidoyltransferase-cyclodeaminase OS=Sus scrofa OX=9823 GN=FTCD PE=1 SV=1||[RefSeqProtSlim]|e-value:0,0|XP_011435709.2|formimidoyltransferase-cyclodeaminase isoform X3 [Crassostrea gigas]	#N/A
rna-NC-000931	-0.673119	0.99	0.993	4.91849e-154	#N/A	#N/A
XLOC-040676	0.994003	0.102	0.013	2.21345e-153	[Uniprot/Swissprot]|e-value:9e-150|sp|O35231|KIFC3_MOUSE|Kinesin-like protein KIFC3 OS=Mus musculus OX=10090 GN=Kifc3 PE=1 SV=4||[RefSeqProtSlim]|e-value:4e-171|CAC9660311.1|Ofus.G11463 [Owenia fusiformis]	#N/A
XLOC-047969	1.08533	0.135	0.025	1.9112e-152	[Uniprot/Swissprot]|e-value:6e-150|sp|Q28HX4|IFT57_XENTR|Intraflagellar transport protein 57 homolog OS=Xenopus tropicalis OX=8364 GN=ift57 PE=2 SV=1||[RefSeqProtSlim]|e-value:5e-176|CAC9607942.1|Ofus.G071368 [Owenia fusiformis]	#N/A
XLOC-015554	0.952847	0.103	0.015	2.85753e-145	[Uniprot/Swissprot]|e-value:1e-75|sp|Q0IIF6|FAIM1_BOVIN|Fas apoptotic inhibitory molecule 1 OS=Bos taurus OX=9913 GN=FAIM PE=2 SV=1||[RefSeqProtSlim]|e-value:2e-87|CAC9672196.1|Ofus.G21577 [Owenia fusiformis]	#N/A
XLOC-003685	1.25737	0.162	0.038	5.67196e-144	[Uniprot/Swissprot]|e-value:4e-47|sp|O36022|MNN9_SCHPO|Mannan polymerase complex subunit mnn9 OS=Schizosaccharomyces pombe (strain 972 / ATCC 24843) OX=284812 GN=mnn9 PE=3 SV=1||[RefSeqProtSlim]|e-value:4e-80|CAC9555172.1|Ofus.G042470 [Owenia fusiformis]	#N/A
XLOC-034675	1.26808	0.276	0.101	9.85267e-144	[Uniprot/Swissprot]|e-value:2e-78|sp|O55057|PDE6D_MOUSE|Retinal rod rhodopsin-sensitive cGMP 3',5'-cyclic phosphodiesterase subunit delta OS=Mus musculus OX=10090 GN=Pde6d PE=1 SV=1||[RefSeqProtSlim]|e-value:2e-82|XP_011434942.1|retinal rod rhodopsin-sensitive cGMP 3',5'-cyclic phosphodiesterase subunit delta [Crassostrea gigas]	#N/A
XLOC-005004	1.03866	0.134	0.026	2.09396e-143	[Uniprot/Swissprot]|e-value:7e-72|sp|B1H283|LEXM_RAT|Lymphocyte expansion molecule OS=Rattus norvegicus OX=10116 GN=Lexm PE=2 SV=1||[RefSeqProtSlim]|e-value:8e-179|CAC9672620.1|Ofus.G211214 [Owenia fusiformis]	#N/A
XLOC-002892	1.15537	0.151	0.033	9.77842e-143	[Uniprot/Swissprot]|e-value:2e-26|sp|P08548|LIN1_NYCCO|LINE-1 reverse transcriptase homolog OS=Nycticebus coucang OX=9470 PE=4 SV=1||[RefSeqProtSlim]|e-value:4e-176|XP_023814791.1|uncharacterized protein LOC111947977 [Oryzias latipes]	#N/A
XLOC-052182	1.20606	0.146	0.032	1.83404e-141	[Uniprot/Swissprot]|e-value:2e-47|sp|O94739|CALM_PLEOS|Calmodulin OS=Pleurotus ostreatus OX=5322 GN=CMD1 PE=2 SV=3||[RefSeqProtSlim]|e-value:2e-46|XP_019630997.1|PREDICTED: calmodulin isoform X1 [Branchiostoma belcheri]	#N/A
XLOC-017625	1.04913	0.115	0.019	1.96289e-141	[Uniprot/Swissprot]|e-value:1e-47|sp|B1AJZ9|FHAD1_HUMAN|Forkhead-associated domain-containing protein 1 OS=Homo sapiens OX=9606 GN=FHAD1 PE=2 SV=2||[RefSeqProtSlim]|e-value:0,0|XP_011434246.2|forkhead-associated domain-containing protein 1 isoform X1 [Crassostrea gigas]	#N/A
XLOC-059192	1.09091	0.147	0.032	4.69942e-139	[Uniprot/Swissprot]|e-value:4e-84|sp|O88848|ARL6_MOUSE|ADP-ribosylation factor-like protein 6 OS=Mus musculus OX=10090 GN=Arl6 PE=1 SV=1||[RefSeqProtSlim]|e-value:5e-95|PVD24406.1|hypothetical protein C0Q70_14888 [Pomacea canaliculata]	#N/A
XLOC-025876	0.940033	0.102	0.015	3.19916e-138	[Uniprot/Swissprot]|e-value:2e-42|sp|Q8CFY5|COX10_MOUSE|Protoheme IX farnesyltransferase, mitochondrial OS=Mus musculus OX=10090 GN=Cox10 PE=2 SV=1||[RefSeqProtSlim]|e-value:3e-74|CAC9556557.1|Ofus.G042999 [Owenia fusiformis]	#N/A
XLOC-054557	1.31059	0.333	0.144	1.50883e-137	[Uniprot/Swissprot]|e-value:3e-151|sp|Q9BVG8|KIFC3_HUMAN|Kinesin-like protein KIFC3 OS=Homo sapiens OX=9606 GN=KIFC3 PE=1 SV=4||[RefSeqProtSlim]|e-value:5e-172|CAC9660311.1|Ofus.G11463 [Owenia fusiformis]	#N/A
XLOC-049699	1.03991	0.112	0.019	4.04476e-137	[Uniprot/Swissprot]|e-value:0,025|sp|O35054|CLD4_MOUSE|Claudin-4 OS=Mus musculus OX=10090 GN=Cldn4 PE=1 SV=1||[RefSeqProtSlim]|e-value:0,046|XP_011481566.2|claudin-4-like [Oryzias latipes]	#N/A
XLOC-036538	1.54749	0.295	0.116	2.33366e-136	[Uniprot/Swissprot]|e-value:2e-165|sp|P31696|AGRIN_CHICK|Agrin OS=Gallus gallus OX=9031 GN=AGRN PE=1 SV=3||[RefSeqProtSlim]|e-value:0,0|PVD37045.1|hypothetical protein C0Q70_04038 [Pomacea canaliculata]	#N/A
XLOC-050442	1.10284	0.196	0.056	8.14663e-135	[Uniprot/Swissprot]|e-value:2e-37|sp|Q8WWF8|CAPSL_HUMAN|Calcyphosin-like protein OS=Homo sapiens OX=9606 GN=CAPSL PE=2 SV=4||[RefSeqProtSlim]|e-value:3e-56|CAC9658645.1|Ofus.G102711 [Owenia fusiformis]	#N/A
XLOC-055853	-2.05281	0.185	0.453	9.14674e-135	[Uniprot/Swissprot]|no similarity||[RefSeqProtSlim]|no similarity	#N/A
XLOC-001627	1.00193	0.1	0.015	1.34859e-132	[Uniprot/Swissprot]|e-value:2e-08|sp|B4F777|HMGN5_RAT|High mobility group nucleosome-binding domain-containing protein 5 OS=Rattus norvegicus OX=10116 GN=Hmgn5 PE=2 SV=1||[RefSeqProtSlim]|e-value:8e-16|OWF51455.1|hypothetical protein KP79_PYT09376 [Mizuhopecten yessoensis]	#N/A
XLOC-018804	0.956695	0.14	0.03	2.56827e-132	[Uniprot/Swissprot]|e-value:2e-37|sp|A8MV24|CQ098_HUMAN|Uncharacterized protein C17orf98 OS=Homo sapiens OX=9606 GN=C17orf98 PE=4 SV=1||[RefSeqProtSlim]|e-value:2e-74|CAC9660442.1|Ofus.G11513 [Owenia fusiformis]	#N/A
XLOC-050433	0.968048	0.125	0.024	2.71544e-132	[RefSeqProtSlim]|e-value:6e-52|CAC9555112.1|Ofus.G042382 [Owenia fusiformis]||[Uniprot/Swissprot]|no similarity	#N/A
XLOC-046620	0.929269	0.115	0.02	3.48622e-132	[Uniprot/Swissprot]|e-value:1e-15|sp|A5PN52|HOATZ_DANRE|Cilia- and flagella-associated protein HOATZ OS=Danio rerio OX=7955 GN=hoatz PE=3 SV=1||[RefSeqProtSlim]|e-value:5e-31|CAC9604381.1|Ofus.G07692 [Owenia fusiformis]	#N/A
XLOC-041588	1.15304	0.224	0.073	1.21821e-131	[Uniprot/Swissprot]|e-value:1e-46|sp|Q3UJP5|CH037_MOUSE|Protein C8orf37 homolog OS=Mus musculus OX=10090 PE=1 SV=1||[RefSeqProtSlim]|e-value:3e-103|XP_011438510.2|F-box/LRR-repeat protein 8 [Crassostrea gigas]	#N/A
XLOC-009825	1.17124	0.146	0.034	9.80678e-131	[Uniprot/Swissprot]|e-value:0,0|sp|Q8BI79|CCD40_MOUSE|Coiled-coil domain-containing protein 40 OS=Mus musculus OX=10090 GN=Ccdc40 PE=1 SV=1||[RefSeqProtSlim]|e-value:0,0|CAC9656127.1|Ofus.G102138, partial [Owenia fusiformis]	#N/A
XLOC-015475	1.01014	0.101	0.016	1.65498e-130	[Uniprot/Swissprot]|no similarity||[RefSeqProtSlim]|no similarity	#N/A
XLOC-051648	1.0786	0.12	0.023	3.44072e-130	[Uniprot/Swissprot]|e-value:2e-37|sp|P16157|ANK1_HUMAN|Ankyrin-1 OS=Homo sapiens OX=9606 GN=ANK1 PE=1 SV=3||[RefSeqProtSlim]|e-value:1e-129|CAD5113657.1|DgyrCDS2818 [Dimorphilus gyrociliatus]	#N/A
XLOC-028250	0.692725	0.416	0.196	3.47058e-129	[Uniprot/Swissprot]|e-value:1e-39|sp|O73888|HPGDS_CHICK|Hematopoietic prostaglandin D synthase OS=Gallus gallus OX=9031 GN=HPGDS PE=1 SV=3||[RefSeqProtSlim]|e-value:5e-47|XP_019637401.1|PREDICTED: hematopoietic prostaglandin D synthase-like [Branchiostoma belcheri]	#N/A
XLOC-055392	1.09752	0.288	0.113	1.06154e-127	[Uniprot/Swissprot]|e-value:6e-05|sp|Q14651|PLSI_HUMAN|Plastin-1 OS=Homo sapiens OX=9606 GN=PLS1 PE=1 SV=2||[RefSeqProtSlim]|e-value:1e-06|VDI52465.1|FK506-binding protein 14 [Mytilus galloprovincialis]	#N/A
XLOC-022324	1.23128	0.178	0.05	8.9935e-126	[RefSeqProtSlim]|e-value:9e-65|XP_012944291.1|uncharacterized protein DDB_G0271670 [Aplysia californica]||[Uniprot/Swissprot]|no similarity	#N/A
XLOC-003556	1.18097	0.186	0.054	1.03559e-125	[Uniprot/Swissprot]|e-value:0,0|sp|P98198|AT8B2_HUMAN|Phospholipid-transporting ATPase ID OS=Homo sapiens OX=9606 GN=ATP8B2 PE=1 SV=2||[RefSeqProtSlim]|e-value:0,0|CAC9603084.1|Ofus.G07444 [Owenia fusiformis]	#N/A
XLOC-040256	1.15773	0.218	0.073	2.0693e-124	[Uniprot/Swissprot]|e-value:9e-49|sp|Q5R9K8|AR2BP_PONAB|ADP-ribosylation factor-like protein 2-binding protein OS=Pongo abelii OX=9601 GN=ARL2BP PE=2 SV=1||[RefSeqProtSlim]|e-value:3e-58|XP_011425779.1|ADP-ribosylation factor-like protein 2-binding protein isoform X2 [Crassostrea gigas]	#N/A
XLOC-005443	0.939093	0.115	0.023	3.96603e-120	[Uniprot/Swissprot]|e-value:1e-63|sp|Q5W5X9|TTC23_HUMAN|Tetratricopeptide repeat protein 23 OS=Homo sapiens OX=9606 GN=TTC23 PE=1 SV=1||[RefSeqProtSlim]|e-value:9e-161|CAC9588168.1|Ofus.G061737 [Owenia fusiformis]	#N/A
XLOC-036116	0.986407	0.117	0.023	8.24874e-120	[Uniprot/Swissprot]|e-value:3e-28|sp|Q8TBZ9|TEX47_HUMAN|Testis-expressed protein 47 OS=Homo sapiens OX=9606 GN=TEX47 PE=1 SV=1||[RefSeqProtSlim]|e-value:2e-56|XP_025103117.1|testis-expressed protein 47-like isoform X4 [Pomacea canaliculata]	#N/A
XLOC-055230	-1.80622	0.399	0.614	1.02753e-118	[Uniprot/Swissprot]|e-value:1e-06|sp|P02628|PRVA_ESOLU|Parvalbumin alpha OS=Esox lucius OX=8010 PE=1 SV=1||[RefSeqProtSlim]|e-value:5e-06|pdb|1YX7|A|Chain A, Calsensin	#N/A
XLOC-051049	-1.19017	0.139	0.393	1.30991e-118	[Uniprot/Swissprot]|e-value:8e-26|sp|Q6C0Y0|COFI_YARLI|Cofilin OS=Yarrowia lipolytica (strain CLIB 122 / E 150) OX=284591 GN=COF1 PE=3 SV=1||[RefSeqProtSlim]|e-value:3e-24|CAC9446636.1|Ofus.G01220 [Owenia fusiformis]	#N/A
XLOC-000194	1.02068	0.107	0.02	4.11701e-118	[Uniprot/Swissprot]|e-value:0,0|sp|P13060|EF2_DROME|Eukaryotic translation elongation factor 2 OS=Drosophila melanogaster OX=7227 GN=eEF2 PE=1 SV=4||[RefSeqProtSlim]|e-value:0,0|XP_005108543.1|elongation factor 2 [Aplysia californica]	#N/A
XLOC-021380	1.2436	0.214	0.074	7.45645e-118	[Uniprot/Swissprot]|e-value:0,0|sp|C3YWU0|FUCO_BRAFL|Alpha-L-fucosidase OS=Branchiostoma floridae OX=7739 GN=BRAFLDRAFT_56888 PE=3 SV=2||[RefSeqProtSlim]|e-value:0,0|CAC9648451.1|Ofus.G10668, partial [Owenia fusiformis]	#N/A
XLOC-064061	0.962125	0.112	0.022	3.20597e-117	[Uniprot/Swissprot]|e-value:0,0|sp|Q9P2H3|IFT80_HUMAN|Intraflagellar transport protein 80 homolog OS=Homo sapiens OX=9606 GN=IFT80 PE=1 SV=3||[RefSeqProtSlim]|e-value:0,0|CAC9673857.1|Ofus.G2410 [Owenia fusiformis]	#N/A
XLOC-018984	0.957422	0.113	0.022	5.45136e-117	[Uniprot/Swissprot]|e-value:0,0|sp|Q96MT7|CFA44_HUMAN|Cilia- and flagella-associated protein 44 OS=Homo sapiens OX=9606 GN=CFAP44 PE=1 SV=2||[RefSeqProtSlim]|e-value:0,0|CAC9610889.1|Ofus.G072370 [Owenia fusiformis]	#N/A
XLOC-012164	0.856378	0.101	0.018	8.42149e-117	[Uniprot/Swissprot]|e-value:1e-55|sp|Q9CQ46|DRC8_MOUSE|Dynein regulatory complex protein 8 OS=Mus musculus OX=10090 GN=Efcab2 PE=1 SV=1||[RefSeqProtSlim]|e-value:1e-63|OWF38622.1|EF-hand calcium-binding domain-containing protein 2 [Mizuhopecten yessoensis]	#N/A
XLOC-004547	0.859709	0.102	0.018	3.48716e-116	[Uniprot/Swissprot]|e-value:3e-150|sp|A7MBF6|ARMD1_BOVIN|Armadillo-like helical domain containing protein 1 OS=Bos taurus OX=9913 GN=ARMH1 PE=2 SV=1||[RefSeqProtSlim]|e-value:0,0|CAC9572621.1|Ofus.G053040 [Owenia fusiformis]	#N/A
XLOC-002376	0.905874	0.105	0.02	1.58979e-114	[Uniprot/Swissprot]|e-value:0,0|sp|Q9JLI7|SPAG6_MOUSE|Sperm-associated antigen 6 OS=Mus musculus OX=10090 GN=Spag6 PE=1 SV=1||[RefSeqProtSlim]|e-value:0,0|XP_011427854.1|sperm-associated antigen 6 [Crassostrea gigas]	#N/A
XLOC-005465	1.19361	0.208	0.071	7.48557e-114	[RefSeqProtSlim]|e-value:0,001|VDI62178.1|Hypothetical predicted protein [Mytilus galloprovincialis]||[Uniprot/Swissprot]|no similarity	#N/A
XLOC-064423	0.937915	0.109	0.021	9.77433e-114	[Uniprot/Swissprot]|e-value:0,003|sp|Q99N05|M4A4D_MOUSE|Membrane-spanning 4-domains subfamily A member 4D OS=Mus musculus OX=10090 GN=Ms4a4d PE=2 SV=1||[RefSeqProtSlim]|e-value:0,001|CAD5121141.1|DgyrCDS9677 [Dimorphilus gyrociliatus]	#N/A
XLOC-002161	1.15293	0.354	0.174	1.45542e-113	[Uniprot/Swissprot]|e-value:4e-120|sp|P42325|NCAH_DROME|Neurocalcin homolog OS=Drosophila melanogaster OX=7227 GN=Nca PE=1 SV=2||[RefSeqProtSlim]|e-value:2e-121|XP_392256.2|neurocalcin homolog [Apis mellifera]	#N/A
XLOC-017469	0.924216	0.104	0.019	1.7873e-113	[Uniprot/Swissprot]|e-value:3e-19|sp|Q9M9E8|FB92_ARATH|F-box protein At1g78280 OS=Arabidopsis thaliana OX=3702 GN=At1g78280 PE=2 SV=3||[RefSeqProtSlim]|e-value:3e-140|CAD5115457.1|DgyrCDS4429 [Dimorphilus gyrociliatus]	#N/A
XLOC-066527	0.770475	0.623	0.386	4.52078e-113	[Uniprot/Swissprot]|no similarity||[RefSeqProtSlim]|no similarity	#N/A
XLOC-002598	1.02552	0.125	0.028	9.11771e-113	[Uniprot/Swissprot]|e-value:6e-06|sp|Q80ZU5|CC181_MOUSE|Coiled-coil domain-containing protein 181 OS=Mus musculus OX=10090 GN=Ccdc181 PE=1 SV=1||[RefSeqProtSlim]|e-value:4e-27|CAC9505244.1|Ofus.G023332 [Owenia fusiformis]	#N/A
XLOC-052189	0.972701	0.1	0.018	2.63501e-111	[Uniprot/Swissprot]|e-value:1e-24|sp|Q9C0I9|LRC27_HUMAN|Leucine-rich repeat-containing protein 27 OS=Homo sapiens OX=9606 GN=LRRC27 PE=1 SV=2||[RefSeqProtSlim]|e-value:2e-107|XP_034327245.1|leucine-rich repeat-containing protein 27 isoform X11 [Crassostrea gigas]	#N/A
XLOC-058912	1.05124	0.588	0.439	2.54315e-110	[Uniprot/Swissprot]|e-value:3e-97|sp|O16305|CALM_CAEEL|Calmodulin OS=Caenorhabditis elegans OX=6239 GN=cmd-1 PE=1 SV=3||[RefSeqProtSlim]|e-value:2e-97|pdb|3WFN|B|Chain B, Calmodulin, Sodium channel protein type 8 subunit alpha	#N/A
XLOC-015322	1.14081	0.156	0.044	3.49118e-110	[RefSeqProtSlim]|e-value:2e-06|CAC9673750.1|Ofus.G23871 [Owenia fusiformis]||[Uniprot/Swissprot]|no similarity	#N/A
XLOC-068990	1.18088	0.197	0.067	2.74691e-107	[Uniprot/Swissprot]|e-value:3e-71|sp|P17972|KCNAW_DROME|Potassium voltage-gated channel protein Shaw OS=Drosophila melanogaster OX=7227 GN=Shaw PE=2 SV=1||[RefSeqProtSlim]|e-value:1e-155|CAD5122707.1|DgyrCDS11115 [Dimorphilus gyrociliatus]	#N/A
XLOC-036607	0.937118	0.102	0.02	1.17054e-104	[Uniprot/Swissprot]|e-value:4e-88|sp|Q7M3M8|CAS_DROME|Transcription factor castor OS=Drosophila melanogaster OX=7227 GN=cas PE=1 SV=2||[RefSeqProtSlim]|e-value:1e-139|VDI67247.1|Hypothetical predicted protein [Mytilus galloprovincialis]	#N/A
XLOC-003100	0.835455	0.102	0.02	4.56911e-104	[Uniprot/Swissprot]|e-value:1e-48|sp|Q6DMN8|SPAT4_PANTR|Spermatogenesis-associated protein 4 OS=Pan troglodytes OX=9598 GN=SPATA4 PE=2 SV=1||[RefSeqProtSlim]|e-value:5e-100|OWF53761.1|Spermatogenesis-associated protein 4 [Mizuhopecten yessoensis]	#N/A
XLOC-063300	1.20796	0.245	0.098	1.95634e-103	[Uniprot/Swissprot]|e-value:2e-24|sp|Q8I7P9|POL5_DROME|Retrovirus-related Pol polyprotein from transposon opus OS=Drosophila melanogaster OX=7227 GN=pol PE=4 SV=1||[RefSeqProtSlim]|e-value:3e-37|XP_034334367.1|uncharacterized protein LOC105343971 [Crassostrea gigas]	#N/A
XLOC-005086	0.781027	0.107	0.022	1.98937e-102	[Uniprot/Swissprot]|e-value:2e-23|sp|A8QW39|F183A_BOVIN|Protein FAM183A OS=Bos taurus OX=9913 GN=FAM183A PE=2 SV=1||[RefSeqProtSlim]|e-value:9e-56|VDI81194.1|Hypothetical predicted protein [Mytilus galloprovincialis]	#N/A
XLOC-063986	0.98085	0.128	0.032	2.58134e-100	[Uniprot/Swissprot]|e-value:1e-168|sp|Q9Y5B8|NDK7_HUMAN|Nucleoside diphosphate kinase 7 OS=Homo sapiens OX=9606 GN=NME7 PE=1 SV=1||[RefSeqProtSlim]|e-value:3e-180|XP_011446972.1|nucleoside diphosphate kinase 7 [Crassostrea gigas]	#N/A
XLOC-012223	0.692022	0.162	0.049	2.16473e-99	[Uniprot/Swissprot]|e-value:3e-27|sp|Q86MA7|PRQFV_APLCA|Protein PRQFV-amide OS=Aplysia californica OX=6500 PE=1 SV=1||[RefSeqProtSlim]|e-value:4e-30|CAC9619505.1|Ofus.G081435 [Owenia fusiformis]	FVamide
XLOC-022838	0.866356	0.117	0.027	4.02728e-99	[RefSeqProtSlim]|e-value:6e-44|CAD5125514.1|DgyrCDS13720 [Dimorphilus gyrociliatus]||[Uniprot/Swissprot]|no similarity	#N/A
XLOC-009710	0.895041	0.105	0.022	1.06279e-98	[RefSeqProtSlim]|e-value:1e-18|OWF42553.1|hypothetical protein KP79_PYT16978 [Mizuhopecten yessoensis]||[Uniprot/Swissprot]|no similarity	#N/A
XLOC-025880	0.911535	0.113	0.026	1.75453e-97	[Uniprot/Swissprot]|e-value:0,0|sp|Q61371|IFT88_MOUSE|Intraflagellar transport protein 88 homolog OS=Mus musculus OX=10090 GN=Ift88 PE=1 SV=2||[RefSeqProtSlim]|e-value:0,0|VDI52269.1|intraflagellar transport protein 88 [Mytilus galloprovincialis]	#N/A
XLOC-051057	1.00666	0.161	0.05	6.12961e-96	[Uniprot/Swissprot]|e-value:5e-67|sp|Q8STF0|CALM_STRIE|Calmodulin OS=Strongylocentrotus intermedius OX=7667 PE=2 SV=3||[RefSeqProtSlim]|e-value:6e-66|XP_035669437.1|calmodulin-alpha isoform X6 [Branchiostoma floridae]	#N/A
XLOC-056369	0.98746	0.116	0.028	6.51197e-96	[Uniprot/Swissprot]|no similarity||[RefSeqProtSlim]|no similarity	#N/A
XLOC-045497	0.855709	0.101	0.021	7.37466e-95	[RefSeqProtSlim]|e-value:2e-112|XP_005112172.1|uncharacterized protein LOC101858150 isoform X3 [Aplysia californica]||[Uniprot/Swissprot]|no similarity	#N/A
XLOC-012637	0.90263	0.117	0.029	2.85359e-92	[Uniprot/Swissprot]|e-value:1e-80|sp|Q8T888|DNAL1_CIOIN|Dynein axonemal light chain 1 OS=Ciona intestinalis OX=7719 GN=DNAL1 PE=2 SV=1||[RefSeqProtSlim]|e-value:2e-87|CAC9627133.1|Ofus.G09154 [Owenia fusiformis]	#N/A
XLOC-045035	1.00338	0.167	0.055	1.27021e-91	[Uniprot/Swissprot]|e-value:2e-43|sp|O09131|GSTO1_MOUSE|Glutathione S-transferase omega-1 OS=Mus musculus OX=10090 GN=Gsto1 PE=1 SV=2||[RefSeqProtSlim]|e-value:1e-54|CAD5118862.1|DgyrCDS7537 [Dimorphilus gyrociliatus]	#N/A
XLOC-017293	-2.03584	0.073	0.264	1.56304e-91	[RefSeqProtSlim]|e-value:2e-46|CAC9652049.1|Ofus.G101265 [Owenia fusiformis]||[Uniprot/Swissprot]|no similarity	#N/A
XLOC-015209	-1.68224	0.037	0.217	2.50437e-91	[Uniprot/Swissprot]|e-value:0,0|sp|P98158|LRP2_RAT|Low-density lipoprotein receptor-related protein 2 OS=Rattus norvegicus OX=10116 GN=Lrp2 PE=1 SV=1||[RefSeqProtSlim]|e-value:0,0|CAC9579660.1|Ofus.G06449 [Owenia fusiformis]	#N/A
XLOC-054121	0.956954	0.107	0.025	3.45912e-90	[RefSeqProtSlim]|e-value:1e-05|XP_019614609.1|PREDICTED: titin-like, partial [Branchiostoma belcheri]||[Uniprot/Swissprot]|no similarity	#N/A
XLOC-017825	0.928432	0.101	0.022	3.79392e-90	[Uniprot/Swissprot]|no similarity||[RefSeqProtSlim]|no similarity	#N/A
XLOC-001152	0.983283	0.132	0.037	2.13242e-89	[Uniprot/Swissprot]|e-value:3e-48|sp|P49581|ACHA6_CHICK|Neuronal acetylcholine receptor subunit alpha-6 OS=Gallus gallus OX=9031 GN=CHRNA6 PE=2 SV=1||[RefSeqProtSlim]|e-value:9e-80|CAD5124154.1|DgyrCDS12454 [Dimorphilus gyrociliatus]	#N/A
XLOC-012132	0.852669	0.216	0.084	1.47422e-88	[Uniprot/Swissprot]|no similarity||[RefSeqProtSlim]|no similarity	#N/A
XLOC-012019	0.799968	0.311	0.148	2.19448e-88	[Uniprot/Swissprot]|e-value:3e-22|sp|Q9W6B4|TIMP3_SCYTO|Metalloproteinase inhibitor 3 OS=Scyliorhinus torazame OX=75743 GN=TIMP3 PE=2 SV=1||[RefSeqProtSlim]|e-value:2e-43|CAC9476076.1|Ofus.G013169 [Owenia fusiformis]	#N/A
XLOC-002999	0.935204	0.109	0.027	5.86544e-86	[Uniprot/Swissprot]|e-value:0,0|sp|Q6VH22|IF172_MOUSE|Intraflagellar transport protein 172 homolog OS=Mus musculus OX=10090 GN=Ift172 PE=1 SV=1||[RefSeqProtSlim]|e-value:0,0|XP_035668252.1|intraflagellar transport protein 172 homolog [Branchiostoma floridae]	#N/A
XLOC-004580	0.800432	0.479	0.292	4.64578e-84	[Uniprot/Swissprot]|e-value:0,0|sp|Q68FR8|TBA3_RAT|Tubulin alpha-3 chain OS=Rattus norvegicus OX=10116 GN=Tuba3a PE=2 SV=1||[RefSeqProtSlim]|e-value:0,0|OWF42167.1|Tubulin alpha-1A chain [Mizuhopecten yessoensis]	#N/A
XLOC-024912	-0.815441	0.398	0.599	6.11165e-84	[Uniprot/Swissprot]|e-value:4e-129|sp|P18238|ADT3_YEAST|ADP,ATP carrier protein 3 OS=Saccharomyces cerevisiae (strain ATCC 204508 / S288c) OX=559292 GN=AAC3 PE=1 SV=1||[RefSeqProtSlim]|e-value:7e-178|CAC9566921.1|Ofus.G051786 [Owenia fusiformis]	#N/A
XLOC-039659	0.948537	0.252	0.113	7.13303e-84	[Uniprot/Swissprot]|e-value:0,012|sp|Q9BY79|MFRP_HUMAN|Membrane frizzled-related protein OS=Homo sapiens OX=9606 GN=MFRP PE=1 SV=1||[RefSeqProtSlim]|e-value:1e-09|XP_025115545.1|uncharacterized protein LOC112576901 isoform X3 [Pomacea canaliculata]	#N/A
XLOC-060068	-1.38935	0.026	0.189	1.16886e-83	[Uniprot/Swissprot]|e-value:7e-41|sp|Q07352|TISB_HUMAN|mRNA decay activator protein ZFP36L1 OS=Homo sapiens OX=9606 GN=ZFP36L1 PE=1 SV=1||[RefSeqProtSlim]|e-value:8e-48|VDI22778.1|butyrate response factor 1 [Mytilus galloprovincialis]	#N/A
XLOC-037988	0.929641	0.145	0.046	1.23988e-83	[RefSeqProtSlim]|e-value:0,050|CAC9662608.1|Ofus.G12181 [Owenia fusiformis]||[Uniprot/Swissprot]|no similarity	#N/A
XLOC-043468	1.08504	0.264	0.125	1.59619e-82	[Uniprot/Swissprot]|e-value:8e-99|sp|Q66II5|T3HPD_XENTR|Trans-L-3-hydroxyproline dehydratase OS=Xenopus tropicalis OX=8364 GN=l3hypdh PE=2 SV=1||[RefSeqProtSlim]|e-value:2e-105|XP_021332722.1|trans-3-hydroxy-L-proline dehydratase [Danio rerio]	#N/A
XLOC-018461	-2.06112	0.088	0.275	2.76624e-82	[Uniprot/Swissprot]|e-value:2e-77|sp|A2AX52|CO6A4_MOUSE|Collagen alpha-4(VI) chain OS=Mus musculus OX=10090 GN=Col6a4 PE=1 SV=2||[RefSeqProtSlim]|e-value:0,0|CAD5119952.1|DgyrCDS8533 [Dimorphilus gyrociliatus]	#N/A
XLOC-040185	1.00216	0.157	0.053	1.19134e-80	[Uniprot/Swissprot]|e-value:6e-10|sp|O16374|GALT1_CAEEL|Beta-1,4-galactosyltransferase galt-1 OS=Caenorhabditis elegans OX=6239 GN=galt-1 PE=1 SV=4||[RefSeqProtSlim]|e-value:3e-53|XP_021345728.1|beta-1,4-galactosyltransferase galt-1-like isoform X3 [Mizuhopecten yessoensis]	#N/A
XLOC-059899	-1.11208	0.186	0.394	2.2111e-79	[Uniprot/Swissprot]|e-value:0,0|sp|Q5F3L1|KS6A5_CHICK|Ribosomal protein S6 kinase alpha-5 OS=Gallus gallus OX=9031 GN=RPS6KA5 PE=2 SV=1||[RefSeqProtSlim]|e-value:0,0|CAC9636376.1|Ofus.G091924 [Owenia fusiformis]	#N/A
XLOC-052172	-1.28318	0.145	0.341	4.06094e-79	[Uniprot/Swissprot]|e-value:2e-12|sp|Q8QFX1|RIMB2_CHICK|RIMS-binding protein 2 OS=Gallus gallus OX=9031 GN=RIMBP2 PE=1 SV=1||[RefSeqProtSlim]|e-value:7e-83|XP_035824955.1|A-kinase anchor protein 9 [Aplysia californica]	#N/A
XLOC-011133	0.700512	0.625	0.479	5.32413e-79	[Uniprot/Swissprot]|e-value:9e-06|sp|Q16534|HLF_HUMAN|Hepatic leukemia factor OS=Homo sapiens OX=9606 GN=HLF PE=1 SV=1||[RefSeqProtSlim]|e-value:5e-17|VDH99377.1|Hypothetical predicted protein [Mytilus galloprovincialis]	#N/A
XLOC-011991	0.978469	0.246	0.112	8.26201e-78	[Uniprot/Swissprot]|e-value:0,0|sp|P35500|SCNA_DROME|Sodium channel protein para OS=Drosophila melanogaster OX=7227 GN=para PE=2 SV=3||[RefSeqProtSlim]|e-value:0,0|CAC9667380.1|Ofus.G151152 [Owenia fusiformis]	#N/A
XLOC-043748	0.889955	0.109	0.029	1.0795e-77	[RefSeqProtSlim]|e-value:0,002|CAC9565227.1|Ofus.G051280 [Owenia fusiformis]||[Uniprot/Swissprot]|no similarity	#N/A
XLOC-036968	-0.858426	0.948	0.972	1.30589e-77	[Uniprot/Swissprot]|e-value:2e-06|sp|Q9HDY9|MAM3_SCHPO|M cell-type agglutination protein mam3 OS=Schizosaccharomyces pombe (strain 972 / ATCC 24843) OX=284812 GN=mam3 PE=3 SV=2||[RefSeqProtSlim]|e-value:6e-08|OWF56676.1|Synapsin-3 [Mizuhopecten yessoensis]	#N/A
XLOC-050445	0.925577	0.321	0.17	2.79264e-77	[Uniprot/Swissprot]|e-value:1e-150|sp|Q8N475|FSTL5_HUMAN|Follistatin-related protein 5 OS=Homo sapiens OX=9606 GN=FSTL5 PE=2 SV=2||[RefSeqProtSlim]|e-value:0,0|CAC9657585.1|Ofus.G102481 [Owenia fusiformis]	#N/A
XLOC-005879	0.8933	0.299	0.151	3.65532e-77	[Uniprot/Swissprot]|e-value:0,0|sp|B4F785|EGFLA_RAT|Pikachurin OS=Rattus norvegicus OX=10116 GN=Egflam PE=2 SV=1||[RefSeqProtSlim]|e-value:0,0|CAC9562214.1|Ofus.G05351 [Owenia fusiformis]	#N/A
XLOC-045124	0.954533	0.265	0.128	1.04803e-76	[RefSeqProtSlim]|e-value:5e-11|CAC9655271.1|Ofus.G102003 [Owenia fusiformis]||[Uniprot/Swissprot]|no similarity	#N/A
XLOC-003798	0.94923	0.164	0.06	2.18323e-75	[Uniprot/Swissprot]|e-value:6e-60|sp|Q8IV01|SYT12_HUMAN|Synaptotagmin-12 OS=Homo sapiens OX=9606 GN=SYT12 PE=1 SV=1||[RefSeqProtSlim]|e-value:2e-129|XP_011430858.1|synaptotagmin-12 [Crassostrea gigas]	#N/A
XLOC-025589	-1.7444	0.047	0.206	1.35885e-74	[Uniprot/Swissprot]|e-value:2e-33|sp|Q1JPB9|PA2G3_BOVIN|Group 3 secretory phospholipase A2 OS=Bos taurus OX=9913 GN=PLA2G3 PE=2 SV=1||[RefSeqProtSlim]|e-value:6e-63|XP_035691589.1|uncharacterized protein LOC118426362 [Branchiostoma floridae]	#N/A
XLOC-009036	1.01501	0.333	0.187	2.62592e-74	[Uniprot/Swissprot]|e-value:0,0|sp|Q03168|ASPP_AEDAE|Lysosomal aspartic protease OS=Aedes aegypti OX=7159 GN=AAEL006169 PE=1 SV=2||[RefSeqProtSlim]|e-value:0,0|XP_011440855.2|lysosomal aspartic protease isoform X2 [Crassostrea gigas]	#N/A
XLOC-053843	0.901801	0.153	0.054	5.58726e-74	[Uniprot/Swissprot]|no similarity||[RefSeqProtSlim]|no similarity	#N/A
XLOC-021391	-1.6817	0.026	0.172	7.96744e-73	[Uniprot/Swissprot]|e-value:0,0|sp|Q9VZI3|UN112_DROME|Unc-112-related protein OS=Drosophila melanogaster OX=7227 GN=Fit1 PE=1 SV=1||[RefSeqProtSlim]|e-value:0,0|CAC9638741.1|Ofus.G092259, partial [Owenia fusiformis]	#N/A
XLOC-063811	-2.02441	0.101	0.27	1.10264e-72	[RefSeqProtSlim]|e-value:2e-09|XP_012938957.1|uncharacterized protein LOC101860900 [Aplysia californica]||[Uniprot/Swissprot]|no similarity	#N/A
XLOC-020125	1.00536	0.157	0.058	1.43243e-72	[Uniprot/Swissprot]|e-value:5e-16|sp|Q6PEC1|TBCA_RAT|Tubulin-specific chaperone A OS=Rattus norvegicus OX=10116 GN=Tbca PE=1 SV=1||[RefSeqProtSlim]|e-value:7e-115|XP_034330399.1|uncharacterized protein LOC117690374 [Crassostrea gigas]	#N/A
XLOC-017684	0.921967	0.136	0.045	7.73794e-72	[Uniprot/Swissprot]|e-value:5e-08|sp|Q67EQ0|CLC4A_RAT|C-type lectin domain family 4 member A OS=Rattus norvegicus OX=10116 GN=Clec4a PE=2 SV=1||[RefSeqProtSlim]|e-value:1e-12|XP_034316789.1|macrophage mannose receptor 1 isoform X3 [Crassostrea gigas]	#N/A
XLOC-025570	0.83046	0.122	0.037	1.50945e-71	[Uniprot/Swissprot]|e-value:2e-34|sp|P27393|CO4A2_ASCSU|Collagen alpha-2(IV) chain OS=Ascaris suum OX=6253 PE=2 SV=1||[RefSeqProtSlim]|e-value:1e-33|CAC9613005.1|Ofus.G073073 [Owenia fusiformis]	#N/A
XLOC-025257	0.898635	0.304	0.16	1.70964e-71	[Uniprot/Swissprot]|e-value:0,007|sp|Q99706|KI2L4_HUMAN|Killer cell immunoglobulin-like receptor 2DL4 OS=Homo sapiens OX=9606 GN=KIR2DL4 PE=1 SV=3||[RefSeqProtSlim]|e-value:3e-13|CAC9559403.1|Ofus.G043812 [Owenia fusiformis]	#N/A
XLOC-036928	0.770021	0.105	0.029	2.06886e-70	[Uniprot/Swissprot]|e-value:6e-69|sp|B2RU80|PTPRB_MOUSE|Receptor-type tyrosine-protein phosphatase beta OS=Mus musculus OX=10090 GN=Ptprb PE=1 SV=1||[RefSeqProtSlim]|e-value:1e-76|CAC9493606.1|Ofus.G02928 [Owenia fusiformis]	#N/A
XLOC-013357	0.938719	0.148	0.052	3.70267e-70	[Uniprot/Swissprot]|e-value:7e-103|sp|P20241|NRG_DROME|Neuroglian OS=Drosophila melanogaster OX=7227 GN=Nrg PE=1 SV=2||[RefSeqProtSlim]|e-value:1e-117|CAC9472047.1|Ofus.G012684 [Owenia fusiformis]	#N/A
XLOC-040648	0.877759	0.194	0.081	9.1532e-70	[Uniprot/Swissprot]|e-value:2e-122|sp|Q9R1T3|CATZ_RAT|Cathepsin Z OS=Rattus norvegicus OX=10116 GN=Ctsz PE=1 SV=2||[RefSeqProtSlim]|e-value:2e-145|CAC9671440.1|Ofus.G20466, partial [Owenia fusiformis]	#N/A
XLOC-065894	-1.48771	0.221	0.408	7.816e-69	[Uniprot/Swissprot]|e-value:6e-102|sp|Q9GZ71|TPM_HALDV|Tropomyosin OS=Haliotis diversicolor OX=36095 PE=1 SV=1||[RefSeqProtSlim]|e-value:3e-101|sp|P43689.1|TPM2_BIOGL|RecName: Full=Tropomyosin-2; AltName: Full=Tropomyosin II; Short=BgTMII; Short=TMII	#N/A
XLOC-001408	-1.34449	0.026	0.167	2.68016e-68	[Uniprot/Swissprot]|e-value:3e-92|sp|G5EFF1|ASD2_CAEEL|RNA-binding protein asd-2 OS=Caenorhabditis elegans OX=6239 GN=asd-2 PE=1 SV=1||[RefSeqProtSlim]|e-value:8e-117|XP_011435252.1|protein quaking-B isoform X5 [Crassostrea gigas]	#N/A
XLOC-014811	0.930698	0.145	0.052	4.62673e-68	[Uniprot/Swissprot]|e-value:0,0|sp|Q8WXX0|DYH7_HUMAN|Dynein axonemal heavy chain 7 OS=Homo sapiens OX=9606 GN=DNAH7 PE=1 SV=2||[RefSeqProtSlim]|e-value:0,0|OWF35859.1|Dynein heavy chain 7, axonemal [Mizuhopecten yessoensis]	#N/A
XLOC-050409	0.954541	0.344	0.205	6.97064e-68	[Uniprot/Swissprot]|e-value:3e-24|sp|Q96QK8|SIM14_HUMAN|Small integral membrane protein 14 OS=Homo sapiens OX=9606 GN=SMIM14 PE=1 SV=1||[RefSeqProtSlim]|e-value:1e-29|CAC9551583.1|Ofus.G04641 [Owenia fusiformis]	#N/A
XLOC-036156	0.885343	0.11	0.033	1.68695e-67	[Uniprot/Swissprot]|e-value:0,0|sp|Q9VT65|CANB_DROME|Calpain-B OS=Drosophila melanogaster OX=7227 GN=CalpB PE=1 SV=2||[RefSeqProtSlim]|e-value:0,0|CAC9636532.1|Ofus.G091930, partial [Owenia fusiformis]	#N/A
XLOC-056826	0.874024	0.145	0.052	2.38481e-67	[Uniprot/Swissprot]|e-value:2e-04|sp|P0CR72|SPT6_CRYNJ|Transcription elongation factor SPT6 OS=Cryptococcus neoformans var. neoformans serotype D (strain JEC21 / ATCC MYA-565) OX=214684 GN=SPT6 PE=3 SV=1||[RefSeqProtSlim]|e-value:1e-49|VDI09134.1|Hypothetical predicted protein [Mytilus galloprovincialis]	#N/A
XLOC-035057	-1.69102	0.068	0.225	3.86413e-67	[Uniprot/Swissprot]|e-value:0,0|sp|G4SLH0|TTN1_CAEEL|Titin homolog OS=Caenorhabditis elegans OX=6239 GN=ttn-1 PE=1 SV=2||[RefSeqProtSlim]|e-value:0,0|CAC9665592.1|Ofus.G14286 [Owenia fusiformis]	#N/A
XLOC-034058	-2.00689	0.068	0.223	5.83222e-67	[Uniprot/Swissprot]|e-value:7e-21|sp|Q91ZX7|LRP1_MOUSE|Prolow-density lipoprotein receptor-related protein 1 OS=Mus musculus OX=10090 GN=Lrp1 PE=1 SV=1||[RefSeqProtSlim]|e-value:0,0|VDI70766.1|Hypothetical predicted protein [Mytilus galloprovincialis]	#N/A
XLOC-060135	0.911642	0.151	0.056	6.89342e-67	[Uniprot/Swissprot]|e-value:6e-08|sp|O35449|PRRT1_MOUSE|Proline-rich transmembrane protein 1 OS=Mus musculus OX=10090 GN=Prrt1 PE=1 SV=1||[RefSeqProtSlim]|e-value:6e-15|CAC9460534.1|Ofus.G011488, partial [Owenia fusiformis]	#N/A
XLOC-050425	1.20767	0.154	0.057	7.04679e-67	[Uniprot/Swissprot]|e-value:2e-05|sp|G5EEC2|FLP7_CAEEL|FMRFamide-like neuropeptides 7 OS=Caenorhabditis elegans OX=6239 GN=flp-7 PE=1 SV=1||[RefSeqProtSlim]|e-value:4e-13|CAC9619505.1|Ofus.G081435 [Owenia fusiformis]	YFamide
XLOC-059309	0.938631	0.133	0.046	8.34637e-67	[Uniprot/Swissprot]|e-value:2e-65|sp|Q8BUH1|TXN4B_MOUSE|Thioredoxin-like protein 4B OS=Mus musculus OX=10090 GN=Txnl4b PE=2 SV=2||[RefSeqProtSlim]|e-value:2e-72|VDI40199.1|Hypothetical predicted protein [Mytilus galloprovincialis]	#N/A
XLOC-024858	0.821464	0.108	0.032	4.48547e-66	[Uniprot/Swissprot]|e-value:2e-51|sp|Q7TSV9|ENKD1_MOUSE|Enkurin domain-containing protein 1 OS=Mus musculus OX=10090 GN=Enkd1 PE=1 SV=1||[RefSeqProtSlim]|e-value:4e-74|CAC9653831.1|Ofus.G101595 [Owenia fusiformis]	#N/A
XLOC-051480	0.442737	0.451	0.265	4.86389e-66	[Uniprot/Swissprot]|e-value:3e-57|sp|P27165|CALM_PHYIN|Calmodulin OS=Phytophthora infestans OX=4787 GN=CMD1 PE=3 SV=2||[RefSeqProtSlim]|e-value:3e-56|ASQ43262.1|putative phototransduction, partial [Acromegalomma interruptum]	#N/A
XLOC-026346	0.890877	0.114	0.036	7.13007e-66	[Uniprot/Swissprot]|no similarity||[RefSeqProtSlim]|no similarity	#N/A
XLOC-054253	-1.23516	0.056	0.21	8.4031e-66	[Uniprot/Swissprot]|e-value:5e-30|sp|O08856|ELL_MOUSE|RNA polymerase II elongation factor ELL OS=Mus musculus OX=10090 GN=Ell PE=2 SV=2||[RefSeqProtSlim]|e-value:2e-29|AAC53150.1|ELL [Mus musculus]	#N/A
XLOC-052092	0.856993	0.287	0.152	1.03496e-65	[Uniprot/Swissprot]|e-value:8e-20|sp|P08570|RLA1_DROME|60S acidic ribosomal protein P1 OS=Drosophila melanogaster OX=7227 GN=RpLP1 PE=1 SV=2||[RefSeqProtSlim]|e-value:2e-19|XP_001602423.1|60S acidic ribosomal protein P1 [Nasonia vitripennis]	#N/A
XLOC-049416	-1.59118	0.059	0.208	1.10133e-65	[Uniprot/Swissprot]|no similarity||[RefSeqProtSlim]|no similarity	#N/A
XLOC-025137	0.771577	0.159	0.061	2.36505e-65	[Uniprot/Swissprot]|e-value:2e-77|sp|Q9DAK2|PACRG_MOUSE|Parkin coregulated gene protein homolog OS=Mus musculus OX=10090 GN=Pacrg PE=1 SV=1||[RefSeqProtSlim]|e-value:2e-83|CAD5113244.1|DgyrCDS2423 [Dimorphilus gyrociliatus]	#N/A
XLOC-051876	0.99326	0.254	0.127	5.42237e-65	[Uniprot/Swissprot]|e-value:6e-85|sp|Q01085|TIAR_HUMAN|Nucleolysin TIAR OS=Homo sapiens OX=9606 GN=TIAL1 PE=1 SV=1||[RefSeqProtSlim]|e-value:5e-110|OWF55263.1|Nucleolysin TIAR [Mizuhopecten yessoensis]	#N/A
XLOC-057922	-1.87616	0.092	0.254	7.50868e-65	[RefSeqProtSlim]|e-value:7e-05|CAC9670689.1|Ofus.G181559 [Owenia fusiformis]||[Uniprot/Swissprot]|no similarity	#N/A
XLOC-056746	0.937099	0.13	0.045	1.04404e-64	[Uniprot/Swissprot]|no similarity||[RefSeqProtSlim]|no similarity	#N/A
XLOC-025673	1.00081	0.25	0.127	2.19844e-64	[Uniprot/Swissprot]|e-value:2e-16|sp|Q5R7T9|MTF2_PONAB|Metal-response element-binding transcription factor 2 OS=Pongo abelii OX=9601 GN=MTF2 PE=2 SV=1||[RefSeqProtSlim]|e-value:5e-17|XP_015146087.1|metal-response element-binding transcription factor 2 isoform X1 [Gallus gallus]	#N/A
XLOC-027675	-1.42826	0.044	0.188	1.72592e-63	[Uniprot/Swissprot]|e-value:1e-05|sp|B7Z0K8|COLL1_DROME|Collagen alpha chain CG42342 OS=Drosophila melanogaster OX=7227 GN=CG42342 PE=2 SV=1||[RefSeqProtSlim]|e-value:1e-07|XP_031786521.1|collagen alpha chain CG42342 isoform X18 [Nasonia vitripennis]	#N/A
XLOC-009600	-1.3933	0.075	0.23	1.97228e-63	[Uniprot/Swissprot]|no similarity||[RefSeqProtSlim]|no similarity	#N/A
XLOC-028253	0.931801	0.18	0.076	2.12377e-63	[Uniprot/Swissprot]|e-value:3e-36|sp|Q09596|GST5_CAEEL|Probable glutathione S-transferase 5 OS=Caenorhabditis elegans OX=6239 GN=gst-5 PE=1 SV=1||[RefSeqProtSlim]|e-value:5e-38|VDI77236.1|prostaglandin-H2 D-isomerase / glutathione transferase [Mytilus galloprovincialis]	#N/A
XLOC-050253	1.04668	0.185	0.079	8.29165e-63	[Uniprot/Swissprot]|e-value:8e-38|sp|P53183|YGD9_YEAST|Putative uncharacterized oxidoreductase YGL039W OS=Saccharomyces cerevisiae (strain ATCC 204508 / S288c) OX=559292 GN=YGL039W PE=1 SV=1||[RefSeqProtSlim]|e-value:1e-110|XP_025080250.1|tetraketide alpha-pyrone reductase 1-like isoform X1 [Pomacea canaliculata]	#N/A
XLOC-000613	-1.67834	0.224	0.399	5.70214e-62	[Uniprot/Swissprot]|no similarity||[RefSeqProtSlim]|no similarity	#N/A
XLOC-013288	0.670645	0.469	0.318	9.51838e-62	[RefSeqProtSlim]|e-value:8e-05|VDI66382.1|Hypothetical predicted protein [Mytilus galloprovincialis]||[Uniprot/Swissprot]|no similarity	LXRX
XLOC-012300	-0.844005	0.115	0.284	2.37865e-61	[Uniprot/Swissprot]|e-value:1e-125|sp|P01122|RHO_APLCA|Ras-like GTP-binding protein RHO OS=Aplysia californica OX=6500 GN=RHO PE=2 SV=1||[RefSeqProtSlim]|e-value:6e-129|XP_034304815.1|ras-like GTP-binding protein RHO isoform X2 [Crassostrea gigas]	#N/A
XLOC-041363	1.01714	0.245	0.128	2.72048e-61	[Uniprot/Swissprot]|e-value:0,0|sp|P51893|SAHHA_XENLA|Adenosylhomocysteinase A OS=Xenopus laevis OX=8355 GN=ahcy-a PE=2 SV=1||[RefSeqProtSlim]|e-value:0,0|OWF48162.1|Adenosylhomocysteinase B [Mizuhopecten yessoensis]	#N/A
XLOC-040810	0.891743	0.283	0.154	4.25841e-61	[Uniprot/Swissprot]|no similarity||[RefSeqProtSlim]|no similarity	#N/A
XLOC-046436	-1.89446	0.061	0.206	4.63713e-61	[Uniprot/Swissprot]|e-value:0,009|sp|P08016|EGGS_SCHMA|Putative eggshell protein (Fragment) OS=Schistosoma mansoni OX=6183 PE=2 SV=1||[RefSeqProtSlim]|e-value:2e-16|KAG6803855.1|hypothetical protein HZU73_00569 [Apis mellifera caucasica]	#N/A
XLOC-055962	-1.75733	0.077	0.227	6.07148e-61	[Uniprot/Swissprot]|e-value:0,0|sp|Q04831|GLNA_PANAR|Glutamine synthetase OS=Panulirus argus OX=6737 PE=2 SV=1||[RefSeqProtSlim]|e-value:0,0|CAD5121919.1|DgyrCDS10383 [Dimorphilus gyrociliatus]	#N/A
XLOC-002223	0.892474	0.136	0.05	6.36777e-61	[Uniprot/Swissprot]|no similarity||[RefSeqProtSlim]|no similarity	#N/A
XLOC-054417	-1.04853	0.115	0.28	7.81213e-61	[Uniprot/Swissprot]|e-value:9e-17|sp|O17389|TYB_CAEEL|Thymosin beta OS=Caenorhabditis elegans OX=6239 GN=tth-1 PE=1 SV=2||[RefSeqProtSlim]|e-value:4e-33|XP_016770365.1|thymosin beta isoform X1 [Apis mellifera]	#N/A
XLOC-063240	-1.2139	0.031	0.162	1.50039e-60	[Uniprot/Swissprot]|e-value:5e-16|sp|Q15149|PLEC_HUMAN|Plectin OS=Homo sapiens OX=9606 GN=PLEC PE=1 SV=3||[RefSeqProtSlim]|e-value:1e-178|PVD18853.1|hypothetical protein C0Q70_21410 [Pomacea canaliculata]	#N/A
XLOC-005191	-1.2359	0.039	0.175	1.60166e-60	[Uniprot/Swissprot]|e-value:2e-08|sp|P46527|CDN1B_HUMAN|Cyclin-dependent kinase inhibitor 1B OS=Homo sapiens OX=9606 GN=CDKN1B PE=1 SV=1||[RefSeqProtSlim]|e-value:2e-09|XP_035662126.1|cyclin-dependent kinase inhibitor 1B-like [Branchiostoma floridae]	#N/A
XLOC-051584	-1.15052	0.046	0.184	2.10958e-60	[Uniprot/Swissprot]|e-value:0,055|sp|Q09666|AHNK_HUMAN|Neuroblast differentiation-associated protein AHNAK OS=Homo sapiens OX=9606 GN=AHNAK PE=1 SV=2||[RefSeqProtSlim]|e-value:0,002|XP_019645757.1|PREDICTED: LOW QUALITY PROTEIN: neuroblast differentiation-associated protein AHNAK-like [Branchiostoma belcheri]	#N/A
XLOC-009875	-1.58766	0.077	0.224	4.5729e-60	[Uniprot/Swissprot]|e-value:7e-18|sp|P05547|TNNI_ASTLP|Troponin I OS=Astacus leptodactylus OX=6717 PE=1 SV=1||[RefSeqProtSlim]|e-value:8e-35|CAC9665110.1|Ofus.G131989 [Owenia fusiformis]	troponinI
XLOC-044454	0.954645	0.182	0.081	1.99257e-59	[Uniprot/Swissprot]|e-value:1e-05|sp|Q9H5L6|THAP9_HUMAN|DNA transposase THAP9 OS=Homo sapiens OX=9606 GN=THAP9 PE=1 SV=2||[RefSeqProtSlim]|e-value:1e-15|XP_034327455.1|uncharacterized protein LOC117689743 [Crassostrea gigas]	#N/A
XLOC-009874	-1.93216	0.109	0.262	2.68566e-59	[Uniprot/Swissprot]|e-value:3e-10|sp|P19351|TNNT_DROME|Troponin T, skeletal muscle OS=Drosophila melanogaster OX=7227 GN=up PE=1 SV=3||[RefSeqProtSlim]|e-value:6e-42|CAD5118315.1|DgyrCDS7028 [Dimorphilus gyrociliatus]	troponinT
XLOC-018537	0.790356	0.492	0.376	4.80522e-59	[Uniprot/Swissprot]|e-value:1e-32|sp|O14463|TRX1_SCHPO|Thioredoxin-1 OS=Schizosaccharomyces pombe (strain 972 / ATCC 24843) OX=284812 GN=trx1 PE=3 SV=3||[RefSeqProtSlim]|e-value:5e-31|CRK90569.1|CLUMA_CG004271, isoform B [Clunio marinus]	#N/A
XLOC-008985	0.86186	0.188	0.083	9.06708e-59	[Uniprot/Swissprot]|e-value:0,0|sp|Q9JI12|VGLU2_RAT|Vesicular glutamate transporter 2 OS=Rattus norvegicus OX=10116 GN=Slc17a6 PE=1 SV=1||[RefSeqProtSlim]|e-value:0,0|AWJ68268.1|putative vesicular glutamate transporter [Hirudo verbana]	vglut
XLOC-017760	-1.17946	0.055	0.193	2.21991e-58	[Uniprot/Swissprot]|no similarity||[RefSeqProtSlim]|no similarity	#N/A
XLOC-013078	-1.05562	0.105	0.265	2.44432e-58	[Uniprot/Swissprot]|e-value:9e-08|sp|B4PPK2|FOSL_DROYA|Transcription factor kayak OS=Drosophila yakuba OX=7245 GN=kay PE=3 SV=1||[RefSeqProtSlim]|e-value:5e-48|VDI57775.1|Hypothetical predicted protein [Mytilus galloprovincialis]	#N/A
XLOC-047330	-1.34518	0.066	0.209	2.81942e-58	[Uniprot/Swissprot]|e-value:4e-07|sp|Q08731|LIT2_MOUSE|Lithostathine-2 OS=Mus musculus OX=10090 GN=Reg2 PE=1 SV=1||[RefSeqProtSlim]|e-value:3e-18|CAD5112314.1|DgyrCDS1540 [Dimorphilus gyrociliatus]	#N/A
XLOC-025496	-1.79542	0.145	0.299	6.29098e-58	[Uniprot/Swissprot]|no similarity||[RefSeqProtSlim]|no similarity	#N/A
XLOC-051475	-1.22735	0.088	0.238	1.90437e-57	[Uniprot/Swissprot]|e-value:2e-35|sp|Q95NI4|CALM_HALOK|Calmodulin OS=Halichondria okadai OX=163232 PE=2 SV=3||[RefSeqProtSlim]|e-value:5e-37|ASQ43262.1|putative phototransduction, partial [Acromegalomma interruptum]	#N/A
XLOC-009350	-1.03686	0.059	0.201	2.56726e-57	[Uniprot/Swissprot]|e-value:3e-51|sp|Q15417|CNN3_HUMAN|Calponin-3 OS=Homo sapiens OX=9606 GN=CNN3 PE=1 SV=1||[RefSeqProtSlim]|e-value:7e-78|XP_005111388.1|myophilin [Aplysia californica]	calponin
XLOC-009780	0.986983	0.161	0.067	2.78001e-57	[Uniprot/Swissprot]|e-value:1e-25|sp|O08755|HNF6_MOUSE|Hepatocyte nuclear factor 6 OS=Mus musculus OX=10090 GN=Onecut1 PE=1 SV=1||[RefSeqProtSlim]|e-value:3e-33|CAD5125397.1|DgyrCDS13632 [Dimorphilus gyrociliatus]	#N/A
XLOC-015543	-1.14917	0.035	0.164	3.42201e-57	[Uniprot/Swissprot]|e-value:7e-126|sp|P57721|PCBP3_HUMAN|Poly(rC)-binding protein 3 OS=Homo sapiens OX=9606 GN=PCBP3 PE=1 SV=2||[RefSeqProtSlim]|e-value:2e-134|CAC9563047.1|Ofus.G05552 [Owenia fusiformis]	#N/A
XLOC-028157	-1.10017	0.153	0.317	7.30671e-57	[Uniprot/Swissprot]|e-value:0,0|sp|P22700|ATC1_DROME|Calcium-transporting ATPase sarcoplasmic/endoplasmic reticulum type OS=Drosophila melanogaster OX=7227 GN=SERCA PE=1 SV=2||[RefSeqProtSlim]|e-value:0,0|CAD5120866.1|DgyrCDS9416 [Dimorphilus gyrociliatus]	#N/A
XLOC-060487	-1.38224	0.029	0.153	1.18938e-56	[RefSeqProtSlim]|e-value:2e-05|CAC9668341.1|Ofus.G16706 [Owenia fusiformis]||[Uniprot/Swissprot]|no similarity	#N/A
XLOC-044003	-2.53438	0.06	0.197	3.78991e-56	[Uniprot/Swissprot]|e-value:2e-20|sp|Q8RZB5|CML10_ORYSJ|Probable calcium-binding protein CML10 OS=Oryza sativa subsp. japonica OX=39947 GN=CML10 PE=2 SV=1||[RefSeqProtSlim]|e-value:1e-21|XP_019616347.1|PREDICTED: calmodulin-like [Branchiostoma belcheri]	#N/A
XLOC-005224	-1.04002	0.022	0.141	1.709e-55	[Uniprot/Swissprot]|e-value:9e-103|sp|P26256|ANX12_HYDVU|Annexin-B12 OS=Hydra vulgaris OX=6087 GN=ANXB12 PE=1 SV=1||[RefSeqProtSlim]|e-value:2e-120|XP_019645183.1|PREDICTED: annexin A7-like isoform X2 [Branchiostoma belcheri]	#N/A
XLOC-000149	0.930186	0.176	0.079	1.78412e-55	[Uniprot/Swissprot]|e-value:0,003|sp|A8KBG2|PGAP2_XENTR|Post-GPI attachment to proteins factor 2 OS=Xenopus tropicalis OX=8364 GN=pgap2 PE=2 SV=1||[RefSeqProtSlim]|e-value:4e-131|XP_035696895.1|uncharacterized protein LOC118430273 isoform X1 [Branchiostoma floridae]	#N/A
XLOC-004595	0.877359	0.177	0.079	2.85302e-55	[Uniprot/Swissprot]|no similarity||[RefSeqProtSlim]|no similarity	#N/A
XLOC-063019	0.704647	0.11	0.036	6.36315e-55	[Uniprot/Swissprot]|e-value:2e-79|sp|P51512|MMP16_HUMAN|Matrix metalloproteinase-16 OS=Homo sapiens OX=9606 GN=MMP16 PE=1 SV=2||[RefSeqProtSlim]|e-value:3e-120|XP_025079654.1|matrix metalloproteinase-14-like [Pomacea canaliculata]	#N/A
XLOC-004079	-0.840621	0.044	0.177	8.17603e-55	[Uniprot/Swissprot]|e-value:3e-27|sp|Q8R0W6|NFIP1_MOUSE|NEDD4 family-interacting protein 1 OS=Mus musculus OX=10090 GN=Ndfip1 PE=1 SV=1||[RefSeqProtSlim]|e-value:2e-49|CAC9536830.1|Ofus.G033328 [Owenia fusiformis]	#N/A
XLOC-015295	-1.26963	0.032	0.155	9.17472e-55	[Uniprot/Swissprot]|e-value:7e-153|sp|A2ASS6|TITIN_MOUSE|Titin OS=Mus musculus OX=10090 GN=Ttn PE=1 SV=1||[RefSeqProtSlim]|e-value:0,0|CAD5121391.1|DgyrCDS9913 [Dimorphilus gyrociliatus]	#N/A
XLOC-046667	-1.23608	0.019	0.135	1.6223e-54	[Uniprot/Swissprot]|e-value:1e-06|sp|Q62267|SPR1B_MOUSE|Cornifin-B OS=Mus musculus OX=10090 GN=Sprr1b PE=2 SV=1||[RefSeqProtSlim]|e-value:6e-08|XP_040551254.1|putative per-hexamer repeat protein 5 isoform X1 [Gallus gallus]	#N/A
XLOC-001689	-1.5104	0.047	0.175	2.32687e-54	[RefSeqProtSlim]|e-value:0,002|CAD5125950.1|DgyrCDS14129 [Dimorphilus gyrociliatus]||[Uniprot/Swissprot]|no similarity	#N/A
XLOC-054208	-2.02756	0.048	0.177	2.72083e-54	[Uniprot/Swissprot]|no similarity||[RefSeqProtSlim]|no similarity	#N/A
XLOC-025985	-1.41213	0.062	0.196	3.6767e-54	[Uniprot/Swissprot]|no similarity||[RefSeqProtSlim]|no similarity	#N/A
XLOC-004746	-1.72614	0.031	0.152	5.62979e-54	[Uniprot/Swissprot]|no similarity||[RefSeqProtSlim]|no similarity	#N/A
XLOC-001067	0.823349	0.237	0.123	6.23807e-54	[Uniprot/Swissprot]|e-value:7e-38|sp|Q8TC12|RDH11_HUMAN|Retinol dehydrogenase 11 OS=Homo sapiens OX=9606 GN=RDH11 PE=1 SV=2||[RefSeqProtSlim]|e-value:1e-108|CAC9665464.1|Ofus.G1495 [Owenia fusiformis]	#N/A
XLOC-027942	-1.36471	0.048	0.179	7.07578e-54	[Uniprot/Swissprot]|no similarity||[RefSeqProtSlim]|no similarity	#N/A
XLOC-052467	-1.19471	0.036	0.16	9.68561e-54	[RefSeqProtSlim]|e-value:0,007|XP_019615013.1|PREDICTED: uncharacterized protein LOC109462825 isoform X1 [Branchiostoma belcheri]||[Uniprot/Swissprot]|no similarity	#N/A
XLOC-051256	0.824439	0.155	0.065	1.42859e-53	[Uniprot/Swissprot]|e-value:6e-39|sp|Q9VR07|INE_DROME|Sodium- and chloride-dependent GABA transporter ine OS=Drosophila melanogaster OX=7227 GN=ine PE=1 SV=1||[RefSeqProtSlim]|e-value:8e-91|XP_025095491.1|sodium- and chloride-dependent neutral and basic amino acid transporter B(0+)-like [Pomacea canaliculata]	#N/A
XLOC-003993	0.798547	0.119	0.043	2.35621e-53	[Uniprot/Swissprot]|e-value:3e-85|sp|Q9U221|UNG_CAEEL|Uracil-DNA glycosylase OS=Caenorhabditis elegans OX=6239 GN=ung-1 PE=1 SV=1||[RefSeqProtSlim]|e-value:4e-96|CAC9665466.1|Ofus.G1459 [Owenia fusiformis]	#N/A
XLOC-042332	-1.16054	0.168	0.327	2.45399e-53	[Uniprot/Swissprot]|e-value:5e-24|sp|O57342|MAFA_COTJA|Transcription factor MafA OS=Coturnix japonica OX=93934 GN=MAFA PE=1 SV=1||[RefSeqProtSlim]|e-value:1e-25|EDL11560.1|avian musculoaponeurotic fibrosarcoma (v-maf) AS42 oncogene homolog, partial [Mus musculus]	#N/A
XLOC-014696	-1.01248	0.038	0.162	7.30675e-53	[Uniprot/Swissprot]|e-value:5e-103|sp|Q9HBL0|TENS1_HUMAN|Tensin-1 OS=Homo sapiens OX=9606 GN=TNS1 PE=1 SV=2||[RefSeqProtSlim]|e-value:2e-136|PVD37943.1|hypothetical protein C0Q70_00545 [Pomacea canaliculata]	#N/A
XLOC-036005	-0.799429	0.17	0.336	9.34793e-53	[Uniprot/Swissprot]|e-value:1e-144|sp|P81004|VDAC2_XENLA|Voltage-dependent anion-selective channel protein 2 OS=Xenopus laevis OX=8355 GN=vdac2 PE=1 SV=1||[RefSeqProtSlim]|e-value:3e-161|QQL94313.1|voltage-dependent anion channel [Urechis unicinctus]	#N/A
XLOC-051987	-1.89006	0.021	0.133	3.44959e-52	[Uniprot/Swissprot]|e-value:3e-63|sp|G4V4G1|IGFBP_CUPSA|Insulin-like growth factor-binding protein-related protein 1 OS=Cupiennius salei OX=6928 PE=2 SV=1||[RefSeqProtSlim]|e-value:3e-72|CAC9483288.1|Ofus.G014084 [Owenia fusiformis]	#N/A
XLOC-014693	-1.31104	0.014	0.122	4.1091e-52	[Uniprot/Swissprot]|no similarity||[RefSeqProtSlim]|no similarity	#N/A
XLOC-050255	0.848086	0.213	0.106	5.42382e-52	[Uniprot/Swissprot]|e-value:3e-42|sp|P53111|ARI1_YEAST|NADPH-dependent aldehyde reductase ARI1 OS=Saccharomyces cerevisiae (strain ATCC 204508 / S288c) OX=559292 GN=ARI1 PE=1 SV=1||[RefSeqProtSlim]|e-value:2e-124|XP_025080250.1|tetraketide alpha-pyrone reductase 1-like isoform X1 [Pomacea canaliculata]	#N/A
XLOC-003771	0.812584	0.122	0.045	9.148e-52	[Uniprot/Swissprot]|e-value:5e-22|sp|Q3V1H9|SAMD5_MOUSE|Sterile alpha motif domain-containing protein 5 OS=Mus musculus OX=10090 GN=Samd5 PE=1 SV=1||[RefSeqProtSlim]|e-value:1e-25|CAC9495456.1|Ofus.G021298 [Owenia fusiformis]	#N/A
XLOC-024281	-0.924574	0.129	0.281	5.26629e-51	[Uniprot/Swissprot]|e-value:6e-66|sp|Q9NUK0|MBNL3_HUMAN|Muscleblind-like protein 3 OS=Homo sapiens OX=9606 GN=MBNL3 PE=1 SV=2||[RefSeqProtSlim]|e-value:4e-104|XP_011430903.2|muscleblind-like protein 2a isoform X6 [Crassostrea gigas]	#N/A
XLOC-049771	0.898757	0.142	0.059	5.48789e-51	[Uniprot/Swissprot]|e-value:1e-08|sp|Q86W47|KCMB4_HUMAN|Calcium-activated potassium channel subunit beta-4 OS=Homo sapiens OX=9606 GN=KCNMB4 PE=1 SV=2||[RefSeqProtSlim]|e-value:2e-08|XP_019647636.1|PREDICTED: calcium-activated potassium channel subunit beta-3-like [Branchiostoma belcheri]	#N/A
XLOC-015056	-1.27037	0.026	0.139	8.44366e-51	[Uniprot/Swissprot]|e-value:5e-29|sp|A6NMZ7|CO6A6_HUMAN|Collagen alpha-6(VI) chain OS=Homo sapiens OX=9606 GN=COL6A6 PE=1 SV=2||[RefSeqProtSlim]|e-value:2e-56|CAD5116512.1|DgyrCDS5390 [Dimorphilus gyrociliatus]	#N/A
XLOC-015197	0.883941	0.158	0.07	8.83473e-51	[Uniprot/Swissprot]|e-value:8e-26|sp|Q86XZ4|SPAS2_HUMAN|Spermatogenesis-associated serine-rich protein 2 OS=Homo sapiens OX=9606 GN=SPATS2 PE=1 SV=1||[RefSeqProtSlim]|e-value:6e-37|XP_011423518.2|SPATS2-like protein isoform X2 [Crassostrea gigas]	#N/A
XLOC-001233	-0.688277	0.38	0.559	1.23668e-50	[Uniprot/Swissprot]|e-value:2e-69|sp|Q6QLW4|CYC_PECGU|Cytochrome c OS=Pectinaria gouldii OX=260746 PE=3 SV=1||[RefSeqProtSlim]|e-value:8e-69|sp|Q6QLW4.1|CYC_PECGU|RecName: Full=Cytochrome c	#N/A
XLOC-047544	-0.961326	0.053	0.18	1.55873e-50	[Uniprot/Swissprot]|e-value:0,0|sp|Q9NZJ4|SACS_HUMAN|Sacsin OS=Homo sapiens OX=9606 GN=SACS PE=1 SV=2||[RefSeqProtSlim]|e-value:0,0|CAC9604302.1|Ofus.G07686 [Owenia fusiformis]	#N/A
XLOC-005381	0.898187	0.149	0.064	9.99587e-50	[Uniprot/Swissprot]|e-value:3e-142|sp|P50607|TUB_HUMAN|Tubby protein homolog OS=Homo sapiens OX=9606 GN=TUB PE=1 SV=1||[RefSeqProtSlim]|e-value:6e-167|XP_035662209.1|tubby-related protein 3-like isoform X3 [Branchiostoma floridae]	#N/A
XLOC-059792	-1.34124	0.067	0.2	1.54881e-49	[Uniprot/Swissprot]|e-value:4e-16|sp|Q00649|HSPB1_CHICK|Heat shock protein beta-1 OS=Gallus gallus OX=9031 GN=HSPB1 PE=2 SV=1||[RefSeqProtSlim]|e-value:3e-27|XP_011433320.2|major egg antigen [Crassostrea gigas]	#N/A
XLOC-064433	-1.36212	0.07	0.198	1.70053e-49	[RefSeqProtSlim]|e-value:4e-34|QBA88394.1|Ependymin-related protein 4.9, partial [Platynereis dumerilii]||[Uniprot/Swissprot]|no similarity	#N/A
XLOC-056655	-1.11257	0.442	0.575	2.57354e-49	[Uniprot/Swissprot]|e-value:8e-158|sp|Q01241|NF70_DORPE|70 kDa neurofilament protein OS=Doryteuthis pealeii OX=1051067 PE=2 SV=1||[RefSeqProtSlim]|e-value:0,0|CAD5124848.1|DgyrCDS13103 [Dimorphilus gyrociliatus]	#N/A
XLOC-066644	0.797293	0.158	0.069	4.67924e-49	[Uniprot/Swissprot]|e-value:1e-54|sp|Q5ZJX4|RBM38_CHICK|RNA-binding protein 38 OS=Gallus gallus OX=9031 GN=RBM38 PE=2 SV=1||[RefSeqProtSlim]|e-value:1e-60|OWF44688.1|RNA-binding protein 38 [Mizuhopecten yessoensis]	#N/A
XLOC-052139	-1.98898	0.148	0.291	6.63374e-49	[Uniprot/Swissprot]|e-value:6e-64|sp|P80164|MLR_LUMTE|Myosin regulatory light chain, striated muscle, 25 kDa isoform OS=Lumbricus terrestris OX=6398 PE=1 SV=1||[RefSeqProtSlim]|e-value:6e-73|CAD5112505.1|DgyrCDS1720 [Dimorphilus gyrociliatus]	st-mrlc
XLOC-004227	0.816059	0.132	0.053	8.73529e-49	[Uniprot/Swissprot]|e-value:3e-15|sp|Q14657|LAGE3_HUMAN|EKC/KEOPS complex subunit LAGE3 OS=Homo sapiens OX=9606 GN=LAGE3 PE=1 SV=2||[RefSeqProtSlim]|e-value:5e-23|XP_005089617.1|EKC/KEOPS complex subunit Lage3 [Aplysia californica]	#N/A
XLOC-055037	-1.72508	0.028	0.138	9.45269e-49	[Uniprot/Swissprot]|e-value:5e-24|sp|P10620|MGST1_HUMAN|Microsomal glutathione S-transferase 1 OS=Homo sapiens OX=9606 GN=MGST1 PE=1 SV=1||[RefSeqProtSlim]|e-value:7e-67|AEI70680.1|microsomal GST 2, partial [Perinereis nuntia]	#N/A
XLOC-028042	-0.945092	0.171	0.325	1.09163e-48	[Uniprot/Swissprot]|no similarity||[RefSeqProtSlim]|no similarity	#N/A
XLOC-001460	0.911787	0.214	0.114	2.05215e-48	[Uniprot/Swissprot]|e-value:1e-147|sp|Q3TAE8|ALG6_MOUSE|Dolichyl pyrophosphate Man9GlcNAc2 alpha-1,3-glucosyltransferase OS=Mus musculus OX=10090 GN=Alg6 PE=2 SV=1||[RefSeqProtSlim]|e-value:5e-166|XP_011449917.2|dolichyl pyrophosphate Man9GlcNAc2 alpha-1,3-glucosyltransferase-like [Crassostrea gigas]	#N/A
XLOC-015186	-1.14113	0.03	0.141	7.85786e-48	[Uniprot/Swissprot]|e-value:2e-30|sp|Q8C6K9|CO6A6_MOUSE|Collagen alpha-6(VI) chain OS=Mus musculus OX=10090 GN=Col6a6 PE=1 SV=2||[RefSeqProtSlim]|e-value:6e-58|CAD5116512.1|DgyrCDS5390 [Dimorphilus gyrociliatus]	#N/A
XLOC-060788	-0.999603	0.012	0.112	1.22713e-47	[Uniprot/Swissprot]|e-value:1e-65|sp|Q8IUM7|NPAS4_HUMAN|Neuronal PAS domain-containing protein 4 OS=Homo sapiens OX=9606 GN=NPAS4 PE=1 SV=1||[RefSeqProtSlim]|e-value:6e-158|CAC9627108.1|Ofus.G09222 [Owenia fusiformis]	#N/A
gene-ND4	-0.625367	0.457	0.611	1.23153e-47	#N/A	#N/A
XLOC-034222	-1.52025	0.055	0.175	1.48355e-47	[Uniprot/Swissprot]|no similarity||[RefSeqProtSlim]|no similarity	#N/A
XLOC-035353	-1.64604	0.079	0.205	2.33529e-47	[Uniprot/Swissprot]|e-value:3e-10|sp|Q5G269|NETR_PONPY|Neurotrypsin OS=Pongo pygmaeus OX=9600 GN=PRSS12 PE=3 SV=1||[RefSeqProtSlim]|e-value:2e-20|XP_025113549.1|deleted in malignant brain tumors 1 protein-like [Pomacea canaliculata]	#N/A
XLOC-062575	0.773301	0.132	0.054	2.36466e-47	[Uniprot/Swissprot]|e-value:1e-11|sp|Q9H3P2|NELFA_HUMAN|Negative elongation factor A OS=Homo sapiens OX=9606 GN=NELFA PE=1 SV=3||[RefSeqProtSlim]|e-value:1e-17|CAC9486138.1|Ofus.G015025 [Owenia fusiformis]	#N/A
XLOC-025076	0.883466	0.114	0.043	4.24073e-47	[Uniprot/Swissprot]|e-value:0,0|sp|O94812|BAIP3_HUMAN|BAI1-associated protein 3 OS=Homo sapiens OX=9606 GN=BAIAP3 PE=1 SV=2||[RefSeqProtSlim]|e-value:0,0|XP_035825194.1|BAI1-associated protein 3 [Aplysia californica]	#N/A
XLOC-058312	0.77911	0.1	0.035	8.6863e-47	[Uniprot/Swissprot]|e-value:0,0|sp|Q4R628|KIF3A_MACFA|Kinesin-like protein KIF3A OS=Macaca fascicularis OX=9541 GN=KIF3A PE=2 SV=1||[RefSeqProtSlim]|e-value:0,0|XP_025085557.1|kinesin-like protein KIF3A isoform X4 [Pomacea canaliculata]	#N/A
XLOC-041640	-0.945597	0.034	0.146	9.34165e-47	[Uniprot/Swissprot]|e-value:0,091|sp|Q8IZR5|CKLF4_HUMAN|CKLF-like MARVEL transmembrane domain-containing protein 4 OS=Homo sapiens OX=9606 GN=CMTM4 PE=1 SV=1||[RefSeqProtSlim]|e-value:9e-25|CAC9670487.1|Ofus.G181147 [Owenia fusiformis]	#N/A
XLOC-047640	-0.812638	0.181	0.338	9.7081e-47	[Uniprot/Swissprot]|e-value:0,0|sp|P13607|ATNA_DROME|Sodium/potassium-transporting ATPase subunit alpha OS=Drosophila melanogaster OX=7227 GN=Atpalpha PE=1 SV=3||[RefSeqProtSlim]|e-value:0,0|AUG84438.1|NaKATPase [Platynereis dumerilii]	#N/A
XLOC-005742	0.627474	0.648	0.557	1.01545e-46	[Uniprot/Swissprot]|e-value:2e-16|sp|P15870|H1D_STRPU|Histone H1-delta OS=Strongylocentrotus purpuratus OX=7668 PE=3 SV=1||[RefSeqProtSlim]|e-value:1e-34|NP_001248345.1|histone 1o [Aplysia californica]	#N/A
XLOC-062168	0.712949	0.511	0.402	1.2e-46	[Uniprot/Swissprot]|no similarity||[RefSeqProtSlim]|no similarity	#N/A
XLOC-011322	0.831229	0.179	0.086	1.98574e-46	[Uniprot/Swissprot]|no similarity||[RefSeqProtSlim]|no similarity	#N/A
XLOC-035560	-0.628192	0.191	0.358	2.47229e-46	[Uniprot/Swissprot]|e-value:3e-16|sp|Q8TGM7|ART2_YEAST|Putative uncharacterized protein ART2 OS=Saccharomyces cerevisiae (strain ATCC 204508 / S288c) OX=559292 GN=ART2 PE=5 SV=1||[RefSeqProtSlim]|e-value:9e-76|XP_026301737.1|LOW QUALITY PROTEIN: uncharacterized protein LOC113219358 [Apis mellifera]	#N/A
XLOC-000968	-0.990978	0.023	0.127	3.31616e-46	[Uniprot/Swissprot]|e-value:4e-70|sp|Q03412|UNC7_CAEEL|Innexin unc-7 OS=Caenorhabditis elegans OX=6239 GN=unc-7 PE=1 SV=1||[RefSeqProtSlim]|e-value:1e-123|CAD5126052.1|unnamed protein product [Dimorphilus gyrociliatus]	#N/A
XLOC-008954	-1.34497	0.038	0.149	3.82027e-46	[Uniprot/Swissprot]|e-value:0,0|sp|Q23551|UNC22_CAEEL|Twitchin OS=Caenorhabditis elegans OX=6239 GN=unc-22 PE=1 SV=3||[RefSeqProtSlim]|e-value:0,0|CAD5125380.1|DgyrCDS13617 [Dimorphilus gyrociliatus]	titin
XLOC-013321	0.868215	0.263	0.157	1.176e-45	[Uniprot/Swissprot]|e-value:6e-34|sp|Q9C005|DPY30_HUMAN|Protein dpy-30 homolog OS=Homo sapiens OX=9606 GN=DPY30 PE=1 SV=1||[RefSeqProtSlim]|e-value:2e-35|VDH97464.1|protein dpy-30 [Mytilus galloprovincialis]	#N/A
XLOC-028023	0.677759	0.214	0.111	2.41758e-45	[Uniprot/Swissprot]|e-value:2e-40|sp|Q9BQS2|SYT15_HUMAN|Synaptotagmin-15 OS=Homo sapiens OX=9606 GN=SYT15 PE=1 SV=3||[RefSeqProtSlim]|e-value:8e-105|CAC9655200.1|Ofus.G101941 [Owenia fusiformis]	#N/A
XLOC-063517	-1.11282	0.02	0.121	2.73219e-45	[Uniprot/Swissprot]|e-value:1e-20|sp|Q7YR83|ESPB1_PIG|Epididymal sperm-binding protein 1 OS=Sus scrofa OX=9823 GN=ELSPBP1 PE=1 SV=1||[RefSeqProtSlim]|e-value:6e-49|XP_035668263.1|uncharacterized protein LOC118410597 isoform X1 [Branchiostoma floridae]	#N/A
XLOC-059418	0.778062	0.12	0.048	2.79152e-45	[Uniprot/Swissprot]|e-value:5e-25|sp|Q3TDN0|DISP1_MOUSE|Protein dispatched homolog 1 OS=Mus musculus OX=10090 GN=Disp1 PE=1 SV=2||[RefSeqProtSlim]|e-value:0,0|CAC9666965.1|Ofus.G15356 [Owenia fusiformis]	#N/A
XLOC-011406	-0.935117	0.069	0.193	2.99234e-45	[Uniprot/Swissprot]|e-value:8e-16|sp|Q8TGM7|ART2_YEAST|Putative uncharacterized protein ART2 OS=Saccharomyces cerevisiae (strain ATCC 204508 / S288c) OX=559292 GN=ART2 PE=5 SV=1||[RefSeqProtSlim]|e-value:3e-72|XP_026301737.1|LOW QUALITY PROTEIN: uncharacterized protein LOC113219358 [Apis mellifera]	#N/A
XLOC-011866	-0.975272	0.289	0.44	3.26596e-45	[Uniprot/Swissprot]|e-value:0,0|sp|Q25010|ACT3A_HELAM|Actin, cytoplasmic A3a OS=Helicoverpa armigera OX=29058 GN=actA3a PE=2 SV=1||[RefSeqProtSlim]|e-value:0,0|CAC9668666.1|Ofus.G161346 [Owenia fusiformis]	actin
XLOC-028400	0.850007	0.158	0.072	3.82625e-45	[Uniprot/Swissprot]|e-value:6e-83|sp|Q90Z08|U119B_DANRE|Protein unc-119 homolog B OS=Danio rerio OX=7955 GN=unc119b PE=1 SV=2||[RefSeqProtSlim]|e-value:1e-101|CAC9556563.1|Ofus.G043000 [Owenia fusiformis]	#N/A
XLOC-005214	0.713834	0.167	0.079	9.62745e-45	[Uniprot/Swissprot]|no similarity||[RefSeqProtSlim]|no similarity	#N/A
XLOC-054416	-0.567301	0.092	0.229	1.63081e-44	[Uniprot/Swissprot]|e-value:6e-07|sp|O77049|JTB_BRUMA|Protein JTB OS=Brugia malayi OX=6279 GN=JTB PE=2 SV=1||[RefSeqProtSlim]|e-value:2e-19|CAC9605067.1|Ofus.G07847 [Owenia fusiformis]	#N/A
XLOC-005038	-0.801051	0.131	0.274	1.79168e-44	[RefSeqProtSlim]|e-value:6e-33|CAC9491758.1|Ofus.G02472 [Owenia fusiformis]||[Uniprot/Swissprot]|no similarity	#N/A
XLOC-058023	-0.989676	0.013	0.107	2.57968e-44	[Uniprot/Swissprot]|e-value:3e-86|sp|Q6RFZ7|PKHG5_RAT|Pleckstrin homology domain-containing family G member 5 OS=Rattus norvegicus OX=10116 GN=Plekhg5 PE=1 SV=1||[RefSeqProtSlim]|e-value:3e-154|OWF37173.1|Pleckstrin homology domain-containing family G member 5 [Mizuhopecten yessoensis]	#N/A
XLOC-045336	-1.56479	0.085	0.208	4.99323e-44	[Uniprot/Swissprot]|e-value:0,0|sp|P24733|MYS_ARGIR|Myosin heavy chain, striated muscle OS=Argopecten irradians OX=31199 PE=1 SV=1||[RefSeqProtSlim]|e-value:0,0|CAD5122920.1|DgyrCDS11319 [Dimorphilus gyrociliatus]	st-mhc
XLOC-055465	-0.90385	0.021	0.12	1.0611e-43	[Uniprot/Swissprot]|e-value:5e-85|sp|O01393|UNC9_CAEEL|Innexin unc-9 OS=Caenorhabditis elegans OX=6239 GN=unc-9 PE=1 SV=1||[RefSeqProtSlim]|e-value:3e-140|CAD5119303.1|DgyrCDS7931 [Dimorphilus gyrociliatus]	#N/A
XLOC-034381	-0.922952	0.096	0.227	1.41309e-43	[Uniprot/Swissprot]|e-value:6e-43|sp|P27161|CALM_SOLLC|Calmodulin OS=Solanum lycopersicum OX=4081 GN=CALM1 PE=2 SV=2||[RefSeqProtSlim]|e-value:2e-172|CAD5120242.1|DgyrCDS8812 [Dimorphilus gyrociliatus]	#N/A
XLOC-045960	-0.912487	0.103	0.235	1.45338e-43	[RefSeqProtSlim]|e-value:0,027|VDH91242.1|Hypothetical predicted protein [Mytilus galloprovincialis]||[Uniprot/Swissprot]|no similarity	#N/A
XLOC-004706	0.722654	0.106	0.04	2.3032e-43	[Uniprot/Swissprot]|e-value:1e-87|sp|Q5R573|RBL2A_PONAB|Rab-like protein 2A OS=Pongo abelii OX=9601 GN=RABL2A PE=2 SV=1||[RefSeqProtSlim]|e-value:3e-115|CAC9495213.1|Ofus.G021195 [Owenia fusiformis]	#N/A
XLOC-013207	-1.6078	0.106	0.233	2.44077e-43	[Uniprot/Swissprot]|e-value:0,0|sp|Q91ZJ5|UGPA_MOUSE|UTP--glucose-1-phosphate uridylyltransferase OS=Mus musculus OX=10090 GN=Ugp2 PE=1 SV=3||[RefSeqProtSlim]|e-value:0,0|XP_012941896.1|UTP--glucose-1-phosphate uridylyltransferase [Aplysia californica]	#N/A
XLOC-046950	-1.55124	0.013	0.105	3.58738e-43	[Uniprot/Swissprot]|e-value:1e-22|sp|Q58DA5|NTRI_BOVIN|Neurotrimin OS=Bos taurus OX=9913 GN=NTM PE=2 SV=1||[RefSeqProtSlim]|e-value:9e-31|CRL04144.1|CLUMA_CG017255, isoform A [Clunio marinus]	#N/A
XLOC-020862	-0.916731	0.07	0.193	1.47931e-42	[Uniprot/Swissprot]|e-value:0,0|sp|Q99323|MYSN_DROME|Myosin heavy chain, non-muscle OS=Drosophila melanogaster OX=7227 GN=zip PE=1 SV=2||[RefSeqProtSlim]|e-value:0,0|CAC9653450.1|Ofus.G101500 [Owenia fusiformis]	myocardin
XLOC-011284	0.727353	0.11	0.043	1.63599e-42	[Uniprot/Swissprot]|e-value:2e-11|sp|P12812|P40_SCHMA|Major egg antigen OS=Schistosoma mansoni OX=6183 PE=2 SV=1||[RefSeqProtSlim]|e-value:8e-26|CAD5111596.1|DgyrCDS892 [Dimorphilus gyrociliatus]	#N/A
XLOC-045574	-1.62487	0.021	0.116	1.83452e-42	[Uniprot/Swissprot]|e-value:2e-11|sp|Q9M047|WLI2B_ARATH|LIM domain-containing protein WLIM2b OS=Arabidopsis thaliana OX=3702 GN=WLIM2B PE=1 SV=1||[RefSeqProtSlim]|e-value:4e-23|OWF52791.1|Protein-methionine sulfoxide oxidase MICAL2 [Mizuhopecten yessoensis]	#N/A
XLOC-054261	0.768895	0.119	0.049	2.0276e-42	[Uniprot/Swissprot]|e-value:3e-19|sp|A6NNX1|RIAD1_HUMAN|RIIa domain-containing protein 1 OS=Homo sapiens OX=9606 GN=RIIAD1 PE=4 SV=1||[RefSeqProtSlim]|e-value:6e-41|CAD5124356.1|DgyrCDS12645 [Dimorphilus gyrociliatus]	#N/A
XLOC-063281	0.870046	0.161	0.077	2.56846e-42	[Uniprot/Swissprot]|e-value:2e-19|sp|Q5UQP2|YL446_MIMIV|Uncharacterized protein L446 OS=Acanthamoeba polyphaga mimivirus OX=212035 GN=MIMI_L446 PE=3 SV=1||[RefSeqProtSlim]|e-value:6e-75|CAD5117582.1|DgyrCDS6340 [Dimorphilus gyrociliatus]	#N/A
XLOC-045939	0.824906	0.259	0.155	4.08956e-42	[Uniprot/Swissprot]|no similarity||[RefSeqProtSlim]|no similarity	#N/A
XLOC-039687	-1.97903	0.025	0.123	7.44472e-42	[Uniprot/Swissprot]|e-value:1e-33|sp|P70059|TRY2_XENLA|Trypsin OS=Xenopus laevis OX=8355 PE=2 SV=1||[RefSeqProtSlim]|e-value:3e-34|CAD5125203.1|DgyrCDS13444 [Dimorphilus gyrociliatus]	#N/A
XLOC-025795	0.705212	0.409	0.302	8.10579e-42	[Uniprot/Swissprot]|e-value:9e-43|sp|Q15370|ELOB_HUMAN|Elongin-B OS=Homo sapiens OX=9606 GN=ELOB PE=1 SV=1||[RefSeqProtSlim]|e-value:3e-53|OWF55332.1|Transcription elongation factor B polypeptide 2 [Mizuhopecten yessoensis]	#N/A
XLOC-017434	-1.45707	0.038	0.14	1.23859e-41	[Uniprot/Swissprot]|e-value:3e-33|sp|Q7T6Y2|YR831_MIMIV|Putative serine/threonine-protein kinase/receptor R831 OS=Acanthamoeba polyphaga mimivirus OX=212035 GN=MIMI_R831 PE=3 SV=2||[RefSeqProtSlim]|e-value:2e-94|XP_034338512.1|fibroblast growth factor receptor 2 [Crassostrea gigas]	#N/A
XLOC-064275	-0.744015	0.183	0.33	1.70618e-41	[Uniprot/Swissprot]|e-value:6e-66|sp|P25169|AT1B1_ARTSF|Sodium/potassium-transporting ATPase subunit beta OS=Artemia franciscana OX=6661 PE=2 SV=1||[RefSeqProtSlim]|e-value:4e-76|XP_011434772.2|probable sodium/potassium-transporting ATPase subunit beta-3 [Crassostrea gigas]	#N/A
XLOC-056137	0.882107	0.189	0.099	2.89515e-41	[Uniprot/Swissprot]|e-value:0,004|sp|P46934|NEDD4_HUMAN|E3 ubiquitin-protein ligase NEDD4 OS=Homo sapiens OX=9606 GN=NEDD4 PE=1 SV=4||[RefSeqProtSlim]|e-value:4e-20|XP_021349011.1|BAG family molecular chaperone regulator 3-like isoform X2 [Mizuhopecten yessoensis]	#N/A
XLOC-050732	-1.649	0.029	0.127	4.09584e-41	[Uniprot/Swissprot]|e-value:3e-78|sp|P00920|CAH2_MOUSE|Carbonic anhydrase 2 OS=Mus musculus OX=10090 GN=Ca2 PE=1 SV=4||[RefSeqProtSlim]|e-value:9e-92|CAC9670413.1|Ofus.G181015 [Owenia fusiformis]	#N/A
XLOC-003820	-1.0188	0.031	0.131	4.58833e-41	[Uniprot/Swissprot]|no similarity||[RefSeqProtSlim]|no similarity	#N/A
XLOC-043834	-1.0043	0.019	0.112	5.61815e-41	[Uniprot/Swissprot]|e-value:1e-08|sp|P32760|PTN_CHICK|Pleiotrophin OS=Gallus gallus OX=9031 GN=PTN PE=1 SV=2||[RefSeqProtSlim]|e-value:2e-08|BAE36658.1|unnamed protein product [Mus musculus]	#N/A
XLOC-055961	0.862138	0.211	0.117	6.57074e-41	[Uniprot/Swissprot]|e-value:3e-57|sp|P0C1J8|PIN1_RHIO9|Peptidyl-prolyl cis-trans isomerase pin1 OS=Rhizopus delemar (strain RA 99-880 / ATCC MYA-4621 / FGSC 9543 / NRRL 43880) OX=246409 GN=pin1 PE=3 SV=1||[RefSeqProtSlim]|e-value:3e-73|XP_011443853.2|putative peptidyl-prolyl cis-trans isomerase dodo [Crassostrea gigas]	#N/A
XLOC-050040	-1.12408	0.054	0.164	7.27307e-41	[Uniprot/Swissprot]|e-value:0,0|sp|Q3V1L4|5NTC_MOUSE|Cytosolic purine 5'-nucleotidase OS=Mus musculus OX=10090 GN=Nt5c2 PE=1 SV=2||[RefSeqProtSlim]|e-value:0,0|CAD5118793.1|DgyrCDS7473 [Dimorphilus gyrociliatus]	#N/A
XLOC-005664	-1.16551	0.035	0.135	1.38469e-40	[Uniprot/Swissprot]|e-value:5e-04|sp|Q53EL9|SEZ6_HUMAN|Seizure protein 6 homolog OS=Homo sapiens OX=9606 GN=SEZ6 PE=1 SV=2||[RefSeqProtSlim]|e-value:2e-04|XP_019633208.1|PREDICTED: LOW QUALITY PROTEIN: CUB and sushi domain-containing protein 3-like [Branchiostoma belcheri]	#N/A
XLOC-066539	0.5681	0.173	0.085	1.57292e-40	[Uniprot/Swissprot]|e-value:0,0|sp|Q9VQX4|PNCB_DROME|Nicotinate phosphoribosyltransferase OS=Drosophila melanogaster OX=7227 GN=Naprt PE=2 SV=2||[RefSeqProtSlim]|e-value:0,0|VDI12930.1|nicotinate phosphoribosyltransferase [Mytilus galloprovincialis]	#N/A
XLOC-063126	0.673787	0.115	0.046	1.76929e-40	[Uniprot/Swissprot]|e-value:4e-31|sp|Q6GM59|MOT12_XENLA|Monocarboxylate transporter 12 OS=Xenopus laevis OX=8355 GN=slc16a12 PE=2 SV=1||[RefSeqProtSlim]|e-value:2e-62|CAC9667078.1|Ofus.G15573 [Owenia fusiformis]	#N/A
XLOC-036547	-0.833772	0.102	0.23	2.30838e-40	[Uniprot/Swissprot]|e-value:8e-04|sp|Q6KAS7|ZN521_MOUSE|Zinc finger protein 521 OS=Mus musculus OX=10090 GN=Znf521 PE=1 SV=2||[RefSeqProtSlim]|e-value:1e-24|CAD5121243.1|unnamed protein product [Dimorphilus gyrociliatus]	#N/A
XLOC-026741	-1.86267	0.082	0.197	3.58576e-40	[Uniprot/Swissprot]|e-value:4e-32|sp|P15845|SM20_SCHMA|20 kDa calcium-binding protein OS=Schistosoma mansoni OX=6183 GN=SM20 PE=2 SV=2||[RefSeqProtSlim]|e-value:2e-50|CAD5123643.1|DgyrCDS11969 [Dimorphilus gyrociliatus]	#N/A
XLOC-046250	0.609167	0.23	0.127	3.72919e-40	[Uniprot/Swissprot]|e-value:2e-28|sp|P36425|SP17_RABIT|Sperm surface protein Sp17 OS=Oryctolagus cuniculus OX=9986 GN=SPA17 PE=1 SV=2||[RefSeqProtSlim]|e-value:1e-118|CAC9606358.1|Ofus.G071003 [Owenia fusiformis]	#N/A
XLOC-004903	1.2303	0.133	0.059	4.15413e-40	[Uniprot/Swissprot]|e-value:6e-79|sp|Q71R50|DHR11_CHICK|Dehydrogenase/reductase SDR family member 11 OS=Gallus gallus OX=9031 GN=DHRS11 PE=2 SV=1||[RefSeqProtSlim]|e-value:2e-83|XP_011433720.2|dehydrogenase/reductase SDR family member 11 isoform X1 [Crassostrea gigas]	#N/A
XLOC-026678	0.991912	0.171	0.087	4.6525e-40	[Uniprot/Swissprot]|e-value:0,0|sp|Q5RCX2|L2GL2_PONAB|LLGL scribble cell polarity complex component 2 OS=Pongo abelii OX=9601 GN=LLGL2 PE=2 SV=1||[RefSeqProtSlim]|e-value:0,0|AUG84411.1|L(2)gl [Platynereis dumerilii]	#N/A
XLOC-064711	-1.1229	0.028	0.124	8.61904e-40	[Uniprot/Swissprot]|e-value:8e-18|sp|E9Q557|DESP_MOUSE|Desmoplakin OS=Mus musculus OX=10090 GN=Dsp PE=1 SV=1||[RefSeqProtSlim]|e-value:3e-163|CAD5125553.1|DgyrCDS13756 [Dimorphilus gyrociliatus]	#N/A
XLOC-025170	-0.777348	0.06	0.172	1.06341e-39	[Uniprot/Swissprot]|e-value:5e-159|sp|Q60715|P4HA1_MOUSE|Prolyl 4-hydroxylase subunit alpha-1 OS=Mus musculus OX=10090 GN=P4ha1 PE=1 SV=2||[RefSeqProtSlim]|e-value:0,0|CAD5121518.1|DgyrCDS10020 [Dimorphilus gyrociliatus]	#N/A
XLOC-055228	-1.18016	0.5	0.616	1.39791e-39	[Uniprot/Swissprot]|e-value:5e-04|sp|Q8RYJ9|CML23_ORYSJ|Putative calcium-binding protein CML23 OS=Oryza sativa subsp. japonica OX=39947 GN=CML23 PE=3 SV=1||[RefSeqProtSlim]|e-value:5e-05|CAC9665721.1|Ofus.G14553, partial [Owenia fusiformis]	#N/A
XLOC-020155	-0.564123	0.246	0.412	1.51285e-39	[Uniprot/Swissprot]|e-value:6e-13|sp|P36335|NCA12_XENLA|Neural cell adhesion molecule 1-B OS=Xenopus laevis OX=8355 GN=ncam1-b PE=2 SV=1||[RefSeqProtSlim]|e-value:2e-39|CAC9608490.1|Ofus.G071528 [Owenia fusiformis]	#N/A
XLOC-067491	-1.23042	0.022	0.114	2.09574e-39	[Uniprot/Swissprot]|no similarity||[RefSeqProtSlim]|no similarity	#N/A
XLOC-069467	0.750051	0.11	0.044	2.19437e-39	[Uniprot/Swissprot]|e-value:4e-86|sp|Q503L9|NXN_DANRE|Nucleoredoxin OS=Danio rerio OX=7955 GN=nxn PE=2 SV=1||[RefSeqProtSlim]|e-value:2e-118|XP_019615122.1|PREDICTED: nucleoredoxin-like [Branchiostoma belcheri]	#N/A
XLOC-039926	-0.717038	0.073	0.191	4.05722e-39	[Uniprot/Swissprot]|e-value:3e-122|sp|Q8NCC3|PAG15_HUMAN|Phospholipase A2 group XV OS=Homo sapiens OX=9606 GN=PLA2G15 PE=1 SV=2||[RefSeqProtSlim]|e-value:2e-162|CAC9671586.1|Ofus.G20768 [Owenia fusiformis]	#N/A
XLOC-001735	-1.1779	0.028	0.123	4.5259e-39	[Uniprot/Swissprot]|e-value:3e-173|sp|P26008|ITAV_CHICK|Integrin alpha-V OS=Gallus gallus OX=9031 GN=ITGAV PE=2 SV=1||[RefSeqProtSlim]|e-value:0,0|CAC9554321.1|Ofus.G041760 [Owenia fusiformis]	#N/A
XLOC-045813	-1.10465	0.026	0.119	9.21829e-39	[Uniprot/Swissprot]|no similarity||[RefSeqProtSlim]|no similarity	#N/A
XLOC-059610	-0.887544	0.066	0.18	9.96379e-39	[Uniprot/Swissprot]|e-value:2e-121|sp|Q07837|SLC31_HUMAN|Neutral and basic amino acid transport protein rBAT OS=Homo sapiens OX=9606 GN=SLC3A1 PE=1 SV=2||[RefSeqProtSlim]|e-value:0,0|CAC9463042.1|Ofus.G011636 [Owenia fusiformis]	#N/A
XLOC-004362	-0.670366	0.075	0.194	1.22519e-38	[Uniprot/Swissprot]|e-value:0,0|sp|P26043|RADI_MOUSE|Radixin OS=Mus musculus OX=10090 GN=Rdx PE=1 SV=3||[RefSeqProtSlim]|e-value:0,0|CAC9506709.1|Ofus.G023520 [Owenia fusiformis]	#N/A
XLOC-015885	-0.918853	0.054	0.162	1.53565e-38	[Uniprot/Swissprot]|e-value:0,0|sp|O46385|SVIL_BOVIN|Supervillin OS=Bos taurus OX=9913 GN=SVIL PE=1 SV=2||[RefSeqProtSlim]|e-value:0,0|CAC9585150.1|Ofus.G061272, partial [Owenia fusiformis]	#N/A
XLOC-047908	-1.21471	0.043	0.144	1.90426e-38	[Uniprot/Swissprot]|e-value:9e-29|sp|Q9Y5Z4|HEBP2_HUMAN|Heme-binding protein 2 OS=Homo sapiens OX=9606 GN=HEBP2 PE=1 SV=1||[RefSeqProtSlim]|e-value:3e-60|CAC9620574.1|Ofus.G081692 [Owenia fusiformis]	#N/A
XLOC-066645	-0.714737	0.048	0.154	2.01371e-38	[Uniprot/Swissprot]|e-value:3e-133|sp|Q01518|CAP1_HUMAN|Adenylyl cyclase-associated protein 1 OS=Homo sapiens OX=9606 GN=CAP1 PE=1 SV=5||[RefSeqProtSlim]|e-value:4e-154|XP_025089867.1|adenylyl cyclase-associated protein 1-like isoform X1 [Pomacea canaliculata]	#N/A
XLOC-040244	-1.22699	0.047	0.148	2.05522e-38	[Uniprot/Swissprot]|e-value:1e-55|sp|G5CTG2|AQP5_MILTA|Aquaporin-5 OS=Milnesium tardigradum OX=46460 GN=AQP5 PE=2 SV=1||[RefSeqProtSlim]|e-value:2e-67|VDH97737.1|aquaporin-4 [Mytilus galloprovincialis]	#N/A
XLOC-003903	-0.829393	0.016	0.103	2.20078e-38	[Uniprot/Swissprot]|e-value:1e-11|sp|P09485|LPS1A_LYTPI|Calcium-binding protein LPS1-alpha OS=Lytechinus pictus OX=7653 PE=2 SV=2||[RefSeqProtSlim]|e-value:1e-23|CAD5119442.1|DgyrCDS8052 [Dimorphilus gyrociliatus]	#N/A
XLOC-000875	0.602121	0.367	0.25	2.45304e-38	[Uniprot/Swissprot]|e-value:0,0|sp|P41823|SY65_APLCA|Synaptotagmin-1 OS=Aplysia californica OX=6500 GN=SYT1 PE=1 SV=2||[RefSeqProtSlim]|e-value:0,0|QNN94696.1|synaptotagmin-1 [Malacoceros fuliginosus]	synaptotagmin
XLOC-069495	-1.22411	0.051	0.154	4.24974e-38	[Uniprot/Swissprot]|e-value:5e-46|sp|Q4AEH5|GPX3_HYLLA|Glutathione peroxidase 3 OS=Hylobates lar OX=9580 GN=GPX3 PE=2 SV=2||[RefSeqProtSlim]|e-value:4e-65|XP_025090868.1|glutathione peroxidase-like [Pomacea canaliculata]	#N/A
XLOC-052554	-0.916556	0.02	0.108	4.26927e-38	[RefSeqProtSlim]|e-value:0,054|QUP51988.1|IRP-1 [Urechis unicinctus]||[Uniprot/Swissprot]|no similarity	#N/A
XLOC-063856	-0.603975	0.121	0.253	9.93335e-38	[Uniprot/Swissprot]|e-value:4e-22|sp|Q3T0P7|ITM2B_BOVIN|Integral membrane protein 2B OS=Bos taurus OX=9913 GN=ITM2B PE=2 SV=1||[RefSeqProtSlim]|e-value:3e-49|CAD5118313.1|DgyrCDS7027 [Dimorphilus gyrociliatus]	#N/A
XLOC-058204	-1.04962	0.072	0.184	1.34385e-37	[Uniprot/Swissprot]|no similarity||[RefSeqProtSlim]|no similarity	#N/A
XLOC-027087	-1.01522	0.02	0.108	1.45353e-37	[Uniprot/Swissprot]|e-value:4e-38|sp|P53814|SMTN_HUMAN|Smoothelin OS=Homo sapiens OX=9606 GN=SMTN PE=1 SV=7||[RefSeqProtSlim]|e-value:5e-72|CAC9554798.1|Ofus.G042128 [Owenia fusiformis]	#N/A
XLOC-002596	-0.686147	0.238	0.391	1.68947e-37	[Uniprot/Swissprot]|e-value:8e-121|sp|Q28HM1|TFB1M_XENTR|Dimethyladenosine transferase 1, mitochondrial OS=Xenopus tropicalis OX=8364 GN=tfb1m PE=2 SV=1||[RefSeqProtSlim]|e-value:6e-123|XP_025109624.1|dimethyladenosine transferase 1, mitochondrial-like [Pomacea canaliculata]	#N/A
XLOC-049556	-1.60972	0.035	0.131	1.69707e-37	[Uniprot/Swissprot]|e-value:4e-49|sp|P25931|RYAR_DROME|RYamide receptor OS=Drosophila melanogaster OX=7227 GN=RYa-R PE=2 SV=2||[RefSeqProtSlim]|e-value:8e-164|CAC9462098.1|Ofus.G011591 [Owenia fusiformis]	#N/A
gene-COX1	-0.388263	0.941	0.953	2.36828e-37	#N/A	#N/A
XLOC-040349	-0.875569	0.017	0.102	3.06508e-37	[Uniprot/Swissprot]|e-value:6e-15|sp|P32959|PBPE_BACSU|Penicillin-binding protein 4* OS=Bacillus subtilis (strain 168) OX=224308 GN=pbpE PE=1 SV=1||[RefSeqProtSlim]|e-value:9e-89|XP_025116086.1|uncharacterized protein LOC112577254 [Pomacea canaliculata]	#N/A
XLOC-040561	-0.922843	0.173	0.309	3.15526e-37	[Uniprot/Swissprot]|e-value:7e-12|sp|Q96A56|T53I1_HUMAN|Tumor protein p53-inducible nuclear protein 1 OS=Homo sapiens OX=9606 GN=TP53INP1 PE=1 SV=1||[RefSeqProtSlim]|e-value:7e-16|XP_019628990.1|PREDICTED: tumor protein p53-inducible nuclear protein 1-like [Branchiostoma belcheri]	#N/A
XLOC-021099	0.740194	0.147	0.071	3.2069e-37	[RefSeqProtSlim]|e-value:4e-15|CAC9537245.1|Ofus.G033347 [Owenia fusiformis]||[Uniprot/Swissprot]|no similarity	#N/A
XLOC-003432	-0.777902	0.045	0.147	3.38315e-37	[Uniprot/Swissprot]|e-value:0,0|sp|P53355|DAPK1_HUMAN|Death-associated protein kinase 1 OS=Homo sapiens OX=9606 GN=DAPK1 PE=1 SV=6||[RefSeqProtSlim]|e-value:0,0|CAC9669753.1|Ofus.G171755 [Owenia fusiformis]	#N/A
XLOC-010226	-0.843159	0.025	0.115	4.02335e-37	[Uniprot/Swissprot]|no similarity||[RefSeqProtSlim]|no similarity	#N/A
XLOC-026761	-2.1492	0.034	0.127	4.3301e-37	[Uniprot/Swissprot]|e-value:2e-06|sp|Q9NFZ2|GBGE_CALVI|Guanine nucleotide-binding protein subunit gamma-e OS=Calliphora vicina OX=7373 PE=3 SV=1||[RefSeqProtSlim]|e-value:7e-08|ASQ43271.1|putative phototransduction, partial [Acromegalomma interruptum]	#N/A
XLOC-041561	-0.763794	0.042	0.143	5.88313e-37	[Uniprot/Swissprot]|e-value:6e-41|sp|Q9U616|GCSH_DROME|Glycine cleavage system H protein, mitochondrial OS=Drosophila melanogaster OX=7227 GN=ppl PE=2 SV=1||[RefSeqProtSlim]|e-value:3e-45|XP_001599216.1|glycine cleavage system H protein [Nasonia vitripennis]	#N/A
XLOC-063183	-1.75688	0.129	0.247	1.57289e-36	[Uniprot/Swissprot]|e-value:6e-63|sp|P05945|MLE_TODPA|Myosin catalytic light chain LC-1, mantle muscle OS=Todarodes pacificus OX=6637 PE=1 SV=2||[RefSeqProtSlim]|e-value:1e-75|CAD5111561.1|DgyrCDS861 [Dimorphilus gyrociliatus]	#N/A
XLOC-022929	-1.16087	0.023	0.111	1.68666e-36	[Uniprot/Swissprot]|e-value:5e-172|sp|Q9VMW9|GMDS_DROME|GDP-mannose 4,6 dehydratase OS=Drosophila melanogaster OX=7227 GN=Gmd PE=1 SV=2||[RefSeqProtSlim]|e-value:0,0|XP_005101948.2|GDP-mannose 4,6 dehydratase [Aplysia californica]	#N/A
XLOC-051477	0.757215	0.139	0.065	2.87447e-36	[Uniprot/Swissprot]|e-value:1e-85|sp|P02594|CALM_ELEEL|Calmodulin OS=Electrophorus electricus OX=8005 GN=calm PE=2 SV=2||[RefSeqProtSlim]|e-value:2e-85|XP_035669395.1|calmodulin isoform X1 [Branchiostoma floridae]	#N/A
XLOC-010167	-0.863417	0.017	0.101	2.97134e-36	[Uniprot/Swissprot]|e-value:9e-40|sp|P40240|CD9_MOUSE|CD9 antigen OS=Mus musculus OX=10090 GN=Cd9 PE=1 SV=2||[RefSeqProtSlim]|e-value:6e-62|XP_005105414.2|CD9 antigen isoform X2 [Aplysia californica]	#N/A
XLOC-002829	-0.995192	0.032	0.124	3.02804e-36	[Uniprot/Swissprot]|e-value:4e-10|sp|A1ZA47|ZASP_DROME|PDZ and LIM domain protein Zasp OS=Drosophila melanogaster OX=7227 GN=Zasp52 PE=1 SV=2||[RefSeqProtSlim]|e-value:4e-54|CAD5119402.1|DgyrCDS8018 [Dimorphilus gyrociliatus]	#N/A
XLOC-028248	0.712446	0.111	0.047	3.04336e-36	[Uniprot/Swissprot]|e-value:2e-130|sp|Q9LZG0|ADK2_ARATH|Adenosine kinase 2 OS=Arabidopsis thaliana OX=3702 GN=ADK2 PE=1 SV=1||[RefSeqProtSlim]|e-value:5e-149|XP_034314455.1|adenosine kinase 2 isoform X1 [Crassostrea gigas]	#N/A
XLOC-059338	-0.752534	0.021	0.108	4.49011e-36	[Uniprot/Swissprot]|e-value:0,002|sp|A6QPF4|M4A18_BOVIN|Membrane-spanning 4-domains subfamily A member 18 OS=Bos taurus OX=9913 GN=MS4A18 PE=2 SV=1||[RefSeqProtSlim]|e-value:3e-07|CAC9623041.1|Ofus.G082405 [Owenia fusiformis]	#N/A
XLOC-005679	-0.711987	0.048	0.149	4.67549e-36	[Uniprot/Swissprot]|e-value:6e-149|sp|Q9BRS2|RIOK1_HUMAN|Serine/threonine-protein kinase RIO1 OS=Homo sapiens OX=9606 GN=RIOK1 PE=1 SV=2||[RefSeqProtSlim]|e-value:8e-172|XP_021354183.1|serine/threonine-protein kinase RIO1-like [Mizuhopecten yessoensis]	#N/A
XLOC-050435	-1.47401	0.054	0.154	8.6753e-36	[Uniprot/Swissprot]|e-value:5e-34|sp|E7E2N8|GILT_CARAU|Gamma-interferon-inducible lysosomal thiol reductase OS=Carassius auratus OX=7957 GN=ifi30 PE=1 SV=1||[RefSeqProtSlim]|e-value:1e-49|CAC9660675.1|Ofus.G11881 [Owenia fusiformis]	#N/A
XLOC-041078	-1.03168	0.026	0.114	9.49835e-36	[Uniprot/Swissprot]|e-value:0,003|sp|P98063|BMP1_MOUSE|Bone morphogenetic protein 1 OS=Mus musculus OX=10090 GN=Bmp1 PE=1 SV=2||[RefSeqProtSlim]|e-value:0,005|PVD25526.1|hypothetical protein C0Q70_13182 [Pomacea canaliculata]	#N/A
XLOC-025831	-1.22683	0.018	0.1	1.06362e-35	[Uniprot/Swissprot]|e-value:5e-27|sp|O89029|MATN4_MOUSE|Matrilin-4 OS=Mus musculus OX=10090 GN=Matn4 PE=1 SV=1||[RefSeqProtSlim]|e-value:1e-47|CAD5116512.1|DgyrCDS5390 [Dimorphilus gyrociliatus]	#N/A
XLOC-035688	-0.575397	0.229	0.379	1.43342e-35	[Uniprot/Swissprot]|e-value:1e-63|sp|P54357|MLC2_DROME|Myosin-2 essential light chain OS=Drosophila melanogaster OX=7227 GN=Mlc-c PE=1 SV=1||[RefSeqProtSlim]|e-value:7e-74|XP_011424053.2|myosin-2 essential light chain [Crassostrea gigas]	#N/A
XLOC-014869	-0.79713	0.02	0.105	2.07659e-35	[Uniprot/Swissprot]|e-value:0,0|sp|P98158|LRP2_RAT|Low-density lipoprotein receptor-related protein 2 OS=Rattus norvegicus OX=10116 GN=Lrp2 PE=1 SV=1||[RefSeqProtSlim]|e-value:0,0|CRK91157.1|CLUMA_CG004842, isoform A [Clunio marinus]	#N/A
XLOC-040804	-1.55479	0.058	0.159	2.51578e-35	[RefSeqProtSlim]|e-value:2e-19|CAD5113063.1|DgyrCDS2257 [Dimorphilus gyrociliatus]||[Uniprot/Swissprot]|no similarity	#N/A
XLOC-018760	-0.995895	0.043	0.138	2.87859e-35	[Uniprot/Swissprot]|e-value:1e-38|sp|Q804E1|IOD1_FUNHE|Type I iodothyronine deiodinase OS=Fundulus heteroclitus OX=8078 GN=dio1 PE=2 SV=2||[RefSeqProtSlim]|e-value:5e-37|CAA72136.1|type III iodothyronine deiodinase, partial [Gallus gallus]	#N/A
XLOC-067363	0.645043	0.123	0.055	3.84307e-35	[RefSeqProtSlim]|e-value:5e-18|CAC9661984.1|Ofus.G112307 [Owenia fusiformis]||[Uniprot/Swissprot]|no similarity	#N/A
XLOC-028111	0.59933	0.367	0.263	1.09345e-34	[Uniprot/Swissprot]|e-value:2e-63|sp|P08991|H2AV_STRPU|Histone H2A.V (Fragment) OS=Strongylocentrotus purpuratus OX=7668 GN=H2A.F/Z PE=1 SV=1||[RefSeqProtSlim]|e-value:4e-64|XP_021348934.1|histone H2A.V [Mizuhopecten yessoensis]	#N/A
XLOC-053846	-0.934317	0.054	0.154	1.09736e-34	[Uniprot/Swissprot]|e-value:7e-88|sp|P20905|5HT1R_DROME|5-hydroxytryptamine receptor 1 OS=Drosophila melanogaster OX=7227 GN=5-HT7 PE=2 SV=1||[RefSeqProtSlim]|e-value:3e-158|CAD5121798.1|DgyrCDS10273 [Dimorphilus gyrociliatus]	#N/A
XLOC-043514	-1.65243	0.061	0.159	1.39889e-34	[Uniprot/Swissprot]|e-value:4e-61|sp|Q8C6K9|CO6A6_MOUSE|Collagen alpha-6(VI) chain OS=Mus musculus OX=10090 GN=Col6a6 PE=1 SV=2||[RefSeqProtSlim]|e-value:1e-100|XP_012938709.1|uncharacterized protein LOC101849054 [Aplysia californica]	#N/A
XLOC-022116	-0.501518	0.314	0.465	1.42338e-34	[Uniprot/Swissprot]|e-value:2e-53|sp|P62925|IF5A_SPOFR|Eukaryotic translation initiation factor 5A OS=Spodoptera frugiperda OX=7108 GN=eIF-5A PE=1 SV=1||[RefSeqProtSlim]|e-value:3e-55|CAD5119592.1|DgyrCDS8194 [Dimorphilus gyrociliatus]	#N/A
XLOC-063508	-1.63934	0.076	0.178	1.76329e-34	[Uniprot/Swissprot]|e-value:1e-06|sp|Q5XII0|EPDR1_RAT|Mammalian ependymin-related protein 1 OS=Rattus norvegicus OX=10116 GN=Epdr1 PE=1 SV=1||[RefSeqProtSlim]|e-value:3e-28|QBA88394.1|Ependymin-related protein 4.9, partial [Platynereis dumerilii]	#N/A
XLOC-013304	-0.727242	0.052	0.152	2.49193e-34	[Uniprot/Swissprot]|e-value:0,0|sp|O43295|SRGP3_HUMAN|SLIT-ROBO Rho GTPase-activating protein 3 OS=Homo sapiens OX=9606 GN=SRGAP3 PE=1 SV=3||[RefSeqProtSlim]|e-value:0,0|XP_025107170.1|SLIT-ROBO Rho GTPase-activating protein 3-like isoform X5 [Pomacea canaliculata]	#N/A
XLOC-045499	-0.910175	0.031	0.119	4.87213e-34	[Uniprot/Swissprot]|e-value:8e-30|sp|P67967|CSRP1_COTJA|Cysteine and glycine-rich protein 1 OS=Coturnix japonica OX=93934 GN=CSRP1 PE=2 SV=2||[RefSeqProtSlim]|e-value:6e-38|CAC9621267.1|Ofus.G081882 [Owenia fusiformis]	#N/A
XLOC-011045	-2.93201	0.028	0.112	5.50486e-34	[Uniprot/Swissprot]|no similarity||[RefSeqProtSlim]|no similarity	#N/A
XLOC-052544	-0.798101	0.02	0.102	5.98271e-34	[RefSeqProtSlim]|e-value:3e-07|XP_019630337.1|PREDICTED: coiled-coil domain-containing protein 3-like [Branchiostoma belcheri]||[Uniprot/Swissprot]|no similarity	#N/A
XLOC-021203	-1.02072	0.03	0.116	7.60095e-34	[Uniprot/Swissprot]|e-value:0,045|sp|Q08121|CLYT_CLYGR|Clytin OS=Clytia gregaria OX=27801 PE=2 SV=1||[RefSeqProtSlim]|e-value:2e-54|OWF34085.1|hypothetical protein KP79_PYT04191 [Mizuhopecten yessoensis]	#N/A
XLOC-015436	-0.808445	0.027	0.113	7.8951e-34	[Uniprot/Swissprot]|e-value:3e-165|sp|Q28824|MYLK_BOVIN|Myosin light chain kinase, smooth muscle OS=Bos taurus OX=9913 GN=MYLK PE=1 SV=1||[RefSeqProtSlim]|e-value:0,0|CAC9665547.1|Ofus.G14250 [Owenia fusiformis]	#N/A
XLOC-063509	-2.00892	0.093	0.196	8.81112e-34	[RefSeqProtSlim]|e-value:2e-76|QBA88394.1|Ependymin-related protein 4.9, partial [Platynereis dumerilii]||[Uniprot/Swissprot]|no similarity	#N/A
XLOC-064112	-0.757674	0.102	0.218	1.00554e-33	[Uniprot/Swissprot]|e-value:0,0|sp|O70589|CSKP_MOUSE|Peripheral plasma membrane protein CASK OS=Mus musculus OX=10090 GN=Cask PE=1 SV=2||[RefSeqProtSlim]|e-value:0,0|XP_019644040.1|PREDICTED: peripheral plasma membrane protein CASK-like isoform X21 [Branchiostoma belcheri]	#N/A
XLOC-004804	-0.725616	0.133	0.259	1.05228e-33	[Uniprot/Swissprot]|e-value:5e-150|sp|P58003|SESN1_XENLA|Sestrin-1 OS=Xenopus laevis OX=8355 GN=sesn1 PE=2 SV=1||[RefSeqProtSlim]|e-value:0,0|CAC9507163.1|Ofus.G023690 [Owenia fusiformis]	#N/A
XLOC-043830	-0.867859	0.02	0.101	1.06319e-33	[Uniprot/Swissprot]|e-value:9e-10|sp|Q2LK54|COL12_CHICK|Collectin-12 OS=Gallus gallus OX=9031 GN=COLEC12 PE=2 SV=1||[RefSeqProtSlim]|e-value:1e-37|UCK81464.1|C-type lectin domain-containing receptor 1 [Arenicola marina]	#N/A
XLOC-064146	-0.817899	0.02	0.101	1.32784e-33	[Uniprot/Swissprot]|e-value:3e-09|sp|Q15149|PLEC_HUMAN|Plectin OS=Homo sapiens OX=9606 GN=PLEC PE=1 SV=3||[RefSeqProtSlim]|e-value:1e-75|PVD18853.1|hypothetical protein C0Q70_21410 [Pomacea canaliculata]	#N/A
XLOC-051588	-0.6722	0.043	0.137	1.44095e-33	[Uniprot/Swissprot]|e-value:1e-58|sp|O43301|HS12A_HUMAN|Heat shock 70 kDa protein 12A OS=Homo sapiens OX=9606 GN=HSPA12A PE=1 SV=2||[RefSeqProtSlim]|e-value:1e-75|AEI70664.1|heat shock protein 70-12A, partial [Perinereis nuntia]	#N/A
XLOC-004276	-0.795616	0.142	0.266	1.52997e-33	[Uniprot/Swissprot]|e-value:0,0|sp|P05132|KAPCA_MOUSE|cAMP-dependent protein kinase catalytic subunit alpha OS=Mus musculus OX=10090 GN=Prkaca PE=1 SV=3||[RefSeqProtSlim]|e-value:0,0|AQT03466.1|cAMP-dependent protein kinase A catalytic subunit [Perinereis aibuhitensis]	#N/A
XLOC-046105	-1.43232	0.065	0.164	1.76216e-33	[Uniprot/Swissprot]|e-value:2e-15|sp|Q19673|TYR3_CAEEL|Putative tyrosinase-like protein tyr-3 OS=Caenorhabditis elegans OX=6239 GN=tyr-3 PE=3 SV=5||[RefSeqProtSlim]|e-value:2e-51|CAD5122175.1|DgyrCDS10621 [Dimorphilus gyrociliatus]	#N/A
XLOC-002969	0.709772	0.109	0.047	2.99568e-33	[Uniprot/Swissprot]|no similarity||[RefSeqProtSlim]|no similarity	#N/A
XLOC-010219	-1.14617	0.048	0.142	4.41624e-33	[Uniprot/Swissprot]|e-value:1e-172|sp|P16580|GLNA_CHICK|Glutamine synthetase OS=Gallus gallus OX=9031 GN=GLUL PE=1 SV=1||[RefSeqProtSlim]|e-value:0,0|CAD5114687.1|DgyrCDS3732 [Dimorphilus gyrociliatus]	#N/A
XLOC-001404	0.436535	0.45	0.344	4.41921e-33	[Uniprot/Swissprot]|e-value:4e-135|sp|Q26636|CATL_SARPE|Cathepsin L OS=Sarcophaga peregrina OX=7386 PE=1 SV=1||[RefSeqProtSlim]|e-value:2e-160|CAD5110854.1|DgyrCDS220 [Dimorphilus gyrociliatus]	#N/A
XLOC-011965	-0.515676	0.138	0.266	9.97609e-33	[Uniprot/Swissprot]|no similarity||[RefSeqProtSlim]|no similarity	#N/A
XLOC-041229	-1.35274	0.043	0.134	1.23731e-32	[Uniprot/Swissprot]|no similarity||[RefSeqProtSlim]|no similarity	#N/A
XLOC-002485	-0.829756	0.032	0.118	1.39936e-32	[Uniprot/Swissprot]|e-value:4e-42|sp|P55008|AIF1_HUMAN|Allograft inflammatory factor 1 OS=Homo sapiens OX=9606 GN=AIF1 PE=1 SV=1||[RefSeqProtSlim]|e-value:2e-58|VDI02006.1|allograft inflammatory factor 1 [Mytilus galloprovincialis]	#N/A
XLOC-046229	-0.63944	0.094	0.207	1.63905e-32	[Uniprot/Swissprot]|e-value:7e-90|sp|O15085|ARHGB_HUMAN|Rho guanine nucleotide exchange factor 11 OS=Homo sapiens OX=9606 GN=ARHGEF11 PE=1 SV=1||[RefSeqProtSlim]|e-value:0,0|CAC9669290.1|Ofus.G17571 [Owenia fusiformis]	#N/A
XLOC-060538	-0.788639	0.139	0.262	1.68457e-32	[Uniprot/Swissprot]|e-value:5e-88|sp|P62257|UBE2H_MOUSE|Ubiquitin-conjugating enzyme E2 H OS=Mus musculus OX=10090 GN=Ube2h PE=1 SV=1||[RefSeqProtSlim]|e-value:2e-90|XP_012941644.1|ubiquitin-conjugating enzyme E2 H [Aplysia californica]	#N/A
XLOC-040514	-0.881086	0.028	0.111	1.78277e-32	[Uniprot/Swissprot]|e-value:2e-26|sp|P51910|APOD_MOUSE|Apolipoprotein D OS=Mus musculus OX=10090 GN=Apod PE=1 SV=1||[RefSeqProtSlim]|e-value:3e-29|NP_001188278.1|apolipoprotein Da, duplicate 2 precursor [Danio rerio]	#N/A
XLOC-057938	0.818351	0.167	0.09	1.8218e-32	[Uniprot/Swissprot]|e-value:1e-20|sp|Q1HG60|PIF1_RAT|ATP-dependent DNA helicase PIF1 OS=Rattus norvegicus OX=10116 GN=Pif1 PE=2 SV=1||[RefSeqProtSlim]|e-value:0,0|VDI04431.1|Hypothetical predicted protein [Mytilus galloprovincialis]	#N/A
XLOC-025131	-0.650588	0.089	0.201	1.95706e-32	[Uniprot/Swissprot]|e-value:8e-47|sp|Q9BX66|SRBS1_HUMAN|Sorbin and SH3 domain-containing protein 1 OS=Homo sapiens OX=9606 GN=SORBS1 PE=1 SV=3||[RefSeqProtSlim]|e-value:2e-119|XP_034313637.1|uncharacterized protein LOC105332198 isoform X31 [Crassostrea gigas]	#N/A
XLOC-059185	0.836279	0.176	0.095	2.783e-32	[Uniprot/Swissprot]|e-value:1e-127|sp|P79937|MEIS1_XENLA|Homeobox protein Meis1 OS=Xenopus laevis OX=8355 GN=meis1 PE=1 SV=1||[RefSeqProtSlim]|e-value:3e-170|OWF53334.1|Homeobox protein Meis2 [Mizuhopecten yessoensis]	#N/A
XLOC-054044	-0.991918	0.046	0.137	4.4878e-32	[Uniprot/Swissprot]|e-value:9e-04|sp|P86729|EPDR2_HALAI|Ependymin-related protein 2 OS=Haliotis asinina OX=109174 PE=1 SV=1||[RefSeqProtSlim]|e-value:2e-32|QBA88394.1|Ependymin-related protein 4.9, partial [Platynereis dumerilii]	#N/A
XLOC-004021	-1.30757	0.075	0.175	4.60528e-32	[Uniprot/Swissprot]|e-value:0,0|sp|O96064|MYSP_MYTGA|Paramyosin OS=Mytilus galloprovincialis OX=29158 PE=2 SV=1||[RefSeqProtSlim]|e-value:0,0|CAD5120239.1|DgyrCDS8811 [Dimorphilus gyrociliatus]	#N/A
XLOC-017302	-1.0888	0.252	0.385	4.67607e-32	[Uniprot/Swissprot]|e-value:0,0|sp|Q5GIS3|GBB_PINFU|Guanine nucleotide-binding protein subunit beta OS=Pinctada fucata OX=50426 PE=1 SV=1||[RefSeqProtSlim]|e-value:0,0|QWX94522.1|g protein subunit beta [Platynereis dumerilii]	gb
XLOC-002832	-1.22543	0.036	0.122	5.60168e-32	[Uniprot/Swissprot]|e-value:2e-108|sp|Q14192|FHL2_HUMAN|Four and a half LIM domains protein 2 OS=Homo sapiens OX=9606 GN=FHL2 PE=1 SV=3||[RefSeqProtSlim]|e-value:0,0|XP_025096783.1|four and a half LIM domains protein 2-like isoform X2 [Pomacea canaliculata]	#N/A
XLOC-009702	-1.28922	0.028	0.11	9.12848e-32	[Uniprot/Swissprot]|e-value:0,056|sp|Q4WBM1|VPS10_ASPFU|Vacuolar protein sorting/targeting protein 10 OS=Neosartorya fumigata (strain ATCC MYA-4609 / Af293 / CBS 101355 / FGSC A1100) OX=330879 GN=vps10 PE=3 SV=1||[RefSeqProtSlim]|e-value:5e-08|CAC9610341.1|Ofus.G072235 [Owenia fusiformis]	#N/A
XLOC-021108	-0.654426	0.028	0.112	1.03904e-31	[Uniprot/Swissprot]|e-value:0,0|sp|Q9V4A7|PLXB_DROME|Plexin-B OS=Drosophila melanogaster OX=7227 GN=PlexB PE=1 SV=2||[RefSeqProtSlim]|e-value:0,0|CAC9470977.1|Ofus.G012439 [Owenia fusiformis]	#N/A
XLOC-002926	0.76784	0.145	0.074	1.08077e-31	[Uniprot/Swissprot]|e-value:3e-96|sp|Q32LJ2|ARFRP_BOVIN|ADP-ribosylation factor-related protein 1 OS=Bos taurus OX=9913 GN=ARFRP1 PE=2 SV=1||[RefSeqProtSlim]|e-value:1e-103|OWF54421.1|ADP-ribosylation factor-related protein 1 [Mizuhopecten yessoensis]	#N/A
XLOC-028010	-1.76164	0.029	0.111	1.55749e-31	[Uniprot/Swissprot]|e-value:0,0|sp|Q9VEN1|FLNA_DROME|Filamin-A OS=Drosophila melanogaster OX=7227 GN=cher PE=1 SV=2||[RefSeqProtSlim]|e-value:0,0|CAC9662020.1|Ofus.G112377 [Owenia fusiformis]	#N/A
XLOC-047315	-0.880097	0.031	0.115	1.87818e-31	[Uniprot/Swissprot]|no similarity||[RefSeqProtSlim]|no similarity	#N/A
XLOC-001375	-0.594288	0.086	0.195	2.27853e-31	[Uniprot/Swissprot]|e-value:0,0|sp|Q9PTY0|ATPB_CYPCA|ATP synthase subunit beta, mitochondrial OS=Cyprinus carpio OX=7962 GN=ATP5F1B PE=2 SV=1||[RefSeqProtSlim]|e-value:0,0|UCK81566.1|ATP synthase subunit beta, mitochondrial, partial [Arenicola marina]	#N/A
XLOC-043536	-0.680253	0.338	0.467	2.81354e-31	[Uniprot/Swissprot]|e-value:2e-34|sp|Q06055|AT5G2_HUMAN|ATP synthase F(0) complex subunit C2, mitochondrial OS=Homo sapiens OX=9606 GN=ATP5MC2 PE=1 SV=1||[RefSeqProtSlim]|e-value:7e-48|AOR07048.1|mitochondrial ATP synthase subunit 9 precursor [Mesenchytraeus cf. gelidus SL-2017]	#N/A
XLOC-063239	-0.595943	0.046	0.138	3.41344e-31	[Uniprot/Swissprot]|no similarity||[RefSeqProtSlim]|no similarity	#N/A
XLOC-014673	-0.900076	0.074	0.174	4.40528e-31	[Uniprot/Swissprot]|e-value:0,0|sp|Q63421|PDE1C_RAT|Calcium/calmodulin-dependent 3',5'-cyclic nucleotide phosphodiesterase 1C OS=Rattus norvegicus OX=10116 GN=Pde1c PE=1 SV=1||[RefSeqProtSlim]|e-value:0,0|XP_025107781.1|calcium/calmodulin-dependent 3',5'-cyclic nucleotide phosphodiesterase 1A-like isoform X4 [Pomacea canaliculata]	#N/A
XLOC-014994	-1.28628	0.026	0.105	6.06988e-31	[Uniprot/Swissprot]|no similarity||[RefSeqProtSlim]|no similarity	#N/A
XLOC-060915	-0.750835	0.033	0.116	8.437e-31	[RefSeqProtSlim]|e-value:0,001|CAD5124844.1|DgyrCDS13100 [Dimorphilus gyrociliatus]||[Uniprot/Swissprot]|no similarity	#N/A
XLOC-024210	-0.449888	0.173	0.304	1.11538e-30	[Uniprot/Swissprot]|e-value:0,0|sp|Q8JFP1|IF4A2_CHICK|Eukaryotic initiation factor 4A-II OS=Gallus gallus OX=9031 GN=EIF4A2 PE=2 SV=1||[RefSeqProtSlim]|e-value:0,0|CAC9663344.1|Ofus.G121672 [Owenia fusiformis]	#N/A
XLOC-019790	0.814903	0.147	0.077	1.2699e-30	[RefSeqProtSlim]|e-value:2e-22|AAF55461.1|uncharacterized protein Dmel_CG14321 [Drosophila melanogaster]||[Uniprot/Swissprot]|no similarity	#N/A
XLOC-046451	-1.09094	0.045	0.133	1.37385e-30	[Uniprot/Swissprot]|e-value:6e-19|sp|Q5G265|NETR_SAGLB|Neurotrypsin OS=Saguinus labiatus OX=78454 GN=PRSS12 PE=3 SV=1||[RefSeqProtSlim]|e-value:1e-21|XP_035694101.1|scavenger receptor cysteine-rich type 1 protein M130-like [Branchiostoma floridae]	#N/A
XLOC-001161	-0.907933	0.025	0.104	1.4182e-30	[Uniprot/Swissprot]|e-value:1e-48|sp|P70389|ALS_MOUSE|Insulin-like growth factor-binding protein complex acid labile subunit OS=Mus musculus OX=10090 GN=Igfals PE=1 SV=1||[RefSeqProtSlim]|e-value:3e-64|CAD5111758.1|unnamed protein product [Dimorphilus gyrociliatus]	#N/A
XLOC-048459	0.818648	0.239	0.154	2.07202e-30	[Uniprot/Swissprot]|no similarity||[RefSeqProtSlim]|no similarity	#N/A
XLOC-060800	0.807287	0.228	0.145	2.16541e-30	[Uniprot/Swissprot]|e-value:1e-88|sp|Q5R7J6|UBE2N_PONAB|Ubiquitin-conjugating enzyme E2 N OS=Pongo abelii OX=9601 GN=UBE2N PE=2 SV=1||[RefSeqProtSlim]|e-value:2e-91|CAD5124965.1|DgyrCDS13208 [Dimorphilus gyrociliatus]	#N/A
XLOC-047180	-0.701227	0.043	0.131	3.96999e-30	[RefSeqProtSlim]|e-value:1e-16|XP_034317123.1|uncharacterized protein LOC117686323 isoform X2 [Crassostrea gigas]||[Uniprot/Swissprot]|no similarity	#N/A
XLOC-043851	0.704388	0.16	0.085	4.79696e-30	[Uniprot/Swissprot]|e-value:1e-82|sp|P97538|RASM_RAT|Ras-related protein M-Ras OS=Rattus norvegicus OX=10116 GN=Mras PE=1 SV=2||[RefSeqProtSlim]|e-value:1e-95|XP_006558579.1|ras-related protein M-Ras [Apis mellifera]	#N/A
gene-COX3	-0.337459	0.949	0.96	6.32427e-30	#N/A	#N/A
XLOC-003024	-0.631317	0.07	0.169	7.54854e-30	[Uniprot/Swissprot]|e-value:0,0|sp|P06213|INSR_HUMAN|Insulin receptor OS=Homo sapiens OX=9606 GN=INSR PE=1 SV=4||[RefSeqProtSlim]|e-value:0,0|CAC9608544.1|Ofus.G071574 [Owenia fusiformis]	#N/A
XLOC-054246	0.61388	0.172	0.093	8.23097e-30	[Uniprot/Swissprot]|no similarity||[RefSeqProtSlim]|no similarity	#N/A
XLOC-047589	-2.55392	0.079	0.173	8.30916e-30	[Uniprot/Swissprot]|e-value:3e-32|sp|Q15417|CNN3_HUMAN|Calponin-3 OS=Homo sapiens OX=9606 GN=CNN3 PE=1 SV=1||[RefSeqProtSlim]|e-value:1e-143|XP_025103230.1|calponin-1-like [Pomacea canaliculata]	#N/A
XLOC-063822	-0.844778	0.036	0.118	1.39305e-29	[Uniprot/Swissprot]|e-value:6e-105|sp|P30740|ILEU_HUMAN|Leukocyte elastase inhibitor OS=Homo sapiens OX=9606 GN=SERPINB1 PE=1 SV=1||[RefSeqProtSlim]|e-value:3e-117|XP_019640745.1|PREDICTED: leukocyte elastase inhibitor-like isoform X8 [Branchiostoma belcheri]	#N/A
XLOC-039077	0.717767	0.179	0.1	1.47204e-29	[Uniprot/Swissprot]|no similarity||[RefSeqProtSlim]|no similarity	#N/A
XLOC-001561	-0.598823	0.084	0.187	1.53503e-29	[RefSeqProtSlim]|e-value:9e-15|CAD5114349.1|DgyrCDS3487 [Dimorphilus gyrociliatus]||[Uniprot/Swissprot]|no similarity	#N/A
XLOC-000343	-1.75897	0.062	0.152	1.60615e-29	[RefSeqProtSlim]|e-value:4e-48|QBA88397.1|Qpeptin precursor, partial [Platynereis dumerilii]||[Uniprot/Swissprot]|no similarity	Qpeptin
XLOC-021841	-0.741085	0.032	0.113	2.8816e-29	[Uniprot/Swissprot]|e-value:0,0|sp|Q95JN5|AT133_MACFA|Polyamine-transporting ATPase 13A3 OS=Macaca fascicularis OX=9541 GN=ATP13A3 PE=2 SV=3||[RefSeqProtSlim]|e-value:0,0|CAC9672417.1|Ofus.G21889 [Owenia fusiformis]	#N/A
XLOC-002902	-1.07	0.066	0.159	3.67484e-29	[Uniprot/Swissprot]|e-value:0,0|sp|O75970|MPDZ_HUMAN|Multiple PDZ domain protein OS=Homo sapiens OX=9606 GN=MPDZ PE=1 SV=2||[RefSeqProtSlim]|e-value:0,0|AUG84431.1|PatJ, partial [Platynereis dumerilii]	#N/A
XLOC-001476	0.683744	0.318	0.23	6.86897e-29	[Uniprot/Swissprot]|e-value:1e-177|sp|Q8K3X2|FCL_CRIGR|GDP-L-fucose synthase OS=Cricetulus griseus OX=10029 GN=GFUS PE=2 SV=1||[RefSeqProtSlim]|e-value:0,0|XP_034333364.1|GDP-L-fucose synthase-like [Crassostrea gigas]	#N/A
XLOC-068015	-0.943432	0.064	0.157	6.95031e-29	[Uniprot/Swissprot]|e-value:4e-119|sp|Q14693|LPIN1_HUMAN|Phosphatidate phosphatase LPIN1 OS=Homo sapiens OX=9606 GN=LPIN1 PE=1 SV=2||[RefSeqProtSlim]|e-value:0,0|CAC9661728.1|Ofus.G111939 [Owenia fusiformis]	#N/A
XLOC-005267	-0.900065	0.026	0.102	9.9575e-29	[Uniprot/Swissprot]|e-value:2e-76|sp|A6NMZ7|CO6A6_HUMAN|Collagen alpha-6(VI) chain OS=Homo sapiens OX=9606 GN=COL6A6 PE=1 SV=2||[RefSeqProtSlim]|e-value:0,0|CAD5111140.1|DgyrCDS478 [Dimorphilus gyrociliatus]	#N/A
XLOC-043441	-1.27448	0.041	0.122	1.05351e-28	[Uniprot/Swissprot]|e-value:6e-15|sp|C0HJN6|CO1A2_HIPAM|Collagen alpha-2(I) chain (Fragments) OS=Hippopotamus amphibius OX=9833 GN=COL1A2 PE=1 SV=1||[RefSeqProtSlim]|e-value:1e-14|XP_021324891.1|collagen alpha-3(V) chain isoform X1 [Danio rerio]	#N/A
XLOC-005840	0.654448	0.269	0.177	1.0939e-28	[Uniprot/Swissprot]|e-value:0,0|sp|O95758|PTBP3_HUMAN|Polypyrimidine tract-binding protein 3 OS=Homo sapiens OX=9606 GN=PTBP3 PE=1 SV=2||[RefSeqProtSlim]|e-value:0,0|CAC9659803.1|Ofus.G11185 [Owenia fusiformis]	#N/A
XLOC-047243	-1.50248	0.059	0.146	1.57747e-28	[Uniprot/Swissprot]|e-value:1e-14|sp|O43866|CD5L_HUMAN|CD5 antigen-like OS=Homo sapiens OX=9606 GN=CD5L PE=1 SV=1||[RefSeqProtSlim]|e-value:6e-18|XP_017213893.1|lysyl oxidase homolog 4-like [Danio rerio]	#N/A
XLOC-015170	-0.747914	0.031	0.11	1.65673e-28	[Uniprot/Swissprot]|e-value:2e-08|sp|Q6INU7|FRRS1_XENLA|Putative ferric-chelate reductase 1 OS=Xenopus laevis OX=8355 GN=frrs1 PE=2 SV=1||[RefSeqProtSlim]|e-value:8e-12|CRL00397.1|CLUMA_CG013664, isoform A [Clunio marinus]	#N/A
XLOC-019028	-0.756905	0.06	0.151	2.05257e-28	[Uniprot/Swissprot]|e-value:0,0|sp|Q6NS52|DGKB_MOUSE|Diacylglycerol kinase beta OS=Mus musculus OX=10090 GN=Dgkb PE=1 SV=2||[RefSeqProtSlim]|e-value:0,0|XP_021369582.1|diacylglycerol kinase beta-like isoform X5 [Mizuhopecten yessoensis]	#N/A
XLOC-034259	-0.722345	0.065	0.158	2.77949e-28	[Uniprot/Swissprot]|e-value:3e-41|sp|P84770|IRS1B_XENLA|Insulin receptor substrate 1-B OS=Xenopus laevis OX=8355 GN=irs1-b PE=2 SV=1||[RefSeqProtSlim]|e-value:2e-53|CAC9672485.1|Ofus.G21980 [Owenia fusiformis]	#N/A
XLOC-009179	-0.803999	0.026	0.101	2.84167e-28	[Uniprot/Swissprot]|e-value:1e-68|sp|A1ZA47|ZASP_DROME|PDZ and LIM domain protein Zasp OS=Drosophila melanogaster OX=7227 GN=Zasp52 PE=1 SV=2||[RefSeqProtSlim]|e-value:2e-88|CAC9668792.1|Ofus.G161552 [Owenia fusiformis]	zasp
XLOC-059839	0.731833	0.122	0.06	3.55418e-28	[Uniprot/Swissprot]|e-value:1e-60|sp|Q9CQ79|TXND9_MOUSE|Thioredoxin domain-containing protein 9 OS=Mus musculus OX=10090 GN=Txndc9 PE=1 SV=1||[RefSeqProtSlim]|e-value:7e-70|VDI03775.1|Hypothetical predicted protein [Mytilus galloprovincialis]	#N/A
XLOC-037142	-0.714417	0.047	0.133	4.34127e-28	[Uniprot/Swissprot]|e-value:2e-102|sp|Q9GZU7|CTDS1_HUMAN|Carboxy-terminal domain RNA polymerase II polypeptide A small phosphatase 1 OS=Homo sapiens OX=9606 GN=CTDSP1 PE=1 SV=1||[RefSeqProtSlim]|e-value:9e-115|PVD37427.1|hypothetical protein C0Q70_00017 [Pomacea canaliculata]	#N/A
XLOC-047317	-1.20446	0.059	0.147	4.84317e-28	[Uniprot/Swissprot]|no similarity||[RefSeqProtSlim]|no similarity	#N/A
XLOC-001257	-1.15204	0.033	0.111	5.23168e-28	[Uniprot/Swissprot]|e-value:2e-47|sp|Q24799|MYPH_ECHGR|Myophilin OS=Echinococcus granulosus OX=6210 PE=2 SV=1||[RefSeqProtSlim]|e-value:4e-68|CAD5113428.1|DgyrCDS2598 [Dimorphilus gyrociliatus]	#N/A
XLOC-046226	-0.741984	0.033	0.112	6.49722e-28	[RefSeqProtSlim]|e-value:0,066|XP_021324603.1|prostate stem cell antigen-like [Danio rerio]||[Uniprot/Swissprot]|no similarity	#N/A
XLOC-011814	-0.729057	0.069	0.161	1.21825e-27	[Uniprot/Swissprot]|e-value:2e-55|sp|Q7TSY2|LHPL4_RAT|LHFPL tetraspan subfamily member 4 protein OS=Rattus norvegicus OX=10116 GN=Lhfpl4 PE=1 SV=1||[RefSeqProtSlim]|e-value:3e-71|CAC9483008.1|Ofus.G014069 [Owenia fusiformis]	#N/A
XLOC-045937	-0.801256	0.034	0.114	1.51704e-27	[Uniprot/Swissprot]|e-value:0,0|sp|Q01433|AMPD2_HUMAN|AMP deaminase 2 OS=Homo sapiens OX=9606 GN=AMPD2 PE=1 SV=2||[RefSeqProtSlim]|e-value:0,0|XP_021362575.1|AMP deaminase 2-like isoform X8 [Mizuhopecten yessoensis]	#N/A
XLOC-025767	-1.06555	0.051	0.135	1.63006e-27	[Uniprot/Swissprot]|e-value:3e-154|sp|Q9DB30|PHKG2_MOUSE|Phosphorylase b kinase gamma catalytic chain, liver/testis isoform OS=Mus musculus OX=10090 GN=Phkg2 PE=2 SV=2||[RefSeqProtSlim]|e-value:0,0|CAC9552737.1|Ofus.G041016 [Owenia fusiformis]	#N/A
XLOC-059909	-1.16804	0.029	0.105	1.71423e-27	[Uniprot/Swissprot]|e-value:2e-115|sp|P27987|IP3KB_HUMAN|Inositol-trisphosphate 3-kinase B OS=Homo sapiens OX=9606 GN=ITPKB PE=1 SV=5||[RefSeqProtSlim]|e-value:2e-137|CAC9642346.1|Ofus.G092787, partial [Owenia fusiformis]	#N/A
XLOC-019788	-1.89483	0.044	0.125	2.15297e-27	[Uniprot/Swissprot]|e-value:0,032|sp|Q08329|RSMI_MICOL|Ribosomal RNA small subunit methyltransferase I (Fragment) OS=Micromonospora olivasterospora OX=1880 GN=rsmI PE=3 SV=1||[RefSeqProtSlim]|e-value:5e-31|CAD5116904.1|DgyrCDS5747 [Dimorphilus gyrociliatus]	#N/A
XLOC-000937	0.670138	0.113	0.053	2.26796e-27	[Uniprot/Swissprot]|e-value:4e-26|sp|Q7PWV1|AQP_ANOGA|Aquaporin AQPAn.G OS=Anopheles gambiae OX=7165 GN=AGAP008842 PE=3 SV=4||[RefSeqProtSlim]|e-value:2e-172|XP_023814791.1|uncharacterized protein LOC111947977 [Oryzias latipes]	#N/A
XLOC-039381	-0.730404	0.048	0.132	2.36119e-27	[Uniprot/Swissprot]|e-value:2e-144|sp|Q76LL6|FHOD3_MOUSE|FH1/FH2 domain-containing protein 3 OS=Mus musculus OX=10090 GN=Fhod3 PE=1 SV=1||[RefSeqProtSlim]|e-value:1e-180|CAC9597280.1|Ofus.G063190 [Owenia fusiformis]	#N/A
XLOC-055577	-0.763833	0.095	0.198	2.41619e-27	[Uniprot/Swissprot]|e-value:0,027|sp|Q9D8B4|NDUAB_MOUSE|NADH dehydrogenase [ubiquinone] 1 alpha subcomplex subunit 11 OS=Mus musculus OX=10090 GN=Ndufa11 PE=1 SV=2||[RefSeqProtSlim]|e-value:2e-09|CAD5112265.1|DgyrCDS1496 [Dimorphilus gyrociliatus]	#N/A
XLOC-004199	-1.02922	0.05	0.133	3.49535e-27	[Uniprot/Swissprot]|e-value:0,019|sp|Q811B3|ATS12_MOUSE|A disintegrin and metalloproteinase with thrombospondin motifs 12 OS=Mus musculus OX=10090 GN=Adamts12 PE=2 SV=2||[RefSeqProtSlim]|e-value:0,007|XP_035697406.1|circumsporozoite protein-like [Branchiostoma floridae]	#N/A
XLOC-067150	-1.50045	0.044	0.125	3.50696e-27	[Uniprot/Swissprot]|no similarity||[RefSeqProtSlim]|no similarity	#N/A
XLOC-004766	-0.612483	0.07	0.163	4.92064e-27	[Uniprot/Swissprot]|e-value:3e-83|sp|Q6XE24|RBMS3_HUMAN|RNA-binding motif, single-stranded-interacting protein 3 OS=Homo sapiens OX=9606 GN=RBMS3 PE=1 SV=1||[RefSeqProtSlim]|e-value:3e-122|CAC9673559.1|Ofus.G23446 [Owenia fusiformis]	#N/A
XLOC-037012	-0.662277	0.126	0.235	5.59805e-27	[Uniprot/Swissprot]|e-value:0,0|sp|O60229|KALRN_HUMAN|Kalirin OS=Homo sapiens OX=9606 GN=KALRN PE=1 SV=3||[RefSeqProtSlim]|e-value:0,0|XP_034303732.1|kalirin isoform X2 [Crassostrea gigas]	#N/A
XLOC-005065	-0.87417	0.264	0.395	5.65056e-27	[Uniprot/Swissprot]|e-value:1e-132|sp|O08605|MKNK1_MOUSE|MAP kinase-interacting serine/threonine-protein kinase 1 OS=Mus musculus OX=10090 GN=Mknk1 PE=1 SV=2||[RefSeqProtSlim]|e-value:2e-157|XP_011455691.1|LOW QUALITY PROTEIN: MAP kinase-interacting serine/threonine-protein kinase 1 [Crassostrea gigas]	#N/A
XLOC-014783	-0.682208	0.061	0.151	5.69693e-27	[Uniprot/Swissprot]|e-value:2e-142|sp|O77245|E75_METEN|Nuclear hormone receptor E75 OS=Metapenaeus ensis OX=32278 GN=E75 PE=2 SV=1||[RefSeqProtSlim]|e-value:9e-157|OWF42026.1|Nuclear hormone receptor E75 [Mizuhopecten yessoensis]	#N/A
XLOC-055136	-0.71732	0.035	0.113	5.79074e-27	[Uniprot/Swissprot]|e-value:0,0|sp|Q7ZYD5|SCMC2_XENLA|Calcium-binding mitochondrial carrier protein SCaMC-2 OS=Xenopus laevis OX=8355 GN=slc25a25 PE=2 SV=1||[RefSeqProtSlim]|e-value:0,0|CAC9619054.1|Ofus.G081173 [Owenia fusiformis]	#N/A
XLOC-058249	-0.454784	0.22	0.35	7.01565e-27	[Uniprot/Swissprot]|e-value:1e-33|sp|Q4P6E9|COFI_USTMA|Cofilin OS=Ustilago maydis (strain 521 / FGSC 9021) OX=237631 GN=COF1 PE=3 SV=1||[RefSeqProtSlim]|e-value:1e-40|XP_025105311.1|actophorin-like isoform X1 [Pomacea canaliculata]	#N/A
XLOC-067617	-0.894979	0.062	0.149	1.1491e-26	[Uniprot/Swissprot]|e-value:4e-40|sp|Q810U3|NFASC_MOUSE|Neurofascin OS=Mus musculus OX=10090 GN=Nfasc PE=1 SV=1||[RefSeqProtSlim]|e-value:5e-107|CAC9564063.1|Ofus.G05814 [Owenia fusiformis]	#N/A
XLOC-066022	-1.23955	0.033	0.107	2.09292e-26	[Uniprot/Swissprot]|e-value:2e-13|sp|Q5R6R2|TAGL3_PONAB|Transgelin-3 OS=Pongo abelii OX=9601 GN=TAGLN3 PE=2 SV=1||[RefSeqProtSlim]|e-value:8e-47|CAD5125370.1|DgyrCDS13609 [Dimorphilus gyrociliatus]	#N/A
XLOC-021132	0.79438	0.234	0.153	3.82318e-26	[Uniprot/Swissprot]|e-value:0,005|sp|A0A2R8QPS5|RIC1_DANRE|Guanine nucleotide exchange factor subunit RIC1 OS=Danio rerio OX=7955 GN=ric1 PE=3 SV=1||[RefSeqProtSlim]|e-value:2e-04|AAI52491.1|LOC797832 protein, partial [Danio rerio]	#N/A
XLOC-014913	0.830914	0.136	0.071	4.10512e-26	[Uniprot/Swissprot]|e-value:3e-05|sp|P55066|NCAN_MOUSE|Neurocan core protein OS=Mus musculus OX=10090 GN=Ncan PE=1 SV=1||[RefSeqProtSlim]|e-value:4e-05|CAC9662337.1|Ofus.G112783 [Owenia fusiformis]	#N/A
XLOC-011557	-0.490511	0.092	0.192	5.06453e-26	[Uniprot/Swissprot]|e-value:8e-47|sp|Q4KLF8|ARPC5_RAT|Actin-related protein 2/3 complex subunit 5 OS=Rattus norvegicus OX=10116 GN=Arpc5 PE=1 SV=3||[RefSeqProtSlim]|e-value:4e-51|XP_019640949.1|PREDICTED: actin-related protein 2/3 complex subunit 5-like [Branchiostoma belcheri]	#N/A
XLOC-015042	-0.688156	0.092	0.19	5.14437e-26	[Uniprot/Swissprot]|e-value:2e-160|sp|P14740|DPP4_RAT|Dipeptidyl peptidase 4 OS=Rattus norvegicus OX=10116 GN=Dpp4 PE=1 SV=2||[RefSeqProtSlim]|e-value:0,0|CAC9585444.1|Ofus.G061340 [Owenia fusiformis]	#N/A
XLOC-054984	0.656291	0.108	0.051	5.85256e-26	[Uniprot/Swissprot]|no similarity||[RefSeqProtSlim]|no similarity	#N/A
XLOC-036125	-1.59299	0.032	0.105	6.52968e-26	[Uniprot/Swissprot]|no similarity||[RefSeqProtSlim]|no similarity	#N/A
XLOC-005486	-1.44052	0.044	0.122	7.17239e-26	[Uniprot/Swissprot]|no similarity||[RefSeqProtSlim]|no similarity	#N/A
XLOC-037008	-0.623167	0.033	0.108	7.68573e-26	[Uniprot/Swissprot]|e-value:0,0|sp|P98157|LRP1_CHICK|Low-density lipoprotein receptor-related protein 1 OS=Gallus gallus OX=9031 GN=LRP1 PE=2 SV=1||[RefSeqProtSlim]|e-value:0,0|NP_990573.3|low-density lipoprotein receptor-related protein 1 precursor [Gallus gallus]	#N/A
XLOC-026771	-0.813787	0.031	0.104	8.98629e-26	[Uniprot/Swissprot]|e-value:1e-175|sp|F1LXF1|BCR_RAT|Breakpoint cluster region protein OS=Rattus norvegicus OX=10116 GN=Bcr PE=1 SV=3||[RefSeqProtSlim]|e-value:0,0|CAC9555585.1|Ofus.G042559, partial [Owenia fusiformis]	#N/A
XLOC-000375	0.627793	0.102	0.047	9.30346e-26	[Uniprot/Swissprot]|e-value:0,0|sp|Q9Y3Q4|HCN4_HUMAN|Potassium/sodium hyperpolarization-activated cyclic nucleotide-gated channel 4 OS=Homo sapiens OX=9606 GN=HCN4 PE=1 SV=1||[RefSeqProtSlim]|e-value:0,0|XP_025077222.1|uncharacterized protein LOC112553938 isoform X1 [Pomacea canaliculata]	#N/A
XLOC-012476	-0.772665	0.051	0.133	9.44643e-26	[Uniprot/Swissprot]|no similarity||[RefSeqProtSlim]|no similarity	#N/A
XLOC-002534	-0.76734	0.051	0.133	2.24973e-25	[Uniprot/Swissprot]|e-value:1e-128|sp|Q14432|PDE3A_HUMAN|cGMP-inhibited 3',5'-cyclic phosphodiesterase A OS=Homo sapiens OX=9606 GN=PDE3A PE=1 SV=3||[RefSeqProtSlim]|e-value:0,0|XP_025099190.1|LOW QUALITY PROTEIN: cGMP-inhibited 3',5'-cyclic phosphodiesterase A-like [Pomacea canaliculata]	#N/A
XLOC-000745	-0.685152	0.029	0.1	4.2987e-25	[RefSeqProtSlim]|e-value:0,020|CAC9503454.1|Ofus.G022974 [Owenia fusiformis]||[Uniprot/Swissprot]|no similarity	#N/A
XLOC-002729	0.727433	0.156	0.089	9.31477e-25	[Uniprot/Swissprot]|no similarity||[RefSeqProtSlim]|no similarity	#N/A
XLOC-040378	-0.8444	0.031	0.102	1.06089e-24	[Uniprot/Swissprot]|no similarity||[RefSeqProtSlim]|no similarity	#N/A
XLOC-008915	-0.561037	0.033	0.107	1.10193e-24	[Uniprot/Swissprot]|e-value:9e-46|sp|Q99P31|HPBP1_MOUSE|Hsp70-binding protein 1 OS=Mus musculus OX=10090 GN=Hspbp1 PE=1 SV=1||[RefSeqProtSlim]|e-value:4e-82|VDI51120.1|hsp70-interacting protein [Mytilus galloprovincialis]	#N/A
XLOC-027493	-0.599375	0.035	0.108	1.1651e-24	[Uniprot/Swissprot]|e-value:3e-40|sp|P56405|AQP8_RAT|Aquaporin-8 OS=Rattus norvegicus OX=10116 GN=Aqp8 PE=2 SV=1||[RefSeqProtSlim]|e-value:3e-62|CAC9647910.1|Ofus.G10568 [Owenia fusiformis]	#N/A
XLOC-000874	0.748799	0.105	0.051	1.29829e-24	[Uniprot/Swissprot]|e-value:3e-06|sp|Q8BID6|ZBT46_MOUSE|Zinc finger and BTB domain-containing protein 46 OS=Mus musculus OX=10090 GN=Zbtb46 PE=1 SV=2||[RefSeqProtSlim]|e-value:2e-14|OWF42121.1|hypothetical protein KP79_PYT09168 [Mizuhopecten yessoensis]	#N/A
XLOC-043858	-0.693859	0.069	0.155	1.33231e-24	[Uniprot/Swissprot]|e-value:5e-42|sp|Q8NHS0|DNJB8_HUMAN|DnaJ homolog subfamily B member 8 OS=Homo sapiens OX=9606 GN=DNAJB8 PE=1 SV=1||[RefSeqProtSlim]|e-value:2e-56|XP_012935695.1|dnaJ homolog subfamily B member 6 isoform X4 [Aplysia californica]	#N/A
XLOC-026228	-1.04836	0.033	0.105	1.60902e-24	[Uniprot/Swissprot]|e-value:4e-09|sp|Q9EPR2|PG12A_MOUSE|Group XIIA secretory phospholipase A2 OS=Mus musculus OX=10090 GN=Pla2g12a PE=1 SV=2||[RefSeqProtSlim]|e-value:4e-19|XP_019635440.1|PREDICTED: group XIIA secretory phospholipase A2-like [Branchiostoma belcheri]	#N/A
XLOC-050411	-0.977664	0.046	0.124	1.918e-24	[Uniprot/Swissprot]|e-value:3e-04|sp|P02515|HSP22_DROME|Heat shock protein 22 OS=Drosophila melanogaster OX=7227 GN=Hsp22 PE=1 SV=4||[RefSeqProtSlim]|e-value:1e-35|CAD5118340.1|unnamed protein product [Dimorphilus gyrociliatus]	#N/A
XLOC-052130	0.84076	0.147	0.081	2.49377e-24	[Uniprot/Swissprot]|e-value:3e-63|sp|Q9VNM1|NPFR_DROME|Neuropeptide F receptor OS=Drosophila melanogaster OX=7227 GN=NPFR PE=1 SV=3||[RefSeqProtSlim]|e-value:1e-127|XP_011444490.1|neuropeptide F receptor-like [Crassostrea gigas]	#N/A
XLOC-022901	-0.55769	0.087	0.183	2.6526e-24	[Uniprot/Swissprot]|e-value:0,079|sp|Q9HDY9|MAM3_SCHPO|M cell-type agglutination protein mam3 OS=Schizosaccharomyces pombe (strain 972 / ATCC 24843) OX=284812 GN=mam3 PE=3 SV=2||[RefSeqProtSlim]|e-value:6e-04|CAC9663931.1|Ofus.G122863, partial [Owenia fusiformis]	#N/A
XLOC-047051	-0.670959	0.031	0.101	3.19876e-24	[Uniprot/Swissprot]|e-value:0,020|sp|E2IYB3|FCNV1_VARKO|Veficolin-1 (Fragment) OS=Varanus komodoensis OX=61221 PE=2 SV=1||[RefSeqProtSlim]|e-value:2e-13|CAC9610341.1|Ofus.G072235 [Owenia fusiformis]	#N/A
XLOC-002511	-0.514896	0.047	0.127	3.28766e-24	[Uniprot/Swissprot]|e-value:0,0|sp|P54939|TLN1_CHICK|Talin-1 OS=Gallus gallus OX=9031 GN=TLN1 PE=1 SV=2||[RefSeqProtSlim]|e-value:0,0|CAC9665962.1|Ofus.G14964 [Owenia fusiformis]	#N/A
XLOC-065825	-0.783948	0.062	0.145	3.97138e-24	[Uniprot/Swissprot]|no similarity||[RefSeqProtSlim]|no similarity	#N/A
XLOC-005889	-0.744166	0.069	0.154	4.65159e-24	[Uniprot/Swissprot]|e-value:6e-89|sp|Q5ZI58|F214A_CHICK|Protein FAM214A OS=Gallus gallus OX=9031 GN=FAM214A PE=2 SV=2||[RefSeqProtSlim]|e-value:4e-119|VDI64666.1|Hypothetical predicted protein [Mytilus galloprovincialis]	#N/A
XLOC-052110	-0.554221	0.384	0.507	5.67512e-24	[Uniprot/Swissprot]|e-value:4e-06|sp|Q96IX5|ATPMK_HUMAN|ATP synthase membrane subunit K, mitochondrial OS=Homo sapiens OX=9606 GN=ATP5MK PE=1 SV=1||[RefSeqProtSlim]|e-value:1e-04|AAH87919.1|Upregulated during skeletal muscle growth 5 [Mus musculus]	#N/A
XLOC-034398	-1.0422	0.047	0.123	1.0349e-23	[RefSeqProtSlim]|e-value:4e-12|OWF39506.1|Neurogenic locus protein delta [Mizuhopecten yessoensis]||[Uniprot/Swissprot]|no similarity	#N/A
XLOC-047560	-1.11419	0.065	0.146	1.17679e-23	[Uniprot/Swissprot]|no similarity||[RefSeqProtSlim]|no similarity	#N/A
XLOC-063938	-1.73501	0.134	0.235	1.28459e-23	[Uniprot/Swissprot]|e-value:2e-161|sp|Q4R562|ARRB1_MACFA|Beta-arrestin-1 OS=Macaca fascicularis OX=9541 GN=ARRB1 PE=2 SV=1||[RefSeqProtSlim]|e-value:0,0|VDI52308.1|beta-arrestin [Mytilus galloprovincialis]	#N/A
XLOC-005739	-0.947611	0.031	0.1	1.42247e-23	[Uniprot/Swissprot]|e-value:6e-46|sp|Q74FW6|TSAL_GEOSL|L-threonine ammonia-lyase OS=Geobacter sulfurreducens (strain ATCC 51573 / DSM 12127 / PCA) OX=243231 GN=tdcB PE=1 SV=1||[RefSeqProtSlim]|e-value:0,0|XP_019632543.1|PREDICTED: uncharacterized protein LOC109476108 isoform X2 [Branchiostoma belcheri]	#N/A
XLOC-001274	0.977245	0.117	0.06	1.86572e-23	[Uniprot/Swissprot]|no similarity||[RefSeqProtSlim]|no similarity	#N/A
rna-NC-000931	-0.436748	0.64	0.749	2.41159e-23	#N/A	#N/A
XLOC-051981	-0.856035	0.062	0.143	2.70815e-23	[Uniprot/Swissprot]|e-value:3e-60|sp|A4II20|EGR1_XENTR|Early growth response protein 1 OS=Xenopus tropicalis OX=8364 GN=egr1 PE=2 SV=2||[RefSeqProtSlim]|e-value:0,0|ANS60446.1|early growth response [Platynereis dumerilii]	#N/A
XLOC-025538	-0.509749	0.12	0.22	3.55227e-23	[Uniprot/Swissprot]|e-value:0,0|sp|Q2HWU2|PDIA1_MACFU|Protein disulfide-isomerase OS=Macaca fuscata fuscata OX=9543 GN=P4HB PE=2 SV=1||[RefSeqProtSlim]|e-value:0,0|OWF51818.1|Protein disulfide-isomerase [Mizuhopecten yessoensis]	#N/A
XLOC-003554	-0.575063	0.032	0.101	3.58233e-23	[Uniprot/Swissprot]|e-value:1e-176|sp|Q26473|SEM1A_SCHAM|Semaphorin-1A OS=Schistocerca americana OX=7009 GN=SEMA-1A PE=1 SV=1||[RefSeqProtSlim]|e-value:0,0|CAC9669246.1|Ofus.G17452 [Owenia fusiformis]	#N/A
XLOC-011951	-0.566361	0.05	0.128	4.23718e-23	[Uniprot/Swissprot]|e-value:8e-52|sp|Q14118|DAG1_HUMAN|Dystroglycan OS=Homo sapiens OX=9606 GN=DAG1 PE=1 SV=2||[RefSeqProtSlim]|e-value:8e-78|CAC9482050.1|Ofus.G013929 [Owenia fusiformis]	#N/A
XLOC-002600	-0.598915	0.175	0.28	6.07351e-23	[Uniprot/Swissprot]|e-value:3e-158|sp|Q5R8Y8|CELF2_PONAB|CUGBP Elav-like family member 2 OS=Pongo abelii OX=9601 GN=CELF2 PE=2 SV=2||[RefSeqProtSlim]|e-value:0,0|XP_034333004.1|CUGBP Elav-like family member 2 isoform X4 [Crassostrea gigas]	elav2
XLOC-001549	0.496023	0.26	0.174	8.0557e-23	[Uniprot/Swissprot]|e-value:2e-140|sp|Q60899|ELAV2_MOUSE|ELAV-like protein 2 OS=Mus musculus OX=10090 GN=Elavl2 PE=1 SV=1||[RefSeqProtSlim]|e-value:0,0|QNN94690.1|ELAV1 [Malacoceros fuliginosus]	elav1
XLOC-027742	-0.807445	0.086	0.173	9.30845e-23	[Uniprot/Swissprot]|e-value:0,0|sp|Q8VEG6|CNO6L_MOUSE|CCR4-NOT transcription complex subunit 6-like OS=Mus musculus OX=10090 GN=Cnot6l PE=1 SV=2||[RefSeqProtSlim]|e-value:0,0|CAC9668259.1|Ofus.G16576 [Owenia fusiformis]	#N/A
XLOC-044363	-0.457549	0.068	0.152	9.34434e-23	[Uniprot/Swissprot]|e-value:6e-68|sp|P10791|SODC_DROVI|Superoxide dismutase [Cu-Zn] OS=Drosophila virilis OX=7244 GN=Sod1 PE=3 SV=2||[RefSeqProtSlim]|e-value:5e-79|CAC9664238.1|Ofus.G13374, partial [Owenia fusiformis]	#N/A
XLOC-011862	-0.68871	0.038	0.108	1.74903e-22	[Uniprot/Swissprot]|e-value:0,0|sp|Q8BTM8|FLNA_MOUSE|Filamin-A OS=Mus musculus OX=10090 GN=Flna PE=1 SV=5||[RefSeqProtSlim]|e-value:0,0|CAC9460685.1|Ofus.G011420 [Owenia fusiformis]	#N/A
XLOC-041222	0.611422	0.12	0.063	1.80514e-22	[Uniprot/Swissprot]|e-value:2e-29|sp|Q6TXF1|ARRD3_RAT|Arrestin domain-containing protein 3 OS=Rattus norvegicus OX=10116 GN=Arrdc3 PE=2 SV=1||[RefSeqProtSlim]|e-value:5e-150|CAD5118251.1|DgyrCDS6973 [Dimorphilus gyrociliatus]	#N/A
XLOC-052267	-0.580163	0.082	0.17	1.8309e-22	[Uniprot/Swissprot]|e-value:4e-37|sp|Q8K4G5|ABLM1_MOUSE|Actin-binding LIM protein 1 OS=Mus musculus OX=10090 GN=Ablim1 PE=1 SV=1||[RefSeqProtSlim]|e-value:5e-53|XP_021375222.1|actin-binding LIM protein 1-like isoform X2 [Mizuhopecten yessoensis]	#N/A
XLOC-002150	-0.45338	0.073	0.159	1.84296e-22	[Uniprot/Swissprot]|e-value:0,0|sp|P98155|VLDLR_HUMAN|Very low-density lipoprotein receptor OS=Homo sapiens OX=9606 GN=VLDLR PE=1 SV=1||[RefSeqProtSlim]|e-value:0,0|CAC9568030.1|Ofus.G052135 [Owenia fusiformis]	#N/A
XLOC-059400	-0.641451	0.055	0.132	5.63359e-22	[Uniprot/Swissprot]|e-value:6e-168|sp|P25455|PIP1_DROME|1-phosphatidylinositol 4,5-bisphosphate phosphodiesterase classes I and II OS=Drosophila melanogaster OX=7227 GN=Plc21C PE=2 SV=3||[RefSeqProtSlim]|e-value:0,0|XP_021345456.1|1-phosphatidylinositol 4,5-bisphosphate phosphodiesterase beta-1-like isoform X7 [Mizuhopecten yessoensis]	#N/A
XLOC-036954	-0.43412	0.123	0.223	9.02879e-22	[Uniprot/Swissprot]|e-value:0,0|sp|Q9Y2E4|DIP2C_HUMAN|Disco-interacting protein 2 homolog C OS=Homo sapiens OX=9606 GN=DIP2C PE=1 SV=2||[RefSeqProtSlim]|e-value:0,0|CAC9666082.1|Ofus.G141173 [Owenia fusiformis]	#N/A
XLOC-012646	0.768847	0.169	0.104	9.08541e-22	[Uniprot/Swissprot]|e-value:1e-15|sp|O22704|CYP5F_ARATH|Cytochrome B5-like protein OS=Arabidopsis thaliana OX=3702 GN=CB5LP PE=2 SV=1||[RefSeqProtSlim]|e-value:2e-18|XP_035665414.1|cytochrome B5-like protein [Branchiostoma floridae]	#N/A
XLOC-059057	-0.561702	0.08	0.167	1.02552e-21	[Uniprot/Swissprot]|e-value:4e-28|sp|P17671|E75BC_DROME|Ecdysone-induced protein 75B, isoforms C/D OS=Drosophila melanogaster OX=7227 GN=Eip75B PE=2 SV=2||[RefSeqProtSlim]|e-value:8e-57|CAC9454674.1|Ofus.G01934 [Owenia fusiformis]	#N/A
XLOC-039869	-0.567617	0.043	0.115	1.15971e-21	[Uniprot/Swissprot]|e-value:7e-19|sp|Q8N6F8|MET27_HUMAN|Methyltransferase-like protein 27 OS=Homo sapiens OX=9606 GN=METTL27 PE=1 SV=2||[RefSeqProtSlim]|e-value:9e-34|XP_019635812.1|PREDICTED: Williams-Beuren syndrome chromosomal region 27 protein-like [Branchiostoma belcheri]	#N/A
XLOC-001886	-2.05433	0.176	0.276	1.24039e-21	[Uniprot/Swissprot]|e-value:1e-50|sp|P22761|HEMTM_HEDDI|Myohemerythrin OS=Hediste diversicolor OX=126592 PE=1 SV=1||[RefSeqProtSlim]|e-value:2e-85|QBA88391.1|Myohemerythrin [Platynereis dumerilii]	#N/A
XLOC-025888	-1.16659	0.084	0.168	1.35331e-21	[Uniprot/Swissprot]|e-value:6e-69|sp|Q03412|UNC7_CAEEL|Innexin unc-7 OS=Caenorhabditis elegans OX=6239 GN=unc-7 PE=1 SV=1||[RefSeqProtSlim]|e-value:1e-125|CAD5113443.1|DgyrCDS2610 [Dimorphilus gyrociliatus]	#N/A
XLOC-018878	-0.494078	0.493	0.617	2.41785e-21	[Uniprot/Swissprot]|e-value:3e-16|sp|Q6PBH5|NDUA4_DANRE|Cytochrome c oxidase subunit NDUFA4 OS=Danio rerio OX=7955 GN=ndufa4 PE=3 SV=1||[RefSeqProtSlim]|e-value:1e-17|CAD5122127.1|DgyrCDS10575 [Dimorphilus gyrociliatus]	#N/A
XLOC-001112	-0.511411	0.179	0.284	3.16823e-21	[Uniprot/Swissprot]|e-value:0,0|sp|P80021|ATPA_PIG|ATP synthase subunit alpha, mitochondrial OS=Sus scrofa OX=9823 GN=ATP5F1A PE=1 SV=2||[RefSeqProtSlim]|e-value:0,0|AOR07054.1|mitochondrial ATP synthase subunit alpha precursor [Mesenchytraeus antaeus]	#N/A
XLOC-004396	-0.472858	0.192	0.3	3.35458e-21	[Uniprot/Swissprot]|e-value:6e-61|sp|B3EX21|ATPO_SORAR|ATP synthase subunit O, mitochondrial OS=Sorex araneus OX=42254 GN=ATP5PO PE=3 SV=1||[RefSeqProtSlim]|e-value:2e-86|CAD5122547.1|DgyrCDS10962 [Dimorphilus gyrociliatus]	#N/A
XLOC-058199	0.6434	0.163	0.097	3.724e-21	[Uniprot/Swissprot]|e-value:0,001|sp|A0QZA1|Y3950_MYCS2|Universal stress protein MSMEG_3950/MSMEI_3859 OS=Mycolicibacterium smegmatis (strain ATCC 700084 / mc(2)155) OX=246196 GN=MSMEG_3950 PE=1 SV=1||[RefSeqProtSlim]|e-value:6e-40|CAD5120633.1|DgyrCDS9193 [Dimorphilus gyrociliatus]	#N/A
XLOC-050388	0.632466	0.345	0.271	4.72957e-21	[Uniprot/Swissprot]|no similarity||[RefSeqProtSlim]|no similarity	#N/A
XLOC-025477	-0.560031	0.038	0.106	6.49211e-21	[Uniprot/Swissprot]|e-value:3e-37|sp|C4N147|FABP1_DORPE|Sodium/calcium exchanger regulatory protein 1 OS=Doryteuthis pealeii OX=1051067 PE=1 SV=1||[RefSeqProtSlim]|e-value:3e-47|CAC9672727.1|Ofus.G22334 [Owenia fusiformis]	#N/A
XLOC-000970	-0.571569	0.044	0.115	7.90797e-21	[Uniprot/Swissprot]|e-value:3e-20|sp|P0DUE1|STING_CRAGI|Stimulator of interferon genes protein OS=Crassostrea gigas OX=29159 PE=1 SV=1||[RefSeqProtSlim]|e-value:4e-22|BAB83841.1|ReO_6 [Oryzias latipes]	#N/A
XLOC-055107	-0.793664	0.048	0.12	1.04745e-20	[Uniprot/Swissprot]|e-value:1e-121|sp|Q62371|DDR2_MOUSE|Discoidin domain-containing receptor 2 OS=Mus musculus OX=10090 GN=Ddr2 PE=1 SV=2||[RefSeqProtSlim]|e-value:0,0|XP_021349628.1|discoidin domain-containing receptor 2-like isoform X1 [Mizuhopecten yessoensis]	#N/A
XLOC-038398	-0.687998	0.056	0.13	1.99003e-20	[Uniprot/Swissprot]|e-value:7e-35|sp|Q9NP71|MLXPL_HUMAN|Carbohydrate-responsive element-binding protein OS=Homo sapiens OX=9606 GN=MLXIPL PE=1 SV=1||[RefSeqProtSlim]|e-value:1e-55|CAC9496490.1|Ofus.G021569, partial [Owenia fusiformis]	#N/A
XLOC-028398	-0.328445	0.27	0.39	2.00599e-20	[Uniprot/Swissprot]|e-value:0,0|sp|P53442|ALF_SCHMA|Fructose-bisphosphate aldolase OS=Schistosoma mansoni OX=6183 PE=2 SV=1||[RefSeqProtSlim]|e-value:0,0|VDH96572.1|fructose-bisphosphate aldolase, class I, partial [Mytilus galloprovincialis]	#N/A
XLOC-041039	-0.728291	0.129	0.219	2.10951e-20	[Uniprot/Swissprot]|e-value:2e-155|sp|Q6YHK3|CD109_HUMAN|CD109 antigen OS=Homo sapiens OX=9606 GN=CD109 PE=1 SV=2||[RefSeqProtSlim]|e-value:0,0|UCK81477.1|CD109 antigen-like protein [Arenicola marina]	#N/A
XLOC-003571	0.660289	0.115	0.061	2.11291e-20	[Uniprot/Swissprot]|e-value:4e-69|sp|O01391|UCHL_APLCA|Ubiquitin carboxyl-terminal hydrolase OS=Aplysia californica OX=6500 GN=UCH PE=2 SV=1||[RefSeqProtSlim]|e-value:1e-79|CAC9520398.1|Ofus.G03807 [Owenia fusiformis]	#N/A
XLOC-050825	-2.67456	0.131	0.216	2.17823e-20	[Uniprot/Swissprot]|e-value:0,0|sp|P51546|KGCY_HEDDI|Glycocyamine kinase OS=Hediste diversicolor OX=126592 PE=2 SV=1||[RefSeqProtSlim]|e-value:0,0|sp|P51546.1|KGCY_HEDDI|RecName: Full=Glycocyamine kinase; Short=GK; AltName: Full=Guanidinoacetate kinase	#N/A
XLOC-037591	-0.895672	0.101	0.185	2.23117e-20	[Uniprot/Swissprot]|e-value:1e-28|sp|Q24799|MYPH_ECHGR|Myophilin OS=Echinococcus granulosus OX=6210 PE=2 SV=1||[RefSeqProtSlim]|e-value:3e-56|VDI10565.1|transgelin [Mytilus galloprovincialis]	#N/A
XLOC-054007	-1.98513	0.099	0.178	2.3124e-20	[Uniprot/Swissprot]|e-value:1e-04|sp|Q5XII0|EPDR1_RAT|Mammalian ependymin-related protein 1 OS=Rattus norvegicus OX=10116 GN=Epdr1 PE=1 SV=1||[RefSeqProtSlim]|e-value:3e-27|QBA88394.1|Ependymin-related protein 4.9, partial [Platynereis dumerilii]	#N/A
XLOC-040513	-0.518569	0.124	0.221	2.89928e-20	[Uniprot/Swissprot]|no similarity||[RefSeqProtSlim]|no similarity	#N/A
XLOC-055551	-2.31086	0.092	0.175	2.91626e-20	[Uniprot/Swissprot]|no similarity||[RefSeqProtSlim]|no similarity	#N/A
XLOC-046600	-0.398923	0.27	0.394	2.9301e-20	[Uniprot/Swissprot]|e-value:3e-31|sp|Q5RFH0|ATP5L_PONAB|ATP synthase subunit g, mitochondrial OS=Pongo abelii OX=9601 GN=ATP5MG PE=3 SV=1||[RefSeqProtSlim]|e-value:1e-34|CAC9604268.1|Ofus.G07683 [Owenia fusiformis]	#N/A
XLOC-053880	-0.44364	0.083	0.167	4.77018e-20	[Uniprot/Swissprot]|e-value:9e-124|sp|Q54NE6|PGAM_DICDI|Probable phosphoglycerate mutase OS=Dictyostelium discoideum OX=44689 GN=gpmA PE=1 SV=1||[RefSeqProtSlim]|e-value:2e-139|CAD5124102.1|DgyrCDS12404 [Dimorphilus gyrociliatus]	#N/A
XLOC-054590	0.630796	0.319	0.244	5.30728e-20	[Uniprot/Swissprot]|no similarity||[RefSeqProtSlim]|no similarity	#N/A
XLOC-009596	-0.482632	0.035	0.1	5.31754e-20	[Uniprot/Swissprot]|e-value:7e-23|sp|Q6WKZ4|RFIP1_HUMAN|Rab11 family-interacting protein 1 OS=Homo sapiens OX=9606 GN=RAB11FIP1 PE=1 SV=3||[RefSeqProtSlim]|e-value:4e-43|XP_006568821.1|rab11 family-interacting protein 2 isoform X1 [Apis mellifera]	#N/A
XLOC-039643	-1.25456	0.058	0.13	5.65112e-20	[Uniprot/Swissprot]|e-value:2e-121|sp|Q8IY22|CMIP_HUMAN|C-Maf-inducing protein OS=Homo sapiens OX=9606 GN=CMIP PE=1 SV=3||[RefSeqProtSlim]|e-value:0,0|XP_012940950.1|C-Maf-inducing protein [Aplysia californica]	#N/A
XLOC-045540	-0.524424	0.15	0.248	6.22852e-20	[Uniprot/Swissprot]|e-value:0,0|sp|Q9UKV0|HDAC9_HUMAN|Histone deacetylase 9 OS=Homo sapiens OX=9606 GN=HDAC9 PE=1 SV=2||[RefSeqProtSlim]|e-value:0,0|CAC9577564.1|Ofus.G06211 [Owenia fusiformis]	#N/A
XLOC-003277	0.624244	0.199	0.13	1.19236e-19	[Uniprot/Swissprot]|e-value:1e-51|sp|Q5ZIQ3|HNRPK_CHICK|Heterogeneous nuclear ribonucleoprotein K OS=Gallus gallus OX=9031 GN=HNRNPK PE=2 SV=1||[RefSeqProtSlim]|e-value:4e-78|XP_034323520.1|LOW QUALITY PROTEIN: heterogeneous nuclear ribonucleoprotein K [Crassostrea gigas]	#N/A
XLOC-027412	-0.34313	0.192	0.304	1.41817e-19	[Uniprot/Swissprot]|e-value:0,0|sp|P63245|RACK1_RAT|Receptor of activated protein C kinase 1 OS=Rattus norvegicus OX=10116 GN=Rack1 PE=1 SV=3||[RefSeqProtSlim]|e-value:0,0|XP_011445926.1|guanine nucleotide-binding protein subunit beta-2-like 1 [Crassostrea gigas]	#N/A
XLOC-064261	0.611036	0.122	0.067	1.44817e-19	[Uniprot/Swissprot]|e-value:1e-04|sp|P0DPB3|SCHI1_HUMAN|Schwannomin-interacting protein 1 OS=Homo sapiens OX=9606 GN=SCHIP1 PE=1 SV=1||[RefSeqProtSlim]|e-value:2e-40|VDI41779.1|Hypothetical predicted protein [Mytilus galloprovincialis]	#N/A
XLOC-012588	-0.55253	0.064	0.138	2.78365e-19	[Uniprot/Swissprot]|e-value:2e-135|sp|Q6DN90|IQEC1_HUMAN|IQ motif and SEC7 domain-containing protein 1 OS=Homo sapiens OX=9606 GN=IQSEC1 PE=1 SV=1||[RefSeqProtSlim]|e-value:0,0|VDI79396.1|IQ motif and SEC7 domain-containing protein [Mytilus galloprovincialis]	#N/A
XLOC-001646	0.601249	0.137	0.079	3.06036e-19	[Uniprot/Swissprot]|e-value:4e-36|sp|Q99417|MYCBP_HUMAN|c-Myc-binding protein OS=Homo sapiens OX=9606 GN=MYCBP PE=1 SV=3||[RefSeqProtSlim]|e-value:1e-49|XP_011445607.1|c-Myc-binding protein [Crassostrea gigas]	#N/A
XLOC-001733	0.589853	0.127	0.071	3.29741e-19	[Uniprot/Swissprot]|e-value:4e-09|sp|P12812|P40_SCHMA|Major egg antigen OS=Schistosoma mansoni OX=6183 PE=2 SV=1||[RefSeqProtSlim]|e-value:2e-81|CAD5113405.1|DgyrCDS2577 [Dimorphilus gyrociliatus]	#N/A
XLOC-041140	-0.909119	0.141	0.235	3.92645e-19	[Uniprot/Swissprot]|e-value:1e-166|sp|Q9R049|AMFR_MOUSE|E3 ubiquitin-protein ligase AMFR OS=Mus musculus OX=10090 GN=Amfr PE=1 SV=2||[RefSeqProtSlim]|e-value:0,0|VDH91646.1|autocrine motility factor receptor [Mytilus galloprovincialis]	#N/A
XLOC-051547	0.709838	0.215	0.147	4.15702e-19	[Uniprot/Swissprot]|no similarity||[RefSeqProtSlim]|no similarity	#N/A
XLOC-012797	0.870574	0.103	0.054	4.40811e-19	[Uniprot/Swissprot]|e-value:4e-90|sp|P36404|ARL2_HUMAN|ADP-ribosylation factor-like protein 2 OS=Homo sapiens OX=9606 GN=ARL2 PE=1 SV=4||[RefSeqProtSlim]|e-value:9e-93|XP_035687953.1|ADP-ribosylation factor-like protein 2 [Branchiostoma floridae]	#N/A
XLOC-014797	-1.45351	0.105	0.183	4.8187e-19	[RefSeqProtSlim]|e-value:0,033|CAC9668011.1|Ofus.G1666 [Owenia fusiformis]||[Uniprot/Swissprot]|no similarity	#N/A
XLOC-026375	-0.41059	0.249	0.362	5.72773e-19	[Uniprot/Swissprot]|e-value:3e-42|sp|P18320|PROF_HELCR|Profilin OS=Heliocidaris crassispina OX=1043166 PE=1 SV=2||[RefSeqProtSlim]|e-value:5e-45|OWF38799.1|Profilin [Mizuhopecten yessoensis]	#N/A
XLOC-046328	-1.67695	0.083	0.159	7.38203e-19	[Uniprot/Swissprot]|e-value:0,057|sp|F7B909|STAR3_MACMU|StAR-related lipid transfer protein 3 OS=Macaca mulatta OX=9544 GN=STARD3 PE=1 SV=2||[RefSeqProtSlim]|no similarity	#N/A
XLOC-026509	-0.64372	0.041	0.106	7.84864e-19	[Uniprot/Swissprot]|e-value:3e-144|sp|Q8N957|ANKF1_HUMAN|Ankyrin repeat and fibronectin type-III domain-containing protein 1 OS=Homo sapiens OX=9606 GN=ANKFN1 PE=2 SV=2||[RefSeqProtSlim]|e-value:0,0|CAC9655587.1|Ofus.G102022 [Owenia fusiformis]	#N/A
XLOC-067025	-1.67807	0.051	0.119	1.0924e-18	[RefSeqProtSlim]|e-value:1e-06|VDI66268.1|Hypothetical predicted protein [Mytilus galloprovincialis]||[Uniprot/Swissprot]|no similarity	#N/A
XLOC-055737	-0.488766	0.086	0.169	1.11599e-18	[Uniprot/Swissprot]|e-value:5e-51|sp|P35054|TGBR3_PIG|Transforming growth factor beta receptor type 3 OS=Sus scrofa OX=9823 GN=TGFBR3 PE=2 SV=1||[RefSeqProtSlim]|e-value:6e-78|CAC9614393.1|Ofus.G073485 [Owenia fusiformis]	#N/A
XLOC-047142	0.674675	0.141	0.083	1.18015e-18	[Uniprot/Swissprot]|e-value:0,0|sp|Q7Z4T9|CFA91_HUMAN|Cilia- and flagella-associated protein 91 OS=Homo sapiens OX=9606 GN=CFAP91 PE=1 SV=3||[RefSeqProtSlim]|e-value:0,0|XP_011427457.1|cilia- and flagella-associated protein 91 isoform X1 [Crassostrea gigas]	#N/A
XLOC-050059	-0.390547	0.048	0.116	1.72292e-18	[Uniprot/Swissprot]|e-value:1e-38|sp|A8CEP3|CALM_SACJA|Calmodulin OS=Saccharina japonica OX=88149 GN=cam PE=2 SV=1||[RefSeqProtSlim]|e-value:5e-39|XP_035669437.1|calmodulin-alpha isoform X6 [Branchiostoma floridae]	#N/A
XLOC-062486	0.694318	0.194	0.129	2.41246e-18	[RefSeqProtSlim]|e-value:2e-44|CAD5115987.1|unnamed protein product [Dimorphilus gyrociliatus]||[Uniprot/Swissprot]|no similarity	#N/A
XLOC-038694	-0.495344	0.079	0.156	3.16985e-18	[Uniprot/Swissprot]|e-value:7e-36|sp|Q5RFH3|NDKB_PONAB|Nucleoside diphosphate kinase B OS=Pongo abelii OX=9601 GN=NME2 PE=2 SV=1||[RefSeqProtSlim]|e-value:3e-37|AAF57188.4|abnormal wing discs, isoform C [Drosophila melanogaster]	#N/A
XLOC-014516	-0.387721	0.221	0.33	3.71683e-18	[Uniprot/Swissprot]|e-value:2e-48|sp|Q9D3D9|ATPD_MOUSE|ATP synthase subunit delta, mitochondrial OS=Mus musculus OX=10090 GN=Atp5f1d PE=1 SV=1||[RefSeqProtSlim]|e-value:2e-76|PVD35766.1|hypothetical protein C0Q70_02729 [Pomacea canaliculata]	#N/A
XLOC-003317	0.560442	0.418	0.353	3.84723e-18	[Uniprot/Swissprot]|e-value:3e-69|sp|Q9Z2V9|CCNI_MOUSE|Cyclin-I OS=Mus musculus OX=10090 GN=Ccni PE=2 SV=4||[RefSeqProtSlim]|e-value:1e-87|CAC9525070.1|Ofus.G031478 [Owenia fusiformis]	#N/A
XLOC-064170	-0.957051	0.046	0.11	3.88393e-18	[Uniprot/Swissprot]|no similarity||[RefSeqProtSlim]|no similarity	#N/A
XLOC-057705	-3.3414	0.052	0.117	4.43329e-18	[RefSeqProtSlim]|e-value:3e-21|QBA88388.1|Matrix metalloproteinase 1_14, partial [Platynereis dumerilii]||[Uniprot/Swissprot]|no similarity	#N/A
gene-ATP6	-0.304089	0.782	0.849	5.12604e-18	#N/A	#N/A
XLOC-001581	-0.418863	0.138	0.233	5.61895e-18	[Uniprot/Swissprot]|e-value:8e-52|sp|P62025|PHAR2_RAT|Phosphatase and actin regulator 2 OS=Rattus norvegicus OX=10116 GN=Phactr2 PE=1 SV=1||[RefSeqProtSlim]|e-value:8e-67|XP_025111264.1|phosphatase and actin regulator 1-like isoform X6 [Pomacea canaliculata]	#N/A
XLOC-025554	-0.783152	0.061	0.131	5.84496e-18	[Uniprot/Swissprot]|e-value:6e-64|sp|P27652|LUCI_RENRE|Coelenterazine h 2-monooxygenase OS=Renilla reniformis OX=6136 PE=1 SV=1||[RefSeqProtSlim]|e-value:1e-89|XP_035680870.1|coelenterazine h 2-monooxygenase-like isoform X1 [Branchiostoma floridae]	#N/A
XLOC-005048	-0.584705	0.087	0.166	6.18332e-18	[Uniprot/Swissprot]|e-value:1e-15|sp|Q7ZXF3|ID4_XENLA|DNA-binding protein inhibitor ID-4 OS=Xenopus laevis OX=8355 GN=id4 PE=2 SV=1||[RefSeqProtSlim]|e-value:1e-19|XP_011451007.2|LOW QUALITY PROTEIN: DNA-binding protein inhibitor ID-4 [Crassostrea gigas]	#N/A
XLOC-001310	-0.382115	0.241	0.354	7.09515e-18	[Uniprot/Swissprot]|e-value:9e-13|sp|O95178|NDUB2_HUMAN|NADH dehydrogenase [ubiquinone] 1 beta subcomplex subunit 2, mitochondrial OS=Homo sapiens OX=9606 GN=NDUFB2 PE=1 SV=1||[RefSeqProtSlim]|e-value:1e-17|CRL06285.1|CLUMA_CG019091, isoform A [Clunio marinus]	#N/A
XLOC-009388	-0.410779	0.287	0.397	8.20622e-18	[Uniprot/Swissprot]|e-value:1e-93|sp|P30050|RL12_HUMAN|60S ribosomal protein L12 OS=Homo sapiens OX=9606 GN=RPL12 PE=1 SV=1||[RefSeqProtSlim]|e-value:3e-96|CAC9664441.1|Ofus.G13647 [Owenia fusiformis]	#N/A
XLOC-034167	-1.50706	0.053	0.12	8.59552e-18	[Uniprot/Swissprot]|e-value:0,045|sp|O76217|PE1_ANOGA|Peritrophin-1 OS=Anopheles gambiae OX=7165 GN=Aper1 PE=2 SV=2||[RefSeqProtSlim]|e-value:1e-06|XP_035673511.1|fibropellin-1-like isoform X2 [Branchiostoma floridae]	#N/A
XLOC-009440	-0.822505	0.053	0.118	8.86441e-18	[Uniprot/Swissprot]|e-value:1e-36|sp|P91766|ACH1_MANSE|Acetylcholine receptor subunit alpha-like OS=Manduca sexta OX=7130 GN=ARA1 PE=2 SV=1||[RefSeqProtSlim]|e-value:3e-41|CAC9603408.1|Ofus.G07503 [Owenia fusiformis]	#N/A
XLOC-026323	-0.498966	0.044	0.108	9.95009e-18	[Uniprot/Swissprot]|e-value:5e-68|sp|P91943|PANG1_DROME|Protein pangolin, isoforms A/H/I/S OS=Drosophila melanogaster OX=7227 GN=pan PE=1 SV=1||[RefSeqProtSlim]|e-value:0,0|ANS60442.1|TCF/LEF [Platynereis dumerilii]	#N/A
XLOC-012170	-0.375845	0.182	0.285	1.03354e-17	[Uniprot/Swissprot]|e-value:0,0|sp|Q9JLR1|S61A2_MOUSE|Protein transport protein Sec61 subunit alpha isoform 2 OS=Mus musculus OX=10090 GN=Sec61a2 PE=2 SV=3||[RefSeqProtSlim]|e-value:0,0|CAC9467059.1|Ofus.G011999 [Owenia fusiformis]	#N/A
XLOC-028801	-0.425712	0.056	0.125	1.03653e-17	[Uniprot/Swissprot]|e-value:2e-61|sp|Q78P75|DYL2_RAT|Dynein light chain 2, cytoplasmic OS=Rattus norvegicus OX=10116 GN=Dynll2 PE=1 SV=1||[RefSeqProtSlim]|e-value:9e-62|QCD25228.1|cut up, isoform F [Drosophila melanogaster]	#N/A
XLOC-004730	-0.482672	0.069	0.143	1.30253e-17	[Uniprot/Swissprot]|e-value:0,0|sp|Q8IVL1|NAV2_HUMAN|Neuron navigator 2 OS=Homo sapiens OX=9606 GN=NAV2 PE=1 SV=3||[RefSeqProtSlim]|e-value:0,0|XP_021350246.1|neuron navigator 2-like isoform X1 [Mizuhopecten yessoensis]	#N/A
XLOC-011581	-2.19046	0.083	0.156	1.42732e-17	[Uniprot/Swissprot]|no similarity||[RefSeqProtSlim]|no similarity	#N/A
XLOC-046005	-1.05609	0.043	0.104	3.26412e-17	[Uniprot/Swissprot]|e-value:2e-05|sp|F1LWT0|SIMC1_RAT|SUMO-interacting motif-containing protein 1 OS=Rattus norvegicus OX=10116 GN=Simc1 PE=3 SV=3||[RefSeqProtSlim]|e-value:3e-27|OWF56354.1|hypothetical protein KP79_PYT00069 [Mizuhopecten yessoensis]	#N/A
XLOC-052177	-0.618105	0.079	0.153	4.32576e-17	[Uniprot/Swissprot]|e-value:0,020|sp|Q8NFZ5|TNIP2_HUMAN|TNFAIP3-interacting protein 2 OS=Homo sapiens OX=9606 GN=TNIP2 PE=1 SV=1||[RefSeqProtSlim]|e-value:2e-17|VDI32049.1|Hypothetical predicted protein [Mytilus galloprovincialis]	#N/A
XLOC-020871	0.654461	0.181	0.121	5.51719e-17	[Uniprot/Swissprot]|e-value:2e-83|sp|P68037|UB2L3_MOUSE|Ubiquitin-conjugating enzyme E2 L3 OS=Mus musculus OX=10090 GN=Ube2l3 PE=1 SV=1||[RefSeqProtSlim]|e-value:3e-83|BAE39867.1|unnamed protein product [Mus musculus]	#N/A
XLOC-020136	0.627751	0.114	0.063	5.94919e-17	[Uniprot/Swissprot]|e-value:0,0|sp|Q6VVX2|CERT_CRIGR|Ceramide transfer protein OS=Cricetulus griseus OX=10029 GN=CERT1 PE=1 SV=1||[RefSeqProtSlim]|e-value:0,0|CAC9607017.1|Ofus.G071145 [Owenia fusiformis]	#N/A
XLOC-012884	-0.371787	0.158	0.254	6.65187e-17	[Uniprot/Swissprot]|e-value:0,007|sp|P56392|CX7A1_MOUSE|Cytochrome c oxidase subunit 7A1, mitochondrial OS=Mus musculus OX=10090 GN=Cox7a1 PE=1 SV=1||[RefSeqProtSlim]|e-value:1e-05|CAD5120592.1|DgyrCDS9154 [Dimorphilus gyrociliatus]	#N/A
XLOC-027458	-1.99412	0.074	0.143	7.00081e-17	[Uniprot/Swissprot]|no similarity||[RefSeqProtSlim]|no similarity	#N/A
XLOC-012898	-1.42528	0.051	0.114	7.27705e-17	[Uniprot/Swissprot]|e-value:6e-42|sp|Q17QM8|DUS14_BOVIN|Dual specificity protein phosphatase 14 OS=Bos taurus OX=9913 GN=DUSP14 PE=2 SV=1||[RefSeqProtSlim]|e-value:2e-54|OWF45899.1|Dual specificity protein phosphatase 14 [Mizuhopecten yessoensis]	#N/A
XLOC-060577	0.635754	0.198	0.133	7.30368e-17	[Uniprot/Swissprot]|e-value:1e-103|sp|Q27433|MEC2_CAEEL|Mechanosensory protein 2 OS=Caenorhabditis elegans OX=6239 GN=mec-2 PE=1 SV=1||[RefSeqProtSlim]|e-value:8e-109|CAD5115123.1|DgyrCDS4129 [Dimorphilus gyrociliatus]	#N/A
XLOC-002217	0.599342	0.137	0.082	7.53573e-17	[Uniprot/Swissprot]|e-value:5e-49|sp|P0AF48|YJBQ_ECOLI|UPF0047 protein YjbQ OS=Escherichia coli (strain K12) OX=83333 GN=yjbQ PE=3 SV=1||[RefSeqProtSlim]|e-value:7e-63|XP_025095953.1|LOW QUALITY PROTEIN: uncharacterized protein LOC112564975 [Pomacea canaliculata]	#N/A
XLOC-012321	0.60844	0.347	0.284	8.4827e-17	[Uniprot/Swissprot]|e-value:0,0|sp|Q68CQ4|UTP25_HUMAN|U3 small nucleolar RNA-associated protein 25 homolog OS=Homo sapiens OX=9606 GN=UTP25 PE=1 SV=2||[RefSeqProtSlim]|e-value:0,0|XP_034338755.1|uncharacterized protein K02A2.6-like [Crassostrea gigas]	#N/A
XLOC-059256	-0.353504	0.199	0.303	1.03063e-16	[Uniprot/Swissprot]|e-value:2e-114|sp|P05631|ATPG_BOVIN|ATP synthase subunit gamma, mitochondrial OS=Bos taurus OX=9913 GN=ATP5F1C PE=1 SV=3||[RefSeqProtSlim]|e-value:1e-136|AOR07085.1|mitochondrial F-type ATP synthase subunit gamma [Enchytraeus cf. crypticus SL-2017]	#N/A
XLOC-036056	-0.519699	0.057	0.124	1.17131e-16	[Uniprot/Swissprot]|e-value:4e-109|sp|Q920Q6|MSI2H_MOUSE|RNA-binding protein Musashi homolog 2 OS=Mus musculus OX=10090 GN=Msi2 PE=1 SV=1||[RefSeqProtSlim]|e-value:8e-117|XP_015151666.1|RNA-binding protein Musashi homolog 2 isoform X20 [Gallus gallus]	#N/A
XLOC-067248	0.599581	0.233	0.165	1.2739e-16	[Uniprot/Swissprot]|e-value:9e-73|sp|O94876|TMCC1_HUMAN|Transmembrane and coiled-coil domains protein 1 OS=Homo sapiens OX=9606 GN=TMCC1 PE=1 SV=3||[RefSeqProtSlim]|e-value:4e-101|XP_034329813.1|transmembrane and coiled-coil domains protein 1 isoform X22 [Crassostrea gigas]	#N/A
XLOC-009476	-0.554946	0.059	0.125	1.41003e-16	[Uniprot/Swissprot]|no similarity||[RefSeqProtSlim]|no similarity	#N/A
XLOC-064431	-1.71867	0.053	0.115	1.42813e-16	[Uniprot/Swissprot]|e-value:4e-11|sp|Q99PG2|OGFR_MOUSE|Opioid growth factor receptor OS=Mus musculus OX=10090 GN=Ogfr PE=1 SV=1||[RefSeqProtSlim]|e-value:2e-156|QBA88389.1|Ependymin-related protein 4.10 [Platynereis dumerilii]	#N/A
XLOC-051061	-0.791526	0.103	0.176	1.46218e-16	[Uniprot/Swissprot]|no similarity||[RefSeqProtSlim]|no similarity	#N/A
XLOC-010177	-0.384161	0.095	0.175	1.7312e-16	[Uniprot/Swissprot]|e-value:4e-116|sp|Q9WVE8|PACN2_MOUSE|Protein kinase C and casein kinase substrate in neurons protein 2 OS=Mus musculus OX=10090 GN=Pacsin2 PE=1 SV=1||[RefSeqProtSlim]|e-value:6e-158|CAC9616854.1|Ofus.G08602 [Owenia fusiformis]	#N/A
XLOC-067484	-0.271353	0.419	0.554	1.74119e-16	[Uniprot/Swissprot]|e-value:0,0|sp|P29341|PABP1_MOUSE|Polyadenylate-binding protein 1 OS=Mus musculus OX=10090 GN=Pabpc1 PE=1 SV=2||[RefSeqProtSlim]|e-value:0,0|XP_021346404.1|polyadenylate-binding protein 4-like isoform X2 [Mizuhopecten yessoensis]	#N/A
XLOC-030382	-1.75365	0.059	0.124	2.09616e-16	[Uniprot/Swissprot]|no similarity||[RefSeqProtSlim]|no similarity	#N/A
XLOC-012544	-0.40672	0.04	0.101	2.10895e-16	[Uniprot/Swissprot]|e-value:2e-91|sp|Q5REW1|IYD1_PONAB|Iodotyrosine deiodinase 1 OS=Pongo abelii OX=9601 GN=IYD PE=2 SV=1||[RefSeqProtSlim]|e-value:1e-93|XP_023809011.1|iodotyrosine deiodinase 1 [Oryzias latipes]	#N/A
XLOC-037879	-0.419635	0.088	0.165	2.35059e-16	[Uniprot/Swissprot]|e-value:9e-149|sp|Q99538|LGMN_HUMAN|Legumain OS=Homo sapiens OX=9606 GN=LGMN PE=1 SV=1||[RefSeqProtSlim]|e-value:8e-176|CAC9642993.1|Ofus.G092967 [Owenia fusiformis]	#N/A
XLOC-002896	-0.675247	0.068	0.137	2.48368e-16	[Uniprot/Swissprot]|e-value:1e-69|sp|Q5R8J8|DNJB4_PONAB|DnaJ homolog subfamily B member 4 OS=Pongo abelii OX=9601 GN=DNAJB4 PE=2 SV=1||[RefSeqProtSlim]|e-value:4e-78|OWF41399.1|DnaJ-like subfamily B member 4 [Mizuhopecten yessoensis]	#N/A
XLOC-011573	-0.388545	0.381	0.488	2.52756e-16	[Uniprot/Swissprot]|e-value:9e-43|sp|Q29361|RL35_PIG|60S ribosomal protein L35 OS=Sus scrofa OX=9823 GN=RPL35 PE=1 SV=3||[RefSeqProtSlim]|e-value:4e-44|ABY27350.1|ribosomal protein L35, partial [Crassostrea gigas]	#N/A
XLOC-000859	-0.971372	0.061	0.127	2.56631e-16	[Uniprot/Swissprot]|e-value:2e-24|sp|P40220|RABP1_CHICK|Cellular retinoic acid-binding protein 1 OS=Gallus gallus OX=9031 GN=CRABP1 PE=2 SV=4||[RefSeqProtSlim]|e-value:7e-27|XP_004066909.1|cellular retinoic acid-binding protein 1 [Oryzias latipes]	#N/A
XLOC-050861	-1.95415	0.072	0.138	2.60959e-16	[Uniprot/Swissprot]|e-value:2e-68|sp|Q8STF0|CALM_STRIE|Calmodulin OS=Strongylocentrotus intermedius OX=7667 PE=2 SV=3||[RefSeqProtSlim]|e-value:1e-67|XP_019925473.2|calmodulin isoform X1 [Crassostrea gigas]	#N/A
XLOC-026870	0.400781	0.256	0.179	2.93897e-16	[Uniprot/Swissprot]|e-value:1e-32|sp|A6NMZ7|CO6A6_HUMAN|Collagen alpha-6(VI) chain OS=Homo sapiens OX=9606 GN=COL6A6 PE=1 SV=2||[RefSeqProtSlim]|e-value:2e-42|XP_021375362.1|uncharacterized protein LOC110464458 isoform X9 [Mizuhopecten yessoensis]	#N/A
XLOC-055216	0.664472	0.103	0.056	2.9715e-16	[Uniprot/Swissprot]|e-value:3e-47|sp|O43805|SSNA1_HUMAN|Sjoegren syndrome nuclear autoantigen 1 OS=Homo sapiens OX=9606 GN=SSNA1 PE=1 SV=2||[RefSeqProtSlim]|e-value:3e-51|PVD21950.1|hypothetical protein C0Q70_17753 [Pomacea canaliculata]	#N/A
XLOC-066717	-0.484728	0.07	0.14	3.65197e-16	[Uniprot/Swissprot]|e-value:1e-70|sp|Q6P9X4|TP4A2_RAT|Protein tyrosine phosphatase type IVA 2 OS=Rattus norvegicus OX=10116 GN=Ptp4a2 PE=2 SV=1||[RefSeqProtSlim]|e-value:6e-81|XP_011444863.1|protein tyrosine phosphatase type IVA 2 [Crassostrea gigas]	#N/A
XLOC-056100	-0.4633	0.091	0.168	4.09087e-16	[Uniprot/Swissprot]|e-value:0,067|sp|Q9PQ79|SYI_UREPA|Isoleucine--tRNA ligase OS=Ureaplasma parvum serovar 3 (strain ATCC 700970) OX=273119 GN=ileS PE=3 SV=1||[RefSeqProtSlim]|e-value:6e-147|XP_012938395.1|uncharacterized protein LOC101846735 [Aplysia californica]	#N/A
XLOC-005694	-0.396706	0.043	0.104	4.15398e-16	[Uniprot/Swissprot]|e-value:4e-115|sp|Q96A33|CCD47_HUMAN|PAT complex subunit CCDC47 OS=Homo sapiens OX=9606 GN=CCDC47 PE=1 SV=1||[RefSeqProtSlim]|e-value:1e-136|XP_005104828.1|coiled-coil domain-containing protein 47 [Aplysia californica]	#N/A
XLOC-039410	-0.852372	0.072	0.14	4.66127e-16	[Uniprot/Swissprot]|e-value:0,0|sp|Q8K3X3|GMDS_CRIGR|GDP-mannose 4,6 dehydratase OS=Cricetulus griseus OX=10029 GN=GMDS PE=2 SV=1||[RefSeqProtSlim]|e-value:0,0|XP_011417588.2|GDP-mannose 4,6 dehydratase isoform X2 [Crassostrea gigas]	#N/A
XLOC-022156	0.673641	0.115	0.066	4.90671e-16	[Uniprot/Swissprot]|no similarity||[RefSeqProtSlim]|no similarity	#N/A
XLOC-059187	-0.595302	0.054	0.118	5.66691e-16	[Uniprot/Swissprot]|e-value:4e-164|sp|O88382|MAGI2_RAT|Membrane-associated guanylate kinase, WW and PDZ domain-containing protein 2 OS=Rattus norvegicus OX=10116 GN=Magi2 PE=1 SV=1||[RefSeqProtSlim]|e-value:0,0|AUG84453.1|Magi [Platynereis dumerilii]	#N/A
XLOC-056833	0.632525	0.111	0.063	6.11896e-16	[Uniprot/Swissprot]|e-value:5e-60|sp|G3V909|ATF6A_RAT|Cyclic AMP-dependent transcription factor ATF-6 alpha OS=Rattus norvegicus OX=10116 GN=Atf6 PE=2 SV=1||[RefSeqProtSlim]|e-value:8e-87|CAC9619081.1|Ofus.G081179 [Owenia fusiformis]	#N/A
XLOC-050599	-0.454307	0.07	0.14	7.46588e-16	[Uniprot/Swissprot]|e-value:0,0|sp|Q90473|HSP7C_DANRE|Heat shock cognate 71 kDa protein OS=Danio rerio OX=7955 GN=hspa8 PE=2 SV=1||[RefSeqProtSlim]|e-value:0,0|QAT77746.1|heat shock cognate protein 70 [Urechis unicinctus]	#N/A
XLOC-025490	-0.389691	0.045	0.107	8.22853e-16	[Uniprot/Swissprot]|e-value:0,0|sp|P97694|CYH1_RAT|Cytohesin-1 OS=Rattus norvegicus OX=10116 GN=Cyth1 PE=1 SV=1||[RefSeqProtSlim]|e-value:0,0|XP_032454574.1|cytohesin-1 isoform X5 [Nasonia vitripennis]	#N/A
XLOC-040820	-0.451333	0.092	0.168	8.57934e-16	[Uniprot/Swissprot]|e-value:3e-04|sp|A2ARV4|LRP2_MOUSE|Low-density lipoprotein receptor-related protein 2 OS=Mus musculus OX=10090 GN=Lrp2 PE=1 SV=1||[RefSeqProtSlim]|e-value:3e-17|CAC9670323.1|Ofus.G18854 [Owenia fusiformis]	#N/A
XLOC-003487	-0.463976	0.056	0.122	9.91075e-16	[Uniprot/Swissprot]|e-value:5e-106|sp|Q5BL38|CEGT_XENTR|Ceramide glucosyltransferase OS=Xenopus tropicalis OX=8364 GN=ugcg PE=2 SV=1||[RefSeqProtSlim]|e-value:8e-174|CAC9608103.1|Ofus.G071430, partial [Owenia fusiformis]	#N/A
XLOC-067285	-0.509544	0.078	0.15	9.95735e-16	[Uniprot/Swissprot]|e-value:4e-45|sp|Q6DFC8|ZN395_XENLA|Zinc finger protein 395 OS=Xenopus laevis OX=8355 GN=znf395 PE=2 SV=1||[RefSeqProtSlim]|e-value:6e-115|CAC9660195.1|Ofus.G11390 [Owenia fusiformis]	#N/A
XLOC-059421	-0.449278	0.209	0.306	2.21154e-15	[Uniprot/Swissprot]|e-value:2e-20|sp|Q91VW3|SH3L3_MOUSE|SH3 domain-binding glutamic acid-rich-like protein 3 OS=Mus musculus OX=10090 GN=Sh3bgrl3 PE=1 SV=1||[RefSeqProtSlim]|e-value:2e-22|CAD5123885.1|DgyrCDS12192 [Dimorphilus gyrociliatus]	#N/A
XLOC-058980	0.661174	0.101	0.056	2.87134e-15	[Uniprot/Swissprot]|e-value:5e-20|sp|Q5U2V5|CRLS1_RAT|Cardiolipin synthase (CMP-forming) OS=Rattus norvegicus OX=10116 GN=Crls1 PE=2 SV=1||[RefSeqProtSlim]|e-value:1e-65|CAC9636008.1|Ofus.G091903 [Owenia fusiformis]	#N/A
XLOC-063303	-0.633036	0.067	0.132	3.3059e-15	[RefSeqProtSlim]|e-value:1e-18|CAD5112934.1|DgyrCDS2141 [Dimorphilus gyrociliatus]||[Uniprot/Swissprot]|no similarity	#N/A
XLOC-041496	-1.20907	0.096	0.167	3.56901e-15	[Uniprot/Swissprot]|e-value:4e-109|sp|P00491|PNPH_HUMAN|Purine nucleoside phosphorylase OS=Homo sapiens OX=9606 GN=PNP PE=1 SV=2||[RefSeqProtSlim]|e-value:1e-117|XP_019640222.1|PREDICTED: purine nucleoside phosphorylase-like [Branchiostoma belcheri]	#N/A
XLOC-025773	-0.61259	0.068	0.135	3.88893e-15	[Uniprot/Swissprot]|e-value:0,0|sp|P46196|MK01_BOVIN|Mitogen-activated protein kinase 1 OS=Bos taurus OX=9913 GN=MAPK1 PE=2 SV=3||[RefSeqProtSlim]|e-value:0,0|XP_005108216.1|mitogen-activated protein kinase 1 [Aplysia californica]	#N/A
XLOC-060944	-0.368695	0.221	0.324	4.6423e-15	[Uniprot/Swissprot]|e-value:5e-23|sp|P59083|PHP14_PIG|14 kDa phosphohistidine phosphatase OS=Sus scrofa OX=9823 GN=PHPT1 PE=1 SV=2||[RefSeqProtSlim]|e-value:3e-40|PVD38951.1|hypothetical protein C0Q70_01576 [Pomacea canaliculata]	#N/A
XLOC-039066	-0.394881	0.139	0.224	5.44899e-15	[Uniprot/Swissprot]|e-value:6e-82|sp|Q6PGU2|MAF1_DANRE|Repressor of RNA polymerase III transcription MAF1 homolog OS=Danio rerio OX=7955 GN=maf1 PE=2 SV=1||[RefSeqProtSlim]|e-value:8e-94|CAC9669930.1|Ofus.G18166 [Owenia fusiformis]	#N/A
XLOC-023275	-0.31211	0.044	0.104	5.65335e-15	[Uniprot/Swissprot]|e-value:2e-25|sp|Q5R8Z6|MCFD2_PONAB|Multiple coagulation factor deficiency protein 2 homolog OS=Pongo abelii OX=9601 GN=MCFD2 PE=2 SV=1||[RefSeqProtSlim]|e-value:1e-26|CAC9629241.1|Ofus.G09584 [Owenia fusiformis]	#N/A
XLOC-060516	-0.436492	0.102	0.178	5.73591e-15	[Uniprot/Swissprot]|e-value:2e-133|sp|Q3ZBY7|DEGS1_BOVIN|Sphingolipid delta(4)-desaturase DES1 OS=Bos taurus OX=9913 GN=DEGS1 PE=2 SV=1||[RefSeqProtSlim]|e-value:6e-151|XP_019630979.1|PREDICTED: sphingolipid delta(4)-desaturase DES1-like [Branchiostoma belcheri]	#N/A
XLOC-012372	0.611901	0.118	0.069	5.78167e-15	[Uniprot/Swissprot]|e-value:6e-58|sp|Q3U7U3|FBX7_MOUSE|F-box only protein 7 OS=Mus musculus OX=10090 GN=Fbxo7 PE=1 SV=2||[RefSeqProtSlim]|e-value:8e-68|XP_035669315.1|F-box only protein 7-like [Branchiostoma floridae]	#N/A
XLOC-017777	-0.382251	0.287	0.388	6.48775e-15	[Uniprot/Swissprot]|e-value:0,0|sp|Q5MJ86|G3P2_DANRE|Glyceraldehyde-3-phosphate dehydrogenase 2 OS=Danio rerio OX=7955 GN=gapdh-2 PE=2 SV=1||[RefSeqProtSlim]|e-value:0,0|CAD5115731.1|DgyrCDS4676 [Dimorphilus gyrociliatus]	#N/A
XLOC-067900	-0.327237	0.309	0.418	6.61483e-15	[Uniprot/Swissprot]|e-value:5e-123|sp|Q8WQI5|RS8_SPOFR|40S ribosomal protein S8 OS=Spodoptera frugiperda OX=7108 GN=RpS8 PE=2 SV=1||[RefSeqProtSlim]|e-value:8e-121|XP_035658935.1|40S ribosomal protein S8-like [Branchiostoma floridae]	#N/A
XLOC-003863	-0.594015	0.138	0.219	7.84431e-15	[Uniprot/Swissprot]|e-value:5e-155|sp|O02695|PTPR2_MACNE|Receptor-type tyrosine-protein phosphatase N2 OS=Macaca nemestrina OX=9545 GN=PTPRN2 PE=2 SV=1||[RefSeqProtSlim]|e-value:0,0|CAC9585985.1|Ofus.G061420 [Owenia fusiformis]	#N/A
XLOC-034961	0.574764	0.109	0.062	7.91757e-15	[Uniprot/Swissprot]|e-value:4e-55|sp|Q6P8Y1|CAPSL_MOUSE|Calcyphosin-like protein OS=Mus musculus OX=10090 GN=Capsl PE=2 SV=4||[RefSeqProtSlim]|e-value:2e-58|AAO41493.2|uncharacterized protein Dmel_CG10126, isoform B [Drosophila melanogaster]	#N/A
XLOC-003088	0.584849	0.145	0.091	8.41391e-15	[RefSeqProtSlim]|e-value:8e-96|XP_034303080.1|uncharacterized protein LOC117681676 [Crassostrea gigas]||[Uniprot/Swissprot]|no similarity	#N/A
XLOC-009447	-0.465857	0.115	0.194	9.72014e-15	[Uniprot/Swissprot]|e-value:8e-75|sp|Q2LZ59|MOB2_DROPS|MOB kinase activator-like 2 OS=Drosophila pseudoobscura pseudoobscura OX=46245 GN=Mob1 PE=3 SV=2||[RefSeqProtSlim]|e-value:9e-83|CAC9624549.1|Ofus.G082999 [Owenia fusiformis]	#N/A
XLOC-059398	-0.272959	0.27	0.382	9.7358e-15	[RefSeqProtSlim]|e-value:0,003|AHN59460.1|uncharacterized protein Dmel_CG45089, isoform A [Drosophila melanogaster]||[Uniprot/Swissprot]|no similarity	#N/A
XLOC-067055	-0.351716	0.06	0.125	1.09872e-14	[Uniprot/Swissprot]|e-value:1e-126|sp|Q2F637|1433Z_BOMMO|14-3-3 protein zeta OS=Bombyx mori OX=7091 GN=14-3-3zeta PE=2 SV=2||[RefSeqProtSlim]|e-value:2e-125|XP_006566156.1|14-3-3 protein zeta isoform X1 [Apis mellifera]	#N/A
XLOC-009597	-0.287873	0.073	0.143	1.11858e-14	[Uniprot/Swissprot]|e-value:4e-31|sp|Q7T2B9|MTPN_DANRE|Myotrophin OS=Danio rerio OX=7955 GN=mtpn PE=3 SV=1||[RefSeqProtSlim]|e-value:3e-34|XP_623750.2|myotrophin [Apis mellifera]	#N/A
XLOC-011328	-0.34669	0.467	0.567	1.38726e-14	[Uniprot/Swissprot]|e-value:6e-60|sp|Q5M8V0|BT3L4_XENTR|Transcription factor BTF3 homolog 4 OS=Xenopus tropicalis OX=8364 GN=btf3l4 PE=2 SV=1||[RefSeqProtSlim]|e-value:3e-67|PVD23943.1|hypothetical protein C0Q70_17219 [Pomacea canaliculata]	#N/A
XLOC-023202	0.66714	0.111	0.065	1.62504e-14	[Uniprot/Swissprot]|e-value:6e-31|sp|Q02427|RBP1_DROME|RNA-binding protein 1 OS=Drosophila melanogaster OX=7227 GN=Rbp1 PE=2 SV=3||[RefSeqProtSlim]|e-value:2e-38|XP_011423091.1|RNA-binding protein 1 [Crassostrea gigas]	#N/A
XLOC-004483	-0.657585	0.048	0.107	1.83096e-14	[Uniprot/Swissprot]|e-value:4e-55|sp|Q6DIY8|M17L2_XENTR|Mpv17-like protein 2 OS=Xenopus tropicalis OX=8364 GN=mpv17l2 PE=2 SV=1||[RefSeqProtSlim]|e-value:8e-61|XP_035698567.1|mpv17-like protein 2 [Branchiostoma floridae]	#N/A
XLOC-058152	0.842959	0.191	0.135	1.94671e-14	[Uniprot/Swissprot]|e-value:0,002|sp|Q8CDU4|DRC6_MOUSE|Dynein regulatory complex subunit 6 OS=Mus musculus OX=10090 GN=Fbxl13 PE=1 SV=2||[RefSeqProtSlim]|e-value:8e-97|CAC9604440.1|Ofus.G07659 [Owenia fusiformis]	#N/A
XLOC-050541	-0.428134	0.408	0.522	2.08971e-14	[Uniprot/Swissprot]|e-value:0,0|sp|P08108|HSP70_ONCMY|Heat shock cognate 70 kDa protein OS=Oncorhynchus mykiss OX=8022 GN=hsc71 PE=2 SV=2||[RefSeqProtSlim]|e-value:0,0|CAD5122468.1|DgyrCDS10891 [Dimorphilus gyrociliatus]	#N/A
XLOC-018638	-0.435084	0.049	0.108	2.38167e-14	[Uniprot/Swissprot]|e-value:2e-22|sp|P51816|AFF2_HUMAN|AF4/FMR2 family member 2 OS=Homo sapiens OX=9606 GN=AFF2 PE=1 SV=4||[RefSeqProtSlim]|e-value:8e-34|VDI52705.1|AF4/FMR2 family member 4 [Mytilus galloprovincialis]	#N/A
XLOC-064458	-1.41568	0.062	0.123	2.41934e-14	[Uniprot/Swissprot]|no similarity||[RefSeqProtSlim]|no similarity	#N/A
XLOC-047658	-1.98724	0.047	0.102	2.52475e-14	[Uniprot/Swissprot]|no similarity||[RefSeqProtSlim]|no similarity	#N/A
XLOC-025135	-0.82033	0.622	0.655	2.59966e-14	[Uniprot/Swissprot]|e-value:6e-60|sp|Q78P75|DYL2_RAT|Dynein light chain 2, cytoplasmic OS=Rattus norvegicus OX=10116 GN=Dynll2 PE=1 SV=1||[RefSeqProtSlim]|e-value:3e-61|XP_032453633.1|dynein light chain A isoform X1 [Nasonia vitripennis]	#N/A
XLOC-055180	0.521952	0.156	0.1	2.84698e-14	[Uniprot/Swissprot]|e-value:4e-32|sp|Q9H4G4|GAPR1_HUMAN|Golgi-associated plant pathogenesis-related protein 1 OS=Homo sapiens OX=9606 GN=GLIPR2 PE=1 SV=3||[RefSeqProtSlim]|e-value:5e-76|CAC9625557.1|Ofus.G083290 [Owenia fusiformis]	#N/A
XLOC-041402	0.550878	0.124	0.074	3.50169e-14	[Uniprot/Swissprot]|e-value:1e-25|sp|O75506|HSBP1_HUMAN|Heat shock factor-binding protein 1 OS=Homo sapiens OX=9606 GN=HSBP1 PE=1 SV=1||[RefSeqProtSlim]|e-value:3e-29|XP_021379289.1|heat shock factor-binding protein 1-like [Mizuhopecten yessoensis]	#N/A
XLOC-046003	-1.24016	0.06	0.119	3.83094e-14	[Uniprot/Swissprot]|e-value:1e-27|sp|P47179|DAN4_YEAST|Cell wall protein DAN4 OS=Saccharomyces cerevisiae (strain ATCC 204508 / S288c) OX=559292 GN=DAN4 PE=2 SV=1||[RefSeqProtSlim]|e-value:9e-28|CAC9671159.1|Ofus.G191175, partial [Owenia fusiformis]	#N/A
XLOC-051115	-0.404103	0.05	0.109	4.89125e-14	[Uniprot/Swissprot]|e-value:7e-131|sp|E1BK52|STK10_BOVIN|Serine/threonine-protein kinase 10 OS=Bos taurus OX=9913 GN=STK10 PE=3 SV=3||[RefSeqProtSlim]|e-value:1e-154|CAC9475868.1|Ofus.G013111 [Owenia fusiformis]	#N/A
XLOC-027192	-2.38347	0.089	0.156	5.3365e-14	[Uniprot/Swissprot]|no similarity||[RefSeqProtSlim]|no similarity	#N/A
XLOC-009882	-0.310169	0.085	0.156	5.76025e-14	[Uniprot/Swissprot]|e-value:1e-65|sp|O77302|RS10_LUMRU|40S ribosomal protein S10 OS=Lumbricus rubellus OX=35632 GN=RPS10 PE=2 SV=1||[RefSeqProtSlim]|e-value:5e-73|CAC9613558.1|Ofus.G073195, partial [Owenia fusiformis]	#N/A
XLOC-026958	-0.382386	0.089	0.161	5.80517e-14	[Uniprot/Swissprot]|e-value:2e-171|sp|Q5RC04|RGF1B_PONAB|Ras-GEF domain-containing family member 1B OS=Pongo abelii OX=9601 GN=RASGEF1B PE=2 SV=2||[RefSeqProtSlim]|e-value:0,0|XP_025087308.1|ras-GEF domain-containing family member 1B-like isoform X1 [Pomacea canaliculata]	#N/A
XLOC-027947	-0.312598	0.251	0.355	6.22433e-14	[Uniprot/Swissprot]|e-value:3e-34|sp|Q24251|ATP5H_DROME|ATP synthase subunit d, mitochondrial OS=Drosophila melanogaster OX=7227 GN=ATPsynD PE=2 SV=2||[RefSeqProtSlim]|e-value:5e-55|AOR07074.1|mitochondrial ATP synthase subunit d precursor [Mesenchytraeus solifugus]	#N/A
XLOC-011730	-0.296139	0.169	0.26	6.50358e-14	[Uniprot/Swissprot]|e-value:4e-04|sp|O14548|COX7R_HUMAN|Cytochrome c oxidase subunit 7A-related protein, mitochondrial OS=Homo sapiens OX=9606 GN=COX7A2L PE=1 SV=2||[RefSeqProtSlim]|e-value:6e-16|CAD5119892.1|DgyrCDS8473 [Dimorphilus gyrociliatus]	#N/A
XLOC-062588	0.439809	0.616	0.586	7.47384e-14	[Uniprot/Swissprot]|e-value:4e-36|sp|O09015|MXI1_RAT|Max-interacting protein 1 OS=Rattus norvegicus OX=10116 GN=Mxi1 PE=2 SV=1||[RefSeqProtSlim]|e-value:0,0|BAB83841.1|ReO_6 [Oryzias latipes]	#N/A
XLOC-004084	-0.34574	0.097	0.171	7.7752e-14	[Uniprot/Swissprot]|e-value:0,0|sp|P31646|S6A13_RAT|Sodium- and chloride-dependent GABA transporter 2 OS=Rattus norvegicus OX=10116 GN=Slc6a13 PE=1 SV=1||[RefSeqProtSlim]|e-value:0,0|CAC9546126.1|Ofus.G034785 [Owenia fusiformis]	#N/A
XLOC-028325	-0.489372	0.104	0.178	1.01289e-13	[Uniprot/Swissprot]|e-value:1e-54|sp|Q8HYW0|FA13A_BOVIN|Protein FAM13A OS=Bos taurus OX=9913 GN=FAM13A PE=2 SV=1||[RefSeqProtSlim]|e-value:0,0|CAC9650809.1|Ofus.G101059 [Owenia fusiformis]	#N/A
XLOC-039584	-0.326173	0.285	0.389	1.02695e-13	[Uniprot/Swissprot]|e-value:4e-12|sp|Q96253|ATP5E_ARATH|ATP synthase subunit epsilon, mitochondrial OS=Arabidopsis thaliana OX=3702 GN=At1g51650 PE=1 SV=3||[RefSeqProtSlim]|e-value:4e-16|AVC55622.1|mitochondrial ATP5e short variant [Enchytraeus cf. crypticus SL-2017]	#N/A
XLOC-066139	-0.274737	0.122	0.205	1.05675e-13	[Uniprot/Swissprot]|e-value:0,0|sp|Q8VDJ3|VIGLN_MOUSE|Vigilin OS=Mus musculus OX=10090 GN=Hdlbp PE=1 SV=1||[RefSeqProtSlim]|e-value:0,0|XP_025081209.1|vigilin-like [Pomacea canaliculata]	#N/A
XLOC-021215	-0.898118	0.094	0.16	1.15675e-13	[Uniprot/Swissprot]|e-value:6e-72|sp|Q8C172|CERS6_MOUSE|Ceramide synthase 6 OS=Mus musculus OX=10090 GN=Cers6 PE=1 SV=1||[RefSeqProtSlim]|e-value:3e-83|OWF40775.1|Ceramide synthase 5 [Mizuhopecten yessoensis]	#N/A
XLOC-013168	-0.3024	0.115	0.193	1.21555e-13	[Uniprot/Swissprot]|e-value:5e-98|sp|Q6TEN1|RAP1B_DANRE|Ras-related protein Rap-1b OS=Danio rerio OX=7955 GN=rap1b PE=2 SV=1||[RefSeqProtSlim]|e-value:4e-101|XP_025107794.1|ras-related protein Rap1 [Pomacea canaliculata]	#N/A
XLOC-068997	-0.391609	0.13	0.211	2.03474e-13	[RefSeqProtSlim]|e-value:0,067|AAI52491.1|LOC797832 protein, partial [Danio rerio]||[Uniprot/Swissprot]|no similarity	#N/A
XLOC-009573	-0.419615	0.085	0.153	2.06098e-13	[Uniprot/Swissprot]|e-value:5e-120|sp|Q62448|IF4G2_MOUSE|Eukaryotic translation initiation factor 4 gamma 2 OS=Mus musculus OX=10090 GN=Eif4g2 PE=1 SV=2||[RefSeqProtSlim]|e-value:1e-150|XP_025085050.1|eukaryotic translation initiation factor 4 gamma 2-like [Pomacea canaliculata]	#N/A
XLOC-027835	-0.349488	0.339	0.446	2.31633e-13	[Uniprot/Swissprot]|e-value:8e-32|sp|P14854|CX6B1_HUMAN|Cytochrome c oxidase subunit 6B1 OS=Homo sapiens OX=9606 GN=COX6B1 PE=1 SV=2||[RefSeqProtSlim]|e-value:4e-43|CAD5119696.1|DgyrCDS8288 [Dimorphilus gyrociliatus]	#N/A
XLOC-019080	-1.27167	0.108	0.175	2.55924e-13	[Uniprot/Swissprot]|e-value:4e-04|sp|Q80T32|AGRD1_MOUSE|Adhesion G-protein coupled receptor D1 OS=Mus musculus OX=10090 GN=Adgrd1 PE=2 SV=2||[RefSeqProtSlim]|e-value:1e-10|CAC9618095.1|Ofus.G08937, partial [Owenia fusiformis]	#N/A
XLOC-012558	0.504965	0.126	0.077	2.65648e-13	[Uniprot/Swissprot]|e-value:5e-143|sp|Q9V3A6|ERO1L_DROME|Ero1-like protein OS=Drosophila melanogaster OX=7227 GN=Ero1L PE=2 SV=2||[RefSeqProtSlim]|e-value:2e-175|XP_011423716.2|ERO1-like protein beta isoform X1 [Crassostrea gigas]	#N/A
XLOC-022952	-0.349446	0.14	0.223	2.72807e-13	[Uniprot/Swissprot]|e-value:9e-25|sp|Q9BT23|LIMD2_HUMAN|LIM domain-containing protein 2 OS=Homo sapiens OX=9606 GN=LIMD2 PE=1 SV=1||[RefSeqProtSlim]|e-value:7e-51|CAC9615281.1|Ofus.G0818 [Owenia fusiformis]	#N/A
XLOC-002502	-1.00378	0.171	0.251	2.96594e-13	[Uniprot/Swissprot]|e-value:0,0|sp|O15975|GNAQ_MIZYE|Guanine nucleotide-binding protein G(q) subunit alpha OS=Mizuhopecten yessoensis OX=6573 GN=SCGQA PE=2 SV=1||[RefSeqProtSlim]|e-value:0,0|CAD5111859.1|DgyrCDS1125 [Dimorphilus gyrociliatus]	#N/A
XLOC-002516	-0.445868	0.047	0.103	3.29535e-13	[Uniprot/Swissprot]|e-value:0,0|sp|O94832|MYO1D_HUMAN|Unconventional myosin-Id OS=Homo sapiens OX=9606 GN=MYO1D PE=1 SV=2||[RefSeqProtSlim]|e-value:0,0|CAC9666502.1|Ofus.G142034 [Owenia fusiformis]	#N/A
XLOC-026930	-1.23597	0.046	0.1	3.32688e-13	[Uniprot/Swissprot]|no similarity||[RefSeqProtSlim]|no similarity	#N/A
XLOC-026022	-0.465722	0.335	0.432	3.33956e-13	[Uniprot/Swissprot]|e-value:0,027|sp|P0DPY1|TX51A_CORWE|U-scoloptoxin(05)-Cw1a OS=Cormocephalus westwoodi OX=1096223 PE=3 SV=1||[RefSeqProtSlim]|e-value:7e-17|XP_395132.2|uncharacterized protein LOC411664 [Apis mellifera]	#N/A
XLOC-004855	-0.291548	0.1	0.173	3.42121e-13	[Uniprot/Swissprot]|e-value:4e-109|sp|P41976|SODM_BOVIN|Superoxide dismutase [Mn], mitochondrial OS=Bos taurus OX=9913 GN=SOD2 PE=2 SV=1||[RefSeqProtSlim]|e-value:3e-122|UCK81640.1|superoxide dismutase [Mn], mitochondrial [Arenicola marina]	#N/A
XLOC-027183	-0.520228	0.122	0.197	3.63876e-13	[Uniprot/Swissprot]|e-value:5e-100|sp|Q96DW6|S2538_HUMAN|Mitochondrial glycine transporter OS=Homo sapiens OX=9606 GN=SLC25A38 PE=2 SV=1||[RefSeqProtSlim]|e-value:3e-131|CAC9655579.1|Ofus.G102021 [Owenia fusiformis]	#N/A
XLOC-017165	0.59534	0.1	0.057	3.99719e-13	[Uniprot/Swissprot]|e-value:2e-59|sp|Q8UW59|PARK7_CHICK|Protein/nucleic acid deglycase DJ-1 OS=Gallus gallus OX=9031 GN=PARK7 PE=2 SV=1||[RefSeqProtSlim]|e-value:1e-68|QIJ96594.1|parkinson disease protein 7 [Lymnaea stagnalis]	#N/A
XLOC-005853	0.409084	0.243	0.176	4.41832e-13	[Uniprot/Swissprot]|e-value:0,018|sp|Q1RMB5|SHSL1_DANRE|Protein shisa-like-1a OS=Danio rerio OX=7955 GN=shisal1a PE=2 SV=2||[RefSeqProtSlim]|e-value:6e-05|XP_019645866.1|PREDICTED: protein shisa-5-like [Branchiostoma belcheri]	#N/A
XLOC-059076	-0.41594	0.15	0.231	4.84048e-13	[Uniprot/Swissprot]|e-value:2e-120|sp|Q91822|PIM3_XENLA|Serine/threonine-protein kinase pim-3 OS=Xenopus laevis OX=8355 GN=pim3 PE=1 SV=1||[RefSeqProtSlim]|e-value:1e-138|XP_025106984.1|serine/threonine-protein kinase pim-1-like [Pomacea canaliculata]	#N/A
XLOC-059975	-0.508681	0.095	0.165	4.84855e-13	[Uniprot/Swissprot]|e-value:0,0|sp|Q96L93|KI16B_HUMAN|Kinesin-like protein KIF16B OS=Homo sapiens OX=9606 GN=KIF16B PE=1 SV=2||[RefSeqProtSlim]|e-value:0,0|CAC9666781.1|Ofus.G1581, partial [Owenia fusiformis]	#N/A
XLOC-050560	-0.440078	0.107	0.178	6.15402e-13	[Uniprot/Swissprot]|e-value:4e-131|sp|Q8MPM1|GELS2_LUMTE|Gelsolin-like protein 2 OS=Lumbricus terrestris OX=6398 GN=gelsolin PE=1 SV=1||[RefSeqProtSlim]|e-value:4e-134|ATE46283.1|actin-modulating protein EWAM-P4 [Lumbricus terrestris]	#N/A
XLOC-027791	0.757301	0.125	0.078	6.49899e-13	[Uniprot/Swissprot]|e-value:4e-34|sp|O14545|TRAD1_HUMAN|TRAF-type zinc finger domain-containing protein 1 OS=Homo sapiens OX=9606 GN=TRAFD1 PE=1 SV=1||[RefSeqProtSlim]|e-value:4e-77|VDI03099.1|Hypothetical predicted protein [Mytilus galloprovincialis]	#N/A
XLOC-054683	-0.526651	0.099	0.17	7.12443e-13	[Uniprot/Swissprot]|e-value:9e-49|sp|Q3MHQ7|TM86A_BOVIN|Lysoplasmalogenase-like protein TMEM86A OS=Bos taurus OX=9913 GN=TMEM86A PE=2 SV=1||[RefSeqProtSlim]|e-value:1e-69|CAD5120678.1|DgyrCDS9240 [Dimorphilus gyrociliatus]	#N/A
XLOC-001276	-0.513582	0.195	0.281	8.47882e-13	[Uniprot/Swissprot]|e-value:0,0|sp|Q01063|PDE4D_MOUSE|cAMP-specific 3',5'-cyclic phosphodiesterase 4D OS=Mus musculus OX=10090 GN=Pde4d PE=1 SV=2||[RefSeqProtSlim]|e-value:0,0|XP_025110039.1|cAMP-specific 3',5'-cyclic phosphodiesterase 4C-like isoform X1 [Pomacea canaliculata]	#N/A
XLOC-026628	-0.63566	0.068	0.128	9.45528e-13	[Uniprot/Swissprot]|e-value:0,010|sp|O15394|NCAM2_HUMAN|Neural cell adhesion molecule 2 OS=Homo sapiens OX=9606 GN=NCAM2 PE=1 SV=2||[RefSeqProtSlim]|e-value:4e-09|CAC9673233.1|Ofus.G221255 [Owenia fusiformis]	#N/A
XLOC-069024	-0.274224	0.155	0.24	1.0836e-12	[Uniprot/Swissprot]|e-value:0,0|sp|Q9Z1G4|VPP1_MOUSE|V-type proton ATPase 116 kDa subunit a1 OS=Mus musculus OX=10090 GN=Atp6v0a1 PE=1 SV=3||[RefSeqProtSlim]|e-value:0,0|CAC9561670.1|Ofus.G05168 [Owenia fusiformis]	#N/A
XLOC-013010	-0.398901	0.055	0.112	1.2399e-12	[Uniprot/Swissprot]|e-value:0,0|sp|L7UZ85|ACTN_DERFA|Alpha-actinin OS=Dermatophagoides farinae OX=6954 PE=1 SV=1||[RefSeqProtSlim]|e-value:0,0|PVD26207.1|hypothetical protein C0Q70_13876 [Pomacea canaliculata]	#N/A
XLOC-044610	-0.268085	0.148	0.231	1.35725e-12	[Uniprot/Swissprot]|e-value:9e-147|sp|Q6PBF0|RL8_XENTR|60S ribosomal protein L8 OS=Xenopus tropicalis OX=8364 GN=rpl8 PE=2 SV=3||[RefSeqProtSlim]|e-value:3e-153|XP_034318261.1|60S ribosomal protein L8 isoform X1 [Crassostrea gigas]	#N/A
XLOC-060462	-0.635828	0.064	0.122	1.36957e-12	[Uniprot/Swissprot]|e-value:0,0|sp|S4R2P9|NAC3_MOUSE|Sodium/calcium exchanger 3 OS=Mus musculus OX=10090 GN=Slc8a3 PE=1 SV=1||[RefSeqProtSlim]|e-value:0,0|CAD5123215.1|DgyrCDS11576 [Dimorphilus gyrociliatus]	#N/A
XLOC-012508	-0.834405	0.056	0.112	1.46852e-12	[RefSeqProtSlim]|e-value:2e-04|CAD5114145.1|DgyrCDS3290 [Dimorphilus gyrociliatus]||[Uniprot/Swissprot]|no similarity	#N/A
XLOC-024998	0.491759	0.163	0.11	1.81937e-12	[Uniprot/Swissprot]|e-value:1e-176|sp|P48766|NAC1_CAVPO|Sodium/calcium exchanger 1 OS=Cavia porcellus OX=10141 GN=SLC8A1 PE=2 SV=1||[RefSeqProtSlim]|e-value:0,0|CAC9668468.1|Ofus.G16915 [Owenia fusiformis]	#N/A
XLOC-003749	0.511574	0.128	0.079	2.0428e-12	[Uniprot/Swissprot]|e-value:5e-60|sp|Q5XJN2|GILT_DANRE|Gamma-interferon-inducible lysosomal thiol reductase OS=Danio rerio OX=7955 GN=ifi30 PE=1 SV=1||[RefSeqProtSlim]|e-value:3e-85|CAC9660675.1|Ofus.G11881 [Owenia fusiformis]	#N/A
XLOC-062581	-0.42664	0.377	0.473	2.19868e-12	[Uniprot/Swissprot]|e-value:0,002|sp|Q06185|ATP5I_MOUSE|ATP synthase subunit e, mitochondrial OS=Mus musculus OX=10090 GN=Atp5me PE=1 SV=2||[RefSeqProtSlim]|e-value:2e-15|XP_025093954.1|ATP synthase subunit e, mitochondrial-like [Pomacea canaliculata]	#N/A
XLOC-037991	-0.34509	0.073	0.136	2.26461e-12	[Uniprot/Swissprot]|e-value:0,0|sp|A1A5G0|CLAP1_XENTR|CLIP-associating protein 1 OS=Xenopus tropicalis OX=8364 GN=clasp1 PE=1 SV=1||[RefSeqProtSlim]|e-value:0,0|CAC9661139.1|Ofus.G111314 [Owenia fusiformis]	#N/A
XLOC-005656	0.671749	0.17	0.118	3.23698e-12	[Uniprot/Swissprot]|e-value:3e-33|sp|Q8QGH2|SUMO1_CHICK|Small ubiquitin-related modifier 1 OS=Gallus gallus OX=9031 GN=SUMO1 PE=3 SV=1||[RefSeqProtSlim]|e-value:3e-37|XP_019613838.1|PREDICTED: small ubiquitin-related modifier 1-like [Branchiostoma belcheri]	#N/A
XLOC-040270	0.626623	0.114	0.069	3.54039e-12	[Uniprot/Swissprot]|e-value:2e-61|sp|Q6DGL2|KBRS2_DANRE|NF-kappa-B inhibitor-interacting Ras-like protein 2 OS=Danio rerio OX=7955 GN=nkiras2 PE=2 SV=1||[RefSeqProtSlim]|e-value:4e-70|CAC9643913.1|Ofus.G093156 [Owenia fusiformis]	#N/A
XLOC-046272	-0.697837	0.151	0.228	4.30646e-12	[Uniprot/Swissprot]|e-value:3e-20|sp|P04352|CALM_CHLRE|Calmodulin OS=Chlamydomonas reinhardtii OX=3055 PE=1 SV=2||[RefSeqProtSlim]|e-value:3e-21|OWF37200.1|Calmodulin [Mizuhopecten yessoensis]	#N/A
XLOC-046603	-0.324886	0.234	0.327	5.04617e-12	[Uniprot/Swissprot]|e-value:6e-22|sp|Q24407|ATP5J_DROME|ATP synthase-coupling factor 6, mitochondrial OS=Drosophila melanogaster OX=7227 GN=ATPsynCF6 PE=3 SV=1||[RefSeqProtSlim]|e-value:1e-35|CAC9607983.1|Ofus.G071372 [Owenia fusiformis]	#N/A
XLOC-009475	-0.579068	0.064	0.121	6.26126e-12	[Uniprot/Swissprot]|no similarity||[RefSeqProtSlim]|no similarity	#N/A
XLOC-000349	-0.356679	0.067	0.127	6.89639e-12	[Uniprot/Swissprot]|e-value:3e-94|sp|Q60875|ARHG2_MOUSE|Rho guanine nucleotide exchange factor 2 OS=Mus musculus OX=10090 GN=Arhgef2 PE=1 SV=4||[RefSeqProtSlim]|e-value:0,0|CAC9609303.1|Ofus.G071701 [Owenia fusiformis]	#N/A
XLOC-022172	-1.75742	0.076	0.134	7.18554e-12	[Uniprot/Swissprot]|e-value:6e-09|sp|Q91775|FABPI_XENLA|Fatty acid-binding protein, intestinal OS=Xenopus laevis OX=8355 GN=fabp2 PE=2 SV=2||[RefSeqProtSlim]|e-value:6e-96|QBA88387.1|Fatty acid binding protein [Platynereis dumerilii]	#N/A
XLOC-026263	-0.295251	0.052	0.107	8.03364e-12	[Uniprot/Swissprot]|e-value:9e-155|sp|Q60715|P4HA1_MOUSE|Prolyl 4-hydroxylase subunit alpha-1 OS=Mus musculus OX=10090 GN=P4ha1 PE=1 SV=2||[RefSeqProtSlim]|e-value:0,0|CAD5121518.1|DgyrCDS10020 [Dimorphilus gyrociliatus]	#N/A
XLOC-002444	-0.27986	0.069	0.13	1.01172e-11	[Uniprot/Swissprot]|e-value:0,0|sp|P14618|KPYM_HUMAN|Pyruvate kinase PKM OS=Homo sapiens OX=9606 GN=PKM PE=1 SV=4||[RefSeqProtSlim]|e-value:0,0|XP_034321079.1|pyruvate kinase PKM isoform X9 [Crassostrea gigas]	#N/A
XLOC-054999	-0.635401	0.06	0.116	1.30303e-11	[RefSeqProtSlim]|e-value:3e-12|VDI82583.1|Hypothetical predicted protein [Mytilus galloprovincialis]||[Uniprot/Swissprot]|no similarity	#N/A
XLOC-010202	-0.459387	0.079	0.14	1.35894e-11	[Uniprot/Swissprot]|e-value:0,0|sp|Q9BZF1|OSBL8_HUMAN|Oxysterol-binding protein-related protein 8 OS=Homo sapiens OX=9606 GN=OSBPL8 PE=1 SV=3||[RefSeqProtSlim]|e-value:0,0|CAC9674954.1|Ofus.G2743 [Owenia fusiformis]	#N/A
XLOC-051780	-0.29803	0.102	0.171	1.57439e-11	[Uniprot/Swissprot]|e-value:2e-78|sp|Q0E908|HIL_DROME|Hillarin OS=Drosophila melanogaster OX=7227 GN=Hil PE=1 SV=1||[RefSeqProtSlim]|e-value:0,0|CAC9472729.1|Ofus.G012800, partial [Owenia fusiformis]	#N/A
XLOC-002845	-0.35573	0.123	0.195	1.69251e-11	[Uniprot/Swissprot]|e-value:0,0|sp|P16621|LAR_DROME|Tyrosine-protein phosphatase Lar OS=Drosophila melanogaster OX=7227 GN=Lar PE=1 SV=2||[RefSeqProtSlim]|e-value:0,0|XP_025110637.1|receptor-type tyrosine-protein phosphatase F-like isoform X3 [Pomacea canaliculata]	#N/A
XLOC-009376	-0.359292	0.054	0.108	1.78263e-11	[Uniprot/Swissprot]|e-value:1e-08|sp|Q11098|TSP17_CAEEL|Tetraspanin-17 OS=Caenorhabditis elegans OX=6239 GN=tsp-17 PE=1 SV=4||[RefSeqProtSlim]|e-value:2e-25|CAC9616081.1|Ofus.G08365 [Owenia fusiformis]	#N/A
XLOC-026336	0.527919	0.139	0.091	1.83968e-11	[RefSeqProtSlim]|e-value:1e-06|AAM68564.1|uncharacterized protein Dmel_CG33155, isoform C [Drosophila melanogaster]||[Uniprot/Swissprot]|no similarity	#N/A
XLOC-015143	-0.407258	0.066	0.124	1.95593e-11	[Uniprot/Swissprot]|e-value:2e-89|sp|Q7SYN4|5NT3_DANRE|Cytosolic 5'-nucleotidase 3 OS=Danio rerio OX=7955 GN=nt5c3 PE=2 SV=2||[RefSeqProtSlim]|e-value:7e-102|CAC9665664.1|Ofus.G14423 [Owenia fusiformis]	#N/A
XLOC-060113	-0.34656	0.055	0.109	2.2343e-11	[Uniprot/Swissprot]|e-value:4e-36|sp|Q07984|SSRD_RAT|Translocon-associated protein subunit delta OS=Rattus norvegicus OX=10116 GN=Ssr4 PE=2 SV=1||[RefSeqProtSlim]|e-value:2e-57|XP_005089918.1|translocon-associated protein subunit delta [Aplysia californica]	#N/A
XLOC-027809	-0.335716	0.05	0.104	2.24433e-11	[Uniprot/Swissprot]|e-value:1e-70|sp|Q8VIP2|MLXPL_RAT|Carbohydrate-responsive element-binding protein OS=Rattus norvegicus OX=10116 GN=Mlxipl PE=1 SV=1||[RefSeqProtSlim]|e-value:1e-89|CAC9560071.1|Ofus.G044083 [Owenia fusiformis]	#N/A
XLOC-027395	0.433715	0.32	0.26	2.84618e-11	[Uniprot/Swissprot]|e-value:0,001|sp|P26514|XYNA_STRLI|Endo-1,4-beta-xylanase A OS=Streptomyces lividans OX=1916 GN=xlnA PE=1 SV=2||[RefSeqProtSlim]|e-value:3e-34|UCK81497.1|ricin lectin domain-containing protein 6 [Arenicola marina]	#N/A
XLOC-036523	-0.315703	0.057	0.113	3.38646e-11	[Uniprot/Swissprot]|e-value:0,0|sp|Q80XI3|IF4G3_MOUSE|Eukaryotic translation initiation factor 4 gamma 3 OS=Mus musculus OX=10090 GN=Eif4g3 PE=1 SV=2||[RefSeqProtSlim]|e-value:0,0|CAC9562559.1|Ofus.G05379 [Owenia fusiformis]	#N/A
XLOC-052620	-0.277416	0.072	0.133	3.55358e-11	[Uniprot/Swissprot]|e-value:5e-133|sp|Q8VIJ5|OGA_RAT|Protein O-GlcNAcase OS=Rattus norvegicus OX=10116 GN=Oga PE=1 SV=1||[RefSeqProtSlim]|e-value:0,0|XP_021351407.1|protein O-GlcNAcase-like isoform X2 [Mizuhopecten yessoensis]	#N/A
XLOC-026864	0.490269	0.418	0.376	3.89318e-11	[Uniprot/Swissprot]|e-value:1e-14|sp|Q9GPH3|ATFC_BOMMO|Activating transcription factor of chaperone OS=Bombyx mori OX=7091 GN=ATFC PE=2 SV=1||[RefSeqProtSlim]|e-value:4e-17|PVD37605.1|hypothetical protein C0Q70_00201 [Pomacea canaliculata]	#N/A
XLOC-005477	0.626137	0.219	0.167	3.95692e-11	[Uniprot/Swissprot]|e-value:2e-22|sp|Q23280|DAF41_CAEEL|Co-chaperone protein daf-41 OS=Caenorhabditis elegans OX=6239 GN=daf-41 PE=2 SV=1||[RefSeqProtSlim]|e-value:6e-41|XP_011439773.2|protein wos2 isoform X1 [Crassostrea gigas]	#N/A
XLOC-000093	-1.49323	0.107	0.169	4.04357e-11	[Uniprot/Swissprot]|no similarity||[RefSeqProtSlim]|no similarity	#N/A
XLOC-002522	-1.24908	0.08	0.136	5.39006e-11	[Uniprot/Swissprot]|e-value:3e-36|sp|B8WI85|USOM7_ACRMI|Uncharacterized skeletal organic matrix protein 7 OS=Acropora millepora OX=45264 PE=1 SV=1||[RefSeqProtSlim]|e-value:7e-30|UCK81558.1|lectin 2-2 [Arenicola marina]	#N/A
XLOC-022380	-0.324575	0.196	0.282	5.95698e-11	[Uniprot/Swissprot]|e-value:1e-51|sp|P41824|YBOXH_APLCA|Y-box factor homolog OS=Aplysia californica OX=6500 PE=2 SV=1||[RefSeqProtSlim]|e-value:4e-52|XP_025081498.1|Y-box factor homolog [Pomacea canaliculata]	#N/A
XLOC-005445	0.593761	0.112	0.069	6.01162e-11	[Uniprot/Swissprot]|e-value:7e-89|sp|Q96HU8|DIRA2_HUMAN|GTP-binding protein Di-Ras2 OS=Homo sapiens OX=9606 GN=DIRAS2 PE=1 SV=1||[RefSeqProtSlim]|e-value:1e-89|XP_011422081.1|GTP-binding protein Di-Ras2 [Crassostrea gigas]	#N/A
XLOC-005169	0.547716	0.346	0.289	7.03629e-11	[Uniprot/Swissprot]|e-value:1e-26|sp|Q862Z5|CYTB_MACFU|Cystatin-B OS=Macaca fuscata fuscata OX=9543 GN=CSTB PE=3 SV=1||[RefSeqProtSlim]|e-value:7e-25|NP_001185577.1|cystatin B (stefin B) [Gallus gallus]	#N/A
XLOC-017364	0.503183	0.1	0.059	9.3399e-11	[Uniprot/Swissprot]|e-value:0,012|sp|O88923|AGRL2_RAT|Adhesion G protein-coupled receptor L2 OS=Rattus norvegicus OX=10116 GN=Adgrl2 PE=1 SV=2||[RefSeqProtSlim]|e-value:2e-56|UCK81576.1|Gal-binding and CUB domains containing receptor 5 [Arenicola marina]	#N/A
XLOC-004532	0.610809	0.159	0.11	9.55494e-11	[Uniprot/Swissprot]|e-value:5e-19|sp|Q16649|NFIL3_HUMAN|Nuclear factor interleukin-3-regulated protein OS=Homo sapiens OX=9606 GN=NFIL3 PE=1 SV=2||[RefSeqProtSlim]|e-value:3e-24|XP_021363777.1|transcription factor mef2A-like [Mizuhopecten yessoensis]	#N/A
XLOC-041235	0.588985	0.169	0.119	1.02022e-10	[Uniprot/Swissprot]|e-value:5e-39|sp|P08761|MSRA_DROME|Peptide methionine sulfoxide reductase OS=Drosophila melanogaster OX=7227 GN=MsrA PE=1 SV=2||[RefSeqProtSlim]|e-value:2e-52|XP_021375896.1|peptide methionine sulfoxide reductase-like, partial [Mizuhopecten yessoensis]	#N/A
XLOC-062380	-0.509864	0.069	0.125	1.12131e-10	[Uniprot/Swissprot]|e-value:9e-82|sp|Q3UVU3|ZNT10_MOUSE|Zinc transporter 10 OS=Mus musculus OX=10090 GN=Slc30a10 PE=1 SV=1||[RefSeqProtSlim]|e-value:2e-146|XP_011413017.1|zinc transporter 1 isoform X1 [Crassostrea gigas]	#N/A
XLOC-013337	0.581635	0.142	0.095	1.21625e-10	[Uniprot/Swissprot]|e-value:4e-37|sp|A2VE78|FBXL5_BOVIN|F-box/LRR-repeat protein 5 OS=Bos taurus OX=9913 GN=FBXL5 PE=2 SV=1||[RefSeqProtSlim]|e-value:8e-51|CAC9466242.1|Ofus.G011970, partial [Owenia fusiformis]	#N/A
XLOC-003582	0.474192	0.392	0.348	1.50063e-10	[Uniprot/Swissprot]|e-value:1e-58|sp|Q29RM3|REEP5_BOVIN|Receptor expression-enhancing protein 5 OS=Bos taurus OX=9913 GN=REEP5 PE=2 SV=1||[RefSeqProtSlim]|e-value:4e-86|XP_021354465.1|receptor expression-enhancing protein 5-like isoform X3 [Mizuhopecten yessoensis]	#N/A
XLOC-045709	0.566913	0.261	0.207	1.72358e-10	[Uniprot/Swissprot]|e-value:4e-90|sp|Q6DBY2|NAA50_DANRE|N-alpha-acetyltransferase 50 OS=Danio rerio OX=7955 GN=naa50 PE=1 SV=1||[RefSeqProtSlim]|e-value:1e-100|PVD27639.1|hypothetical protein C0Q70_12806 [Pomacea canaliculata]	#N/A
XLOC-038418	-0.301597	0.105	0.173	1.8397e-10	[Uniprot/Swissprot]|e-value:4e-24|sp|Q3SZY7|ZFAN6_BOVIN|AN1-type zinc finger protein 6 OS=Bos taurus OX=9913 GN=ZFAND6 PE=2 SV=1||[RefSeqProtSlim]|e-value:9e-29|XP_006508173.1|AN1-type zinc finger protein 6 isoform X3 [Mus musculus]	#N/A
XLOC-003916	-0.487586	0.067	0.123	1.98979e-10	[Uniprot/Swissprot]|e-value:7e-04|sp|Q6DJ83|CADM2_XENTR|Cell adhesion molecule 2 OS=Xenopus tropicalis OX=8364 GN=cadm2 PE=2 SV=1||[RefSeqProtSlim]|e-value:8e-06|AAF46967.2|sidestep V, isoform A [Drosophila melanogaster]	#N/A
XLOC-056162	0.348584	0.245	0.184	2.00133e-10	[Uniprot/Swissprot]|e-value:0,0|sp|C9D7C2|CAC1A_APIME|Voltage-dependent calcium channel type A subunit alpha-1 OS=Apis mellifera OX=7460 GN=CAC PE=2 SV=1||[RefSeqProtSlim]|e-value:0,0|XP_025112124.1|voltage-dependent calcium channel type A subunit alpha-1-like isoform X17 [Pomacea canaliculata]	#N/A
XLOC-002744	-0.297393	0.054	0.107	2.19248e-10	[Uniprot/Swissprot]|e-value:2e-180|sp|Q99755|PI51A_HUMAN|Phosphatidylinositol 4-phosphate 5-kinase type-1 alpha OS=Homo sapiens OX=9606 GN=PIP5K1A PE=1 SV=1||[RefSeqProtSlim]|e-value:0,0|CAC9666611.1|Ofus.G142169, partial [Owenia fusiformis]	#N/A
XLOC-005112	0.56304	0.209	0.157	2.69176e-10	[Uniprot/Swissprot]|e-value:8e-04|sp|B0BLS0|OST4_RAT|Dolichyl-diphosphooligosaccharide--protein glycosyltransferase subunit 4 OS=Rattus norvegicus OX=10116 GN=Ost4 PE=3 SV=1||[RefSeqProtSlim]|e-value:0,001|XP_020570052.1|dolichyl-diphosphooligosaccharide--protein glycosyltransferase subunit 4 [Oryzias latipes]	#N/A
XLOC-051357	0.514866	0.288	0.235	3.02364e-10	[Uniprot/Swissprot]|e-value:6e-38|sp|Q8BL97|SRSF7_MOUSE|Serine/arginine-rich splicing factor 7 OS=Mus musculus OX=10090 GN=Srsf7 PE=1 SV=1||[RefSeqProtSlim]|e-value:4e-49|OWF54148.1|Serine/arginine-rich splicing factor 7 [Mizuhopecten yessoensis]	#N/A
XLOC-051764	-0.466963	0.08	0.138	3.84696e-10	[Uniprot/Swissprot]|e-value:1e-22|sp|Q24372|LACH_DROME|Lachesin OS=Drosophila melanogaster OX=7227 GN=Lac PE=1 SV=2||[RefSeqProtSlim]|e-value:3e-80|CAD5113294.1|DgyrCDS2472 [Dimorphilus gyrociliatus]	#N/A
XLOC-005185	-0.411279	0.088	0.149	4.95814e-10	[Uniprot/Swissprot]|e-value:5e-76|sp|Q8TDY8|IGDC4_HUMAN|Immunoglobulin superfamily DCC subclass member 4 OS=Homo sapiens OX=9606 GN=IGDCC4 PE=1 SV=1||[RefSeqProtSlim]|e-value:4e-88|XP_035670310.1|protogenin-like [Branchiostoma floridae]	#N/A
XLOC-055555	-1.95465	0.075	0.13	5.68858e-10	[RefSeqProtSlim]|e-value:0,030|XP_005099125.2|uncharacterized protein LOC101845924 [Aplysia californica]||[Uniprot/Swissprot]|no similarity	#N/A
XLOC-066955	-0.331965	0.403	0.486	5.96899e-10	[Uniprot/Swissprot]|e-value:2e-116|sp|O01802|RL7_CAEEL|60S ribosomal protein L7 OS=Caenorhabditis elegans OX=6239 GN=rpl-7 PE=3 SV=1||[RefSeqProtSlim]|e-value:3e-132|CAC9662388.1|Ofus.G112879 [Owenia fusiformis]	#N/A
XLOC-022173	-1.43976	0.074	0.125	6.32529e-10	[Uniprot/Swissprot]|e-value:6e-10|sp|Q91775|FABPI_XENLA|Fatty acid-binding protein, intestinal OS=Xenopus laevis OX=8355 GN=fabp2 PE=2 SV=2||[RefSeqProtSlim]|e-value:8e-81|QBA88387.1|Fatty acid binding protein [Platynereis dumerilii]	#N/A
XLOC-060818	-0.308302	0.093	0.155	6.69123e-10	[Uniprot/Swissprot]|e-value:2e-154|sp|Q6DIY9|MDHC_XENTR|Malate dehydrogenase, cytoplasmic OS=Xenopus tropicalis OX=8364 GN=mdh1 PE=2 SV=1||[RefSeqProtSlim]|e-value:3e-153|VDI66175.1|malate dehydrogenase [Mytilus galloprovincialis]	#N/A
XLOC-040455	0.556503	0.107	0.067	8.08086e-10	[Uniprot/Swissprot]|e-value:1e-13|sp|Q9D305|THAP2_MOUSE|THAP domain-containing protein 2 OS=Mus musculus OX=10090 GN=Thap2 PE=2 SV=1||[RefSeqProtSlim]|e-value:5e-13|BAB31288.1|unnamed protein product [Mus musculus]	#N/A
XLOC-040038	0.534653	0.123	0.081	1.21626e-09	[Uniprot/Swissprot]|e-value:6e-44|sp|Q32P85|DLRB2_BOVIN|Dynein light chain roadblock-type 2 OS=Bos taurus OX=9913 GN=DYNLRB2 PE=3 SV=1||[RefSeqProtSlim]|e-value:5e-45|XP_021349503.1|dynein light chain roadblock-type 2 isoform X1 [Mizuhopecten yessoensis]	#N/A
XLOC-010147	0.493076	0.185	0.134	1.37137e-09	[RefSeqProtSlim]|e-value:4e-15|CAC9622626.1|Ofus.G082255 [Owenia fusiformis]||[Uniprot/Swissprot]|no similarity	#N/A
XLOC-059369	0.479925	0.209	0.156	1.37309e-09	[Uniprot/Swissprot]|e-value:5e-76|sp|P36975|SNP25_DROME|Synaptosomal-associated protein 25 OS=Drosophila melanogaster OX=7227 GN=Snap25 PE=2 SV=1||[RefSeqProtSlim]|e-value:3e-97|XP_025104783.1|synaptosomal-associated protein 25-like isoform X6 [Pomacea canaliculata]	#N/A
XLOC-045358	-0.266856	0.269	0.359	1.49517e-09	[Uniprot/Swissprot]|e-value:0,0|sp|P27659|RL3_MOUSE|60S ribosomal protein L3 OS=Mus musculus OX=10090 GN=Rpl3 PE=1 SV=3||[RefSeqProtSlim]|e-value:0,0|CAC9657789.1|Ofus.G102499, partial [Owenia fusiformis]	#N/A
XLOC-067629	-0.435064	0.056	0.106	1.74939e-09	[Uniprot/Swissprot]|e-value:2e-147|sp|Q96BD0|SO4A1_HUMAN|Solute carrier organic anion transporter family member 4A1 OS=Homo sapiens OX=9606 GN=SLCO4A1 PE=1 SV=2||[RefSeqProtSlim]|e-value:1e-177|CAC9568527.1|Ofus.G052230, partial [Owenia fusiformis]	#N/A
XLOC-056056	0.435735	0.119	0.076	2.51339e-09	[Uniprot/Swissprot]|e-value:1e-63|sp|Q28CB1|TBD2B_XENTR|TBC1 domain family member 2B OS=Xenopus tropicalis OX=8364 GN=tbc1d2b PE=2 SV=1||[RefSeqProtSlim]|e-value:0,0|CAC9664534.1|Ofus.G13791 [Owenia fusiformis]	#N/A
XLOC-000538	0.676693	0.129	0.086	2.97222e-09	[Uniprot/Swissprot]|e-value:0,0|sp|P97793|ALK_MOUSE|ALK tyrosine kinase receptor OS=Mus musculus OX=10090 GN=Alk PE=1 SV=2||[RefSeqProtSlim]|e-value:0,0|XP_019615446.1|PREDICTED: LOW QUALITY PROTEIN: ALK tyrosine kinase receptor-like [Branchiostoma belcheri]	#N/A
XLOC-051827	-0.278268	0.061	0.113	3.41139e-09	[Uniprot/Swissprot]|e-value:9e-59|sp|Q8VCD6|REEP2_MOUSE|Receptor expression-enhancing protein 2 OS=Mus musculus OX=10090 GN=Reep2 PE=1 SV=2||[RefSeqProtSlim]|e-value:7e-92|CAC9463243.1|Ofus.G011711 [Owenia fusiformis]	#N/A
XLOC-067814	0.408698	0.11	0.069	3.61291e-09	[Uniprot/Swissprot]|e-value:3e-120|sp|Q9UQ26|RIMS2_HUMAN|Regulating synaptic membrane exocytosis protein 2 OS=Homo sapiens OX=9606 GN=RIMS2 PE=1 SV=2||[RefSeqProtSlim]|e-value:0,0|PVD32481.1|hypothetical protein C0Q70_07920 [Pomacea canaliculata]	#N/A
XLOC-036001	-0.268446	0.402	0.494	4.58853e-09	[Uniprot/Swissprot]|e-value:7e-56|sp|Q90YQ0|RS24_ICTPU|40S ribosomal protein S24 OS=Ictalurus punctatus OX=7998 GN=rps24 PE=2 SV=1||[RefSeqProtSlim]|e-value:1e-59|XP_011432488.1|40S ribosomal protein S24 isoform X2 [Crassostrea gigas]	#N/A
XLOC-021507	-0.25744	0.105	0.169	4.64439e-09	[Uniprot/Swissprot]|e-value:0,0|sp|Q9P2Q2|FRM4A_HUMAN|FERM domain-containing protein 4A OS=Homo sapiens OX=9606 GN=FRMD4A PE=1 SV=3||[RefSeqProtSlim]|e-value:0,0|CAC9462470.1|Ofus.G011683, partial [Owenia fusiformis]	#N/A
XLOC-069457	0.519313	0.109	0.069	4.95424e-09	[Uniprot/Swissprot]|e-value:0,0|sp|Q6NYU2|HELZ_DANRE|Probable helicase with zinc finger domain OS=Danio rerio OX=7955 GN=helz PE=2 SV=1||[RefSeqProtSlim]|e-value:0,0|CAC9649750.1|Ofus.G10862 [Owenia fusiformis]	#N/A
XLOC-039238	-0.330738	0.064	0.116	6.04547e-09	[Uniprot/Swissprot]|e-value:6e-150|sp|P48763|SL9A2_RAT|Sodium/hydrogen exchanger 2 OS=Rattus norvegicus OX=10116 GN=Slc9a2 PE=1 SV=1||[RefSeqProtSlim]|e-value:0,0|XP_035679249.1|sodium/hydrogen exchanger 2-like [Branchiostoma floridae]	#N/A
XLOC-021242	-0.25029	0.222	0.302	7.12286e-09	[Uniprot/Swissprot]|e-value:2e-171|sp|P29694|EF1G_RABIT|Elongation factor 1-gamma OS=Oryctolagus cuniculus OX=9986 GN=EEF1G PE=2 SV=3||[RefSeqProtSlim]|e-value:0,0|XP_034324989.1|elongation factor 1-gamma-like [Crassostrea gigas]	#N/A
XLOC-026419	0.543738	0.109	0.07	7.64022e-09	[Uniprot/Swissprot]|no similarity||[RefSeqProtSlim]|no similarity	#N/A
XLOC-011323	0.494427	0.29	0.242	9.13226e-09	[Uniprot/Swissprot]|e-value:4e-68|sp|P83941|ELOC_RAT|Elongin-C OS=Rattus norvegicus OX=10116 GN=Eloc PE=1 SV=1||[RefSeqProtSlim]|e-value:8e-76|OWF46193.1|Transcription elongation factor B polypeptide 1 [Mizuhopecten yessoensis]	#N/A
XLOC-009272	0.507746	0.151	0.106	9.52063e-09	[Uniprot/Swissprot]|e-value:3e-14|sp|Q3ZBH3|CD151_BOVIN|CD151 antigen OS=Bos taurus OX=9913 GN=CD151 PE=2 SV=1||[RefSeqProtSlim]|e-value:1e-58|CAD5119012.1|DgyrCDS7666 [Dimorphilus gyrociliatus]	#N/A
XLOC-064279	-0.30138	0.065	0.116	9.69149e-09	[Uniprot/Swissprot]|e-value:5e-174|sp|Q23356|MIG15_CAEEL|Serine/threonine-protein kinase mig-15 OS=Caenorhabditis elegans OX=6239 GN=mig-15 PE=2 SV=3||[RefSeqProtSlim]|e-value:0,0|QWX94530.1|TRAF2 and NCk interacting kinase-like protein [Platynereis dumerilii]	#N/A
XLOC-002147	-0.336792	0.061	0.111	9.81131e-09	[Uniprot/Swissprot]|e-value:4e-24|sp|Q8N2Y8|RUSC2_HUMAN|Iporin OS=Homo sapiens OX=9606 GN=RUSC2 PE=1 SV=3||[RefSeqProtSlim]|e-value:2e-38|CAD5113979.1|DgyrCDS3142 [Dimorphilus gyrociliatus]	#N/A
XLOC-027733	-0.363975	0.056	0.105	1.07281e-08	[Uniprot/Swissprot]|e-value:3e-07|sp|Q557J6|DBNL_DICDI|Drebrin-like protein OS=Dictyostelium discoideum OX=44689 GN=abpE-1 PE=2 SV=1||[RefSeqProtSlim]|e-value:9e-82|CAD5121017.1|DgyrCDS9560 [Dimorphilus gyrociliatus]	#N/A
XLOC-046381	-1.42216	0.067	0.116	1.39082e-08	[Uniprot/Swissprot]|no similarity||[RefSeqProtSlim]|no similarity	#N/A
XLOC-001650	0.321146	0.155	0.106	1.55124e-08	[Uniprot/Swissprot]|e-value:0,0|sp|P42260|GRIK2_RAT|Glutamate receptor ionotropic, kainate 2 OS=Rattus norvegicus OX=10116 GN=Grik2 PE=1 SV=2||[RefSeqProtSlim]|e-value:0,0|CAC9492293.1|Ofus.G02641 [Owenia fusiformis]	#N/A
XLOC-011324	-0.270985	0.423	0.511	1.67724e-08	[Uniprot/Swissprot]|e-value:1e-98|sp|P62083|RS7_RAT|40S ribosomal protein S7 OS=Rattus norvegicus OX=10116 GN=Rps7 PE=1 SV=1||[RefSeqProtSlim]|e-value:3e-106|VDH94617.1|small subunit ribosomal protein S7e [Mytilus galloprovincialis]	#N/A
XLOC-004128	-0.433182	0.117	0.18	1.72196e-08	[RefSeqProtSlim]|e-value:8e-16|OWF44224.1|Neuronal membrane glycoprotein M6-b [Mizuhopecten yessoensis]||[Uniprot/Swissprot]|no similarity	#N/A
XLOC-054232	-0.265102	0.087	0.143	1.73514e-08	[Uniprot/Swissprot]|e-value:3e-107|sp|Q9CTY5|MICU3_MOUSE|Calcium uptake protein 3, mitochondrial OS=Mus musculus OX=10090 GN=Micu3 PE=2 SV=2||[RefSeqProtSlim]|e-value:5e-151|XP_021379079.1|calcium uptake protein 3, mitochondrial-like isoform X4 [Mizuhopecten yessoensis]	#N/A
gene-ND1	-0.306447	0.755	0.813	1.79608e-08	#N/A	#N/A
XLOC-039198	-0.264165	0.074	0.127	1.79689e-08	[Uniprot/Swissprot]|e-value:0,0|sp|P04694|ATTY_RAT|Tyrosine aminotransferase OS=Rattus norvegicus OX=10116 GN=Tat PE=1 SV=1||[RefSeqProtSlim]|e-value:0,0|CAC9669981.1|Ofus.G18278 [Owenia fusiformis]	#N/A
XLOC-064507	0.583594	0.101	0.064	1.97025e-08	[Uniprot/Swissprot]|no similarity||[RefSeqProtSlim]|no similarity	#N/A
XLOC-026679	0.531983	0.111	0.072	2.04858e-08	[Uniprot/Swissprot]|e-value:2e-38|sp|O75154|RFIP3_HUMAN|Rab11 family-interacting protein 3 OS=Homo sapiens OX=9606 GN=RAB11FIP3 PE=1 SV=1||[RefSeqProtSlim]|e-value:2e-94|CAC9651328.1|Ofus.G101171 [Owenia fusiformis]	#N/A
XLOC-003826	0.554873	0.234	0.186	2.17532e-08	[Uniprot/Swissprot]|e-value:8e-106|sp|Q9UK41|VPS28_HUMAN|Vacuolar protein sorting-associated protein 28 homolog OS=Homo sapiens OX=9606 GN=VPS28 PE=1 SV=1||[RefSeqProtSlim]|e-value:8e-106|XP_016767198.1|vacuolar protein sorting-associated protein 28 homolog isoform X2 [Apis mellifera]	#N/A
XLOC-013032	0.569902	0.147	0.104	2.17849e-08	[Uniprot/Swissprot]|e-value:4e-11|sp|B9EN89|SPTSA_SALSA|Serine palmitoyltransferase small subunit A OS=Salmo salar OX=8030 GN=sptssa PE=3 SV=1||[RefSeqProtSlim]|e-value:2e-10|AAH91542.1|Zgc:112487 protein [Danio rerio]	#N/A
XLOC-050994	-0.371179	0.056	0.104	2.25613e-08	[Uniprot/Swissprot]|e-value:2e-83|sp|Q9HAN9|NMNA1_HUMAN|Nicotinamide/nicotinic acid mononucleotide adenylyltransferase 1 OS=Homo sapiens OX=9606 GN=NMNAT1 PE=1 SV=1||[RefSeqProtSlim]|e-value:2e-110|XP_025095329.1|nicotinamide/nicotinic acid mononucleotide adenylyltransferase 1-like isoform X2 [Pomacea canaliculata]	#N/A
XLOC-063903	-0.603042	0.079	0.13	2.6026e-08	[Uniprot/Swissprot]|e-value:0,0|sp|Q64398|DGKH_MESAU|Diacylglycerol kinase eta OS=Mesocricetus auratus OX=10036 GN=DGKH PE=1 SV=1||[RefSeqProtSlim]|e-value:0,0|XP_034330092.1|LOW QUALITY PROTEIN: diacylglycerol kinase delta [Crassostrea gigas]	#N/A
XLOC-002143	0.511444	0.185	0.138	2.65237e-08	[Uniprot/Swissprot]|e-value:1e-22|sp|Q9GRJ1|CALM_LUMRU|Calmodulin OS=Lumbricus rubellus OX=35632 PE=2 SV=3||[RefSeqProtSlim]|e-value:1e-36|XP_011423020.2|calmodulin-like protein 4 [Crassostrea gigas]	#N/A
XLOC-060060	-0.594444	0.29	0.37	2.65425e-08	[Uniprot/Swissprot]|e-value:4e-67|sp|P30044|PRDX5_HUMAN|Peroxiredoxin-5, mitochondrial OS=Homo sapiens OX=9606 GN=PRDX5 PE=1 SV=4||[RefSeqProtSlim]|e-value:6e-83|XP_035682897.1|peroxiredoxin-5, mitochondrial-like [Branchiostoma floridae]	#N/A
XLOC-039352	0.49743	0.161	0.115	2.7176e-08	[Uniprot/Swissprot]|e-value:1e-148|sp|P07686|HEXB_HUMAN|Beta-hexosaminidase subunit beta OS=Homo sapiens OX=9606 GN=HEXB PE=1 SV=3||[RefSeqProtSlim]|e-value:0,0|CAD5115483.1|DgyrCDS4452 [Dimorphilus gyrociliatus]	#N/A
XLOC-012410	-0.289675	0.109	0.17	2.90709e-08	[Uniprot/Swissprot]|e-value:0,0|sp|Q9VZX9|SAHH2_DROME|Adenosylhomocysteinase-like 1 OS=Drosophila melanogaster OX=7227 GN=AhcyL1 PE=1 SV=1||[RefSeqProtSlim]|e-value:0,0|XP_008202747.1|adenosylhomocysteinase-like 1 isoform X1 [Nasonia vitripennis]	#N/A
XLOC-021536	-0.272558	0.19	0.267	3.05755e-08	[Uniprot/Swissprot]|e-value:0,0|sp|P46825|KLC_DORPE|Kinesin light chain OS=Doryteuthis pealeii OX=1051067 PE=2 SV=1||[RefSeqProtSlim]|e-value:0,0|XP_021360386.1|kinesin light chain-like isoform X8 [Mizuhopecten yessoensis]	#N/A
XLOC-060964	-0.259101	0.347	0.442	3.21863e-08	[Uniprot/Swissprot]|e-value:1e-172|sp|Q8VEM8|MPCP_MOUSE|Phosphate carrier protein, mitochondrial OS=Mus musculus OX=10090 GN=Slc25a3 PE=1 SV=1||[RefSeqProtSlim]|e-value:0,0|VDI50495.1|solute carrier family 25 (mitochondrial phosphate transporter), member 3 [Mytilus galloprovincialis]	#N/A
XLOC-045098	-0.272796	0.108	0.17	3.35563e-08	[Uniprot/Swissprot]|e-value:1e-17|sp|P97287|MCL1_MOUSE|Induced myeloid leukemia cell differentiation protein Mcl-1 homolog OS=Mus musculus OX=10090 GN=Mcl1 PE=1 SV=3||[RefSeqProtSlim]|e-value:6e-30|CAC9600356.1|Ofus.G0768, partial [Owenia fusiformis]	#N/A
XLOC-027775	-0.33306	0.127	0.191	3.54512e-08	[Uniprot/Swissprot]|e-value:1e-153|sp|Q9ULJ6|ZMIZ1_HUMAN|Zinc finger MIZ domain-containing protein 1 OS=Homo sapiens OX=9606 GN=ZMIZ1 PE=1 SV=3||[RefSeqProtSlim]|e-value:1e-169|CAC9646332.1|Ofus.G10290 [Owenia fusiformis]	#N/A
XLOC-000509	-0.27952	0.071	0.123	3.60134e-08	[Uniprot/Swissprot]|e-value:6e-41|sp|O75629|CREG1_HUMAN|Protein CREG1 OS=Homo sapiens OX=9606 GN=CREG1 PE=1 SV=1||[RefSeqProtSlim]|e-value:1e-55|CAC9571811.1|Ofus.G052956, partial [Owenia fusiformis]	#N/A
XLOC-037037	-1.21067	0.125	0.182	3.6065e-08	[Uniprot/Swissprot]|no similarity||[RefSeqProtSlim]|no similarity	#N/A
XLOC-000185	0.584119	0.176	0.132	4.2425e-08	[Uniprot/Swissprot]|e-value:2e-75|sp|P52486|UBCD4_DROME|Ubiquitin-conjugating enzyme E2-22 kDa OS=Drosophila melanogaster OX=7227 GN=Ubc4 PE=1 SV=2||[RefSeqProtSlim]|e-value:4e-83|OWF54330.1|Ubiquitin-conjugating enzyme E2-22 kDa [Mizuhopecten yessoensis]	#N/A
XLOC-035409	-0.853997	0.068	0.115	4.96885e-08	[Uniprot/Swissprot]|e-value:8e-07|sp|P05107|ITB2_HUMAN|Integrin beta-2 OS=Homo sapiens OX=9606 GN=ITGB2 PE=1 SV=2||[RefSeqProtSlim]|e-value:2e-09|XP_011453738.2|integrin beta-6 [Crassostrea gigas]	#N/A
XLOC-002745	-0.339212	0.42	0.504	5.13549e-08	[Uniprot/Swissprot]|e-value:4e-15|sp|P00430|COX7C_BOVIN|Cytochrome c oxidase subunit 7C, mitochondrial OS=Bos taurus OX=9913 GN=COX7C PE=1 SV=3||[RefSeqProtSlim]|e-value:6e-17|CRK95322.1|CLUMA_CG008637, isoform A [Clunio marinus]	#N/A
XLOC-027263	-0.271947	0.092	0.148	5.66156e-08	[Uniprot/Swissprot]|e-value:0,0|sp|Q13615|MTMR3_HUMAN|Myotubularin-related protein 3 OS=Homo sapiens OX=9606 GN=MTMR3 PE=1 SV=3||[RefSeqProtSlim]|e-value:0,0|OWF40281.1|Myotubularin-related protein 3 [Mizuhopecten yessoensis]	#N/A
XLOC-058446	-0.256395	0.586	0.665	6.44213e-08	[Uniprot/Swissprot]|e-value:2e-42|sp|P05765|RS21_RAT|40S ribosomal protein S21 OS=Rattus norvegicus OX=10116 GN=Rps21 PE=1 SV=1||[RefSeqProtSlim]|e-value:3e-44|ABW23211.1|ribosomal protein rps21, partial [Eurythoe complanata]	#N/A
XLOC-002506	-0.33351	0.058	0.105	6.45642e-08	[Uniprot/Swissprot]|e-value:7e-28|sp|Q5R957|CLIC4_PONAB|Chloride intracellular channel protein 4 OS=Pongo abelii OX=9601 GN=CLIC4 PE=2 SV=3||[RefSeqProtSlim]|e-value:2e-58|CAC9514101.1|Ofus.G024963 [Owenia fusiformis]	#N/A
XLOC-052490	-0.45302	0.098	0.152	7.13583e-08	[Uniprot/Swissprot]|e-value:5e-56|sp|O02485|YDJ1_CAEEL|Uncharacterized protein ZK1073.1 OS=Caenorhabditis elegans OX=6239 GN=ZK1073.1 PE=3 SV=1||[RefSeqProtSlim]|e-value:2e-140|CAD5118213.1|DgyrCDS6936 [Dimorphilus gyrociliatus]	#N/A
XLOC-055712	-0.348685	0.103	0.16	8.28861e-08	[Uniprot/Swissprot]|e-value:3e-58|sp|Q9UBS9|SUCO_HUMAN|SUN domain-containing ossification factor OS=Homo sapiens OX=9606 GN=SUCO PE=1 SV=1||[RefSeqProtSlim]|e-value:2e-62|XP_034303823.1|SUN domain-containing ossification factor-like isoform X2 [Crassostrea gigas]	#N/A
XLOC-027503	0.456958	0.102	0.065	9.56381e-08	[Uniprot/Swissprot]|e-value:5e-11|sp|Q14160|SCRIB_HUMAN|Protein scribble homolog OS=Homo sapiens OX=9606 GN=SCRIB PE=1 SV=4||[RefSeqProtSlim]|e-value:0,0|CAD5113745.1|DgyrCDS2910 [Dimorphilus gyrociliatus]	#N/A
XLOC-063714	-0.849221	0.122	0.176	9.58304e-08	[RefSeqProtSlim]|e-value:0,027|VDI42157.1|Hypothetical predicted protein [Mytilus galloprovincialis]||[Uniprot/Swissprot]|no similarity	#N/A
XLOC-064503	0.520446	0.174	0.13	1.0424e-07	[Uniprot/Swissprot]|e-value:2e-122|sp|O18334|RAB6_DROME|Ras-related protein Rab6 OS=Drosophila melanogaster OX=7227 GN=Rab6 PE=1 SV=1||[RefSeqProtSlim]|e-value:3e-130|CAC9671068.1|Ofus.G19900 [Owenia fusiformis]	#N/A
XLOC-004194	-0.273788	0.06	0.108	1.05659e-07	[Uniprot/Swissprot]|e-value:0,0|sp|Q9WU70|STXB5_RAT|Syntaxin-binding protein 5 OS=Rattus norvegicus OX=10116 GN=Stxbp5 PE=1 SV=1||[RefSeqProtSlim]|e-value:0,0|OWF48268.1|Syntaxin-binding protein 5 [Mizuhopecten yessoensis]	#N/A
XLOC-013030	-0.314014	0.069	0.117	1.10272e-07	[Uniprot/Swissprot]|e-value:2e-25|sp|A0JM08|C170B_XENTR|Centrosomal protein of 170 kDa protein B OS=Xenopus tropicalis OX=8364 GN=cep170b PE=2 SV=1||[RefSeqProtSlim]|e-value:1e-39|CAC9639161.1|Ofus.G092284 [Owenia fusiformis]	#N/A
XLOC-064719	-0.383749	0.098	0.154	1.10342e-07	[Uniprot/Swissprot]|e-value:3e-26|sp|Q27I66|T22D1_BATSU|TSC22 domain family protein 1 OS=Bathyergus suillus OX=10172 GN=TSC22D1 PE=2 SV=1||[RefSeqProtSlim]|e-value:2e-29|VDI18493.1|Hypothetical predicted protein [Mytilus galloprovincialis]	#N/A
XLOC-027728	-0.339709	0.605	0.664	1.13162e-07	[Uniprot/Swissprot]|e-value:4e-149|sp|Q90YS3|RS2_ICTPU|40S ribosomal protein S2 OS=Ictalurus punctatus OX=7998 GN=rps2 PE=2 SV=1||[RefSeqProtSlim]|e-value:1e-154|XP_019924446.1|40S ribosomal protein S2 [Crassostrea gigas]	#N/A
XLOC-035312	-0.322591	0.634	0.696	1.24463e-07	[Uniprot/Swissprot]|e-value:0,0|sp|Q92005|EF1A_DANRE|Elongation factor 1-alpha OS=Danio rerio OX=7955 GN=eef1a PE=2 SV=1||[RefSeqProtSlim]|e-value:0,0|AOR07112.1|elongation factor 1-alpha [Enchytraeus albidus]	#N/A
XLOC-045909	0.537426	0.231	0.186	1.38107e-07	[Uniprot/Swissprot]|e-value:5e-30|sp|Q8JHF0|PEN2_DANRE|Gamma-secretase subunit PEN-2 OS=Danio rerio OX=7955 GN=psenen PE=3 SV=1||[RefSeqProtSlim]|e-value:8e-34|VDI76759.1|presenilin enhancer 2 [Mytilus galloprovincialis]	#N/A
XLOC-012728	-0.301471	0.083	0.135	2.00709e-07	[Uniprot/Swissprot]|e-value:0,0|sp|O75051|PLXA2_HUMAN|Plexin-A2 OS=Homo sapiens OX=9606 GN=PLXNA2 PE=1 SV=4||[RefSeqProtSlim]|e-value:0,0|CAC9479017.1|Ofus.G013506 [Owenia fusiformis]	#N/A
XLOC-025417	0.375777	0.4	0.363	2.11383e-07	[Uniprot/Swissprot]|e-value:7e-146|sp|P62262|1433E_SHEEP|14-3-3 protein epsilon OS=Ovis aries OX=9940 GN=YWHAE PE=1 SV=1||[RefSeqProtSlim]|e-value:2e-147|AAH45325.1|Tyrosine 3-monooxygenase/tryptophan 5-monooxygenase activation protein, epsilon polypeptide 1 [Danio rerio]	#N/A
XLOC-016765	0.539269	0.187	0.143	2.518e-07	[RefSeqProtSlim]|e-value:3e-36|CAD5115096.1|DgyrCDS4107 [Dimorphilus gyrociliatus]||[Uniprot/Swissprot]|no similarity	#N/A
XLOC-063388	-0.390924	0.216	0.287	2.62667e-07	[Uniprot/Swissprot]|e-value:1e-19|sp|Q9JM83|CALM4_MOUSE|Calmodulin-4 OS=Mus musculus OX=10090 GN=Calm4 PE=2 SV=2||[RefSeqProtSlim]|e-value:3e-38|CAC9617770.1|Ofus.G08899 [Owenia fusiformis]	#N/A
XLOC-051925	-0.283009	0.065	0.113	2.76252e-07	[Uniprot/Swissprot]|e-value:8e-84|sp|Q99MG9|KCIP4_RAT|Kv channel-interacting protein 4 OS=Rattus norvegicus OX=10116 GN=Kcnip4 PE=1 SV=1||[RefSeqProtSlim]|e-value:2e-112|XP_025093476.1|Kv channel-interacting protein 4-like isoform X2 [Pomacea canaliculata]	#N/A
XLOC-044474	0.537201	0.176	0.133	2.9255e-07	[Uniprot/Swissprot]|e-value:1e-109|sp|Q9D7M1|GID8_MOUSE|Glucose-induced degradation protein 8 homolog OS=Mus musculus OX=10090 GN=Gid8 PE=1 SV=1||[RefSeqProtSlim]|e-value:5e-121|CAC9664868.1|Ofus.G131512 [Owenia fusiformis]	#N/A
XLOC-000595	0.483034	0.383	0.351	2.95598e-07	[Uniprot/Swissprot]|e-value:5e-68|sp|P62878|RBX1_MOUSE|E3 ubiquitin-protein ligase RBX1 OS=Mus musculus OX=10090 GN=Rbx1 PE=1 SV=1||[RefSeqProtSlim]|e-value:3e-72|CAC9515886.1|Ofus.G0344 [Owenia fusiformis]	#N/A
XLOC-058769	-0.406446	0.265	0.337	3.96625e-07	[Uniprot/Swissprot]|e-value:1e-10|sp|Q8LGG8|USPAL_ARATH|Universal stress protein A-like protein OS=Arabidopsis thaliana OX=3702 GN=At3g01520 PE=1 SV=2||[RefSeqProtSlim]|e-value:1e-53|CAD5119686.1|unnamed protein product [Dimorphilus gyrociliatus]	#N/A
XLOC-004627	-0.339537	0.136	0.199	4.51311e-07	[Uniprot/Swissprot]|e-value:2e-79|sp|P49883|ECR_MANSE|Ecdysone receptor OS=Manduca sexta OX=7130 GN=EcR PE=2 SV=1||[RefSeqProtSlim]|e-value:0,0|AWH55629.1|ecdysone receptor [Platynereis dumerilii]	#N/A
XLOC-037543	0.460362	0.11	0.074	4.95498e-07	[Uniprot/Swissprot]|e-value:0,0|sp|Q6EE31|TCPQ_CHICK|T-complex protein 1 subunit theta OS=Gallus gallus OX=9031 GN=CCT8 PE=1 SV=3||[RefSeqProtSlim]|e-value:0,0|XP_025097703.1|T-complex protein 1 subunit theta-like [Pomacea canaliculata]	#N/A
XLOC-000454	0.386061	0.159	0.114	5.23191e-07	[Uniprot/Swissprot]|e-value:9e-108|sp|Q9H2B2|SYT4_HUMAN|Synaptotagmin-4 OS=Homo sapiens OX=9606 GN=SYT4 PE=1 SV=1||[RefSeqProtSlim]|e-value:7e-174|XP_011450398.3|synaptotagmin-4 [Crassostrea gigas]	#N/A
XLOC-002230	-0.61272	0.063	0.107	5.28067e-07	[Uniprot/Swissprot]|e-value:2e-06|sp|Q9NBX4|RTXE_DROME|Probable RNA-directed DNA polymerase from transposon X-element OS=Drosophila melanogaster OX=7227 GN=X-element\ORF2 PE=3 SV=1||[RefSeqProtSlim]|e-value:5e-26|CAC9666682.1|Ofus.G142314 [Owenia fusiformis]	#N/A
XLOC-018968	-0.427704	0.056	0.1	5.37421e-07	[RefSeqProtSlim]|e-value:0,024|CAD5120112.1|unnamed protein product [Dimorphilus gyrociliatus]||[Uniprot/Swissprot]|no similarity	#N/A
XLOC-045113	-0.432626	0.104	0.157	6.3086e-07	[Uniprot/Swissprot]|e-value:2e-35|sp|Q5RH71|TSN33_DANRE|Tetraspanin-33 OS=Danio rerio OX=7955 GN=tspan33 PE=2 SV=1||[RefSeqProtSlim]|e-value:4e-47|CAC9644905.1|Ofus.G1061 [Owenia fusiformis]	#N/A
XLOC-028276	-0.35296	0.096	0.149	6.85505e-07	[Uniprot/Swissprot]|e-value:3e-104|sp|O00418|EF2K_HUMAN|Eukaryotic elongation factor 2 kinase OS=Homo sapiens OX=9606 GN=EEF2K PE=1 SV=2||[RefSeqProtSlim]|e-value:0,0|CAD5123761.1|DgyrCDS12072 [Dimorphilus gyrociliatus]	#N/A
XLOC-001324	-0.296916	0.091	0.144	7.14418e-07	[Uniprot/Swissprot]|e-value:9e-45|sp|P79145|CREM_CANLF|cAMP-responsive element modulator OS=Canis lupus familiaris OX=9615 GN=CREM PE=2 SV=2||[RefSeqProtSlim]|e-value:3e-106|CAC9491096.1|Ofus.G02358 [Owenia fusiformis]	#N/A
XLOC-050959	-0.30702	0.075	0.123	7.8768e-07	[Uniprot/Swissprot]|e-value:1e-36|sp|Q1L673|VDRB_DANRE|Vitamin D3 receptor B OS=Danio rerio OX=7955 GN=vdrb PE=2 SV=2||[RefSeqProtSlim]|e-value:5e-135|CAD5116718.1|DgyrCDS5576 [Dimorphilus gyrociliatus]	#N/A
XLOC-000811	-0.351607	0.48	0.581	9.74928e-07	[Uniprot/Swissprot]|e-value:6e-34|sp|P54368|OAZ1_HUMAN|Ornithine decarboxylase antizyme 1 OS=Homo sapiens OX=9606 GN=OAZ1 PE=1 SV=3||[RefSeqProtSlim]|e-value:2e-52|CAC9665914.1|Ofus.G14900 [Owenia fusiformis]	#N/A
XLOC-056669	0.515146	0.192	0.15	9.96586e-07	[Uniprot/Swissprot]|e-value:3e-22|sp|Q2KIN1|DPM2_BOVIN|Dolichol phosphate-mannose biosynthesis regulatory protein OS=Bos taurus OX=9913 GN=DPM2 PE=3 SV=3||[RefSeqProtSlim]|e-value:8e-25|XP_035681632.1|dolichol phosphate-mannose biosynthesis regulatory protein-like [Branchiostoma floridae]	#N/A
XLOC-039653	0.523136	0.24	0.197	1.09345e-06	[Uniprot/Swissprot]|e-value:2e-56|sp|Q8I7Z2|DAD1_ARAVE|Dolichyl-diphosphooligosaccharide--protein glycosyltransferase subunit DAD1 OS=Araneus ventricosus OX=182803 GN=DAD1 PE=2 SV=1||[RefSeqProtSlim]|e-value:4e-61|KAG9431447.1|dolichyl-diphosphooligosaccharide--protein glycosyltransferase subunit DAD1 [Apis mellifera carnica]	#N/A
XLOC-002736	-0.263573	0.388	0.469	1.25328e-06	[Uniprot/Swissprot]|e-value:1e-106|sp|Q9VTP4|R10AB_DROME|60S ribosomal protein L10a-2 OS=Drosophila melanogaster OX=7227 GN=RpL10Ab PE=1 SV=2||[RefSeqProtSlim]|e-value:8e-115|XP_019633097.1|PREDICTED: 60S ribosomal protein L10a-like [Branchiostoma belcheri]	#N/A
XLOC-052373	-1.90233	0.067	0.111	1.30649e-06	[Uniprot/Swissprot]|e-value:8e-92|sp|P04571|SCP_HEDDI|Sarcoplasmic calcium-binding protein OS=Hediste diversicolor OX=126592 PE=1 SV=1||[RefSeqProtSlim]|e-value:3e-91|pdb|2SCP|A|Chain A, SARCOPLASMIC CALCIUM-BINDING PROTEIN	#N/A
XLOC-005518	-1.96061	0.068	0.111	1.35899e-06	[Uniprot/Swissprot]|e-value:2e-22|sp|Q10131|CEX1_CAEEL|Calexcitin-1 OS=Caenorhabditis elegans OX=6239 GN=cex-1 PE=4 SV=1||[RefSeqProtSlim]|e-value:1e-72|CAC9666315.1|Ofus.G141585 [Owenia fusiformis]	#N/A
XLOC-060687	-0.331649	0.454	0.532	1.72471e-06	[RefSeqProtSlim]|e-value:2e-14|XP_025104291.1|uncharacterized protein LOC112570193 [Pomacea canaliculata]||[Uniprot/Swissprot]|no similarity	#N/A
XLOC-040243	0.469721	0.197	0.155	1.7857e-06	[RefSeqProtSlim]|e-value:3e-05|ACL83355.1|uncharacterized protein Dmel_CG33170, isoform B [Drosophila melanogaster]||[Uniprot/Swissprot]|no similarity	#N/A
XLOC-058203	0.518143	0.119	0.083	1.89956e-06	[Uniprot/Swissprot]|e-value:0,0|sp|Q2T9X2|TCPD_BOVIN|T-complex protein 1 subunit delta OS=Bos taurus OX=9913 GN=CCT4 PE=1 SV=3||[RefSeqProtSlim]|e-value:0,0|XP_005093436.1|T-complex protein 1 subunit delta [Aplysia californica]	#N/A
XLOC-027927	0.498581	0.165	0.124	2.06892e-06	[Uniprot/Swissprot]|e-value:1e-50|sp|Q5R861|CHMP6_PONAB|Charged multivesicular body protein 6 OS=Pongo abelii OX=9601 GN=CHMP6 PE=2 SV=3||[RefSeqProtSlim]|e-value:6e-68|CAC9645724.1|Ofus.G10194 [Owenia fusiformis]	#N/A
XLOC-046273	-0.489888	0.099	0.148	2.17816e-06	[Uniprot/Swissprot]|e-value:2e-19|sp|P04352|CALM_CHLRE|Calmodulin OS=Chlamydomonas reinhardtii OX=3055 PE=1 SV=2||[RefSeqProtSlim]|e-value:9e-21|CAC9617770.1|Ofus.G08899 [Owenia fusiformis]	#N/A
XLOC-013264	-0.258123	0.081	0.13	2.98191e-06	[Uniprot/Swissprot]|e-value:6e-76|sp|Q9ESS0|DUS10_MOUSE|Dual specificity protein phosphatase 10 OS=Mus musculus OX=10090 GN=Dusp10 PE=2 SV=2||[RefSeqProtSlim]|e-value:5e-99|XP_011429094.1|dual specificity protein phosphatase 10 [Crassostrea gigas]	#N/A
XLOC-060077	-0.296276	0.101	0.154	3.82865e-06	[Uniprot/Swissprot]|e-value:0,002|sp|Q9NUC0|SRTD4_HUMAN|SERTA domain-containing protein 4 OS=Homo sapiens OX=9606 GN=SERTAD4 PE=1 SV=1||[RefSeqProtSlim]|e-value:2e-16|CAC9643902.1|Ofus.G093154 [Owenia fusiformis]	#N/A
XLOC-017067	-0.378126	0.142	0.2	4.10858e-06	[Uniprot/Swissprot]|e-value:2e-17|sp|Q61066|NR0B1_MOUSE|Nuclear receptor subfamily 0 group B member 1 OS=Mus musculus OX=10090 GN=Nr0b1 PE=1 SV=1||[RefSeqProtSlim]|e-value:3e-62|XP_005110472.1|serine-rich adhesin for platelets [Aplysia californica]	#N/A
XLOC-027820	0.440571	0.201	0.158	4.14555e-06	[RefSeqProtSlim]|e-value:2e-58|CAD5117862.1|DgyrCDS6607 [Dimorphilus gyrociliatus]||[Uniprot/Swissprot]|no similarity	#N/A
XLOC-005568	-0.448102	0.08	0.125	5.42293e-06	[Uniprot/Swissprot]|e-value:7e-74|sp|Q52L45|ILEU_XENLA|Leukocyte elastase inhibitor OS=Xenopus laevis OX=8355 GN=serpinb1 PE=2 SV=1||[RefSeqProtSlim]|e-value:2e-165|QWX94540.1|serpin family B-like protein [Platynereis dumerilii]	#N/A
XLOC-058432	-0.274243	0.249	0.32	6.30228e-06	[Uniprot/Swissprot]|e-value:1e-18|sp|Q5M9I5|QCR6_RAT|Cytochrome b-c1 complex subunit 6, mitochondrial OS=Rattus norvegicus OX=10116 GN=Uqcrh PE=3 SV=1||[RefSeqProtSlim]|e-value:5e-21|XP_005110018.1|cytochrome b-c1 complex subunit 6, mitochondrial [Aplysia californica]	#N/A
XLOC-017780	0.446549	0.398	0.364	7.26512e-06	[Uniprot/Swissprot]|e-value:1e-78|sp|Q9VI93|RN_DROME|Zinc finger protein rotund OS=Drosophila melanogaster OX=7227 GN=rn PE=1 SV=2||[RefSeqProtSlim]|e-value:7e-115|XP_034339303.1|zinc finger protein 182 [Crassostrea gigas]	#N/A
XLOC-004863	-0.258323	0.072	0.117	7.28357e-06	[Uniprot/Swissprot]|e-value:0,0|sp|Q0E908|HIL_DROME|Hillarin OS=Drosophila melanogaster OX=7227 GN=Hil PE=1 SV=1||[RefSeqProtSlim]|e-value:0,0|CAC9661983.1|Ofus.G112323 [Owenia fusiformis]	#N/A
XLOC-010029	0.462706	0.12	0.085	1.03875e-05	[Uniprot/Swissprot]|e-value:5e-64|sp|O46638|FKBP3_RABIT|Peptidyl-prolyl cis-trans isomerase FKBP3 OS=Oryctolagus cuniculus OX=9986 GN=FKBP3 PE=2 SV=2||[RefSeqProtSlim]|e-value:1e-63|XP_004083562.1|peptidyl-prolyl cis-trans isomerase FKBP3 [Oryzias latipes]	#N/A
XLOC-060583	0.468292	0.159	0.119	1.0481e-05	[Uniprot/Swissprot]|e-value:0,0|sp|Q8CFG5|CA2D3_RAT|Voltage-dependent calcium channel subunit alpha-2/delta-3 OS=Rattus norvegicus OX=10116 GN=Cacna2d3 PE=1 SV=1||[RefSeqProtSlim]|e-value:0,0|CAD5124217.1|DgyrCDS12514 [Dimorphilus gyrociliatus]	#N/A
XLOC-018476	0.519475	0.195	0.155	1.15532e-05	[Uniprot/Swissprot]|e-value:2e-91|sp|Q2NL13|TPPC5_BOVIN|Trafficking protein particle complex subunit 5 OS=Bos taurus OX=9913 GN=TRAPPC5 PE=2 SV=1||[RefSeqProtSlim]|e-value:3e-115|CAC9662076.1|Ofus.G112514 [Owenia fusiformis]	#N/A
XLOC-012634	0.275892	0.562	0.537	1.28911e-05	[Uniprot/Swissprot]|e-value:0,0|sp|Q9BLC5|HSP83_BOMMO|Heat shock protein 83 OS=Bombyx mori OX=7091 GN=Hsp83 PE=1 SV=1||[RefSeqProtSlim]|e-value:0,0|XP_016845773.1|heat shock protein 83 [Nasonia vitripennis]	#N/A
XLOC-027657	-0.703	0.122	0.174	1.30468e-05	[Uniprot/Swissprot]|e-value:0,0|sp|Q16974|KPC1_APLCA|Calcium-dependent protein kinase C OS=Aplysia californica OX=6500 GN=PRKC1 PE=1 SV=2||[RefSeqProtSlim]|e-value:0,0|QWX94525.1|protein kinase C, partial [Platynereis dumerilii]	#N/A
XLOC-001639	-0.553533	0.071	0.113	1.33508e-05	[Uniprot/Swissprot]|e-value:3e-50|sp|Q93212|SOL1_CAEEL|Suppressor of lurcher protein 1 OS=Caenorhabditis elegans OX=6239 GN=sol-1 PE=1 SV=3||[RefSeqProtSlim]|e-value:0,0|CAC9498967.1|Ofus.G022160 [Owenia fusiformis]	#N/A
XLOC-046435	-0.305487	0.069	0.111	1.64178e-05	[Uniprot/Swissprot]|e-value:3e-82|sp|Q923G2|RPAB3_MOUSE|DNA-directed RNA polymerases I, II, and III subunit RPABC3 OS=Mus musculus OX=10090 GN=Polr2h PE=1 SV=3||[RefSeqProtSlim]|e-value:1e-89|XP_011431082.1|DNA-directed RNA polymerases I, II, and III subunit RPABC3 [Crassostrea gigas]	#N/A
XLOC-059387	0.438988	0.332	0.298	1.83667e-05	[Uniprot/Swissprot]|e-value:0,0|sp|Q16975|KPC2_APLCA|Calcium-independent protein kinase C OS=Aplysia californica OX=6500 GN=PRKC2 PE=1 SV=1||[RefSeqProtSlim]|e-value:0,0|NP_001191401.1|calcium-independent protein kinase C [Aplysia californica]	#N/A
XLOC-027110	-0.41156	0.063	0.104	1.83772e-05	[Uniprot/Swissprot]|e-value:3e-05|sp|A0A087WPF7|AUTS2_MOUSE|Autism susceptibility gene 2 protein homolog OS=Mus musculus OX=10090 GN=Auts2 PE=1 SV=2||[RefSeqProtSlim]|e-value:3e-19|CAC9554986.1|Ofus.G042304 [Owenia fusiformis]	#N/A
XLOC-013411	-0.267503	0.086	0.133	2.04935e-05	[Uniprot/Swissprot]|e-value:5e-46|sp|P51572|BAP31_HUMAN|B-cell receptor-associated protein 31 OS=Homo sapiens OX=9606 GN=BCAP31 PE=1 SV=3||[RefSeqProtSlim]|e-value:2e-56|XP_034306524.1|B-cell receptor-associated protein 31 [Crassostrea gigas]	#N/A
XLOC-004615	0.539259	0.137	0.101	2.0746e-05	[Uniprot/Swissprot]|e-value:2e-62|sp|Q3T1J8|RTF2_RAT|Replication termination factor 2 OS=Rattus norvegicus OX=10116 GN=Rtf2 PE=2 SV=1||[RefSeqProtSlim]|e-value:2e-89|XP_011418301.2|replication termination factor 2 [Crassostrea gigas]	#N/A
XLOC-058817	-0.426923	0.06	0.101	2.34182e-05	[Uniprot/Swissprot]|e-value:1e-10|sp|Q9HC98|NEK6_HUMAN|Serine/threonine-protein kinase Nek6 OS=Homo sapiens OX=9606 GN=NEK6 PE=1 SV=2||[RefSeqProtSlim]|e-value:1e-63|CAC9554335.1|Ofus.G041782 [Owenia fusiformis]	#N/A
XLOC-023193	-0.260695	0.093	0.142	2.75458e-05	[Uniprot/Swissprot]|e-value:3e-157|sp|Q9UQB3|CTND2_HUMAN|Catenin delta-2 OS=Homo sapiens OX=9606 GN=CTNND2 PE=1 SV=3||[RefSeqProtSlim]|e-value:0,0|CAC9674813.1|Ofus.G26441 [Owenia fusiformis]	#N/A
XLOC-000948	0.487368	0.11	0.077	2.85362e-05	[Uniprot/Swissprot]|e-value:9e-31|sp|Q5R4U9|SORCN_PONAB|Sorcin OS=Pongo abelii OX=9601 GN=SRI PE=2 SV=1||[RefSeqProtSlim]|e-value:2e-87|CAC9576333.1|Ofus.G069 [Owenia fusiformis]	#N/A
XLOC-046514	-0.363235	0.064	0.105	3.03647e-05	[Uniprot/Swissprot]|e-value:2e-119|sp|O57429|UBP2_CHICK|Ubiquitin carboxyl-terminal hydrolase 2 OS=Gallus gallus OX=9031 GN=USP2 PE=2 SV=1||[RefSeqProtSlim]|e-value:3e-139|CAC9609749.1|Ofus.G071924 [Owenia fusiformis]	#N/A
XLOC-037851	-0.287719	0.109	0.159	3.15994e-05	[Uniprot/Swissprot]|e-value:8e-20|sp|Q91ZR3|ZHANG_MOUSE|CREB/ATF bZIP transcription factor OS=Mus musculus OX=10090 GN=Crebzf PE=1 SV=2||[RefSeqProtSlim]|e-value:1e-33|OWF43023.1|CREB/ATF bZIP transcription factor [Mizuhopecten yessoensis]	#N/A
XLOC-023241	-0.298103	0.121	0.174	3.2867e-05	[Uniprot/Swissprot]|e-value:0,0|sp|Q8WXG6|MADD_HUMAN|MAP kinase-activating death domain protein OS=Homo sapiens OX=9606 GN=MADD PE=1 SV=2||[RefSeqProtSlim]|e-value:0,0|XP_034330566.1|MAP kinase-activating death domain protein isoform X7 [Crassostrea gigas]	#N/A
XLOC-002620	0.494664	0.188	0.149	3.35712e-05	[Uniprot/Swissprot]|e-value:1e-42|sp|P62997|TRA2B_RAT|Transformer-2 protein homolog beta OS=Rattus norvegicus OX=10116 GN=Tra2b PE=1 SV=1||[RefSeqProtSlim]|e-value:2e-48|OWF38207.1|Transformer-2 protein-like alpha [Mizuhopecten yessoensis]	#N/A
XLOC-039962	-0.376704	0.095	0.142	3.41738e-05	[Uniprot/Swissprot]|e-value:0,067|sp|Q756Q3|NPC2_ASHGO|Phosphatidylglycerol/phosphatidylinositol transfer protein OS=Ashbya gossypii (strain ATCC 10895 / CBS 109.51 / FGSC 9923 / NRRL Y-1056) OX=284811 GN=NPC2 PE=3 SV=1||[RefSeqProtSlim]|e-value:2e-04|XP_019928834.2|uncharacterized protein LOC109617045 [Crassostrea gigas]	#N/A
XLOC-035567	-0.483647	0.126	0.176	4.07018e-05	[Uniprot/Swissprot]|e-value:0,014|sp|P85828|PROH3_APIME|Prohormone-3 OS=Apis mellifera OX=7460 PE=1 SV=1||[RefSeqProtSlim]|e-value:9e-23|QUP52018.1|prohormone-3 [Urechis unicinctus]	prohormone 3
XLOC-064349	0.423045	0.171	0.129	5.28399e-05	[Uniprot/Swissprot]|e-value:3e-25|sp|Q7RTY1|MOT9_HUMAN|Monocarboxylate transporter 9 OS=Homo sapiens OX=9606 GN=SLC16A9 PE=1 SV=1||[RefSeqProtSlim]|e-value:8e-43|CAC9663903.1|Ofus.G122821 [Owenia fusiformis]	#N/A
XLOC-052291	0.481132	0.122	0.087	5.41877e-05	[Uniprot/Swissprot]|e-value:2e-47|sp|P78417|GSTO1_HUMAN|Glutathione S-transferase omega-1 OS=Homo sapiens OX=9606 GN=GSTO1 PE=1 SV=2||[RefSeqProtSlim]|e-value:4e-74|AEI70675.1|GST-omega, partial [Perinereis nuntia]	#N/A
XLOC-012307	0.628177	0.11	0.077	5.88626e-05	[Uniprot/Swissprot]|e-value:1e-40|sp|Q03017|CACT_DROME|NF-kappa-B inhibitor cactus OS=Drosophila melanogaster OX=7227 GN=cact PE=1 SV=2||[RefSeqProtSlim]|e-value:1e-50|XP_025104217.1|NF-kappa-B inhibitor alpha-like [Pomacea canaliculata]	#N/A
XLOC-060140	0.433492	0.211	0.171	6.14701e-05	[Uniprot/Swissprot]|e-value:7e-109|sp|Q60803|TRAF3_MOUSE|TNF receptor-associated factor 3 OS=Mus musculus OX=10090 GN=Traf3 PE=1 SV=2||[RefSeqProtSlim]|e-value:1e-111|XP_025104197.1|TNF receptor-associated factor 3-like [Pomacea canaliculata]	#N/A
XLOC-004710	0.341008	0.357	0.317	6.90045e-05	[Uniprot/Swissprot]|e-value:0,0|sp|Q96GM5|SMRD1_HUMAN|SWI/SNF-related matrix-associated actin-dependent regulator of chromatin subfamily D member 1 OS=Homo sapiens OX=9606 GN=SMARCD1 PE=1 SV=2||[RefSeqProtSlim]|e-value:0,0|XP_021371113.1|SWI/SNF-related matrix-associated actin-dependent regulator of chromatin subfamily D member 1-like isoform X3 [Mizuhopecten yessoensis]	#N/A
XLOC-001832	-0.362612	0.272	0.34	7.15438e-05	[Uniprot/Swissprot]|e-value:2e-93|sp|P40423|SQH_DROME|Myosin regulatory light chain sqh OS=Drosophila melanogaster OX=7227 GN=sqh PE=1 SV=1||[RefSeqProtSlim]|e-value:5e-97|AAI63800.1|Si:dkey-216e9.5 protein [Danio rerio]	sm-mrlc
XLOC-056379	0.474013	0.254	0.22	9.75156e-05	[Uniprot/Swissprot]|e-value:1e-62|sp|Q5ZMC0|EDF1_CHICK|Endothelial differentiation-related factor 1 homolog OS=Gallus gallus OX=9031 GN=EDF1 PE=2 SV=1||[RefSeqProtSlim]|e-value:6e-67|XP_019640969.1|PREDICTED: endothelial differentiation-related factor 1 homolog [Branchiostoma belcheri]	#N/A
XLOC-043723	0.469247	0.228	0.19	0.000107162	[Uniprot/Swissprot]|e-value:9e-73|sp|O95807|TM50A_HUMAN|Transmembrane protein 50A OS=Homo sapiens OX=9606 GN=TMEM50A PE=1 SV=1||[RefSeqProtSlim]|e-value:2e-76|XP_035686752.1|transmembrane protein 50B-like isoform X1 [Branchiostoma floridae]	#N/A
XLOC-011916	0.389323	0.107	0.074	0.000108356	[Uniprot/Swissprot]|e-value:7e-72|sp|Q6PDC8|MFD4A_MOUSE|Major facilitator superfamily domain-containing protein 4A OS=Mus musculus OX=10090 GN=Mfsd4a PE=2 SV=2||[RefSeqProtSlim]|e-value:1e-130|CAC9472282.1|Ofus.G012698 [Owenia fusiformis]	#N/A
XLOC-034321	-0.310085	0.105	0.153	0.000111083	[Uniprot/Swissprot]|e-value:2e-25|sp|Q8Q0U0|Y045_METMA|Putative ankyrin repeat protein MM_0045 OS=Methanosarcina mazei (strain ATCC BAA-159 / DSM 3647 / Goe1 / Go1 / JCM 11833 / OCM 88) OX=192952 GN=MM_0045 PE=4 SV=1||[RefSeqProtSlim]|e-value:4e-107|XP_021355949.1|tankyrase-2-like [Mizuhopecten yessoensis]	#N/A
XLOC-025976	0.567391	0.179	0.143	0.000121772	[Uniprot/Swissprot]|e-value:2e-67|sp|O08740|RPB11_MOUSE|DNA-directed RNA polymerase II subunit RPB11 OS=Mus musculus OX=10090 GN=Polr2j PE=1 SV=1||[RefSeqProtSlim]|e-value:1e-67|XP_025089929.1|DNA-directed RNA polymerase II subunit RPB11 [Pomacea canaliculata]	#N/A
XLOC-000264	0.378261	0.389	0.354	0.000138943	[Uniprot/Swissprot]|e-value:9e-37|sp|Q9QY33|TSN3_MOUSE|Tetraspanin-3 OS=Mus musculus OX=10090 GN=Tspan3 PE=1 SV=1||[RefSeqProtSlim]|e-value:3e-63|CAC9610635.1|Ofus.G072328 [Owenia fusiformis]	#N/A
XLOC-058110	0.481592	0.151	0.117	0.000139442	[Uniprot/Swissprot]|e-value:1e-43|sp|Q5D018|RBM8A_DANRE|RNA-binding protein 8A OS=Danio rerio OX=7955 GN=rbm8a PE=2 SV=1||[RefSeqProtSlim]|e-value:1e-46|CAC9605210.1|Ofus.G07852 [Owenia fusiformis]	#N/A
XLOC-034210	0.410338	0.14	0.104	0.000140623	[RefSeqProtSlim]|e-value:0,004|XP_035663441.1|uncharacterized protein LOC118407129 [Branchiostoma floridae]||[Uniprot/Swissprot]|no similarity	#N/A
XLOC-014398	0.385907	0.145	0.108	0.000142428	[Uniprot/Swissprot]|no similarity||[RefSeqProtSlim]|no similarity	#N/A
XLOC-053869	0.379223	0.329	0.294	0.000185849	[Uniprot/Swissprot]|e-value:8e-14|sp|Q20591|VA0E_CAEEL|V-type proton ATPase subunit e OS=Caenorhabditis elegans OX=6239 GN=vha-17 PE=3 SV=2||[RefSeqProtSlim]|e-value:4e-14|XP_011443056.1|V-type proton ATPase subunit e 2 [Crassostrea gigas]	#N/A
XLOC-021117	0.486719	0.121	0.088	0.000197889	[Uniprot/Swissprot]|e-value:4e-06|sp|P42297|YXIE_BACSU|Universal stress protein YxiE OS=Bacillus subtilis (strain 168) OX=224308 GN=yxiE PE=3 SV=1||[RefSeqProtSlim]|e-value:1e-55|CAD5121877.1|DgyrCDS10339 [Dimorphilus gyrociliatus]	#N/A
XLOC-051365	0.494374	0.157	0.121	0.000207754	[Uniprot/Swissprot]|e-value:2e-18|sp|Q49AM3|TTC31_HUMAN|Tetratricopeptide repeat protein 31 OS=Homo sapiens OX=9606 GN=TTC31 PE=1 SV=3||[RefSeqProtSlim]|e-value:3e-156|CAC9480639.1|Ofus.G013715 [Owenia fusiformis]	#N/A
XLOC-058114	-0.280231	0.064	0.103	0.000221136	[Uniprot/Swissprot]|e-value:0,0|sp|Q01062|PDE2A_RAT|cGMP-dependent 3',5'-cyclic phosphodiesterase OS=Rattus norvegicus OX=10116 GN=Pde2a PE=1 SV=2||[RefSeqProtSlim]|e-value:0,0|BAE34768.1|unnamed protein product [Mus musculus]	#N/A
XLOC-018928	0.402519	0.253	0.214	0.0002278	[Uniprot/Swissprot]|e-value:1e-46|sp|P83917|CBX1_MOUSE|Chromobox protein homolog 1 OS=Mus musculus OX=10090 GN=Cbx1 PE=1 SV=1||[RefSeqProtSlim]|e-value:3e-64|XP_025083919.1|chromobox protein homolog 1-like [Pomacea canaliculata]	#N/A
XLOC-059508	0.433437	0.122	0.089	0.000351143	[Uniprot/Swissprot]|e-value:1e-11|sp|P29294|MYLK_RABIT|Myosin light chain kinase, smooth muscle OS=Oryctolagus cuniculus OX=9986 GN=MYLK PE=1 SV=2||[RefSeqProtSlim]|e-value:8e-15|XP_021347565.1|uncharacterized protein LOC110446637 [Mizuhopecten yessoensis]	#N/A
XLOC-012101	0.454319	0.106	0.076	0.000457373	[Uniprot/Swissprot]|e-value:0,0|sp|P62334|PRS10_MOUSE|26S proteasome regulatory subunit 10B OS=Mus musculus OX=10090 GN=Psmc6 PE=1 SV=1||[RefSeqProtSlim]|e-value:0,0|XP_005104156.1|26S proteasome regulatory subunit 10B [Aplysia californica]	#N/A
XLOC-037602	0.436223	0.125	0.092	0.000466097	[Uniprot/Swissprot]|e-value:3e-87|sp|Q9UPY8|MARE3_HUMAN|Microtubule-associated protein RP/EB family member 3 OS=Homo sapiens OX=9606 GN=MAPRE3 PE=1 SV=1||[RefSeqProtSlim]|e-value:5e-91|XP_005158903.1|microtubule-associated protein, RP/EB family, member 3a isoform X1 [Danio rerio]	#N/A
XLOC-043742	0.457192	0.107	0.076	0.000483422	[Uniprot/Swissprot]|e-value:7e-75|sp|Q568Z6|IST1_RAT|IST1 homolog OS=Rattus norvegicus OX=10116 GN=Ist1 PE=2 SV=1||[RefSeqProtSlim]|e-value:9e-92|XP_011423058.2|IST1 homolog [Crassostrea gigas]	#N/A
XLOC-050957	-0.342815	0.129	0.177	0.000535919	[RefSeqProtSlim]|e-value:9e-08|CAC9533721.1|Ofus.G032921, partial [Owenia fusiformis]||[Uniprot/Swissprot]|no similarity	#N/A
XLOC-023985	0.514835	0.148	0.114	0.000567489	[Uniprot/Swissprot]|e-value:7e-46|sp|Q66KB9|BL1S2_XENTR|Biogenesis of lysosome-related organelles complex 1 subunit 2 OS=Xenopus tropicalis OX=8364 GN=bloc1s2 PE=2 SV=1||[RefSeqProtSlim]|e-value:8e-51|CAC9647863.1|Ofus.G10546 [Owenia fusiformis]	#N/A
XLOC-002560	-0.290902	0.351	0.42	0.000574434	[Uniprot/Swissprot]|e-value:3e-20|sp|P10606|COX5B_HUMAN|Cytochrome c oxidase subunit 5B, mitochondrial OS=Homo sapiens OX=9606 GN=COX5B PE=1 SV=2||[RefSeqProtSlim]|e-value:1e-63|PVD22985.1|hypothetical protein C0Q70_16245 [Pomacea canaliculata]	#N/A
XLOC-054898	-0.905866	0.409	0.458	0.000635384	[Uniprot/Swissprot]|e-value:1e-05|sp|A6H742|PLSI_BOVIN|Plastin-1 OS=Bos taurus OX=9913 GN=PLS1 PE=2 SV=1||[RefSeqProtSlim]|e-value:2e-06|XP_004073598.1|plastin-3-like [Oryzias latipes]	#N/A
XLOC-045286	-0.370456	0.067	0.105	0.000710497	[RefSeqProtSlim]|e-value:8e-04|VDH92574.1|Hypothetical predicted protein [Mytilus galloprovincialis]||[Uniprot/Swissprot]|no similarity	#N/A
XLOC-051393	0.565283	0.152	0.118	0.000767645	[Uniprot/Swissprot]|e-value:4e-18|sp|Q0DAE4|GRXC8_ORYSJ|Glutaredoxin-C8 OS=Oryza sativa subsp. japonica OX=39947 GN=GRXC8 PE=2 SV=2||[RefSeqProtSlim]|e-value:7e-46|XP_025076861.1|glutaredoxin-1-like [Pomacea canaliculata]	#N/A
XLOC-056204	0.37426	0.111	0.079	0.000841099	[RefSeqProtSlim]|e-value:5e-28|XP_021368696.1|uncharacterized protein LOC110460218 [Mizuhopecten yessoensis]||[Uniprot/Swissprot]|no similarity	#N/A
XLOC-005670	0.428448	0.117	0.086	0.000866092	[Uniprot/Swissprot]|e-value:2e-113|sp|Q5F3Z7|CTSL2_CHICK|CTD small phosphatase-like protein 2 OS=Gallus gallus OX=9031 GN=CTDSPL2 PE=2 SV=2||[RefSeqProtSlim]|e-value:7e-115|XP_025080594.1|CTD small phosphatase-like protein 2 [Pomacea canaliculata]	#N/A
XLOC-027689	0.435723	0.116	0.085	0.000924456	[Uniprot/Swissprot]|e-value:0,002|sp|P28829|BYR2_SCHPO|Protein kinase byr2 OS=Schizosaccharomyces pombe (strain 972 / ATCC 24843) OX=284812 GN=byr2 PE=1 SV=1||[RefSeqProtSlim]|e-value:1e-30|XP_035691774.1|uncharacterized protein LOC118426462 isoform X2 [Branchiostoma floridae]	#N/A
XLOC-056327	-0.353776	0.074	0.112	0.000967391	[Uniprot/Swissprot]|no similarity||[RefSeqProtSlim]|no similarity	#N/A
XLOC-062591	0.460675	0.1	0.071	0.00100513	[Uniprot/Swissprot]|e-value:8e-162|sp|O43679|LDB2_HUMAN|LIM domain-binding protein 2 OS=Homo sapiens OX=9606 GN=LDB2 PE=1 SV=1||[RefSeqProtSlim]|e-value:0,0|XP_035826513.1|LIM domain-binding protein 2 isoform X5 [Aplysia californica]	#N/A
XLOC-019730	-0.285506	0.123	0.17	0.00103333	[Uniprot/Swissprot]|e-value:1e-134|sp|A5A6K7|CBPE_PANTR|Carboxypeptidase E OS=Pan troglodytes OX=9598 GN=CPE PE=2 SV=1||[RefSeqProtSlim]|e-value:4e-147|CAC9648148.1|Ofus.G10588, partial [Owenia fusiformis]	#N/A
XLOC-000915	0.446225	0.209	0.175	0.00125665	[Uniprot/Swissprot]|e-value:9e-121|sp|P22129|RB11B_DIPOM|Ras-related protein Rab-11B OS=Diplobatis ommata OX=1870830 PE=2 SV=1||[RefSeqProtSlim]|e-value:4e-135|CAC9666371.1|Ofus.G141728 [Owenia fusiformis]	#N/A
XLOC-064608	0.398589	0.127	0.095	0.00179515	[Uniprot/Swissprot]|e-value:1e-27|sp|Q5F3S2|PKHB2_CHICK|Pleckstrin homology domain-containing family B member 2 OS=Gallus gallus OX=9031 GN=PLEKHB2 PE=2 SV=1||[RefSeqProtSlim]|e-value:1e-45|XP_034328465.1|pleckstrin homology domain-containing family B member 2-like [Crassostrea gigas]	#N/A
XLOC-043866	0.362185	0.198	0.161	0.00189958	[Uniprot/Swissprot]|e-value:9e-49|sp|Q0IHQ9|PXYP1_XENTR|2-phosphoxylose phosphatase 1 OS=Xenopus tropicalis OX=8364 GN=pxylp1 PE=2 SV=1||[RefSeqProtSlim]|e-value:1e-68|XP_021363491.1|2-phosphoxylose phosphatase 1-like [Mizuhopecten yessoensis]	#N/A
XLOC-021487	-0.298461	0.207	0.264	0.0020973	[Uniprot/Swissprot]|e-value:0,0|sp|P20241|NRG_DROME|Neuroglian OS=Drosophila melanogaster OX=7227 GN=Nrg PE=1 SV=2||[RefSeqProtSlim]|e-value:0,0|CAC9475790.1|Ofus.G013107 [Owenia fusiformis]	#N/A
XLOC-004376	0.490189	0.152	0.121	0.00244991	[Uniprot/Swissprot]|e-value:2e-31|sp|Q8MQI6|ELOF1_DROME|Transcription elongation factor 1 homolog OS=Drosophila melanogaster OX=7227 GN=CG40228 PE=3 SV=1||[RefSeqProtSlim]|e-value:5e-32|CAD5112015.1|DgyrCDS1265 [Dimorphilus gyrociliatus]	#N/A
XLOC-055005	-0.315041	0.091	0.13	0.00346604	[Uniprot/Swissprot]|e-value:1e-116|sp|Q62371|DDR2_MOUSE|Discoidin domain-containing receptor 2 OS=Mus musculus OX=10090 GN=Ddr2 PE=1 SV=2||[RefSeqProtSlim]|e-value:0,0|XP_021349628.1|discoidin domain-containing receptor 2-like isoform X1 [Mizuhopecten yessoensis]	#N/A
XLOC-009167	0.435684	0.143	0.111	0.00466921	[Uniprot/Swissprot]|e-value:3e-61|sp|Q9JHS3|LTOR2_MOUSE|Ragulator complex protein LAMTOR2 OS=Mus musculus OX=10090 GN=Lamtor2 PE=1 SV=1||[RefSeqProtSlim]|e-value:2e-61|NP_001003549.2|ragulator complex protein LAMTOR2 [Danio rerio]	#N/A
XLOC-021302	-1.00808	0.133	0.173	0.00605309	[Uniprot/Swissprot]|e-value:0,0|sp|Q15147|PLCB4_HUMAN|1-phosphatidylinositol 4,5-bisphosphate phosphodiesterase beta-4 OS=Homo sapiens OX=9606 GN=PLCB4 PE=1 SV=3||[RefSeqProtSlim]|e-value:0,0|XP_025105033.1|1-phosphatidylinositol 4,5-bisphosphate phosphodiesterase beta-4-like isoform X3 [Pomacea canaliculata]	#N/A
XLOC-041288	0.45336	0.174	0.143	0.00720379	[Uniprot/Swissprot]|e-value:2e-57|sp|Q5R6C9|UB2V2_PONAB|Ubiquitin-conjugating enzyme E2 variant 2 OS=Pongo abelii OX=9601 GN=UBE2V2 PE=2 SV=1||[RefSeqProtSlim]|e-value:5e-57|AAB04629.1|CROC-1B, partial [Gallus gallus]	#N/A
XLOC-003306	0.274962	0.134	0.101	0.00725105	[RefSeqProtSlim]|e-value:1e-47|XP_035690880.1|uncharacterized protein LOC118425863 isoform X1 [Branchiostoma floridae]||[Uniprot/Swissprot]|no similarity	#N/A
XLOC-011215	0.430109	0.201	0.169	0.00742924	[Uniprot/Swissprot]|e-value:2e-142|sp|Q28104|COPE_BOVIN|Coatomer subunit epsilon OS=Bos taurus OX=9913 GN=COPE PE=1 SV=3||[RefSeqProtSlim]|e-value:3e-164|XP_005103288.2|coatomer subunit epsilon [Aplysia californica]	#N/A
XLOC-027315	0.357167	0.166	0.131	0.00766662	[Uniprot/Swissprot]|e-value:0,0|sp|Q9EQ60|CAC1H_RAT|Voltage-dependent T-type calcium channel subunit alpha-1H OS=Rattus norvegicus OX=10116 GN=Cacna1h PE=2 SV=2||[RefSeqProtSlim]|e-value:0,0|CAC9646769.1|Ofus.G10373, partial [Owenia fusiformis]	#N/A
XLOC-056825	0.253616	0.11	0.08	0.00914456	[Uniprot/Swissprot]|no similarity||[RefSeqProtSlim]|no similarity	#N/A
XLOC-050964	-0.947116	0.066	0.1	0.0116685	[Uniprot/Swissprot]|e-value:1e-133|sp|Q9NFT7|HXK2_DROME|Hexokinase type 2 OS=Drosophila melanogaster OX=7227 GN=Hex-t2 PE=2 SV=4||[RefSeqProtSlim]|e-value:0,0|CAC9484242.1|Ofus.G014488 [Owenia fusiformis]	#N/A
XLOC-012540	0.460817	0.155	0.125	0.0123456	[Uniprot/Swissprot]|e-value:0,0|sp|Q5R7R9|SNW1_PONAB|SNW domain-containing protein 1 OS=Pongo abelii OX=9601 GN=SNW1 PE=2 SV=1||[RefSeqProtSlim]|e-value:0,0|CAC9667810.1|Ofus.G151855, partial [Owenia fusiformis]	#N/A
XLOC-067348	-0.281557	0.574	0.622	0.0125452	[Uniprot/Swissprot]|e-value:5e-23|sp|P08570|RLA1_DROME|60S acidic ribosomal protein P1 OS=Drosophila melanogaster OX=7227 GN=RpLP1 PE=1 SV=2||[RefSeqProtSlim]|e-value:6e-23|XP_001602423.1|60S acidic ribosomal protein P1 [Nasonia vitripennis]	#N/A
XLOC-022851	0.426612	0.264	0.234	0.0143289	[Uniprot/Swissprot]|e-value:1e-26|sp|P21328|RTJK_DROME|RNA-directed DNA polymerase from mobile element jockey OS=Drosophila melanogaster OX=7227 GN=pol PE=1 SV=1||[RefSeqProtSlim]|e-value:7e-58|XP_031781834.1|uncharacterized protein LOC116416724 [Nasonia vitripennis]	#N/A
XLOC-004281	0.435232	0.155	0.125	0.0147458	[Uniprot/Swissprot]|e-value:2e-141|sp|P25786|PSA1_HUMAN|Proteasome subunit alpha type-1 OS=Homo sapiens OX=9606 GN=PSMA1 PE=1 SV=1||[RefSeqProtSlim]|e-value:2e-159|UCK81594.1|proteasome subunit alpha type-1 [Arenicola marina]	#N/A
XLOC-050562	0.417017	0.161	0.13	0.017662	[Uniprot/Swissprot]|e-value:1e-80|sp|Q7T339|CHMP5_DANRE|Charged multivesicular body protein 5 OS=Danio rerio OX=7955 GN=chmp5 PE=2 SV=1||[RefSeqProtSlim]|e-value:3e-91|CAC9564314.1|Ofus.G05912 [Owenia fusiformis]	#N/A
XLOC-059071	-0.274424	0.109	0.15	0.0193582	[Uniprot/Swissprot]|e-value:0,0|sp|Q91309|F26_LITCT|6-phosphofructo-2-kinase/fructose-2,6-bisphosphatase OS=Lithobates catesbeianus OX=8400 PE=2 SV=1||[RefSeqProtSlim]|e-value:0,0|CAD5123983.1|DgyrCDS12292 [Dimorphilus gyrociliatus]	#N/A
XLOC-067448	0.402988	0.131	0.103	0.0197508	[Uniprot/Swissprot]|e-value:3e-100|sp|Q6TGY8|EMC2_DANRE|ER membrane protein complex subunit 2 OS=Danio rerio OX=7955 GN=emc2 PE=2 SV=1||[RefSeqProtSlim]|e-value:2e-105|PVD32057.1|hypothetical protein C0Q70_07484 [Pomacea canaliculata]	#N/A
XLOC-015651	0.26415	0.135	0.104	0.020177	[Uniprot/Swissprot]|e-value:4e-61|sp|Q96L42|KCNH8_HUMAN|Potassium voltage-gated channel subfamily H member 8 OS=Homo sapiens OX=9606 GN=KCNH8 PE=2 SV=2||[RefSeqProtSlim]|e-value:2e-65|XP_035661277.1|potassium voltage-gated channel subfamily H member 8-like isoform X2 [Branchiostoma floridae]	#N/A
XLOC-062487	0.436015	0.183	0.152	0.0202678	[Uniprot/Swissprot]|e-value:0,055|sp|P16646|PMP22_MOUSE|Peripheral myelin protein 22 OS=Mus musculus OX=10090 GN=Pmp22 PE=2 SV=2||[RefSeqProtSlim]|e-value:3e-67|CAD5118784.1|DgyrCDS7463 [Dimorphilus gyrociliatus]	#N/A
XLOC-060048	0.425875	0.189	0.159	0.0227216	[Uniprot/Swissprot]|e-value:2e-156|sp|P60901|PSA6_RAT|Proteasome subunit alpha type-6 OS=Rattus norvegicus OX=10116 GN=Psma6 PE=1 SV=1||[RefSeqProtSlim]|e-value:1e-160|UCK81597.1|proteasome subunit alpha type-6, partial [Arenicola marina]	#N/A
XLOC-021126	0.420526	0.147	0.117	0.0243371	[Uniprot/Swissprot]|e-value:0,002|sp|Q6AZD1|T179A_DANRE|Transmembrane protein 179 OS=Danio rerio OX=7955 GN=tmem179 PE=2 SV=1||[RefSeqProtSlim]|e-value:4e-30|CAD5120525.1|DgyrCDS9090 [Dimorphilus gyrociliatus]	#N/A
XLOC-045285	-0.277896	0.475	0.541	0.0256193	[Uniprot/Swissprot]|e-value:2e-24|sp|Q9TTT7|CX6A1_RABIT|Cytochrome c oxidase subunit 6A1, mitochondrial OS=Oryctolagus cuniculus OX=9986 GN=COX6A1 PE=3 SV=1||[RefSeqProtSlim]|e-value:8e-29|XP_035687027.1|cytochrome c oxidase subunit 6A1, mitochondrial-like isoform X1 [Branchiostoma floridae]	#N/A
XLOC-047090	0.402913	0.111	0.083	0.0265689	[Uniprot/Swissprot]|e-value:2e-39|sp|Q1L673|VDRB_DANRE|Vitamin D3 receptor B OS=Danio rerio OX=7955 GN=vdrb PE=2 SV=2||[RefSeqProtSlim]|e-value:9e-74|CAC9606999.1|Ofus.G071141 [Owenia fusiformis]	#N/A
XLOC-024002	-0.272127	0.076	0.11	0.0356199	[Uniprot/Swissprot]|e-value:0,0|sp|Q9UPW5|CBPC1_HUMAN|Cytosolic carboxypeptidase 1 OS=Homo sapiens OX=9606 GN=AGTPBP1 PE=1 SV=3||[RefSeqProtSlim]|e-value:0,0|CAC9605564.1|Ofus.G07898 [Owenia fusiformis]	#N/A
XLOC-001577	0.407083	0.158	0.126	0.037569	[Uniprot/Swissprot]|e-value:0,0|sp|P17970|KCNAB_DROME|Potassium voltage-gated channel protein Shab OS=Drosophila melanogaster OX=7227 GN=Shab PE=1 SV=2||[RefSeqProtSlim]|e-value:0,0|XP_025111238.1|LOW QUALITY PROTEIN: uncharacterized protein LOC112574399 [Pomacea canaliculata]	#N/A
XLOC-003117	0.442622	0.143	0.114	0.0381005	[Uniprot/Swissprot]|e-value:0,0|sp|Q7ZYC4|ACBG2_XENLA|Long-chain-fatty-acid--CoA ligase ACSBG2 OS=Xenopus laevis OX=8355 GN=acsbg2 PE=2 SV=1||[RefSeqProtSlim]|e-value:0,0|VDH94378.1|long-chain-fatty-acid--CoA ligase ACSBG [Mytilus galloprovincialis]	#N/A
XLOC-039286	0.396895	0.198	0.167	0.0486118	[Uniprot/Swissprot]|e-value:0,001|sp|P39598|YWBO_BACSU|Uncharacterized protein YwbO OS=Bacillus subtilis (strain 168) OX=224308 GN=ywbO PE=4 SV=1||[RefSeqProtSlim]|e-value:2e-60|XP_019929877.2|uncharacterized protein YwbO [Crassostrea gigas]	#N/A
Cluster 1 "Epidermal cells_i"
Gene	avg_log2FC	% cluster	% rest	p_val_adj	BLAST annotation	Gene name in Platynereis
XLOC-057705	5.62509	0.447	0.066	0	[RefSeqProtSlim]|e-value:3e-21|QBA88388.1|Matrix metalloproteinase 1_14, partial [Platynereis dumerilii]||[Uniprot/Swissprot]|no similarity	#N/A
XLOC-052258	5.03855	0.353	0.039	0	[Uniprot/Swissprot]|e-value:5e-112|sp|P26221|GUN4_THEFU|Endoglucanase E-4 OS=Thermobifida fusca OX=2021 GN=celD PE=1 SV=2||[RefSeqProtSlim]|e-value:6e-175|pdb|4ZG8|A|Chain A, Endoglucanase	#N/A
XLOC-045781	4.57741	0.323	0.022	0	[Uniprot/Swissprot]|e-value:4e-37|sp|Q7PEV7|CL14D_ANOGA|CLIP domain-containing serine protease 14D OS=Anopheles gambiae OX=7165 GN=CLIPB4 PE=2 SV=1||[RefSeqProtSlim]|e-value:2e-39|XP_035679207.1|plasminogen-like [Branchiostoma floridae]	#N/A
XLOC-012220	4.09396	0.174	0.014	0	[Uniprot/Swissprot]|e-value:0,044|sp|Q5NNQ4|RLMN_ZYMMO|Dual-specificity RNA methyltransferase RlmN OS=Zymomonas mobilis subsp. mobilis (strain ATCC 31821 / ZM4 / CP4) OX=264203 GN=rlmN PE=3 SV=1||[RefSeqProtSlim]|e-value:0,0|CAC9670406.1|Ofus.G181008 [Owenia fusiformis]	#N/A
XLOC-049823	4.04262	0.276	0.03	0	[Uniprot/Swissprot]|e-value:1e-25|sp|A2AX52|CO6A4_MOUSE|Collagen alpha-4(VI) chain OS=Mus musculus OX=10090 GN=Col6a4 PE=1 SV=2||[RefSeqProtSlim]|e-value:3e-42|CAD5116512.1|DgyrCDS5390 [Dimorphilus gyrociliatus]	#N/A
XLOC-003514	3.97955	0.376	0.052	0	[Uniprot/Swissprot]|e-value:0,019|sp|P32048|SYKM_YEAST|Lysine--tRNA ligase, mitochondrial OS=Saccharomyces cerevisiae (strain ATCC 204508 / S288c) OX=559292 GN=MSK1 PE=1 SV=3||[RefSeqProtSlim]|no similarity	#N/A
XLOC-015759	3.88304	0.351	0.039	0	[Uniprot/Swissprot]|e-value:9e-63|sp|P15989|CO6A3_CHICK|Collagen alpha-3(VI) chain OS=Gallus gallus OX=9031 GN=COL6A3 PE=2 SV=2||[RefSeqProtSlim]|e-value:0,0|CAD5116512.1|DgyrCDS5390 [Dimorphilus gyrociliatus]	#N/A
XLOC-039687	3.83222	0.391	0.075	0	[Uniprot/Swissprot]|e-value:1e-33|sp|P70059|TRY2_XENLA|Trypsin OS=Xenopus laevis OX=8355 PE=2 SV=1||[RefSeqProtSlim]|e-value:3e-34|CAD5125203.1|DgyrCDS13444 [Dimorphilus gyrociliatus]	#N/A
XLOC-012898	3.81069	0.463	0.061	0	[Uniprot/Swissprot]|e-value:6e-42|sp|Q17QM8|DUS14_BOVIN|Dual specificity protein phosphatase 14 OS=Bos taurus OX=9913 GN=DUSP14 PE=2 SV=1||[RefSeqProtSlim]|e-value:2e-54|OWF45899.1|Dual specificity protein phosphatase 14 [Mizuhopecten yessoensis]	#N/A
XLOC-018461	3.75539	0.758	0.189	0	[Uniprot/Swissprot]|e-value:2e-77|sp|A2AX52|CO6A4_MOUSE|Collagen alpha-4(VI) chain OS=Mus musculus OX=10090 GN=Col6a4 PE=1 SV=2||[RefSeqProtSlim]|e-value:0,0|CAD5119952.1|DgyrCDS8533 [Dimorphilus gyrociliatus]	#N/A
XLOC-057922	3.64381	0.613	0.186	0	[RefSeqProtSlim]|e-value:7e-05|CAC9670689.1|Ofus.G181559 [Owenia fusiformis]||[Uniprot/Swissprot]|no similarity	#N/A
XLOC-048215	3.63457	0.263	0.017	0	[Uniprot/Swissprot]|no similarity||[RefSeqProtSlim]|no similarity	#N/A
XLOC-014410	3.62276	0.226	0.02	0	[Uniprot/Swissprot]|e-value:9e-10|sp|Q96RW7|HMCN1_HUMAN|Hemicentin-1 OS=Homo sapiens OX=9606 GN=HMCN1 PE=1 SV=2||[RefSeqProtSlim]|e-value:7e-42|QTJ24581.1|astacin [Perinereis aibuhitensis]	#N/A
XLOC-034058	3.50195	0.663	0.146	0	[Uniprot/Swissprot]|e-value:7e-21|sp|Q91ZX7|LRP1_MOUSE|Prolow-density lipoprotein receptor-related protein 1 OS=Mus musculus OX=10090 GN=Lrp1 PE=1 SV=1||[RefSeqProtSlim]|e-value:0,0|VDI70766.1|Hypothetical predicted protein [Mytilus galloprovincialis]	#N/A
XLOC-045366	3.40574	0.438	0.034	0	[Uniprot/Swissprot]|e-value:0,0|sp|Q9Y345|SC6A5_HUMAN|Sodium- and chloride-dependent glycine transporter 2 OS=Homo sapiens OX=9606 GN=SLC6A5 PE=1 SV=3||[RefSeqProtSlim]|e-value:0,0|XP_019625287.1|PREDICTED: sodium- and chloride-dependent glycine transporter 1-like [Branchiostoma belcheri]	#N/A
XLOC-059770	3.38544	0.354	0.029	0	[Uniprot/Swissprot]|no similarity||[RefSeqProtSlim]|no similarity	#N/A
XLOC-049412	3.33306	0.403	0.024	0	[Uniprot/Swissprot]|no similarity||[RefSeqProtSlim]|no similarity	#N/A
XLOC-014994	3.29614	0.469	0.048	0	[Uniprot/Swissprot]|no similarity||[RefSeqProtSlim]|no similarity	#N/A
XLOC-009702	3.23031	0.44	0.057	0	[Uniprot/Swissprot]|e-value:0,056|sp|Q4WBM1|VPS10_ASPFU|Vacuolar protein sorting/targeting protein 10 OS=Neosartorya fumigata (strain ATCC MYA-4609 / Af293 / CBS 101355 / FGSC A1100) OX=330879 GN=vps10 PE=3 SV=1||[RefSeqProtSlim]|e-value:5e-08|CAC9610341.1|Ofus.G072235 [Owenia fusiformis]	#N/A
XLOC-050411	3.16878	0.542	0.06	0	[Uniprot/Swissprot]|e-value:3e-04|sp|P02515|HSP22_DROME|Heat shock protein 22 OS=Drosophila melanogaster OX=7227 GN=Hsp22 PE=1 SV=4||[RefSeqProtSlim]|e-value:1e-35|CAD5118340.1|unnamed protein product [Dimorphilus gyrociliatus]	#N/A
XLOC-045809	3.15361	0.446	0.023	0	[Uniprot/Swissprot]|e-value:3e-19|sp|O14084|IMT1_SCHPO|Inositol phosphoceramide mannosyltransferase 1 OS=Schizosaccharomyces pombe (strain 972 / ATCC 24843) OX=284812 GN=imt1 PE=3 SV=2||[RefSeqProtSlim]|e-value:4e-38|OWF49825.1|Inositol phosphoceramide mannosyltransferase 3 [Mizuhopecten yessoensis]	#N/A
XLOC-041229	3.11477	0.4	0.088	0	[Uniprot/Swissprot]|no similarity||[RefSeqProtSlim]|no similarity	#N/A
XLOC-059792	3.11464	0.448	0.151	0	[Uniprot/Swissprot]|e-value:4e-16|sp|Q00649|HSPB1_CHICK|Heat shock protein beta-1 OS=Gallus gallus OX=9031 GN=HSPB1 PE=2 SV=1||[RefSeqProtSlim]|e-value:3e-27|XP_011433320.2|major egg antigen [Crassostrea gigas]	#N/A
XLOC-012247	3.07109	0.266	0.024	0	[RefSeqProtSlim]|e-value:0,0|CAC9673195.1|Ofus.G221204 [Owenia fusiformis]||[Uniprot/Swissprot]|no similarity	#N/A
XLOC-014414	3.05144	0.153	0.008	0	[Uniprot/Swissprot]|e-value:3e-07|sp|Q96RW7|HMCN1_HUMAN|Hemicentin-1 OS=Homo sapiens OX=9606 GN=HMCN1 PE=1 SV=2||[RefSeqProtSlim]|e-value:7e-26|QTJ24581.1|astacin [Perinereis aibuhitensis]	#N/A
XLOC-004746	3.03871	0.522	0.088	0	[Uniprot/Swissprot]|no similarity||[RefSeqProtSlim]|no similarity	#N/A
XLOC-045778	3.01408	0.162	0.011	0	[RefSeqProtSlim]|e-value:1e-12|VDI66771.1|Hypothetical predicted protein [Mytilus galloprovincialis]||[Uniprot/Swissprot]|no similarity	#N/A
XLOC-050435	2.96122	0.618	0.081	0	[Uniprot/Swissprot]|e-value:5e-34|sp|E7E2N8|GILT_CARAU|Gamma-interferon-inducible lysosomal thiol reductase OS=Carassius auratus OX=7957 GN=ifi30 PE=1 SV=1||[RefSeqProtSlim]|e-value:1e-49|CAC9660675.1|Ofus.G11881 [Owenia fusiformis]	#N/A
XLOC-018716	2.86073	0.431	0.034	0	[RefSeqProtSlim]|e-value:0,062|XP_011426645.2|uncharacterized protein LOC105327729 [Crassostrea gigas]||[Uniprot/Swissprot]|no similarity	#N/A
XLOC-037022	2.84594	0.442	0.041	0	[Uniprot/Swissprot]|e-value:9e-21|sp|P07358|CO8B_HUMAN|Complement component C8 beta chain OS=Homo sapiens OX=9606 GN=C8B PE=1 SV=3||[RefSeqProtSlim]|e-value:6e-22|XP_040560615.1|complement component C8 beta chain isoform X1 [Gallus gallus]	#N/A
XLOC-000613	2.8269	0.697	0.337	0	[Uniprot/Swissprot]|no similarity||[RefSeqProtSlim]|no similarity	#N/A
XLOC-069307	2.80019	0.301	0.024	0	[Uniprot/Swissprot]|e-value:2e-101|sp|B0JZG0|S23A2_XENTR|Solute carrier family 23 member 2 OS=Xenopus tropicalis OX=8364 GN=slc23a2 PE=2 SV=1||[RefSeqProtSlim]|e-value:9e-132|CAC9663461.1|Ofus.G121856 [Owenia fusiformis]	#N/A
XLOC-046419	2.7884	0.227	0.025	0	[Uniprot/Swissprot]|no similarity||[RefSeqProtSlim]|no similarity	#N/A
XLOC-039410	2.76312	0.443	0.092	0	[Uniprot/Swissprot]|e-value:0,0|sp|Q8K3X3|GMDS_CRIGR|GDP-mannose 4,6 dehydratase OS=Cricetulus griseus OX=10029 GN=GMDS PE=2 SV=1||[RefSeqProtSlim]|e-value:0,0|XP_011417588.2|GDP-mannose 4,6 dehydratase isoform X2 [Crassostrea gigas]	#N/A
XLOC-035660	2.75167	0.359	0.052	0	[Uniprot/Swissprot]|e-value:9e-06|sp|Q9N289|A4GAT_PONPY|Lactosylceramide 4-alpha-galactosyltransferase (Fragment) OS=Pongo pygmaeus OX=9600 GN=A4GALT PE=3 SV=1||[RefSeqProtSlim]|e-value:2e-96|CAC9542679.1|Ofus.G034077 [Owenia fusiformis]	#N/A
XLOC-045851	2.73502	0.405	0.048	0	[Uniprot/Swissprot]|e-value:5e-33|sp|Q9NQ38|ISK5_HUMAN|Serine protease inhibitor Kazal-type 5 OS=Homo sapiens OX=9606 GN=SPINK5 PE=1 SV=2||[RefSeqProtSlim]|e-value:0,0|VDH95838.1|agrin [Mytilus galloprovincialis]	#N/A
XLOC-054208	2.73113	0.489	0.119	0	[Uniprot/Swissprot]|no similarity||[RefSeqProtSlim]|no similarity	#N/A
XLOC-002562	2.72553	0.364	0.032	0	[Uniprot/Swissprot]|e-value:6e-42|sp|Q9V477|TOLL8_DROME|Toll-like receptor Tollo OS=Drosophila melanogaster OX=7227 GN=Tollo PE=1 SV=1||[RefSeqProtSlim]|e-value:5e-74|CAD5111594.1|unnamed protein product [Dimorphilus gyrociliatus]	#N/A
XLOC-006534	2.70184	0.289	0.009	0	[Uniprot/Swissprot]|e-value:6e-12|sp|A8Y3H3|BRE2_CAEBR|Beta-1,3-galactosyltransferase bre-2 OS=Caenorhabditis briggsae OX=6238 GN=bre-2.1 PE=3 SV=1||[RefSeqProtSlim]|e-value:5e-84|BAE46429.1|ORF2-encoded protein, partial [Danio rerio]	#N/A
XLOC-066782	2.62368	0.319	0.03	0	[Uniprot/Swissprot]|e-value:5e-74|sp|O22943|STL1_ARATH|Probable glycosyltransferase STELLO1 OS=Arabidopsis thaliana OX=3702 GN=STL1 PE=1 SV=1||[RefSeqProtSlim]|e-value:1e-116|CAC9669950.1|Ofus.G18259 [Owenia fusiformis]	#N/A
XLOC-047317	2.62143	0.454	0.096	0	[Uniprot/Swissprot]|no similarity||[RefSeqProtSlim]|no similarity	#N/A
XLOC-039556	2.59012	0.283	0.039	0	[Uniprot/Swissprot]|e-value:2e-22|sp|P31396|HR3_DROME|Probable nuclear hormone receptor HR3 OS=Drosophila melanogaster OX=7227 GN=Hr3 PE=2 SV=1||[RefSeqProtSlim]|e-value:3e-70|OWF38246.1|Retinoic acid receptor RXR [Mizuhopecten yessoensis]	#N/A
XLOC-063262	2.58726	0.461	0.094	0	[Uniprot/Swissprot]|e-value:3e-31|sp|D4A734|MOT12_RAT|Monocarboxylate transporter 12 OS=Rattus norvegicus OX=10116 GN=Slc16a12 PE=2 SV=1||[RefSeqProtSlim]|e-value:2e-70|CAC9667078.1|Ofus.G15573 [Owenia fusiformis]	#N/A
XLOC-067315	2.5804	0.26	0.012	0	[Uniprot/Swissprot]|e-value:2e-56|sp|Q8LPL3|ASO_ARATH|L-ascorbate oxidase OS=Arabidopsis thaliana OX=3702 GN=AAO PE=1 SV=1||[RefSeqProtSlim]|e-value:3e-166|XP_019637012.1|PREDICTED: laccase-1-like [Branchiostoma belcheri]	#N/A
XLOC-038624	2.55904	0.348	0.045	0	[Uniprot/Swissprot]|e-value:2e-07|sp|Q6NUI6|CHADL_HUMAN|Chondroadherin-like protein OS=Homo sapiens OX=9606 GN=CHADL PE=1 SV=2||[RefSeqProtSlim]|e-value:1e-10|VDI04213.1|Hypothetical predicted protein, partial [Mytilus galloprovincialis]	#N/A
XLOC-067401	2.55711	0.392	0.032	0	[Uniprot/Swissprot]|e-value:2e-75|sp|P37747|GLF_ECOLI|UDP-galactopyranose mutase OS=Escherichia coli (strain K12) OX=83333 GN=glf PE=1 SV=1||[RefSeqProtSlim]|e-value:3e-132|VDI23438.1|UDP-galactopyranose mutase [Mytilus galloprovincialis]	#N/A
XLOC-058040	2.53003	0.292	0.05	0	[Uniprot/Swissprot]|no similarity||[RefSeqProtSlim]|no similarity	#N/A
XLOC-021215	2.52415	0.465	0.112	0	[Uniprot/Swissprot]|e-value:6e-72|sp|Q8C172|CERS6_MOUSE|Ceramide synthase 6 OS=Mus musculus OX=10090 GN=Cers6 PE=1 SV=1||[RefSeqProtSlim]|e-value:3e-83|OWF40775.1|Ceramide synthase 5 [Mizuhopecten yessoensis]	#N/A
XLOC-020479	2.50631	0.301	0.035	0	[Uniprot/Swissprot]|no similarity||[RefSeqProtSlim]|no similarity	#N/A
XLOC-047310	2.48475	0.17	0.007	0	[Uniprot/Swissprot]|e-value:3e-04|sp|Q8NFW1|COMA1_HUMAN|Collagen alpha-1(XXII) chain OS=Homo sapiens OX=9606 GN=COL22A1 PE=2 SV=2||[RefSeqProtSlim]|e-value:9e-07|XP_035700285.1|uncharacterized protein LOC118432772 [Branchiostoma floridae]	#N/A
XLOC-005267	2.43328	0.347	0.061	0	[Uniprot/Swissprot]|e-value:2e-76|sp|A6NMZ7|CO6A6_HUMAN|Collagen alpha-6(VI) chain OS=Homo sapiens OX=9606 GN=COL6A6 PE=1 SV=2||[RefSeqProtSlim]|e-value:0,0|CAD5111140.1|DgyrCDS478 [Dimorphilus gyrociliatus]	#N/A
XLOC-017834	2.37242	0.341	0.044	0	[Uniprot/Swissprot]|e-value:1e-10|sp|P41245|MMP9_MOUSE|Matrix metalloproteinase-9 OS=Mus musculus OX=10090 GN=Mmp9 PE=1 SV=2||[RefSeqProtSlim]|e-value:2e-18|CAC9668530.1|Ofus.G161101 [Owenia fusiformis]	#N/A
XLOC-057614	2.37231	0.27	0.018	0	[Uniprot/Swissprot]|no similarity||[RefSeqProtSlim]|no similarity	#N/A
XLOC-022929	2.34155	0.33	0.071	0	[Uniprot/Swissprot]|e-value:5e-172|sp|Q9VMW9|GMDS_DROME|GDP-mannose 4,6 dehydratase OS=Drosophila melanogaster OX=7227 GN=Gmd PE=1 SV=2||[RefSeqProtSlim]|e-value:0,0|XP_005101948.2|GDP-mannose 4,6 dehydratase [Aplysia californica]	#N/A
XLOC-045813	2.33775	0.366	0.075	0	[Uniprot/Swissprot]|no similarity||[RefSeqProtSlim]|no similarity	#N/A
XLOC-064542	2.32815	0.342	0.057	0	[Uniprot/Swissprot]|e-value:1e-138|sp|Q8VDR7|TGDS_MOUSE|dTDP-D-glucose 4,6-dehydratase OS=Mus musculus OX=10090 GN=Tgds PE=2 SV=2||[RefSeqProtSlim]|e-value:1e-152|XP_019616331.1|PREDICTED: dTDP-D-glucose 4,6-dehydratase-like isoform X1 [Branchiostoma belcheri]	#N/A
XLOC-046436	2.30768	0.576	0.139	0	[Uniprot/Swissprot]|e-value:0,009|sp|P08016|EGGS_SCHMA|Putative eggshell protein (Fragment) OS=Schistosoma mansoni OX=6183 PE=2 SV=1||[RefSeqProtSlim]|e-value:2e-16|KAG6803855.1|hypothetical protein HZU73_00569 [Apis mellifera caucasica]	#N/A
XLOC-046667	2.30411	0.389	0.087	0	[Uniprot/Swissprot]|e-value:1e-06|sp|Q62267|SPR1B_MOUSE|Cornifin-B OS=Mus musculus OX=10090 GN=Sprr1b PE=2 SV=1||[RefSeqProtSlim]|e-value:6e-08|XP_040551254.1|putative per-hexamer repeat protein 5 isoform X1 [Gallus gallus]	#N/A
XLOC-026771	2.28507	0.362	0.061	0	[Uniprot/Swissprot]|e-value:1e-175|sp|F1LXF1|BCR_RAT|Breakpoint cluster region protein OS=Rattus norvegicus OX=10116 GN=Bcr PE=1 SV=3||[RefSeqProtSlim]|e-value:0,0|CAC9555585.1|Ofus.G042559, partial [Owenia fusiformis]	#N/A
XLOC-044990	2.27201	0.141	0.009	0	[Uniprot/Swissprot]|e-value:3e-36|sp|A1BQQ5|MR30_CONMR|Cysteine-rich venom protein Mr30 OS=Conus marmoreus OX=42752 PE=1 SV=1||[RefSeqProtSlim]|e-value:6e-81|XP_025083739.1|cysteine-rich venom protein Mr30-like [Pomacea canaliculata]	#N/A
XLOC-027815	2.26373	0.33	0.057	0	[Uniprot/Swissprot]|e-value:1e-37|sp|Q9CXI3|MOXD1_MOUSE|DBH-like monooxygenase protein 1 OS=Mus musculus OX=10090 GN=Moxd1 PE=1 SV=1||[RefSeqProtSlim]|e-value:1e-129|CAC9667230.1|Ofus.G15796 [Owenia fusiformis]	#N/A
XLOC-000445	2.25732	0.244	0.041	0	[Uniprot/Swissprot]|e-value:3e-13|sp|Q66PY1|SCUB3_MOUSE|Signal peptide, CUB and EGF-like domain-containing protein 3 OS=Mus musculus OX=10090 GN=Scube3 PE=1 SV=1||[RefSeqProtSlim]|e-value:1e-38|CAC9613005.1|Ofus.G073073 [Owenia fusiformis]	#N/A
XLOC-013207	2.25236	0.576	0.172	0	[Uniprot/Swissprot]|e-value:0,0|sp|Q91ZJ5|UGPA_MOUSE|UTP--glucose-1-phosphate uridylyltransferase OS=Mus musculus OX=10090 GN=Ugp2 PE=1 SV=3||[RefSeqProtSlim]|e-value:0,0|XP_012941896.1|UTP--glucose-1-phosphate uridylyltransferase [Aplysia californica]	#N/A
XLOC-035416	2.24016	0.263	0.03	0	[Uniprot/Swissprot]|e-value:1e-05|sp|Q9N289|A4GAT_PONPY|Lactosylceramide 4-alpha-galactosyltransferase (Fragment) OS=Pongo pygmaeus OX=9600 GN=A4GALT PE=3 SV=1||[RefSeqProtSlim]|e-value:1e-58|CAC9542679.1|Ofus.G034077 [Owenia fusiformis]	#N/A
XLOC-063811	2.23793	0.585	0.207	0	[RefSeqProtSlim]|e-value:2e-09|XP_012938957.1|uncharacterized protein LOC101860900 [Aplysia californica]||[Uniprot/Swissprot]|no similarity	#N/A
XLOC-064078	2.22002	0.275	0.025	0	[Uniprot/Swissprot]|e-value:0,001|sp|Q9Y6R7|FCGBP_HUMAN|IgGFc-binding protein OS=Homo sapiens OX=9606 GN=FCGBP PE=1 SV=3||[RefSeqProtSlim]|e-value:3e-13|CAC9554266.1|Ofus.G041661, partial [Owenia fusiformis]	#N/A
XLOC-001161	2.21826	0.306	0.067	0	[Uniprot/Swissprot]|e-value:1e-48|sp|P70389|ALS_MOUSE|Insulin-like growth factor-binding protein complex acid labile subunit OS=Mus musculus OX=10090 GN=Igfals PE=1 SV=1||[RefSeqProtSlim]|e-value:3e-64|CAD5111758.1|unnamed protein product [Dimorphilus gyrociliatus]	#N/A
XLOC-047330	2.21125	0.456	0.158	0	[Uniprot/Swissprot]|e-value:4e-07|sp|Q08731|LIT2_MOUSE|Lithostathine-2 OS=Mus musculus OX=10090 GN=Reg2 PE=1 SV=1||[RefSeqProtSlim]|e-value:3e-18|CAD5112314.1|DgyrCDS1540 [Dimorphilus gyrociliatus]	#N/A
XLOC-000130	2.19164	0.254	0.039	0	[RefSeqProtSlim]|e-value:6e-04|OPL32952.1|stanniocalcin-like protein, partial [Mytilus galloprovincialis]||[Uniprot/Swissprot]|no similarity	#N/A
XLOC-067258	2.18212	0.27	0.029	0	[Uniprot/Swissprot]|e-value:1e-09|sp|O14084|IMT1_SCHPO|Inositol phosphoceramide mannosyltransferase 1 OS=Schizosaccharomyces pombe (strain 972 / ATCC 24843) OX=284812 GN=imt1 PE=3 SV=2||[RefSeqProtSlim]|e-value:1e-27|CAC9477839.1|Ofus.G013349 [Owenia fusiformis]	#N/A
XLOC-047897	2.1763	0.267	0.035	0	[Uniprot/Swissprot]|e-value:8e-22|sp|Q9D8B3|CHM4B_MOUSE|Charged multivesicular body protein 4b OS=Mus musculus OX=10090 GN=Chmp4b PE=1 SV=2||[RefSeqProtSlim]|e-value:6e-23|VDI00457.1|charged multivesicular body protein 4 [Mytilus galloprovincialis]	#N/A
XLOC-002943	2.17236	0.203	0.024	0	[Uniprot/Swissprot]|e-value:1e-111|sp|P22304|IDS_HUMAN|Iduronate 2-sulfatase OS=Homo sapiens OX=9606 GN=IDS PE=1 SV=1||[RefSeqProtSlim]|e-value:0,0|CAC9674377.1|Ofus.G25262 [Owenia fusiformis]	#N/A
XLOC-055037	2.16281	0.371	0.093	0	[Uniprot/Swissprot]|e-value:5e-24|sp|P10620|MGST1_HUMAN|Microsomal glutathione S-transferase 1 OS=Homo sapiens OX=9606 GN=MGST1 PE=1 SV=1||[RefSeqProtSlim]|e-value:7e-67|AEI70680.1|microsomal GST 2, partial [Perinereis nuntia]	#N/A
XLOC-043821	2.15016	0.244	0.041	0	[Uniprot/Swissprot]|no similarity||[RefSeqProtSlim]|no similarity	#N/A
XLOC-027381	2.1378	0.25	0.025	0	[RefSeqProtSlim]|e-value:4e-62|CAD5112694.1|DgyrCDS1916 [Dimorphilus gyrociliatus]||[Uniprot/Swissprot]|no similarity	#N/A
XLOC-000974	2.11548	0.315	0.061	0	[Uniprot/Swissprot]|e-value:1e-118|sp|Q1JQ66|S35E3_DANRE|Solute carrier family 35 member E3 OS=Danio rerio OX=7955 GN=slc35e3 PE=2 SV=1||[RefSeqProtSlim]|e-value:6e-138|CAC9473289.1|Ofus.G012870, partial [Owenia fusiformis]	#N/A
XLOC-017212	2.11025	0.309	0.056	0	[Uniprot/Swissprot]|e-value:0,017|sp|P81019|SFP4_BOVIN|Seminal plasma protein BSP-30 kDa OS=Bos taurus OX=9913 PE=1 SV=2||[RefSeqProtSlim]|e-value:1e-05|XP_035666291.1|mediator of RNA polymerase II transcription subunit 25-like isoform X10 [Branchiostoma floridae]	#N/A
XLOC-047211	2.10384	0.286	0.054	0	[Uniprot/Swissprot]|e-value:2e-22|sp|O00370|LORF2_HUMAN|LINE-1 retrotransposable element ORF2 protein OS=Homo sapiens OX=9606 PE=1 SV=1||[RefSeqProtSlim]|e-value:3e-87|XP_034313012.1|uncharacterized protein LOC105337388 isoform X1 [Crassostrea gigas]	#N/A
XLOC-015209	2.07278	0.52	0.154	0	[Uniprot/Swissprot]|e-value:0,0|sp|P98158|LRP2_RAT|Low-density lipoprotein receptor-related protein 2 OS=Rattus norvegicus OX=10116 GN=Lrp2 PE=1 SV=1||[RefSeqProtSlim]|e-value:0,0|CAC9579660.1|Ofus.G06449 [Owenia fusiformis]	#N/A
XLOC-015186	2.06046	0.387	0.095	0	[Uniprot/Swissprot]|e-value:2e-30|sp|Q8C6K9|CO6A6_MOUSE|Collagen alpha-6(VI) chain OS=Mus musculus OX=10090 GN=Col6a6 PE=1 SV=2||[RefSeqProtSlim]|e-value:6e-58|CAD5116512.1|DgyrCDS5390 [Dimorphilus gyrociliatus]	#N/A
XLOC-055962	2.0513	0.526	0.169	0	[Uniprot/Swissprot]|e-value:0,0|sp|Q04831|GLNA_PANAR|Glutamine synthetase OS=Panulirus argus OX=6737 PE=2 SV=1||[RefSeqProtSlim]|e-value:0,0|CAD5121919.1|DgyrCDS10383 [Dimorphilus gyrociliatus]	#N/A
XLOC-040889	2.04975	0.294	0.045	0	[Uniprot/Swissprot]|e-value:1e-31|sp|O57415|RREB1_CHICK|Ras-responsive element-binding protein 1 OS=Gallus gallus OX=9031 GN=RREB1 PE=2 SV=2||[RefSeqProtSlim]|e-value:2e-131|VDI10821.1|ras-responsive element-binding protein 1 [Mytilus galloprovincialis]	#N/A
XLOC-018457	2.04459	0.206	0.019	0	[Uniprot/Swissprot]|e-value:2e-53|sp|A6NMZ7|CO6A6_HUMAN|Collagen alpha-6(VI) chain OS=Homo sapiens OX=9606 GN=COL6A6 PE=1 SV=2||[RefSeqProtSlim]|e-value:2e-179|CAD5114775.1|DgyrCDS3819 [Dimorphilus gyrociliatus]	#N/A
XLOC-024852	2.03928	0.263	0.026	0	[Uniprot/Swissprot]|e-value:0,0|sp|P41233|ABCA1_MOUSE|Phospholipid-transporting ATPase ABCA1 OS=Mus musculus OX=10090 GN=Abca1 PE=1 SV=4||[RefSeqProtSlim]|e-value:0,0|CAC9655364.1|Ofus.G101960 [Owenia fusiformis]	#N/A
XLOC-066279	2.01376	0.226	0.019	0	[Uniprot/Swissprot]|e-value:3e-25|sp|Q10981|FUT2_HUMAN|Galactoside alpha-(1,2)-fucosyltransferase 2 OS=Homo sapiens OX=9606 GN=FUT2 PE=1 SV=1||[RefSeqProtSlim]|e-value:1e-31|CAC9630913.1|Ofus.G09899 [Owenia fusiformis]	#N/A
XLOC-053693	1.95889	0.234	0.031	0	[RefSeqProtSlim]|e-value:0,006|VDI65931.1|Hypothetical predicted protein [Mytilus galloprovincialis]||[Uniprot/Swissprot]|no similarity	#N/A
XLOC-044349	1.9221	0.279	0.056	0	[Uniprot/Swissprot]|e-value:4e-59|sp|Q08509|EPS8_MOUSE|Epidermal growth factor receptor kinase substrate 8 OS=Mus musculus OX=10090 GN=Eps8 PE=1 SV=2||[RefSeqProtSlim]|e-value:1e-124|VDI65854.1|epidermal growth factor receptor kinase substrate 8 [Mytilus galloprovincialis]	#N/A
XLOC-024864	1.90567	0.224	0.021	0	[Uniprot/Swissprot]|e-value:0,0|sp|Q8C2P3|DUS1L_MOUSE|tRNA-dihydrouridine(16/17) synthase [NAD(P)(+)]-like OS=Mus musculus OX=10090 GN=Dus1l PE=2 SV=1||[RefSeqProtSlim]|e-value:0,0|XP_034311295.1|tRNA-dihydrouridine(16/17) synthase [NAD(P)(+)]-like [Crassostrea gigas]	#N/A
XLOC-036834	1.89883	0.106	0.003	0	[Uniprot/Swissprot]|no similarity||[RefSeqProtSlim]|no similarity	#N/A
XLOC-009362	1.89698	0.138	0.006	0	[RefSeqProtSlim]|e-value:7e-37|CAC9673338.1|Ofus.G23110, partial [Owenia fusiformis]||[Uniprot/Swissprot]|no similarity	#N/A
XLOC-009607	1.87396	0.274	0.05	0	[Uniprot/Swissprot]|e-value:3e-14|sp|Q9FFU6|B561A_ARATH|Cytochrome b561, DM13 and DOMON domain-containing protein At5g54830 OS=Arabidopsis thaliana OX=3702 GN=At5g54830 PE=2 SV=1||[RefSeqProtSlim]|e-value:5e-126|XP_019918430.2|uncharacterized protein LOC105317526 [Crassostrea gigas]	#N/A
XLOC-066098	1.80597	0.124	0.006	0	[Uniprot/Swissprot]|e-value:1e-04|sp|Q62028|PLA2R_MOUSE|Secretory phospholipase A2 receptor OS=Mus musculus OX=10090 GN=Pla2r1 PE=1 SV=1||[RefSeqProtSlim]|e-value:4e-11|CAC9451826.1|Ofus.G01706 [Owenia fusiformis]	#N/A
XLOC-036547	1.79513	0.514	0.176	0	[Uniprot/Swissprot]|e-value:8e-04|sp|Q6KAS7|ZN521_MOUSE|Zinc finger protein 521 OS=Mus musculus OX=10090 GN=Znf521 PE=1 SV=2||[RefSeqProtSlim]|e-value:1e-24|CAD5121243.1|unnamed protein product [Dimorphilus gyrociliatus]	#N/A
XLOC-004919	1.7843	0.491	0.176	0	[Uniprot/Swissprot]|e-value:6e-172|sp|Q8NHX9|TPC2_HUMAN|Two pore calcium channel protein 2 OS=Homo sapiens OX=9606 GN=TPCN2 PE=1 SV=2||[RefSeqProtSlim]|e-value:0,0|CAC9494018.1|Ofus.G021046 [Owenia fusiformis]	#N/A
XLOC-019044	1.765	0.139	0.007	0	[Uniprot/Swissprot]|e-value:2e-28|sp|Q05733|DCHS_DROME|Histidine decarboxylase OS=Drosophila melanogaster OX=7227 GN=Hdc PE=2 SV=2||[RefSeqProtSlim]|e-value:3e-37|OWF52594.1|Aromatic-L-amino-acid decarboxylase [Mizuhopecten yessoensis]	#N/A
XLOC-040561	1.75569	0.59	0.254	0	[Uniprot/Swissprot]|e-value:7e-12|sp|Q96A56|T53I1_HUMAN|Tumor protein p53-inducible nuclear protein 1 OS=Homo sapiens OX=9606 GN=TP53INP1 PE=1 SV=1||[RefSeqProtSlim]|e-value:7e-16|XP_019628990.1|PREDICTED: tumor protein p53-inducible nuclear protein 1-like [Branchiostoma belcheri]	#N/A
XLOC-008918	1.72685	0.93	0.784	0	[RefSeqProtSlim]|e-value:9e-13|XP_001604482.1|nuclear protein 1 [Nasonia vitripennis]||[Uniprot/Swissprot]|no similarity	#N/A
XLOC-015362	1.69762	0.159	0.008	0	[Uniprot/Swissprot]|no similarity||[RefSeqProtSlim]|no similarity	#N/A
XLOC-019046	1.67745	0.12	0.004	0	[Uniprot/Swissprot]|e-value:3e-73|sp|P22781|DDC_CAVPO|Aromatic-L-amino-acid decarboxylase OS=Cavia porcellus OX=10141 GN=DDC PE=2 SV=1||[RefSeqProtSlim]|e-value:1e-82|XP_035685126.1|aromatic-L-amino-acid decarboxylase-like [Branchiostoma floridae]	#N/A
XLOC-012543	1.67529	0.123	0.005	0	[Uniprot/Swissprot]|no similarity||[RefSeqProtSlim]|no similarity	#N/A
XLOC-001017	1.62011	0.127	0.007	0	[Uniprot/Swissprot]|e-value:9e-04|sp|Q19417|YSNK_CAEEL|Glycosyltransferase family 92 protein F13G3.3 OS=Caenorhabditis elegans OX=6239 GN=F13G3.3 PE=3 SV=2||[RefSeqProtSlim]|e-value:7e-70|CAD5118600.1|unnamed protein product [Dimorphilus gyrociliatus]	#N/A
XLOC-016818	1.5904	0.129	0.005	0	[Uniprot/Swissprot]|e-value:7e-06|sp|Q6Z7I3|XAX1_ORYSJ|Beta-1,2-xylosyltransferease XAX1 OS=Oryza sativa subsp. japonica OX=39947 GN=XAX1 PE=1 SV=1||[RefSeqProtSlim]|e-value:0,002|XP_005089308.1|EGF domain-specific O-linked N-acetylglucosamine transferase [Aplysia californica]	#N/A
XLOC-049508	1.24671	0.109	0.002	0	[Uniprot/Swissprot]|no similarity||[RefSeqProtSlim]|no similarity	#N/A
XLOC-010112	1.06803	0.998	0.97	0	[Uniprot/Swissprot]|e-value:3e-89|sp|P42577|FRIS_LYMST|Soma ferritin OS=Lymnaea stagnalis OX=6523 PE=2 SV=2||[RefSeqProtSlim]|e-value:2e-122|QBA88396.1|Ferritin [Platynereis dumerilii]	#N/A
XLOC-020927	-2.6188	0.152	0.621	0	[Uniprot/Swissprot]|e-value:8e-79|sp|P91791|PPIA_HEMPU|Peptidyl-prolyl cis-trans isomerase OS=Hemicentrotus pulcherrimus OX=7650 PE=2 SV=1||[RefSeqProtSlim]|e-value:2e-80|XP_004072879.3|peptidyl-prolyl cis-trans isomerase [Oryzias latipes]	#N/A
XLOC-025135	-3.48231	0.182	0.711	0	[Uniprot/Swissprot]|e-value:6e-60|sp|Q78P75|DYL2_RAT|Dynein light chain 2, cytoplasmic OS=Rattus norvegicus OX=10116 GN=Dynll2 PE=1 SV=1||[RefSeqProtSlim]|e-value:3e-61|XP_032453633.1|dynein light chain A isoform X1 [Nasonia vitripennis]	#N/A
XLOC-041538	1.68558	0.182	0.021	4.27472e-302	[RefSeqProtSlim]|e-value:9e-57|CAD5119036.1|unnamed protein product [Dimorphilus gyrociliatus]||[Uniprot/Swissprot]|no similarity	#N/A
XLOC-063490	2.10528	0.226	0.036	2.02624e-298	[Uniprot/Swissprot]|e-value:1e-127|sp|O15357|SHIP2_HUMAN|Phosphatidylinositol 3,4,5-trisphosphate 5-phosphatase 2 OS=Homo sapiens OX=9606 GN=INPPL1 PE=1 SV=2||[RefSeqProtSlim]|e-value:2e-148|CAC9663797.1|Ofus.G122518 [Owenia fusiformis]	#N/A
XLOC-046328	2.59582	0.397	0.118	5.55907e-298	[Uniprot/Swissprot]|e-value:0,057|sp|F7B909|STAR3_MACMU|StAR-related lipid transfer protein 3 OS=Macaca mulatta OX=9544 GN=STARD3 PE=1 SV=2||[RefSeqProtSlim]|no similarity	#N/A
XLOC-037919	2.25247	0.218	0.033	3.51391e-296	[Uniprot/Swissprot]|no similarity||[RefSeqProtSlim]|no similarity	#N/A
XLOC-002615	2.57063	0.12	0.006	2.09166e-295	[Uniprot/Swissprot]|no similarity||[RefSeqProtSlim]|no similarity	#N/A
XLOC-064046	1.86963	0.284	0.062	4.63911e-288	[Uniprot/Swissprot]|e-value:1e-135|sp|P10079|FBP1_STRPU|Fibropellin-1 OS=Strongylocentrotus purpuratus OX=7668 GN=EGF1 PE=1 SV=2||[RefSeqProtSlim]|e-value:4e-153|XP_035673648.1|fibropellin-1-like isoform X3 [Branchiostoma floridae]	#N/A
XLOC-059250	1.52106	0.656	0.361	3.39815e-287	[Uniprot/Swissprot]|e-value:1e-10|sp|P31226|SAX_LITCT|Saxiphilin OS=Lithobates catesbeianus OX=8400 PE=1 SV=3||[RefSeqProtSlim]|e-value:9e-14|CAC9586719.1|Ofus.G061520 [Owenia fusiformis]	#N/A
XLOC-056711	1.72056	0.175	0.021	6.48086e-282	[Uniprot/Swissprot]|e-value:0,014|sp|Q9VQB7|EOGT_DROME|EGF domain-specific O-linked N-acetylglucosamine transferase OS=Drosophila melanogaster OX=7227 GN=Eogt PE=1 SV=1||[RefSeqProtSlim]|e-value:1e-07|PVD22548.1|hypothetical protein C0Q70_18364 [Pomacea canaliculata]	#N/A
XLOC-009698	2.14893	0.274	0.06	3.69328e-279	[Uniprot/Swissprot]|e-value:3e-04|sp|A8TX70|CO6A5_HUMAN|Collagen alpha-5(VI) chain OS=Homo sapiens OX=9606 GN=COL6A5 PE=1 SV=1||[RefSeqProtSlim]|e-value:1e-09|CAD5120703.1|DgyrCDS9267 [Dimorphilus gyrociliatus]	#N/A
XLOC-058164	2.01516	0.169	0.02	1.67544e-277	[Uniprot/Swissprot]|e-value:5e-07|sp|Q4H3K6|FGFR_CIOIN|Fibroblast growth factor receptor OS=Ciona intestinalis OX=7719 GN=FGFR PE=2 SV=1||[RefSeqProtSlim]|e-value:1e-17|CAC9662827.1|Ofus.G12621 [Owenia fusiformis]	#N/A
XLOC-039127	1.42011	0.134	0.011	1.89921e-277	[Uniprot/Swissprot]|e-value:8e-28|sp|Q32NJ7|LRG2B_XENLA|LARGE xylosyl- and glucuronyltransferase 2-B OS=Xenopus laevis OX=8355 GN=large2-b PE=2 SV=1||[RefSeqProtSlim]|e-value:2e-29|CAC9619474.1|Ofus.G081431 [Owenia fusiformis]	#N/A
XLOC-062680	2.34882	0.11	0.006	3.24759e-275	[Uniprot/Swissprot]|e-value:2e-07|sp|Q6GZU4|032R_FRG3G|Uncharacterized protein 032R OS=Frog virus 3 (isolate Goorha) OX=654924 GN=FV3-032R PE=4 SV=1||[RefSeqProtSlim]|e-value:7e-18|OWF42893.1|hypothetical protein KP79_PYT17636 [Mizuhopecten yessoensis]	#N/A
XLOC-006212	2.11614	0.207	0.034	6.96389e-270	[Uniprot/Swissprot]|no similarity||[RefSeqProtSlim]|no similarity	#N/A
XLOC-021412	2.82634	0.111	0.006	8.76307e-270	[Uniprot/Swissprot]|e-value:1e-12|sp|P18428|LBP_HUMAN|Lipopolysaccharide-binding protein OS=Homo sapiens OX=9606 GN=LBP PE=1 SV=3||[RefSeqProtSlim]|e-value:7e-85|QAU32338.1|LBP/BPI [Perinereis linea]	#N/A
XLOC-047537	2.55426	0.214	0.037	5.61158e-267	[Uniprot/Swissprot]|e-value:1e-109|sp|Q63041|A1M_RAT|Alpha-1-macroglobulin OS=Rattus norvegicus OX=10116 GN=A1m PE=1 SV=1||[RefSeqProtSlim]|e-value:3e-174|UCK81477.1|CD109 antigen-like protein [Arenicola marina]	#N/A
XLOC-001465	-1.9073	0.359	0.708	1.27021e-266	[Uniprot/Swissprot]|e-value:8e-58|sp|O70593|SGTA_RAT|Small glutamine-rich tetratricopeptide repeat-containing protein alpha OS=Rattus norvegicus OX=10116 GN=Sgta PE=1 SV=1||[RefSeqProtSlim]|e-value:2e-68|PVD23498.1|hypothetical protein C0Q70_16770 [Pomacea canaliculata]	gg
XLOC-004603	2.05347	0.391	0.132	2.48361e-263	[Uniprot/Swissprot]|e-value:9e-07|sp|A4QP81|FRRS1_DANRE|Putative ferric-chelate reductase 1 OS=Danio rerio OX=7955 GN=frrs1 PE=2 SV=1||[RefSeqProtSlim]|e-value:5e-12|CAC9641127.1|Ofus.G092655 [Owenia fusiformis]	#N/A
XLOC-044167	2.06108	0.161	0.019	3.17977e-262	[Uniprot/Swissprot]|e-value:1e-51|sp|Q12719|LAC4_TRAVE|Laccase-4 OS=Trametes versicolor OX=5325 GN=LCC4 PE=3 SV=1||[RefSeqProtSlim]|e-value:3e-147|XP_019637012.1|PREDICTED: laccase-1-like [Branchiostoma belcheri]	#N/A
XLOC-063695	1.73085	0.18	0.025	1.62671e-261	[Uniprot/Swissprot]|e-value:3e-32|sp|Q7XR46|PAO4_ORYSJ|Polyamine oxidase 4 OS=Oryza sativa subsp. japonica OX=39947 GN=PAO4 PE=1 SV=1||[RefSeqProtSlim]|e-value:3e-28|CAD5112502.1|DgyrCDS1717 [Dimorphilus gyrociliatus]	#N/A
XLOC-001159	2.06881	0.272	0.063	9.37992e-258	[Uniprot/Swissprot]|e-value:1e-40|sp|O02833|ALS_PAPHA|Insulin-like growth factor-binding protein complex acid labile subunit OS=Papio hamadryas OX=9557 GN=IGFALS PE=2 SV=1||[RefSeqProtSlim]|e-value:6e-47|XP_035675972.1|uncharacterized protein LOC118415444 [Branchiostoma floridae]	#N/A
XLOC-039557	1.61518	0.145	0.015	2.56585e-257	[Uniprot/Swissprot]|no similarity||[RefSeqProtSlim]|no similarity	#N/A
XLOC-015752	2.66607	0.225	0.044	1.81038e-253	[Uniprot/Swissprot]|e-value:9e-28|sp|A6NMZ7|CO6A6_HUMAN|Collagen alpha-6(VI) chain OS=Homo sapiens OX=9606 GN=COL6A6 PE=1 SV=2||[RefSeqProtSlim]|e-value:8e-55|XP_012938709.1|uncharacterized protein LOC101849054 [Aplysia californica]	#N/A
XLOC-041039	1.66441	0.457	0.176	1.46578e-250	[Uniprot/Swissprot]|e-value:2e-155|sp|Q6YHK3|CD109_HUMAN|CD109 antigen OS=Homo sapiens OX=9606 GN=CD109 PE=1 SV=2||[RefSeqProtSlim]|e-value:0,0|UCK81477.1|CD109 antigen-like protein [Arenicola marina]	#N/A
XLOC-002596	1.36903	0.642	0.338	4.26971e-250	[Uniprot/Swissprot]|e-value:8e-121|sp|Q28HM1|TFB1M_XENTR|Dimethyladenosine transferase 1, mitochondrial OS=Xenopus tropicalis OX=8364 GN=tfb1m PE=2 SV=1||[RefSeqProtSlim]|e-value:6e-123|XP_025109624.1|dimethyladenosine transferase 1, mitochondrial-like [Pomacea canaliculata]	#N/A
XLOC-058912	-2.11946	0.113	0.501	6.91858e-249	[Uniprot/Swissprot]|e-value:3e-97|sp|O16305|CALM_CAEEL|Calmodulin OS=Caenorhabditis elegans OX=6239 GN=cmd-1 PE=1 SV=3||[RefSeqProtSlim]|e-value:2e-97|pdb|3WFN|B|Chain B, Calmodulin, Sodium channel protein type 8 subunit alpha	#N/A
XLOC-027918	1.75618	0.161	0.021	7.88779e-248	[RefSeqProtSlim]|e-value:2e-07|CAC9663836.1|Ofus.G122698 [Owenia fusiformis]||[Uniprot/Swissprot]|no similarity	#N/A
XLOC-001078	1.75636	0.173	0.024	5.90084e-247	[Uniprot/Swissprot]|e-value:0,004|sp|O70244|CUBN_RAT|Cubilin OS=Rattus norvegicus OX=10116 GN=Cubn PE=1 SV=2||[RefSeqProtSlim]|e-value:5e-16|VDH95511.1|Hypothetical predicted protein [Mytilus galloprovincialis]	#N/A
XLOC-005853	1.63303	0.42	0.154	3.2234e-245	[Uniprot/Swissprot]|e-value:0,018|sp|Q1RMB5|SHSL1_DANRE|Protein shisa-like-1a OS=Danio rerio OX=7955 GN=shisal1a PE=2 SV=2||[RefSeqProtSlim]|e-value:6e-05|XP_019645866.1|PREDICTED: protein shisa-5-like [Branchiostoma belcheri]	#N/A
XLOC-041630	1.60701	0.19	0.03	9.1508e-245	[Uniprot/Swissprot]|e-value:5e-102|sp|A8WGA0|C27C1_DANRE|Cytochrome P450 27C1 OS=Danio rerio OX=7955 GN=cyp27c1 PE=1 SV=2||[RefSeqProtSlim]|e-value:2e-123|VDI17304.1|Hypothetical predicted protein [Mytilus galloprovincialis]	#N/A
XLOC-043536	-2.04401	0.11	0.495	2.08454e-244	[Uniprot/Swissprot]|e-value:2e-34|sp|Q06055|AT5G2_HUMAN|ATP synthase F(0) complex subunit C2, mitochondrial OS=Homo sapiens OX=9606 GN=ATP5MC2 PE=1 SV=1||[RefSeqProtSlim]|e-value:7e-48|AOR07048.1|mitochondrial ATP synthase subunit 9 precursor [Mesenchytraeus cf. gelidus SL-2017]	#N/A
XLOC-067341	1.77999	0.21	0.038	1.07904e-243	[Uniprot/Swissprot]|e-value:2e-13|sp|Q8MJD6|HOP_PIG|Homeodomain-only protein OS=Sus scrofa OX=9823 GN=HOPX PE=3 SV=1||[RefSeqProtSlim]|e-value:2e-57|VDH98914.1|blast:RNA-directed DNA polymerase from mobile element jockey [Mytilus galloprovincialis]	#N/A
XLOC-001055	2.18254	0.236	0.049	1.86003e-243	[RefSeqProtSlim]|e-value:5e-150|CAC9552211.1|Ofus.G04839 [Owenia fusiformis]||[Uniprot/Swissprot]|no similarity	#N/A
XLOC-000968	1.67138	0.316	0.089	5.81367e-243	[Uniprot/Swissprot]|e-value:4e-70|sp|Q03412|UNC7_CAEEL|Innexin unc-7 OS=Caenorhabditis elegans OX=6239 GN=unc-7 PE=1 SV=1||[RefSeqProtSlim]|e-value:1e-123|CAD5126052.1|unnamed protein product [Dimorphilus gyrociliatus]	#N/A
XLOC-012916	2.44503	0.165	0.024	3.33991e-233	[Uniprot/Swissprot]|e-value:4e-32|sp|O15974|OPSD2_MIZYE|Rhodopsin, G0-coupled OS=Mizuhopecten yessoensis OX=6573 GN=SCOP2 PE=1 SV=1||[RefSeqProtSlim]|e-value:2e-39|ALG92562.1|novopsin-8 [Danio rerio]	neuropsin
XLOC-063923	1.59636	0.217	0.044	8.76416e-228	[Uniprot/Swissprot]|no similarity||[RefSeqProtSlim]|no similarity	#N/A
XLOC-058928	1.40631	0.144	0.018	1.2013e-224	[Uniprot/Swissprot]|e-value:7e-07|sp|Q9JLJ0|LITAF_MOUSE|Lipopolysaccharide-induced tumor necrosis factor-alpha factor homolog OS=Mus musculus OX=10090 GN=Litaf PE=1 SV=1||[RefSeqProtSlim]|e-value:3e-09|AFJ15527.1|lipopolysaccharide-induced tumor necrosis factor-alpha factor-like protein [Branchiostoma belcheri]	#N/A
XLOC-060538	1.26857	0.502	0.215	1.58316e-221	[Uniprot/Swissprot]|e-value:5e-88|sp|P62257|UBE2H_MOUSE|Ubiquitin-conjugating enzyme E2 H OS=Mus musculus OX=10090 GN=Ube2h PE=1 SV=1||[RefSeqProtSlim]|e-value:2e-90|XP_012941644.1|ubiquitin-conjugating enzyme E2 H [Aplysia californica]	#N/A
XLOC-063426	1.64206	0.188	0.034	3.81149e-216	[Uniprot/Swissprot]|e-value:7e-72|sp|P48052|CBPA2_HUMAN|Carboxypeptidase A2 OS=Homo sapiens OX=9606 GN=CPA2 PE=1 SV=3||[RefSeqProtSlim]|e-value:1e-86|CAC9670883.1|Ofus.G19437, partial [Owenia fusiformis]	#N/A
XLOC-036968	1.01161	0.991	0.966	1.75553e-212	[Uniprot/Swissprot]|e-value:2e-06|sp|Q9HDY9|MAM3_SCHPO|M cell-type agglutination protein mam3 OS=Schizosaccharomyces pombe (strain 972 / ATCC 24843) OX=284812 GN=mam3 PE=3 SV=2||[RefSeqProtSlim]|e-value:6e-08|OWF56676.1|Synapsin-3 [Mizuhopecten yessoensis]	#N/A
XLOC-010226	1.75835	0.285	0.081	1.34364e-210	[Uniprot/Swissprot]|no similarity||[RefSeqProtSlim]|no similarity	#N/A
XLOC-045500	1.68283	0.228	0.053	5.65662e-210	[Uniprot/Swissprot]|e-value:8e-130|sp|P56564|EAA1_MOUSE|Excitatory amino acid transporter 1 OS=Mus musculus OX=10090 GN=Slc1a3 PE=1 SV=2||[RefSeqProtSlim]|e-value:6e-139|XP_034310573.1|excitatory amino acid transporter 3 isoform X4 [Crassostrea gigas]	#N/A
XLOC-060944	1.44904	0.542	0.282	5.34242e-209	[Uniprot/Swissprot]|e-value:5e-23|sp|P59083|PHP14_PIG|14 kDa phosphohistidine phosphatase OS=Sus scrofa OX=9823 GN=PHPT1 PE=1 SV=2||[RefSeqProtSlim]|e-value:3e-40|PVD38951.1|hypothetical protein C0Q70_01576 [Pomacea canaliculata]	#N/A
XLOC-017777	-2.12112	0.068	0.415	1.84812e-208	[Uniprot/Swissprot]|e-value:0,0|sp|Q5MJ86|G3P2_DANRE|Glyceraldehyde-3-phosphate dehydrogenase 2 OS=Danio rerio OX=7955 GN=gapdh-2 PE=2 SV=1||[RefSeqProtSlim]|e-value:0,0|CAD5115731.1|DgyrCDS4676 [Dimorphilus gyrociliatus]	#N/A
XLOC-066185	1.49615	0.223	0.051	2.12316e-208	[Uniprot/Swissprot]|no similarity||[RefSeqProtSlim]|no similarity	#N/A
XLOC-055874	2.50174	0.116	0.012	7.52212e-206	[Uniprot/Swissprot]|e-value:2e-09|sp|P35442|TSP2_HUMAN|Thrombospondin-2 OS=Homo sapiens OX=9606 GN=THBS2 PE=1 SV=2||[RefSeqProtSlim]|e-value:6e-36|QTJ24581.1|astacin [Perinereis aibuhitensis]	#N/A
XLOC-059899	1.24062	0.622	0.337	9.09499e-206	[Uniprot/Swissprot]|e-value:0,0|sp|Q5F3L1|KS6A5_CHICK|Ribosomal protein S6 kinase alpha-5 OS=Gallus gallus OX=9031 GN=RPS6KA5 PE=2 SV=1||[RefSeqProtSlim]|e-value:0,0|CAC9636376.1|Ofus.G091924 [Owenia fusiformis]	#N/A
XLOC-047315	1.92337	0.282	0.083	1.6427e-204	[Uniprot/Swissprot]|no similarity||[RefSeqProtSlim]|no similarity	#N/A
XLOC-035405	1.43989	0.113	0.011	6.99045e-203	[Uniprot/Swissprot]|no similarity||[RefSeqProtSlim]|no similarity	#N/A
XLOC-055184	1.34022	0.15	0.023	8.67177e-202	[Uniprot/Swissprot]|e-value:8e-07|sp|Q08CY9|EOGT_XENTR|EGF domain-specific O-linked N-acetylglucosamine transferase OS=Xenopus tropicalis OX=8364 GN=eogt PE=2 SV=1||[RefSeqProtSlim]|e-value:3e-06|XP_034305094.1|EGF domain-specific O-linked N-acetylglucosamine transferase isoform X2 [Crassostrea gigas]	#N/A
XLOC-054898	-2.84102	0.154	0.49	4.01855e-201	[Uniprot/Swissprot]|e-value:1e-05|sp|A6H742|PLSI_BOVIN|Plastin-1 OS=Bos taurus OX=9913 GN=PLS1 PE=2 SV=1||[RefSeqProtSlim]|e-value:2e-06|XP_004073598.1|plastin-3-like [Oryzias latipes]	#N/A
XLOC-030382	2.03207	0.305	0.092	1.65942e-200	[Uniprot/Swissprot]|no similarity||[RefSeqProtSlim]|no similarity	#N/A
XLOC-009600	1.68026	0.436	0.183	1.5213e-199	[Uniprot/Swissprot]|no similarity||[RefSeqProtSlim]|no similarity	#N/A
XLOC-055493	3.13856	0.135	0.018	4.42407e-199	[Uniprot/Swissprot]|e-value:5e-10|sp|Q60847|COCA1_MOUSE|Collagen alpha-1(XII) chain OS=Mus musculus OX=10090 GN=Col12a1 PE=2 SV=3||[RefSeqProtSlim]|e-value:2e-36|QTJ24581.1|astacin [Perinereis aibuhitensis]	#N/A
XLOC-066583	1.33029	0.134	0.018	2.18087e-198	[Uniprot/Swissprot]|e-value:0,020|sp|P07898|PGCA_CHICK|Aggrecan core protein OS=Gallus gallus OX=9031 GN=ACAN PE=1 SV=2||[RefSeqProtSlim]|e-value:2e-05|CAD5121225.1|DgyrCDS9759 [Dimorphilus gyrociliatus]	#N/A
XLOC-047261	1.62708	0.17	0.03	3.38008e-198	[Uniprot/Swissprot]|no similarity||[RefSeqProtSlim]|no similarity	#N/A
XLOC-055152	1.30485	0.125	0.015	4.60756e-198	[Uniprot/Swissprot]|e-value:7e-62|sp|Q09225|NRF6_CAEEL|Nose resistant to fluoxetine protein 6 OS=Caenorhabditis elegans OX=6239 GN=nrf-6 PE=1 SV=3||[RefSeqProtSlim]|e-value:2e-113|XP_019643542.1|PREDICTED: nose resistant to fluoxetine protein 6-like [Branchiostoma belcheri]	#N/A
XLOC-040349	1.73209	0.257	0.071	5.8831e-198	[Uniprot/Swissprot]|e-value:6e-15|sp|P32959|PBPE_BACSU|Penicillin-binding protein 4* OS=Bacillus subtilis (strain 168) OX=224308 GN=pbpE PE=1 SV=1||[RefSeqProtSlim]|e-value:9e-89|XP_025116086.1|uncharacterized protein LOC112577254 [Pomacea canaliculata]	#N/A
XLOC-014921	1.32091	0.123	0.015	3.07758e-196	[Uniprot/Swissprot]|e-value:0,0|sp|Q5RDP4|SYLM_PONAB|Probable leucine--tRNA ligase, mitochondrial OS=Pongo abelii OX=9601 GN=LARS2 PE=2 SV=1||[RefSeqProtSlim]|e-value:0,0|OWF34737.1|leucine--tRNA ligase, mitochondrial [Mizuhopecten yessoensis]	#N/A
XLOC-027192	3.07863	0.342	0.123	1.87913e-195	[Uniprot/Swissprot]|no similarity||[RefSeqProtSlim]|no similarity	#N/A
XLOC-062484	1.266	0.161	0.027	2.29374e-192	[Uniprot/Swissprot]|e-value:4e-99|sp|Q9DEX7|FADS2_DANRE|Acyl-CoA 6-desaturase OS=Danio rerio OX=7955 GN=fads2 PE=1 SV=1||[RefSeqProtSlim]|e-value:1e-113|XP_005093182.1|acyl-CoA 6-desaturase [Aplysia californica]	#N/A
XLOC-003371	1.78223	0.146	0.023	7.2969e-191	[Uniprot/Swissprot]|e-value:2e-19|sp|O55058|FBLN4_CRIGR|EGF-containing fibulin-like extracellular matrix protein 2 OS=Cricetulus griseus OX=10029 GN=EFEMP2 PE=2 SV=1||[RefSeqProtSlim]|e-value:9e-27|CAC9608637.1|Ofus.G071597 [Owenia fusiformis]	#N/A
XLOC-004627	1.4827	0.41	0.164	3.93726e-190	[Uniprot/Swissprot]|e-value:2e-79|sp|P49883|ECR_MANSE|Ecdysone receptor OS=Manduca sexta OX=7130 GN=EcR PE=2 SV=1||[RefSeqProtSlim]|e-value:0,0|AWH55629.1|ecdysone receptor [Platynereis dumerilii]	#N/A
XLOC-046226	1.68639	0.272	0.081	4.49355e-190	[RefSeqProtSlim]|e-value:0,066|XP_021324603.1|prostate stem cell antigen-like [Danio rerio]||[Uniprot/Swissprot]|no similarity	#N/A
XLOC-009862	1.72027	0.185	0.037	6.41403e-190	[Uniprot/Swissprot]|e-value:2e-138|sp|Q9Y345|SC6A5_HUMAN|Sodium- and chloride-dependent glycine transporter 2 OS=Homo sapiens OX=9606 GN=SLC6A5 PE=1 SV=3||[RefSeqProtSlim]|e-value:0,0|CAD5123410.1|DgyrCDS11761 [Dimorphilus gyrociliatus]	#N/A
XLOC-067182	1.28551	0.13	0.018	3.06948e-187	[Uniprot/Swissprot]|e-value:8e-14|sp|O14084|IMT1_SCHPO|Inositol phosphoceramide mannosyltransferase 1 OS=Schizosaccharomyces pombe (strain 972 / ATCC 24843) OX=284812 GN=imt1 PE=3 SV=2||[RefSeqProtSlim]|e-value:2e-30|XP_005103153.1|inositol phosphoceramide mannosyltransferase 2-like [Aplysia californica]	#N/A
XLOC-018748	2.07186	0.216	0.053	1.64047e-186	[Uniprot/Swissprot]|e-value:0,0|sp|Q32LP4|S4A10_BOVIN|Sodium-driven chloride bicarbonate exchanger OS=Bos taurus OX=9913 GN=SLC4A10 PE=2 SV=1||[RefSeqProtSlim]|e-value:0,0|CAD5122592.1|DgyrCDS11004 [Dimorphilus gyrociliatus]	#N/A
XLOC-044805	1.54777	0.114	0.013	5.41754e-184	[RefSeqProtSlim]|e-value:3e-11|VDI78575.1|Hypothetical predicted protein [Mytilus galloprovincialis]||[Uniprot/Swissprot]|no similarity	#N/A
XLOC-011814	1.7152	0.337	0.126	2.33086e-183	[Uniprot/Swissprot]|e-value:2e-55|sp|Q7TSY2|LHPL4_RAT|LHFPL tetraspan subfamily member 4 protein OS=Rattus norvegicus OX=10116 GN=Lhfpl4 PE=1 SV=1||[RefSeqProtSlim]|e-value:3e-71|CAC9483008.1|Ofus.G014069 [Owenia fusiformis]	#N/A
XLOC-062581	-1.42705	0.16	0.5	5.31284e-180	[Uniprot/Swissprot]|e-value:0,002|sp|Q06185|ATP5I_MOUSE|ATP synthase subunit e, mitochondrial OS=Mus musculus OX=10090 GN=Atp5me PE=1 SV=2||[RefSeqProtSlim]|e-value:2e-15|XP_025093954.1|ATP synthase subunit e, mitochondrial-like [Pomacea canaliculata]	#N/A
XLOC-024912	-1.24466	0.289	0.611	3.15028e-177	[Uniprot/Swissprot]|e-value:4e-129|sp|P18238|ADT3_YEAST|ADP,ATP carrier protein 3 OS=Saccharomyces cerevisiae (strain ATCC 204508 / S288c) OX=559292 GN=AAC3 PE=1 SV=1||[RefSeqProtSlim]|e-value:7e-178|CAC9566921.1|Ofus.G051786 [Owenia fusiformis]	#N/A
XLOC-034968	1.63478	0.319	0.115	5.35072e-177	[RefSeqProtSlim]|e-value:4e-42|CAD5110805.1|DgyrCDS170 [Dimorphilus gyrociliatus]||[Uniprot/Swissprot]|no similarity	#N/A
XLOC-012988	1.60316	0.239	0.066	5.14905e-176	[Uniprot/Swissprot]|e-value:7e-89|sp|Q62415|ASPP1_MOUSE|Apoptosis-stimulating of p53 protein 1 OS=Mus musculus OX=10090 GN=Ppp1r13b PE=1 SV=2||[RefSeqProtSlim]|e-value:2e-128|PVD26585.1|hypothetical protein C0Q70_14262 [Pomacea canaliculata]	#N/A
XLOC-010219	1.77601	0.311	0.108	1.55921e-175	[Uniprot/Swissprot]|e-value:1e-172|sp|P16580|GLNA_CHICK|Glutamine synthetase OS=Gallus gallus OX=9031 GN=GLUL PE=1 SV=1||[RefSeqProtSlim]|e-value:0,0|CAD5114687.1|DgyrCDS3732 [Dimorphilus gyrociliatus]	#N/A
XLOC-025420	1.56204	0.153	0.027	2.45509e-175	[RefSeqProtSlim]|e-value:6e-09|XP_011476051.1|uncharacterized protein LOC101156171 isoform X2 [Oryzias latipes]||[Uniprot/Swissprot]|no similarity	#N/A
XLOC-043866	1.82065	0.353	0.141	8.40609e-175	[Uniprot/Swissprot]|e-value:9e-49|sp|Q0IHQ9|PXYP1_XENTR|2-phosphoxylose phosphatase 1 OS=Xenopus tropicalis OX=8364 GN=pxylp1 PE=2 SV=1||[RefSeqProtSlim]|e-value:1e-68|XP_021363491.1|2-phosphoxylose phosphatase 1-like [Mizuhopecten yessoensis]	#N/A
XLOC-004313	1.69669	0.115	0.015	1.82005e-173	[Uniprot/Swissprot]|e-value:3e-14|sp|Q6PFX9|TNKS1_MOUSE|Poly [ADP-ribose] polymerase tankyrase-1 OS=Mus musculus OX=10090 GN=Tnks PE=1 SV=1||[RefSeqProtSlim]|e-value:7e-18|pdb|6AR6|B|Chain B, DLD-4 darpin	#N/A
XLOC-067875	1.46334	0.225	0.06	2.35869e-173	[Uniprot/Swissprot]|e-value:3e-55|sp|Q9Y5Q5|CORIN_HUMAN|Atrial natriuretic peptide-converting enzyme OS=Homo sapiens OX=9606 GN=CORIN PE=1 SV=2||[RefSeqProtSlim]|e-value:1e-142|CAC9672085.1|Ofus.G21307 [Owenia fusiformis]	#N/A
XLOC-004702	1.19682	0.124	0.017	2.38484e-173	[RefSeqProtSlim]|e-value:7e-04|CAC9665476.1|Ofus.G1467 [Owenia fusiformis]||[Uniprot/Swissprot]|no similarity	#N/A
XLOC-043761	1.47785	0.164	0.032	1.63281e-172	[Uniprot/Swissprot]|e-value:6e-35|sp|P55567|Y4MH_SINFN|Uncharacterized protein y4mH OS=Sinorhizobium fredii (strain NBRC 101917 / NGR234) OX=394 GN=NGR_a02510 PE=3 SV=1||[RefSeqProtSlim]|e-value:2e-108|XP_011442459.2|uncharacterized protein y4mH [Crassostrea gigas]	#N/A
XLOC-003614	1.46163	0.198	0.047	2.23752e-170	[Uniprot/Swissprot]|e-value:2e-37|sp|Q98ST7|MOXD1_CHICK|DBH-like monooxygenase protein 1 OS=Gallus gallus OX=9031 GN=MOXD1 PE=2 SV=1||[RefSeqProtSlim]|e-value:6e-138|CAC9667230.1|Ofus.G15796 [Owenia fusiformis]	#N/A
XLOC-056372	1.32118	0.12	0.017	1.84278e-169	[Uniprot/Swissprot]|e-value:1e-89|sp|Q8MRC9|GALT9_DROME|Putative polypeptide N-acetylgalactosaminyltransferase 9 OS=Drosophila melanogaster OX=7227 GN=Pgant9 PE=1 SV=2||[RefSeqProtSlim]|e-value:4e-162|CAD5112160.1|DgyrCDS1395 [Dimorphilus gyrociliatus]	#N/A
XLOC-063434	1.56242	0.226	0.062	4.37699e-169	[Uniprot/Swissprot]|e-value:2e-162|sp|Q8WXR4|MYO3B_HUMAN|Myosin-IIIb OS=Homo sapiens OX=9606 GN=MYO3B PE=2 SV=4||[RefSeqProtSlim]|e-value:0,0|CAC9674227.1|Ofus.G24907 [Owenia fusiformis]	#N/A
XLOC-050436	1.64259	0.217	0.057	1.36298e-167	[Uniprot/Swissprot]|e-value:2e-64|sp|E7E2N8|GILT_CARAU|Gamma-interferon-inducible lysosomal thiol reductase OS=Carassius auratus OX=7957 GN=ifi30 PE=1 SV=1||[RefSeqProtSlim]|e-value:4e-76|XP_019632567.1|PREDICTED: gamma-interferon-inducible-lysosomal thiol reductase-like [Branchiostoma belcheri]	#N/A
XLOC-049416	1.23611	0.4	0.163	4.85869e-166	[Uniprot/Swissprot]|no similarity||[RefSeqProtSlim]|no similarity	#N/A
XLOC-054683	1.42235	0.352	0.137	2.29849e-164	[Uniprot/Swissprot]|e-value:9e-49|sp|Q3MHQ7|TM86A_BOVIN|Lysoplasmalogenase-like protein TMEM86A OS=Bos taurus OX=9913 GN=TMEM86A PE=2 SV=1||[RefSeqProtSlim]|e-value:1e-69|CAD5120678.1|DgyrCDS9240 [Dimorphilus gyrociliatus]	#N/A
XLOC-027973	-1.34055	0.153	0.476	1.52196e-162	[Uniprot/Swissprot]|e-value:9e-34|sp|Q9W141|ATPK_DROME|Putative ATP synthase subunit f, mitochondrial OS=Drosophila melanogaster OX=7227 GN=ATPsynF PE=3 SV=1||[RefSeqProtSlim]|e-value:5e-34|XP_025096213.1|putative ATP synthase subunit f, mitochondrial [Pomacea canaliculata]	#N/A
XLOC-060475	1.91382	0.166	0.035	1.54128e-162	[Uniprot/Swissprot]|e-value:0,0|sp|P55011|S12A2_HUMAN|Solute carrier family 12 member 2 OS=Homo sapiens OX=9606 GN=SLC12A2 PE=1 SV=1||[RefSeqProtSlim]|e-value:0,0|OWF48421.1|Solute carrier family 12 member 2 [Mizuhopecten yessoensis]	#N/A
XLOC-063648	2.1897	0.186	0.045	1.076e-160	[Uniprot/Swissprot]|no similarity||[RefSeqProtSlim]|no similarity	#N/A
XLOC-005065	1.36613	0.595	0.352	2.10658e-160	[Uniprot/Swissprot]|e-value:1e-132|sp|O08605|MKNK1_MOUSE|MAP kinase-interacting serine/threonine-protein kinase 1 OS=Mus musculus OX=10090 GN=Mknk1 PE=1 SV=2||[RefSeqProtSlim]|e-value:2e-157|XP_011455691.1|LOW QUALITY PROTEIN: MAP kinase-interacting serine/threonine-protein kinase 1 [Crassostrea gigas]	#N/A
XLOC-001576	1.30889	0.128	0.02	3.63519e-160	[Uniprot/Swissprot]|no similarity||[RefSeqProtSlim]|no similarity	#N/A
XLOC-009462	1.46201	0.189	0.045	6.31115e-160	[RefSeqProtSlim]|e-value:2e-05|CAD5114461.1|unnamed protein product [Dimorphilus gyrociliatus]||[Uniprot/Swissprot]|no similarity	#N/A
XLOC-062487	1.53139	0.333	0.134	3.19727e-157	[Uniprot/Swissprot]|e-value:0,055|sp|P16646|PMP22_MOUSE|Peripheral myelin protein 22 OS=Mus musculus OX=10090 GN=Pmp22 PE=2 SV=2||[RefSeqProtSlim]|e-value:3e-67|CAD5118784.1|DgyrCDS7463 [Dimorphilus gyrociliatus]	#N/A
XLOC-004154	1.40328	0.203	0.053	5.77358e-156	[Uniprot/Swissprot]|e-value:6e-18|sp|Q8N7M0|DYLT5_HUMAN|Dynein light chain Tctex-type 5 OS=Homo sapiens OX=9606 GN=DYNLT5 PE=1 SV=2||[RefSeqProtSlim]|e-value:3e-24|OWF53177.1|Tctex1 domain-containing protein 1-A [Mizuhopecten yessoensis]	#N/A
XLOC-018434	1.56464	0.181	0.043	6.39981e-156	[Uniprot/Swissprot]|e-value:5e-77|sp|Q2LAM0|FA2H_RAT|Fatty acid 2-hydroxylase OS=Rattus norvegicus OX=10116 GN=Fa2h PE=1 SV=2||[RefSeqProtSlim]|e-value:5e-104|CAC9669997.1|Ofus.G18286 [Owenia fusiformis]	#N/A
XLOC-028081	1.45212	0.141	0.026	7.37386e-156	[Uniprot/Swissprot]|e-value:4e-14|sp|B6VQA1|DIMM_DROME|Protein dimmed OS=Drosophila melanogaster OX=7227 GN=dimm PE=1 SV=1||[RefSeqProtSlim]|e-value:2e-25|XP_025102852.1|protein dimmed-like [Pomacea canaliculata]	#N/A
XLOC-065827	1.38718	0.2	0.052	4.16144e-155	[RefSeqProtSlim]|e-value:2e-05|VDI31992.1|Hypothetical predicted protein [Mytilus galloprovincialis]||[Uniprot/Swissprot]|no similarity	#N/A
XLOC-002560	-1.46184	0.14	0.446	1.14469e-154	[Uniprot/Swissprot]|e-value:3e-20|sp|P10606|COX5B_HUMAN|Cytochrome c oxidase subunit 5B, mitochondrial OS=Homo sapiens OX=9606 GN=COX5B PE=1 SV=2||[RefSeqProtSlim]|e-value:1e-63|PVD22985.1|hypothetical protein C0Q70_16245 [Pomacea canaliculata]	#N/A
XLOC-002900	1.31802	0.128	0.021	1.30809e-154	[Uniprot/Swissprot]|no similarity||[RefSeqProtSlim]|no similarity	#N/A
XLOC-025496	-2.86193	0.04	0.311	1.78897e-154	[Uniprot/Swissprot]|no similarity||[RefSeqProtSlim]|no similarity	#N/A
XLOC-009701	1.72264	0.103	0.013	9.96149e-154	[RefSeqProtSlim]|e-value:6e-08|CAD5120703.1|DgyrCDS9267 [Dimorphilus gyrociliatus]||[Uniprot/Swissprot]|no similarity	#N/A
XLOC-009451	1.57552	0.331	0.135	4.63856e-153	[RefSeqProtSlim]|e-value:7e-30|XP_011412458.2|uncharacterized protein LOC105317505 [Crassostrea gigas]||[Uniprot/Swissprot]|no similarity	#N/A
XLOC-050434	1.15157	0.105	0.014	8.12402e-153	[Uniprot/Swissprot]|e-value:1e-12|sp|P35072|TCB1_CAEBR|Transposable element Tcb1 transposase OS=Caenorhabditis briggsae OX=6238 PE=3 SV=1||[RefSeqProtSlim]|e-value:0,015|VDI25272.1|Hypothetical predicted protein [Mytilus galloprovincialis]	#N/A
XLOC-019781	1.43664	0.219	0.063	8.621e-153	[Uniprot/Swissprot]|e-value:9e-168|sp|A7Y2W8|SC6A9_XENLA|Sodium- and chloride-dependent glycine transporter 1 OS=Xenopus laevis OX=8355 GN=slc6a9 PE=2 SV=1||[RefSeqProtSlim]|e-value:0,0|CAC9663518.1|Ofus.G122030 [Owenia fusiformis]	#N/A
XLOC-046117	1.26519	0.178	0.041	3.16591e-152	[Uniprot/Swissprot]|e-value:5e-133|sp|Q02094|RHAG_HUMAN|Ammonium transporter Rh type A OS=Homo sapiens OX=9606 GN=RHAG PE=1 SV=2||[RefSeqProtSlim]|e-value:1e-180|BAJ10272.1|Rh-related protein [Branchiostoma floridae]	#N/A
XLOC-008952	1.61693	0.197	0.052	1.28388e-151	[Uniprot/Swissprot]|e-value:7e-62|sp|A1A600|EFC4A_DANRE|EF-hand calcium-binding domain-containing protein 4A OS=Danio rerio OX=7955 GN=cracr2b PE=2 SV=2||[RefSeqProtSlim]|e-value:0,0|CAD5120808.1|DgyrCDS9366 [Dimorphilus gyrociliatus]	#N/A
XLOC-036831	1.39989	0.209	0.057	2.88612e-151	[Uniprot/Swissprot]|e-value:0,0|sp|Q91W43|GCSP_MOUSE|Glycine dehydrogenase (decarboxylating), mitochondrial OS=Mus musculus OX=10090 GN=Gldc PE=1 SV=1||[RefSeqProtSlim]|e-value:0,0|XP_034312311.1|glycine dehydrogenase (decarboxylating), mitochondrial [Crassostrea gigas]	#N/A
XLOC-027413	-1.47196	0.07	0.357	1.62233e-150	[Uniprot/Swissprot]|e-value:5e-57|sp|Q14103|HNRPD_HUMAN|Heterogeneous nuclear ribonucleoprotein D0 OS=Homo sapiens OX=9606 GN=HNRNPD PE=1 SV=1||[RefSeqProtSlim]|e-value:1e-73|CAC9650829.1|Ofus.G101062, partial [Owenia fusiformis]	#N/A
XLOC-005099	1.5817	0.217	0.061	2.01584e-150	[Uniprot/Swissprot]|e-value:1e-16|sp|Q9JK41|COPT1_RAT|High affinity copper uptake protein 1 OS=Rattus norvegicus OX=10116 GN=Slc31a1 PE=2 SV=1||[RefSeqProtSlim]|e-value:3e-26|CAD5119959.1|DgyrCDS8546 [Dimorphilus gyrociliatus]	#N/A
XLOC-052367	1.15457	0.123	0.02	3.71339e-150	[Uniprot/Swissprot]|e-value:6e-29|sp|P59889|S39A1_DANRE|Zinc transporter ZIP1 OS=Danio rerio OX=7955 GN=slc39a1 PE=2 SV=1||[RefSeqProtSlim]|e-value:7e-66|CAD5116591.1|unnamed protein product [Dimorphilus gyrociliatus]	#N/A
XLOC-038802	1.42749	0.186	0.047	8.21298e-149	[Uniprot/Swissprot]|e-value:5e-134|sp|Q9UGM3|DMBT1_HUMAN|Deleted in malignant brain tumors 1 protein OS=Homo sapiens OX=9606 GN=DMBT1 PE=1 SV=2||[RefSeqProtSlim]|e-value:0,0|XP_021368572.1|deleted in malignant brain tumors 1 protein-like [Mizuhopecten yessoensis]	#N/A
XLOC-025696	1.45195	0.177	0.043	3.10812e-148	[Uniprot/Swissprot]|e-value:0,0|sp|A8WHP3|SC5A9_DANRE|Sodium/glucose cotransporter 4 OS=Danio rerio OX=7955 GN=slc5a9 PE=2 SV=1||[RefSeqProtSlim]|e-value:0,0|CAD5119361.1|DgyrCDS7979 [Dimorphilus gyrociliatus]	#N/A
XLOC-069244	1.23831	0.109	0.016	5.24546e-148	[Uniprot/Swissprot]|e-value:1e-98|sp|Q8N159|NAGS_HUMAN|N-acetylglutamate synthase, mitochondrial OS=Homo sapiens OX=9606 GN=NAGS PE=1 SV=1||[RefSeqProtSlim]|e-value:4e-155|CAC9587000.1|Ofus.G061545 [Owenia fusiformis]	#N/A
XLOC-067237	1.39936	0.18	0.044	1.37147e-147	[Uniprot/Swissprot]|e-value:3e-79|sp|O73853|CP17A_ICTPU|Steroid 17-alpha-hydroxylase/17,20 lyase OS=Ictalurus punctatus OX=7998 GN=cyp17a1 PE=2 SV=1||[RefSeqProtSlim]|e-value:9e-168|ADN44548.1|cytochrome P450 CYP17a/20-lyase, partial [Perinereis nuntia]	#N/A
XLOC-025795	-1.52654	0.067	0.346	1.45654e-147	[Uniprot/Swissprot]|e-value:9e-43|sp|Q15370|ELOB_HUMAN|Elongin-B OS=Homo sapiens OX=9606 GN=ELOB PE=1 SV=1||[RefSeqProtSlim]|e-value:3e-53|OWF55332.1|Transcription elongation factor B polypeptide 2 [Mizuhopecten yessoensis]	#N/A
XLOC-068068	1.25263	0.121	0.02	1.94622e-147	[Uniprot/Swissprot]|e-value:1e-47|sp|B1H1P9|PPAL_XENLA|Lysosomal acid phosphatase OS=Xenopus laevis OX=8355 GN=acp2 PE=2 SV=1||[RefSeqProtSlim]|e-value:9e-49|AAH90765.1|Zgc:113200 [Danio rerio]	#N/A
XLOC-017247	1.18234	0.137	0.026	9.03251e-147	[Uniprot/Swissprot]|e-value:7e-17|sp|P14780|MMP9_HUMAN|Matrix metalloproteinase-9 OS=Homo sapiens OX=9606 GN=MMP9 PE=1 SV=3||[RefSeqProtSlim]|e-value:8e-17|AAN72418.1|matrix metalloproteinase 9 [Danio rerio]	#N/A
XLOC-002434	-1.58172	0.042	0.309	2.29171e-146	[Uniprot/Swissprot]|e-value:2e-47|sp|P68106|FKB1B_HUMAN|Peptidyl-prolyl cis-trans isomerase FKBP1B OS=Homo sapiens OX=9606 GN=FKBP1B PE=1 SV=2||[RefSeqProtSlim]|e-value:1e-50|XP_012946627.1|FK506-binding protein 1 [Aplysia californica]	#N/A
XLOC-067617	1.52801	0.304	0.117	4.90685e-145	[Uniprot/Swissprot]|e-value:4e-40|sp|Q810U3|NFASC_MOUSE|Neurofascin OS=Mus musculus OX=10090 GN=Nfasc PE=1 SV=1||[RefSeqProtSlim]|e-value:5e-107|CAC9564063.1|Ofus.G05814 [Owenia fusiformis]	#N/A
XLOC-052348	-1.20534	0.24	0.556	6.05935e-145	[Uniprot/Swissprot]|e-value:1e-21|sp|Q8N9F8|ZN454_HUMAN|Zinc finger protein 454 OS=Homo sapiens OX=9606 GN=ZNF454 PE=2 SV=2||[RefSeqProtSlim]|e-value:6e-25|XP_021331199.1|zinc finger protein 208-like [Danio rerio]	#N/A
XLOC-002033	1.45494	0.33	0.133	8.97076e-145	[Uniprot/Swissprot]|e-value:1e-31|sp|B4KBF6|FOXO_DROMO|Forkhead box protein O OS=Drosophila mojavensis OX=7230 GN=foxo PE=3 SV=1||[RefSeqProtSlim]|e-value:6e-42|OWF38927.1|Forkhead box protein O [Mizuhopecten yessoensis]	#N/A
XLOC-059797	2.05375	0.318	0.135	4.14599e-144	[Uniprot/Swissprot]|e-value:0,0|sp|Q4R520|ENPL_MACFA|Endoplasmin OS=Macaca fascicularis OX=9541 GN=HSP90B1 PE=2 SV=1||[RefSeqProtSlim]|e-value:0,0|CAD5118349.1|DgyrCDS7059 [Dimorphilus gyrociliatus]	#N/A
XLOC-026089	1.19372	0.123	0.021	6.66771e-144	[Uniprot/Swissprot]|e-value:1e-15|sp|Q922Y2|TRI59_MOUSE|Tripartite motif-containing protein 59 OS=Mus musculus OX=10090 GN=Trim59 PE=1 SV=2||[RefSeqProtSlim]|e-value:9e-17|PVD36447.1|hypothetical protein C0Q70_03431 [Pomacea canaliculata]	#N/A
XLOC-054253	1.36762	0.377	0.168	1.81663e-143	[Uniprot/Swissprot]|e-value:5e-30|sp|O08856|ELL_MOUSE|RNA polymerase II elongation factor ELL OS=Mus musculus OX=10090 GN=Ell PE=2 SV=2||[RefSeqProtSlim]|e-value:2e-29|AAC53150.1|ELL [Mus musculus]	#N/A
XLOC-062668	1.42395	0.216	0.063	2.10328e-143	[Uniprot/Swissprot]|e-value:1e-20|sp|B3EWZ6|MLRP2_ACRMI|MAM and LDL-receptor class A domain-containing protein 2 (Fragment) OS=Acropora millepora OX=45264 PE=1 SV=1||[RefSeqProtSlim]|e-value:9e-27|CAD5119990.1|DgyrCDS8574 [Dimorphilus gyrociliatus]	#N/A
XLOC-017512	1.13796	0.117	0.019	3.26279e-143	[Uniprot/Swissprot]|e-value:5e-73|sp|Q9W436|NEP_DROME|Neprilysin-1 OS=Drosophila melanogaster OX=7227 GN=Nep1 PE=2 SV=2||[RefSeqProtSlim]|e-value:2e-81|CAC9566113.1|Ofus.G051492 [Owenia fusiformis]	#N/A
XLOC-027248	2.33804	0.22	0.068	1.30992e-142	[Uniprot/Swissprot]|e-value:4e-117|sp|P70610|DOC2B_RAT|Double C2-like domain-containing protein beta OS=Rattus norvegicus OX=10116 GN=Doc2b PE=1 SV=2||[RefSeqProtSlim]|e-value:0,0|XP_035829228.1|rabphilin-3A [Aplysia californica]	#N/A
XLOC-064628	1.17834	0.135	0.026	1.85825e-142	[Uniprot/Swissprot]|no similarity||[RefSeqProtSlim]|no similarity	#N/A
XLOC-067603	1.71604	0.107	0.016	2.80792e-142	[Uniprot/Swissprot]|e-value:1e-63|sp|A8Q2D1|NAS35_BRUMA|Zinc metalloproteinase dpy-31 OS=Brugia malayi OX=6279 GN=dpy-31 PE=1 SV=2||[RefSeqProtSlim]|e-value:1e-116|CAD5113578.1|DgyrCDS2741 [Dimorphilus gyrociliatus]	#N/A
XLOC-038399	1.40753	0.19	0.051	9.42185e-142	[Uniprot/Swissprot]|e-value:4e-10|sp|Q9DC22|DCAF6_MOUSE|DDB1- and CUL4-associated factor 6 OS=Mus musculus OX=10090 GN=Dcaf6 PE=1 SV=1||[RefSeqProtSlim]|e-value:1e-10|CAD5111137.1|DgyrCDS475 [Dimorphilus gyrociliatus]	#N/A
XLOC-059732	-1.09667	0.311	0.6	9.44765e-142	[Uniprot/Swissprot]|e-value:4e-77|sp|P62979|RS27A_HUMAN|Ubiquitin-40S ribosomal protein S27a OS=Homo sapiens OX=9606 GN=RPS27A PE=1 SV=2||[RefSeqProtSlim]|e-value:2e-79|XP_025105320.1|ubiquitin-40S ribosomal protein S27a isoform X1 [Pomacea canaliculata]	#N/A
XLOC-037524	-1.4129	0.078	0.355	7.89596e-141	[Uniprot/Swissprot]|e-value:1e-51|sp|Q94516|AT5F1_DROME|ATP synthase subunit b, mitochondrial OS=Drosophila melanogaster OX=7227 GN=ATPsynB PE=2 SV=2||[RefSeqProtSlim]|e-value:6e-89|AOR07060.1|mitochondrial ATP synthase subunit b precursor [Mesenchytraeus solifugus]	#N/A
XLOC-067353	1.30496	0.154	0.034	1.19918e-140	[Uniprot/Swissprot]|e-value:2e-158|sp|A7Y2W8|SC6A9_XENLA|Sodium- and chloride-dependent glycine transporter 1 OS=Xenopus laevis OX=8355 GN=slc6a9 PE=2 SV=1||[RefSeqProtSlim]|e-value:0,0|XP_025100410.1|sodium- and chloride-dependent glycine transporter 1-like isoform X1 [Pomacea canaliculata]	#N/A
XLOC-017528	1.58108	0.213	0.063	4.02808e-140	[Uniprot/Swissprot]|e-value:7e-95|sp|Q15654|TRIP6_HUMAN|Thyroid receptor-interacting protein 6 OS=Homo sapiens OX=9606 GN=TRIP6 PE=1 SV=3||[RefSeqProtSlim]|e-value:2e-118|XP_021353077.1|lipoma-preferred partner homolog [Mizuhopecten yessoensis]	#N/A
XLOC-063101	-1.30077	0.166	0.459	8.00128e-140	[Uniprot/Swissprot]|e-value:0,086|sp|P36590|KTHY_SCHPO|Thymidylate kinase OS=Schizosaccharomyces pombe (strain 972 / ATCC 24843) OX=284812 GN=tmp1 PE=2 SV=2||[RefSeqProtSlim]|e-value:2e-14|XP_005102276.1|uncharacterized protein LOC101847669 [Aplysia californica]	#N/A
XLOC-002034	1.2672	0.293	0.109	2.85884e-139	[Uniprot/Swissprot]|e-value:3e-25|sp|B4KBF6|FOXO_DROMO|Forkhead box protein O OS=Drosophila mojavensis OX=7230 GN=foxo PE=3 SV=1||[RefSeqProtSlim]|e-value:2e-41|OWF38927.1|Forkhead box protein O [Mizuhopecten yessoensis]	#N/A
XLOC-038398	1.49	0.278	0.102	3.89111e-139	[Uniprot/Swissprot]|e-value:7e-35|sp|Q9NP71|MLXPL_HUMAN|Carbohydrate-responsive element-binding protein OS=Homo sapiens OX=9606 GN=MLXIPL PE=1 SV=1||[RefSeqProtSlim]|e-value:1e-55|CAC9496490.1|Ofus.G021569, partial [Owenia fusiformis]	#N/A
XLOC-047030	1.60674	0.185	0.049	4.78136e-139	[Uniprot/Swissprot]|no similarity||[RefSeqProtSlim]|no similarity	#N/A
XLOC-044689	1.12618	0.123	0.022	6.83149e-138	[Uniprot/Swissprot]|e-value:0,030|sp|P16004|CD4_PANTR|T-cell surface glycoprotein CD4 OS=Pan troglodytes OX=9598 GN=CD4 PE=2 SV=1||[RefSeqProtSlim]|e-value:5e-11|CAC9674219.1|Ofus.G24868 [Owenia fusiformis]	#N/A
XLOC-014636	1.43271	0.195	0.054	7.38362e-138	[Uniprot/Swissprot]|no similarity||[RefSeqProtSlim]|no similarity	#N/A
XLOC-018799	1.35059	0.209	0.063	4.61438e-137	[RefSeqProtSlim]|e-value:2e-20|CAC9568365.1|Ofus.G052196 [Owenia fusiformis]||[Uniprot/Swissprot]|no similarity	#N/A
XLOC-004719	1.38616	0.128	0.024	7.31787e-137	[Uniprot/Swissprot]|e-value:9e-150|sp|Q8BYF6|SC5A8_MOUSE|Sodium-coupled monocarboxylate transporter 1 OS=Mus musculus OX=10090 GN=Slc5a8 PE=1 SV=1||[RefSeqProtSlim]|e-value:0,0|CAD5124272.1|DgyrCDS12564 [Dimorphilus gyrociliatus]	#N/A
XLOC-011133	1.30506	0.652	0.476	3.38379e-136	[Uniprot/Swissprot]|e-value:9e-06|sp|Q16534|HLF_HUMAN|Hepatic leukemia factor OS=Homo sapiens OX=9606 GN=HLF PE=1 SV=1||[RefSeqProtSlim]|e-value:5e-17|VDH99377.1|Hypothetical predicted protein [Mytilus galloprovincialis]	#N/A
XLOC-012934	1.30111	0.155	0.035	6.42777e-136	[Uniprot/Swissprot]|e-value:7e-07|sp|Q9NR55|BATF3_HUMAN|Basic leucine zipper transcriptional factor ATF-like 3 OS=Homo sapiens OX=9606 GN=BATF3 PE=1 SV=1||[RefSeqProtSlim]|e-value:1e-08|OPL33733.1|hypothetical protein AM593_01850, partial [Mytilus galloprovincialis]	#N/A
XLOC-039609	1.4753	0.134	0.026	7.72186e-136	[Uniprot/Swissprot]|no similarity||[RefSeqProtSlim]|no similarity	#N/A
XLOC-051480	-1.93978	0.061	0.316	3.57679e-135	[Uniprot/Swissprot]|e-value:3e-57|sp|P27165|CALM_PHYIN|Calmodulin OS=Phytophthora infestans OX=4787 GN=CMD1 PE=3 SV=2||[RefSeqProtSlim]|e-value:3e-56|ASQ43262.1|putative phototransduction, partial [Acromegalomma interruptum]	#N/A
XLOC-014883	1.32319	0.186	0.051	4.95695e-135	[Uniprot/Swissprot]|e-value:3e-172|sp|P12821|ACE_HUMAN|Angiotensin-converting enzyme OS=Homo sapiens OX=9606 GN=ACE PE=1 SV=1||[RefSeqProtSlim]|e-value:0,0|XP_035657902.1|angiotensin-converting enzyme-like isoform X5 [Branchiostoma floridae]	#N/A
XLOC-046603	-1.35009	0.076	0.346	5.32767e-135	[Uniprot/Swissprot]|e-value:6e-22|sp|Q24407|ATP5J_DROME|ATP synthase-coupling factor 6, mitochondrial OS=Drosophila melanogaster OX=7227 GN=ATPsynCF6 PE=3 SV=1||[RefSeqProtSlim]|e-value:1e-35|CAC9607983.1|Ofus.G071372 [Owenia fusiformis]	#N/A
XLOC-001112	-1.52842	0.044	0.3	8.8969e-135	[Uniprot/Swissprot]|e-value:0,0|sp|P80021|ATPA_PIG|ATP synthase subunit alpha, mitochondrial OS=Sus scrofa OX=9823 GN=ATP5F1A PE=1 SV=2||[RefSeqProtSlim]|e-value:0,0|AOR07054.1|mitochondrial ATP synthase subunit alpha precursor [Mesenchytraeus antaeus]	#N/A
XLOC-005289	1.53665	0.144	0.031	2.42684e-134	[Uniprot/Swissprot]|e-value:8e-70|sp|Q16880|CGT_HUMAN|2-hydroxyacylsphingosine 1-beta-galactosyltransferase OS=Homo sapiens OX=9606 GN=UGT8 PE=1 SV=2||[RefSeqProtSlim]|e-value:3e-82|CAC9665530.1|Ofus.G14241 [Owenia fusiformis]	#N/A
XLOC-044694	1.10605	0.107	0.017	7.77716e-133	[Uniprot/Swissprot]|no similarity||[RefSeqProtSlim]|no similarity	#N/A
XLOC-044447	-1.32768	0.193	0.481	8.89309e-133	[Uniprot/Swissprot]|no similarity||[RefSeqProtSlim]|no similarity	#N/A
XLOC-062380	1.50257	0.269	0.099	9.05244e-133	[Uniprot/Swissprot]|e-value:9e-82|sp|Q3UVU3|ZNT10_MOUSE|Zinc transporter 10 OS=Mus musculus OX=10090 GN=Slc30a10 PE=1 SV=1||[RefSeqProtSlim]|e-value:2e-146|XP_011413017.1|zinc transporter 1 isoform X1 [Crassostrea gigas]	#N/A
XLOC-013222	-1.04887	0.354	0.626	1.09952e-132	[Uniprot/Swissprot]|e-value:2e-97|sp|Q9GRJ3|RS23_LUMRU|40S ribosomal protein S23 OS=Lumbricus rubellus OX=35632 GN=RPS23 PE=2 SV=1||[RefSeqProtSlim]|e-value:6e-98|CAD5118888.1|DgyrCDS7563 [Dimorphilus gyrociliatus]	#N/A
XLOC-022465	1.13608	0.11	0.018	1.1664e-132	[Uniprot/Swissprot]|e-value:3e-14|sp|Q9M146|MGP4_ARATH|UDP-D-xylose:L-fucose alpha-1,3-D-xylosyltransferase MGP4 OS=Arabidopsis thaliana OX=3702 GN=MGP4 PE=2 SV=1||[RefSeqProtSlim]|e-value:8e-52|CAC9670391.1|Ofus.G18972 [Owenia fusiformis]	#N/A
XLOC-000154	1.3735	0.156	0.037	1.84439e-132	[RefSeqProtSlim]|e-value:1e-43|CAD5123807.1|DgyrCDS12118 [Dimorphilus gyrociliatus]||[Uniprot/Swissprot]|no similarity	#N/A
XLOC-003863	1.65255	0.383	0.187	2.46546e-132	[Uniprot/Swissprot]|e-value:5e-155|sp|O02695|PTPR2_MACNE|Receptor-type tyrosine-protein phosphatase N2 OS=Macaca nemestrina OX=9545 GN=PTPRN2 PE=2 SV=1||[RefSeqProtSlim]|e-value:0,0|CAC9585985.1|Ofus.G061420 [Owenia fusiformis]	#N/A
XLOC-014516	-1.41247	0.082	0.347	3.91514e-132	[Uniprot/Swissprot]|e-value:2e-48|sp|Q9D3D9|ATPD_MOUSE|ATP synthase subunit delta, mitochondrial OS=Mus musculus OX=10090 GN=Atp5f1d PE=1 SV=1||[RefSeqProtSlim]|e-value:2e-76|PVD35766.1|hypothetical protein C0Q70_02729 [Pomacea canaliculata]	#N/A
XLOC-051011	1.35837	0.138	0.03	8.89785e-131	[Uniprot/Swissprot]|e-value:2e-112|sp|Q2QI47|USH2A_MOUSE|Usherin OS=Mus musculus OX=10090 GN=Ush2A PE=1 SV=2||[RefSeqProtSlim]|e-value:6e-119|XP_015139381.2|usherin isoform X7 [Gallus gallus]	#N/A
XLOC-001453	1.92289	0.208	0.065	9.11797e-131	[Uniprot/Swissprot]|e-value:9e-73|sp|A2AX52|CO6A4_MOUSE|Collagen alpha-4(VI) chain OS=Mus musculus OX=10090 GN=Col6a4 PE=1 SV=2||[RefSeqProtSlim]|e-value:0,0|CAD5110740.1|DgyrCDS110 [Dimorphilus gyrociliatus]	#N/A
XLOC-064629	1.33135	0.153	0.036	3.8861e-130	[Uniprot/Swissprot]|e-value:1e-82|sp|Q9DGD1|MGT4C_CHICK|Alpha-1,6-mannosyl-glycoprotein 4-beta-N-acetylglucosaminyltransferase OS=Gallus gallus OX=9031 GN=MGAT4C PE=1 SV=1||[RefSeqProtSlim]|e-value:1e-92|CAD5115674.1|DgyrCDS4628 [Dimorphilus gyrociliatus]	#N/A
XLOC-027740	-1.09428	0.339	0.608	4.76379e-130	[Uniprot/Swissprot]|e-value:7e-103|sp|Q90YV0|RL18_ICTPU|60S ribosomal protein L18 OS=Ictalurus punctatus OX=7998 GN=rpl18 PE=2 SV=3||[RefSeqProtSlim]|e-value:4e-111|XP_019627971.1|PREDICTED: 60S ribosomal protein L18-like [Branchiostoma belcheri]	#N/A
XLOC-012112	1.23394	0.142	0.031	1.21391e-129	[Uniprot/Swissprot]|e-value:0,0|sp|P20241|NRG_DROME|Neuroglian OS=Drosophila melanogaster OX=7227 GN=Nrg PE=1 SV=2||[RefSeqProtSlim]|e-value:0,0|AUG84440.1|neuroglian [Platynereis dumerilii]	#N/A
XLOC-005863	1.31428	0.139	0.03	3.55491e-129	[Uniprot/Swissprot]|e-value:0,021|sp|O74465|HRR1_SCHPO|Helicase required for RNAi-mediated heterochromatin assembly 1 OS=Schizosaccharomyces pombe (strain 972 / ATCC 24843) OX=284812 GN=hrr1 PE=1 SV=2||[RefSeqProtSlim]|e-value:1e-16|VDI50935.1|Hypothetical predicted protein [Mytilus galloprovincialis]	#N/A
XLOC-046326	1.5888	0.305	0.131	8.89938e-128	[Uniprot/Swissprot]|e-value:6e-22|sp|Q26474|LACH_SCHAM|Lachesin OS=Schistocerca americana OX=7009 GN=LAC PE=1 SV=1||[RefSeqProtSlim]|e-value:1e-79|CAD5116378.1|DgyrCDS5274 [Dimorphilus gyrociliatus]	#N/A
XLOC-036016	1.14782	0.129	0.026	1.32222e-127	[Uniprot/Swissprot]|e-value:0,0|sp|O95477|ABCA1_HUMAN|Phospholipid-transporting ATPase ABCA1 OS=Homo sapiens OX=9606 GN=ABCA1 PE=1 SV=3||[RefSeqProtSlim]|e-value:0,0|CAC9655364.1|Ofus.G101960 [Owenia fusiformis]	#N/A
XLOC-047582	-0.939498	0.473	0.711	1.82889e-127	[Uniprot/Swissprot]|e-value:2e-86|sp|P18101|RL40_DROME|Ubiquitin-60S ribosomal protein L40 OS=Drosophila melanogaster OX=7227 GN=RpL40 PE=1 SV=2||[RefSeqProtSlim]|e-value:1e-86|XP_025102704.1|ubiquitin-60S ribosomal protein L40 [Pomacea canaliculata]	#N/A
XLOC-009374	1.28474	0.134	0.028	3.83128e-127	[Uniprot/Swissprot]|e-value:6e-46|sp|P23654|NRT_DROME|Neurotactin OS=Drosophila melanogaster OX=7227 GN=Nrt PE=1 SV=3||[RefSeqProtSlim]|e-value:3e-113|VDI78800.1|Hypothetical predicted protein [Mytilus galloprovincialis]	#N/A
XLOC-000248	-1.0025	0.44	0.682	3.75348e-126	[Uniprot/Swissprot]|e-value:1e-145|sp|Q6PBY1|RS3A_DANRE|40S ribosomal protein S3a OS=Danio rerio OX=7955 GN=rps3a PE=2 SV=3||[RefSeqProtSlim]|e-value:3e-152|PVD34793.1|hypothetical protein C0Q70_06070 [Pomacea canaliculata]	#N/A
XLOC-060516	1.4086	0.33	0.149	5.13742e-126	[Uniprot/Swissprot]|e-value:2e-133|sp|Q3ZBY7|DEGS1_BOVIN|Sphingolipid delta(4)-desaturase DES1 OS=Bos taurus OX=9913 GN=DEGS1 PE=2 SV=1||[RefSeqProtSlim]|e-value:6e-151|XP_019630979.1|PREDICTED: sphingolipid delta(4)-desaturase DES1-like [Branchiostoma belcheri]	#N/A
XLOC-024291	1.28551	0.173	0.047	5.41803e-126	[Uniprot/Swissprot]|e-value:2e-173|sp|Q17LW0|MYO7A_AEDAE|Myosin-VIIa OS=Aedes aegypti OX=7159 GN=ck PE=3 SV=1||[RefSeqProtSlim]|e-value:0,0|CAC9663918.1|Ofus.G122876 [Owenia fusiformis]	#N/A
XLOC-060788	1.34753	0.237	0.082	3.19918e-125	[Uniprot/Swissprot]|e-value:1e-65|sp|Q8IUM7|NPAS4_HUMAN|Neuronal PAS domain-containing protein 4 OS=Homo sapiens OX=9606 GN=NPAS4 PE=1 SV=1||[RefSeqProtSlim]|e-value:6e-158|CAC9627108.1|Ofus.G09222 [Owenia fusiformis]	#N/A
XLOC-067285	1.20841	0.303	0.121	7.5193e-125	[Uniprot/Swissprot]|e-value:4e-45|sp|Q6DFC8|ZN395_XENLA|Zinc finger protein 395 OS=Xenopus laevis OX=8355 GN=znf395 PE=2 SV=1||[RefSeqProtSlim]|e-value:6e-115|CAC9660195.1|Ofus.G11390 [Owenia fusiformis]	#N/A
XLOC-024393	1.12443	0.113	0.021	6.23034e-124	[Uniprot/Swissprot]|e-value:1e-98|sp|Q9Y2G3|AT11B_HUMAN|Phospholipid-transporting ATPase IF OS=Homo sapiens OX=9606 GN=ATP11B PE=1 SV=2||[RefSeqProtSlim]|e-value:7e-117|CAC9662552.1|Ofus.G12154, partial [Owenia fusiformis]	#N/A
XLOC-012668	-1.34048	0.064	0.311	1.18273e-121	[Uniprot/Swissprot]|e-value:1e-05|sp|Q0MQJ3|NDUBB_PONPY|NADH dehydrogenase [ubiquinone] 1 beta subcomplex subunit 11, mitochondrial OS=Pongo pygmaeus OX=9600 GN=NDUFB11 PE=2 SV=1||[RefSeqProtSlim]|e-value:2e-47|CAC9473032.1|Ofus.G012857 [Owenia fusiformis]	#N/A
XLOC-009057	1.06449	0.107	0.019	1.78918e-121	[RefSeqProtSlim]|e-value:7e-29|CAC9664385.1|Ofus.G13553 [Owenia fusiformis]||[Uniprot/Swissprot]|no similarity	#N/A
XLOC-002060	-1.4595	0.079	0.331	3.87184e-121	[RefSeqProtSlim]|e-value:7e-19|VDI65747.1|Hypothetical predicted protein [Mytilus galloprovincialis]||[Uniprot/Swissprot]|no similarity	#N/A
XLOC-004538	-0.892838	0.481	0.718	5.85185e-121	[Uniprot/Swissprot]|e-value:4e-50|sp|Q3T0B7|RS27L_BOVIN|40S ribosomal protein S27-like OS=Bos taurus OX=9913 GN=RPS27L PE=3 SV=3||[RefSeqProtSlim]|e-value:3e-55|CAC9665493.1|Ofus.G14129, partial [Owenia fusiformis]	#N/A
XLOC-013129	1.24062	0.119	0.023	7.45523e-121	[Uniprot/Swissprot]|e-value:2e-48|sp|Q96LD8|SENP8_HUMAN|Sentrin-specific protease 8 OS=Homo sapiens OX=9606 GN=SENP8 PE=1 SV=1||[RefSeqProtSlim]|e-value:9e-60|XP_035677020.1|sentrin-specific protease 8-like [Branchiostoma floridae]	#N/A
XLOC-060964	-1.05904	0.178	0.463	1.36497e-120	[Uniprot/Swissprot]|e-value:1e-172|sp|Q8VEM8|MPCP_MOUSE|Phosphate carrier protein, mitochondrial OS=Mus musculus OX=10090 GN=Slc25a3 PE=1 SV=1||[RefSeqProtSlim]|e-value:0,0|VDI50495.1|solute carrier family 25 (mitochondrial phosphate transporter), member 3 [Mytilus galloprovincialis]	#N/A
XLOC-014869	1.3917	0.226	0.078	2.13419e-120	[Uniprot/Swissprot]|e-value:0,0|sp|P98158|LRP2_RAT|Low-density lipoprotein receptor-related protein 2 OS=Rattus norvegicus OX=10116 GN=Lrp2 PE=1 SV=1||[RefSeqProtSlim]|e-value:0,0|CRK91157.1|CLUMA_CG004842, isoform A [Clunio marinus]	#N/A
XLOC-004580	-1.63629	0.093	0.342	2.47779e-120	[Uniprot/Swissprot]|e-value:0,0|sp|Q68FR8|TBA3_RAT|Tubulin alpha-3 chain OS=Rattus norvegicus OX=10116 GN=Tuba3a PE=2 SV=1||[RefSeqProtSlim]|e-value:0,0|OWF42167.1|Tubulin alpha-1A chain [Mizuhopecten yessoensis]	#N/A
XLOC-063712	1.23623	0.216	0.071	5.60967e-119	[Uniprot/Swissprot]|e-value:4e-39|sp|Q24292|DS_DROME|Protein dachsous OS=Drosophila melanogaster OX=7227 GN=ds PE=1 SV=3||[RefSeqProtSlim]|e-value:2e-105|CAC9675090.1|Ofus.G28148 [Owenia fusiformis]	#N/A
XLOC-043155	1.42823	0.18	0.053	2.90833e-118	[Uniprot/Swissprot]|no similarity||[RefSeqProtSlim]|no similarity	#N/A
XLOC-047821	1.14334	0.102	0.017	4.41542e-117	[Uniprot/Swissprot]|e-value:4e-34|sp|Q90632|MOT3_CHICK|Monocarboxylate transporter 3 OS=Gallus gallus OX=9031 GN=SLC16A3 PE=2 SV=2||[RefSeqProtSlim]|e-value:8e-119|CAC9662810.1|Ofus.G12608 [Owenia fusiformis]	#N/A
XLOC-058249	-1.14637	0.106	0.363	2.29697e-116	[Uniprot/Swissprot]|e-value:1e-33|sp|Q4P6E9|COFI_USTMA|Cofilin OS=Ustilago maydis (strain 521 / FGSC 9021) OX=237631 GN=COF1 PE=3 SV=1||[RefSeqProtSlim]|e-value:1e-40|XP_025105311.1|actophorin-like isoform X1 [Pomacea canaliculata]	#N/A
XLOC-017434	0.95017	0.283	0.108	2.50142e-116	[Uniprot/Swissprot]|e-value:3e-33|sp|Q7T6Y2|YR831_MIMIV|Putative serine/threonine-protein kinase/receptor R831 OS=Acanthamoeba polyphaga mimivirus OX=212035 GN=MIMI_R831 PE=3 SV=2||[RefSeqProtSlim]|e-value:2e-94|XP_034338512.1|fibroblast growth factor receptor 2 [Crassostrea gigas]	#N/A
XLOC-025005	1.39091	0.215	0.073	1.47149e-114	[Uniprot/Swissprot]|e-value:8e-11|sp|P28683|OPSG_CHICK|Green-sensitive opsin OS=Gallus gallus OX=9031 GN=PRA1 PE=1 SV=1||[RefSeqProtSlim]|e-value:7e-16|CAC9673796.1|Ofus.G23989 [Owenia fusiformis]	#N/A
XLOC-040875	1.55859	0.17	0.049	2.22953e-114	[Uniprot/Swissprot]|e-value:7e-120|sp|Q8VC10|OSGI1_MOUSE|Oxidative stress-induced growth inhibitor 1 OS=Mus musculus OX=10090 GN=Osgin1 PE=2 SV=1||[RefSeqProtSlim]|e-value:1e-163|CAC9670316.1|Ofus.G18847 [Owenia fusiformis]	#N/A
XLOC-009084	-1.06403	0.273	0.531	3.82035e-114	[Uniprot/Swissprot]|e-value:5e-103|sp|P49393|RS13_XENLA|40S ribosomal protein S13 OS=Xenopus laevis OX=8355 GN=rps13 PE=3 SV=2||[RefSeqProtSlim]|e-value:3e-102|AAH72552.1|Ribosomal protein S13 [Danio rerio]	#N/A
XLOC-004396	-1.24362	0.073	0.314	4.02502e-114	[Uniprot/Swissprot]|e-value:6e-61|sp|B3EX21|ATPO_SORAR|ATP synthase subunit O, mitochondrial OS=Sorex araneus OX=42254 GN=ATP5PO PE=3 SV=1||[RefSeqProtSlim]|e-value:2e-86|CAD5122547.1|DgyrCDS10962 [Dimorphilus gyrociliatus]	#N/A
XLOC-022380	-1.32728	0.063	0.298	4.03744e-114	[Uniprot/Swissprot]|e-value:1e-51|sp|P41824|YBOXH_APLCA|Y-box factor homolog OS=Aplysia californica OX=6500 PE=2 SV=1||[RefSeqProtSlim]|e-value:4e-52|XP_025081498.1|Y-box factor homolog [Pomacea canaliculata]	#N/A
XLOC-004691	1.37349	0.257	0.1	2.04953e-113	[Uniprot/Swissprot]|e-value:2e-41|sp|Q8TB45|DPTOR_HUMAN|DEP domain-containing mTOR-interacting protein OS=Homo sapiens OX=9606 GN=DEPTOR PE=1 SV=2||[RefSeqProtSlim]|e-value:4e-74|XP_019620464.1|PREDICTED: DEP domain-containing mTOR-interacting protein-like [Branchiostoma belcheri]	#N/A
XLOC-058369	-1.46425	0.07	0.306	2.491e-113	[Uniprot/Swissprot]|e-value:2e-65|sp|Q24537|HMG2_DROME|High mobility group protein DSP1 OS=Drosophila melanogaster OX=7227 GN=Dsp1 PE=2 SV=1||[RefSeqProtSlim]|e-value:2e-75|XP_005104049.1|high mobility group protein B1 [Aplysia californica]	#N/A
XLOC-018928	-1.42839	0.027	0.243	4.32609e-113	[Uniprot/Swissprot]|e-value:1e-46|sp|P83917|CBX1_MOUSE|Chromobox protein homolog 1 OS=Mus musculus OX=10090 GN=Cbx1 PE=1 SV=1||[RefSeqProtSlim]|e-value:3e-64|XP_025083919.1|chromobox protein homolog 1-like [Pomacea canaliculata]	#N/A
XLOC-028276	1.48334	0.288	0.124	4.88242e-113	[Uniprot/Swissprot]|e-value:3e-104|sp|O00418|EF2K_HUMAN|Eukaryotic elongation factor 2 kinase OS=Homo sapiens OX=9606 GN=EEF2K PE=1 SV=2||[RefSeqProtSlim]|e-value:0,0|CAD5123761.1|DgyrCDS12072 [Dimorphilus gyrociliatus]	#N/A
XLOC-017293	-2.32108	0.046	0.266	8.22295e-113	[RefSeqProtSlim]|e-value:2e-46|CAC9652049.1|Ofus.G101265 [Owenia fusiformis]||[Uniprot/Swissprot]|no similarity	#N/A
XLOC-002813	1.37046	0.148	0.038	1.02457e-112	[Uniprot/Swissprot]|e-value:0,032|sp|Q9Y493|ZAN_HUMAN|Zonadhesin OS=Homo sapiens OX=9606 GN=ZAN PE=2 SV=5||[RefSeqProtSlim]|e-value:7e-19|CAC9582436.1|Ofus.G06862 [Owenia fusiformis]	#N/A
XLOC-043820	1.30193	0.146	0.037	1.20905e-112	[Uniprot/Swissprot]|e-value:5e-105|sp|P91931|DCAM_DROME|S-adenosylmethionine decarboxylase proenzyme OS=Drosophila melanogaster OX=7227 GN=SamDC PE=2 SV=1||[RefSeqProtSlim]|e-value:5e-141|XP_011425475.1|S-adenosylmethionine decarboxylase proenzyme isoform X3 [Crassostrea gigas]	#N/A
XLOC-056304	-1.81953	0.018	0.226	1.9941e-112	[Uniprot/Swissprot]|e-value:8e-88|sp|P05081|KAD1_CHICK|Adenylate kinase isoenzyme 1 OS=Gallus gallus OX=9031 GN=AK1 PE=1 SV=1||[RefSeqProtSlim]|e-value:3e-87|prf||1405262A|cytosolic adenylate kinase	#N/A
XLOC-047556	1.16235	0.118	0.025	3.45132e-112	[RefSeqProtSlim]|e-value:3e-06|CAC9565583.1|Ofus.G051356 [Owenia fusiformis]||[Uniprot/Swissprot]|no similarity	#N/A
XLOC-021487	-1.47459	0.054	0.283	4.43985e-112	[Uniprot/Swissprot]|e-value:0,0|sp|P20241|NRG_DROME|Neuroglian OS=Drosophila melanogaster OX=7227 GN=Nrg PE=1 SV=2||[RefSeqProtSlim]|e-value:0,0|CAC9475790.1|Ofus.G013107 [Owenia fusiformis]	#N/A
XLOC-024849	1.169	0.11	0.022	7.18881e-112	[Uniprot/Swissprot]|e-value:1e-20|sp|O35600|ABCA4_MOUSE|Retinal-specific phospholipid-transporting ATPase ABCA4 OS=Mus musculus OX=10090 GN=Abca4 PE=2 SV=1||[RefSeqProtSlim]|e-value:1e-42|XP_034311750.1|uncharacterized protein LOC105332408 isoform X4 [Crassostrea gigas]	#N/A
XLOC-004710	-1.25189	0.102	0.35	8.7225e-112	[Uniprot/Swissprot]|e-value:0,0|sp|Q96GM5|SMRD1_HUMAN|SWI/SNF-related matrix-associated actin-dependent regulator of chromatin subfamily D member 1 OS=Homo sapiens OX=9606 GN=SMARCD1 PE=1 SV=2||[RefSeqProtSlim]|e-value:0,0|XP_021371113.1|SWI/SNF-related matrix-associated actin-dependent regulator of chromatin subfamily D member 1-like isoform X3 [Mizuhopecten yessoensis]	#N/A
XLOC-001212	-0.964745	0.372	0.621	9.20866e-112	[Uniprot/Swissprot]|e-value:3e-94|sp|Q4R8Z2|RL13A_MACFA|60S ribosomal protein L13a OS=Macaca fascicularis OX=9541 GN=RPL13A PE=2 SV=3||[RefSeqProtSlim]|e-value:3e-107|CAC9505677.1|Ofus.G023461, partial [Owenia fusiformis]	#N/A
XLOC-020266	-0.819303	0.478	0.71	1.87079e-111	[Uniprot/Swissprot]|e-value:2e-74|sp|Q6QAP7|RS17_PIG|40S ribosomal protein S17 OS=Sus scrofa OX=9823 GN=RPS17 PE=1 SV=3||[RefSeqProtSlim]|e-value:8e-78|XP_011448859.1|40S ribosomal protein S17 [Crassostrea gigas]	#N/A
XLOC-003951	1.33597	0.156	0.043	3.98116e-111	[Uniprot/Swissprot]|e-value:6e-171|sp|Q9UA35|S28A3_EPTST|Solute carrier family 28 member 3 OS=Eptatretus stoutii OX=7765 GN=SLC28A3 PE=2 SV=1||[RefSeqProtSlim]|e-value:0,0|CAC9666980.1|Ofus.G15375 [Owenia fusiformis]	#N/A
XLOC-000021	1.36893	0.205	0.069	3.98425e-111	[Uniprot/Swissprot]|e-value:1e-11|sp|C0HK23|SML_SCONI|L-rhamnose-binding lectin SML OS=Scomberomorus niphonius OX=321164 PE=1 SV=1||[RefSeqProtSlim]|e-value:1e-37|CAC9475082.1|Ofus.G013063 [Owenia fusiformis]	#N/A
XLOC-012128	1.92856	0.141	0.035	4.66655e-111	[Uniprot/Swissprot]|e-value:6e-28|sp|P05099|MATN1_CHICK|Cartilage matrix protein OS=Gallus gallus OX=9031 GN=MATN1 PE=1 SV=2||[RefSeqProtSlim]|e-value:3e-51|OWF34620.1|Collagen alpha-1(XII) chain [Mizuhopecten yessoensis]	#N/A
XLOC-001832	1.18265	0.49	0.312	4.67594e-111	[Uniprot/Swissprot]|e-value:2e-93|sp|P40423|SQH_DROME|Myosin regulatory light chain sqh OS=Drosophila melanogaster OX=7227 GN=sqh PE=1 SV=1||[RefSeqProtSlim]|e-value:5e-97|AAI63800.1|Si:dkey-216e9.5 protein [Danio rerio]	sm-mrlc
XLOC-027683	1.45766	0.16	0.044	7.17507e-111	[Uniprot/Swissprot]|e-value:7e-74|sp|A8WGS4|TLCD2_DANRE|TLC domain-containing protein 2 OS=Danio rerio OX=7955 GN=tlcd2 PE=2 SV=1||[RefSeqProtSlim]|e-value:6e-80|CAC9673220.1|Ofus.G221198 [Owenia fusiformis]	#N/A
XLOC-025226	-0.974788	0.39	0.634	7.4593e-111	[Uniprot/Swissprot]|e-value:3e-86|sp|Q6QMZ4|RL6_CHILA|60S ribosomal protein L6 OS=Chinchilla lanigera OX=34839 GN=RPL6 PE=2 SV=3||[RefSeqProtSlim]|e-value:3e-115|CAC9673014.1|Ofus.G22926 [Owenia fusiformis]	#N/A
XLOC-036439	1.49942	0.111	0.022	7.97073e-111	[Uniprot/Swissprot]|e-value:2e-103|sp|P54145|AMT1_CAEEL|Putative ammonium transporter 1 OS=Caenorhabditis elegans OX=6239 GN=amt-1 PE=3 SV=1||[RefSeqProtSlim]|e-value:2e-133|CAC9663030.1|Ofus.G12981 [Owenia fusiformis]	#N/A
XLOC-061931	1.44269	0.119	0.025	8.30832e-111	[Uniprot/Swissprot]|no similarity||[RefSeqProtSlim]|no similarity	#N/A
XLOC-015056	1.34504	0.267	0.107	1.20156e-110	[Uniprot/Swissprot]|e-value:5e-29|sp|A6NMZ7|CO6A6_HUMAN|Collagen alpha-6(VI) chain OS=Homo sapiens OX=9606 GN=COL6A6 PE=1 SV=2||[RefSeqProtSlim]|e-value:2e-56|CAD5116512.1|DgyrCDS5390 [Dimorphilus gyrociliatus]	#N/A
XLOC-040911	1.17602	0.139	0.034	1.20194e-110	[Uniprot/Swissprot]|no similarity||[RefSeqProtSlim]|no similarity	#N/A
XLOC-045499	1.35717	0.242	0.091	1.4023e-110	[Uniprot/Swissprot]|e-value:8e-30|sp|P67967|CSRP1_COTJA|Cysteine and glycine-rich protein 1 OS=Coturnix japonica OX=93934 GN=CSRP1 PE=2 SV=2||[RefSeqProtSlim]|e-value:6e-38|CAC9621267.1|Ofus.G081882 [Owenia fusiformis]	#N/A
XLOC-062678	1.22645	0.11	0.022	3.34118e-110	[Uniprot/Swissprot]|e-value:2e-95|sp|Q5TZ24|MOXD1_DANRE|DBH-like monooxygenase protein 1 homolog OS=Danio rerio OX=7955 GN=moxd1 PE=2 SV=2||[RefSeqProtSlim]|e-value:8e-95|XP_005160648.1|DBH-like monooxygenase protein 1 homolog isoform X1 [Danio rerio]	#N/A
XLOC-045457	-1.94631	0.038	0.249	4.55959e-109	[Uniprot/Swissprot]|no similarity||[RefSeqProtSlim]|no similarity	#N/A
XLOC-028363	-0.930988	0.403	0.641	4.79572e-109	[Uniprot/Swissprot]|e-value:1e-110|sp|P29314|RS9_RAT|40S ribosomal protein S9 OS=Rattus norvegicus OX=10116 GN=Rps9 PE=1 SV=4||[RefSeqProtSlim]|e-value:7e-119|OWF37517.1|40S ribosomal protein S9 [Mizuhopecten yessoensis]	#N/A
XLOC-049666	2.58103	0.172	0.052	7.76772e-109	[Uniprot/Swissprot]|e-value:3e-04|sp|Q9WTS6|TEN3_MOUSE|Teneurin-3 OS=Mus musculus OX=10090 GN=Tenm3 PE=1 SV=1||[RefSeqProtSlim]|e-value:9e-04|XP_036009897.1|teneurin-3 isoform X14 [Mus musculus]	#N/A
XLOC-040562	-1.21473	0.082	0.32	1.82532e-108	[Uniprot/Swissprot]|e-value:6e-43|sp|P80971|COX42_THUOB|Cytochrome c oxidase subunit 4 isoform 2, mitochondrial OS=Thunnus obesus OX=8241 PE=1 SV=2||[RefSeqProtSlim]|e-value:2e-79|CAD5126141.1|DgyrCDS14310 [Dimorphilus gyrociliatus]	#N/A
XLOC-047637	1.28453	0.138	0.034	1.91688e-108	[Uniprot/Swissprot]|e-value:0,074|sp|Q9N3Q4|ATM_CAEEL|Serine/threonine-protein kinase ATM OS=Caenorhabditis elegans OX=6239 GN=atm-1 PE=3 SV=3||[RefSeqProtSlim]|e-value:4e-42|CAC9569512.1|Ofus.G052619 [Owenia fusiformis]	#N/A
XLOC-013133	1.49132	0.253	0.103	3.64919e-108	[Uniprot/Swissprot]|e-value:0,0|sp|Q9VN14|CONT_DROME|Contactin OS=Drosophila melanogaster OX=7227 GN=Cont PE=1 SV=2||[RefSeqProtSlim]|e-value:0,0|AUG84451.1|contactin [Platynereis dumerilii]	#N/A
XLOC-054921	2.30248	0.3	0.141	5.22723e-108	[Uniprot/Swissprot]|e-value:0,0|sp|Q0VCX2|BIP_BOVIN|Endoplasmic reticulum chaperone BiP OS=Bos taurus OX=9913 GN=HSPA5 PE=2 SV=1||[RefSeqProtSlim]|e-value:0,0|CAC9623134.1|Ofus.G082476 [Owenia fusiformis]	#N/A
XLOC-064000	1.03607	0.109	0.022	8.01743e-108	[Uniprot/Swissprot]|e-value:0,002|sp|A9N9Z2|SYP_COXBR|Proline--tRNA ligase OS=Coxiella burnetii (strain RSA 331 / Henzerling II) OX=360115 GN=proS PE=3 SV=1||[RefSeqProtSlim]|no similarity	#N/A
XLOC-017760	1.15286	0.334	0.157	2.90567e-107	[Uniprot/Swissprot]|no similarity||[RefSeqProtSlim]|no similarity	#N/A
XLOC-035004	-0.603671	0.847	0.934	7.12806e-107	[Uniprot/Swissprot]|no similarity||[RefSeqProtSlim]|no similarity	#N/A
XLOC-027160	-0.843388	0.424	0.667	7.63754e-107	[Uniprot/Swissprot]|e-value:1e-84|sp|P62246|RS15A_RAT|40S ribosomal protein S15a OS=Rattus norvegicus OX=10116 GN=Rps15a PE=1 SV=2||[RefSeqProtSlim]|e-value:1e-86|EDL17115.1|ribosomal protein S15a, isoform CRA_b [Mus musculus]	#N/A
XLOC-005889	1.09815	0.292	0.125	3.54528e-106	[Uniprot/Swissprot]|e-value:6e-89|sp|Q5ZI58|F214A_CHICK|Protein FAM214A OS=Gallus gallus OX=9031 GN=FAM214A PE=2 SV=2||[RefSeqProtSlim]|e-value:4e-119|VDI64666.1|Hypothetical predicted protein [Mytilus galloprovincialis]	#N/A
XLOC-026022	-1.0966	0.189	0.45	7.70323e-106	[Uniprot/Swissprot]|e-value:0,027|sp|P0DPY1|TX51A_CORWE|U-scoloptoxin(05)-Cw1a OS=Cormocephalus westwoodi OX=1096223 PE=3 SV=1||[RefSeqProtSlim]|e-value:7e-17|XP_395132.2|uncharacterized protein LOC411664 [Apis mellifera]	#N/A
XLOC-060385	1.48049	0.188	0.062	1.46966e-105	[Uniprot/Swissprot]|e-value:4e-136|sp|Q09666|AHNK_HUMAN|Neuroblast differentiation-associated protein AHNAK OS=Homo sapiens OX=9606 GN=AHNAK PE=1 SV=2||[RefSeqProtSlim]|e-value:5e-141|XP_035691326.1|neuroblast differentiation-associated protein AHNAK-like [Branchiostoma floridae]	#N/A
XLOC-025212	1.01509	0.103	0.02	1.86259e-104	[RefSeqProtSlim]|e-value:0,003|XP_019919925.2|uncharacterized protein LOC105320944 [Crassostrea gigas]||[Uniprot/Swissprot]|no similarity	#N/A
XLOC-001379	-1.14953	0.102	0.341	1.98428e-104	[Uniprot/Swissprot]|e-value:6e-18|sp|Q02372|NDUB8_BOVIN|NADH dehydrogenase [ubiquinone] 1 beta subcomplex subunit 8, mitochondrial OS=Bos taurus OX=9913 GN=NDUFB8 PE=1 SV=1||[RefSeqProtSlim]|e-value:3e-40|CAC9494281.1|Ofus.G021072 [Owenia fusiformis]	#N/A
XLOC-039584	-1.0434	0.151	0.405	2.19553e-104	[Uniprot/Swissprot]|e-value:4e-12|sp|Q96253|ATP5E_ARATH|ATP synthase subunit epsilon, mitochondrial OS=Arabidopsis thaliana OX=3702 GN=At1g51650 PE=1 SV=3||[RefSeqProtSlim]|e-value:4e-16|AVC55622.1|mitochondrial ATP5e short variant [Enchytraeus cf. crypticus SL-2017]	#N/A
XLOC-052100	1.13188	0.385	0.202	2.87004e-104	[Uniprot/Swissprot]|e-value:5e-17|sp|Q32KN2|BNIP3_BOVIN|BCL2/adenovirus E1B 19 kDa protein-interacting protein 3 OS=Bos taurus OX=9913 GN=BNIP3 PE=2 SV=1||[RefSeqProtSlim]|e-value:3e-34|CAC9468076.1|Ofus.G012034 [Owenia fusiformis]	#N/A
XLOC-001980	-0.967951	0.274	0.53	8.96724e-104	[Uniprot/Swissprot]|e-value:4e-50|sp|P0CQ50|RL44_CRYNJ|60S ribosomal protein L44 OS=Cryptococcus neoformans var. neoformans serotype D (strain JEC21 / ATCC MYA-565) OX=214684 GN=RPL44 PE=3 SV=1||[RefSeqProtSlim]|e-value:1e-53|XP_025099610.1|60S ribosomal protein L44 [Pomacea canaliculata]	#N/A
XLOC-060201	1.20299	0.138	0.036	9.52426e-104	[Uniprot/Swissprot]|e-value:3e-14|sp|Q626H5|PLX2_CAEBR|Plexin-2 OS=Caenorhabditis briggsae OX=6238 GN=plx-2 PE=3 SV=1||[RefSeqProtSlim]|e-value:3e-17|XP_006559220.1|plexin-B [Apis mellifera]	#N/A
XLOC-002600	-1.39009	0.072	0.292	2.49586e-103	[Uniprot/Swissprot]|e-value:3e-158|sp|Q5R8Y8|CELF2_PONAB|CUGBP Elav-like family member 2 OS=Pongo abelii OX=9601 GN=CELF2 PE=2 SV=2||[RefSeqProtSlim]|e-value:0,0|XP_034333004.1|CUGBP Elav-like family member 2 isoform X4 [Crassostrea gigas]	elav2
XLOC-003024	1.2243	0.303	0.139	5.04349e-103	[Uniprot/Swissprot]|e-value:0,0|sp|P06213|INSR_HUMAN|Insulin receptor OS=Homo sapiens OX=9606 GN=INSR PE=1 SV=4||[RefSeqProtSlim]|e-value:0,0|CAC9608544.1|Ofus.G071574 [Owenia fusiformis]	#N/A
XLOC-019305	1.12583	0.323	0.152	6.40796e-103	[Uniprot/Swissprot]|e-value:0,0|sp|Q9VFP2|RDX_DROME|Protein roadkill OS=Drosophila melanogaster OX=7227 GN=rdx PE=1 SV=2||[RefSeqProtSlim]|e-value:0,0|VDI70425.1|speckle-type POZ protein [Mytilus galloprovincialis]	#N/A
XLOC-050384	1.25408	0.15	0.041	1.23179e-102	[Uniprot/Swissprot]|e-value:0,0|sp|O00291|HIP1_HUMAN|Huntingtin-interacting protein 1 OS=Homo sapiens OX=9606 GN=HIP1 PE=1 SV=5||[RefSeqProtSlim]|e-value:0,0|CAC9554766.1|Ofus.G042122 [Owenia fusiformis]	#N/A
XLOC-069324	1.26804	0.13	0.032	2.15055e-102	[Uniprot/Swissprot]|e-value:2e-98|sp|Q76NI1|KNDC1_HUMAN|Kinase non-catalytic C-lobe domain-containing protein 1 OS=Homo sapiens OX=9606 GN=KNDC1 PE=2 SV=2||[RefSeqProtSlim]|e-value:4e-160|CAC9472524.1|Ofus.G012740 [Owenia fusiformis]	#N/A
XLOC-059256	-1.12859	0.086	0.316	5.62293e-102	[Uniprot/Swissprot]|e-value:2e-114|sp|P05631|ATPG_BOVIN|ATP synthase subunit gamma, mitochondrial OS=Bos taurus OX=9913 GN=ATP5F1C PE=1 SV=3||[RefSeqProtSlim]|e-value:1e-136|AOR07085.1|mitochondrial F-type ATP synthase subunit gamma [Enchytraeus cf. crypticus SL-2017]	#N/A
XLOC-045817	-0.91219	0.375	0.615	2.512e-101	[Uniprot/Swissprot]|e-value:4e-75|sp|Q5R8M9|RS19_PONAB|40S ribosomal protein S19 OS=Pongo abelii OX=9601 GN=RPS19 PE=2 SV=3||[RefSeqProtSlim]|e-value:7e-76|XP_004078311.3|40S ribosomal protein S19 [Oryzias latipes]	#N/A
XLOC-012302	-1.24229	0.203	0.456	2.68706e-101	[Uniprot/Swissprot]|e-value:0,0|sp|P00565|KCRM_CHICK|Creatine kinase M-type OS=Gallus gallus OX=9031 GN=CKM PE=2 SV=1||[RefSeqProtSlim]|e-value:0,0|BDA39159.1|creatine kinase [Thoracophelia sp. 1 KU-2021]	#N/A
XLOC-050825	-4.01853	0.031	0.228	5.0817e-101	[Uniprot/Swissprot]|e-value:0,0|sp|P51546|KGCY_HEDDI|Glycocyamine kinase OS=Hediste diversicolor OX=126592 PE=2 SV=1||[RefSeqProtSlim]|e-value:0,0|sp|P51546.1|KGCY_HEDDI|RecName: Full=Glycocyamine kinase; Short=GK; AltName: Full=Guanidinoacetate kinase	#N/A
XLOC-028250	-1.84486	0.041	0.245	1.2391e-100	[Uniprot/Swissprot]|e-value:1e-39|sp|O73888|HPGDS_CHICK|Hematopoietic prostaglandin D synthase OS=Gallus gallus OX=9031 GN=HPGDS PE=1 SV=3||[RefSeqProtSlim]|e-value:5e-47|XP_019637401.1|PREDICTED: hematopoietic prostaglandin D synthase-like [Branchiostoma belcheri]	#N/A
XLOC-028111	-1.39626	0.08	0.3	1.91418e-100	[Uniprot/Swissprot]|e-value:2e-63|sp|P08991|H2AV_STRPU|Histone H2A.V (Fragment) OS=Strongylocentrotus purpuratus OX=7668 GN=H2A.F/Z PE=1 SV=1||[RefSeqProtSlim]|e-value:4e-64|XP_021348934.1|histone H2A.V [Mizuhopecten yessoensis]	#N/A
XLOC-054467	-1.20564	0.072	0.292	5.10583e-100	[Uniprot/Swissprot]|e-value:5e-54|sp|Q94514|COX5A_DROME|Cytochrome c oxidase subunit 5A, mitochondrial OS=Drosophila melanogaster OX=7227 GN=COX5A PE=2 SV=2||[RefSeqProtSlim]|e-value:1e-66|CAD5119305.1|DgyrCDS7932 [Dimorphilus gyrociliatus]	#N/A
XLOC-002736	-0.957037	0.238	0.487	8.29392e-100	[Uniprot/Swissprot]|e-value:1e-106|sp|Q9VTP4|R10AB_DROME|60S ribosomal protein L10a-2 OS=Drosophila melanogaster OX=7227 GN=RpL10Ab PE=1 SV=2||[RefSeqProtSlim]|e-value:8e-115|XP_019633097.1|PREDICTED: 60S ribosomal protein L10a-like [Branchiostoma belcheri]	#N/A
XLOC-025967	-1.12697	0.094	0.325	8.84067e-100	[Uniprot/Swissprot]|no similarity||[RefSeqProtSlim]|no similarity	#N/A
XLOC-043803	-2.23084	0.098	0.315	1.30344e-99	[Uniprot/Swissprot]|no similarity||[RefSeqProtSlim]|no similarity	#N/A
XLOC-035312	-0.835705	0.506	0.712	3.09096e-99	[Uniprot/Swissprot]|e-value:0,0|sp|Q92005|EF1A_DANRE|Elongation factor 1-alpha OS=Danio rerio OX=7955 GN=eef1a PE=2 SV=1||[RefSeqProtSlim]|e-value:0,0|AOR07112.1|elongation factor 1-alpha [Enchytraeus albidus]	#N/A
XLOC-021539	1.2064	0.244	0.098	3.20171e-99	[Uniprot/Swissprot]|e-value:2e-77|sp|Q9U6A1|PROS_DROVI|Homeobox protein prospero OS=Drosophila virilis OX=7244 GN=pros PE=3 SV=1||[RefSeqProtSlim]|e-value:4e-126|CAC9666787.1|Ofus.G1556 [Owenia fusiformis]	prospero
XLOC-016958	1.37	0.155	0.045	4.18619e-99	[RefSeqProtSlim]|e-value:0,006|OWF36923.1|hypothetical protein KP79_PYT02642 [Mizuhopecten yessoensis]||[Uniprot/Swissprot]|no similarity	#N/A
XLOC-002238	-0.753566	0.444	0.684	1.35256e-98	[Uniprot/Swissprot]|e-value:3e-55|sp|Q8JGR4|RL24_DANRE|60S ribosomal protein L24 OS=Danio rerio OX=7955 GN=rpl24 PE=2 SV=1||[RefSeqProtSlim]|e-value:3e-67|XP_021366846.1|60S ribosomal protein L24-like [Mizuhopecten yessoensis]	#N/A
XLOC-011564	1.05235	0.122	0.029	1.70607e-98	[RefSeqProtSlim]|e-value:5e-13|XP_035684633.1|uncharacterized protein LOC118421448 [Branchiostoma floridae]||[Uniprot/Swissprot]|no similarity	#N/A
XLOC-028398	-1.1929	0.16	0.403	1.75926e-98	[Uniprot/Swissprot]|e-value:0,0|sp|P53442|ALF_SCHMA|Fructose-bisphosphate aldolase OS=Schistosoma mansoni OX=6183 PE=2 SV=1||[RefSeqProtSlim]|e-value:0,0|VDH96572.1|fructose-bisphosphate aldolase, class I, partial [Mytilus galloprovincialis]	#N/A
XLOC-028023	1.21822	0.255	0.106	3.67165e-98	[Uniprot/Swissprot]|e-value:2e-40|sp|Q9BQS2|SYT15_HUMAN|Synaptotagmin-15 OS=Homo sapiens OX=9606 GN=SYT15 PE=1 SV=3||[RefSeqProtSlim]|e-value:8e-105|CAC9655200.1|Ofus.G101941 [Owenia fusiformis]	#N/A
XLOC-022180	-0.860359	0.355	0.6	4.94069e-98	[Uniprot/Swissprot]|e-value:7e-40|sp|P13732|RL22_TRIGR|60S ribosomal protein L22 OS=Tripneustes gratilla OX=7673 GN=RPL22 PE=2 SV=1||[RefSeqProtSlim]|e-value:1e-40|XP_011451810.1|60S ribosomal protein L22 [Crassostrea gigas]	#N/A
XLOC-041640	1.22672	0.266	0.116	8.37474e-98	[Uniprot/Swissprot]|e-value:0,091|sp|Q8IZR5|CKLF4_HUMAN|CKLF-like MARVEL transmembrane domain-containing protein 4 OS=Homo sapiens OX=9606 GN=CMTM4 PE=1 SV=1||[RefSeqProtSlim]|e-value:9e-25|CAC9670487.1|Ofus.G181147 [Owenia fusiformis]	#N/A
XLOC-027820	1.41011	0.303	0.145	8.72826e-98	[RefSeqProtSlim]|e-value:2e-58|CAD5117862.1|DgyrCDS6607 [Dimorphilus gyrociliatus]||[Uniprot/Swissprot]|no similarity	#N/A
XLOC-028252	-2.30637	0.022	0.211	1.54966e-97	[Uniprot/Swissprot]|e-value:5e-37|sp|O73888|HPGDS_CHICK|Hematopoietic prostaglandin D synthase OS=Gallus gallus OX=9031 GN=HPGDS PE=1 SV=3||[RefSeqProtSlim]|e-value:2e-40|XP_034308304.1|glutathione S-transferase 1-like isoform X1 [Crassostrea gigas]	#N/A
XLOC-052110	-0.971838	0.268	0.521	3.83015e-97	[Uniprot/Swissprot]|e-value:4e-06|sp|Q96IX5|ATPMK_HUMAN|ATP synthase membrane subunit K, mitochondrial OS=Homo sapiens OX=9606 GN=ATP5MK PE=1 SV=1||[RefSeqProtSlim]|e-value:1e-04|AAH87919.1|Upregulated during skeletal muscle growth 5 [Mus musculus]	#N/A
XLOC-063509	-3.08777	0.02	0.204	4.62907e-97	[RefSeqProtSlim]|e-value:2e-76|QBA88394.1|Ependymin-related protein 4.9, partial [Platynereis dumerilii]||[Uniprot/Swissprot]|no similarity	#N/A
XLOC-027814	1.33561	0.143	0.04	6.76016e-97	[Uniprot/Swissprot]|e-value:4e-44|sp|Q98ST7|MOXD1_CHICK|DBH-like monooxygenase protein 1 OS=Gallus gallus OX=9031 GN=MOXD1 PE=2 SV=1||[RefSeqProtSlim]|e-value:2e-128|XP_011450241.2|DBH-like monooxygenase protein 2 homolog [Crassostrea gigas]	#N/A
XLOC-059112	-1.09856	0.104	0.331	4.27131e-96	[Uniprot/Swissprot]|e-value:2e-04|sp|Q863G8|COX8A_MACSL|Cytochrome c oxidase subunit 8A, mitochondrial OS=Macaca silenus OX=54601 GN=COX8A PE=3 SV=1||[RefSeqProtSlim]|e-value:2e-17|CAD5123935.1|DgyrCDS12244 [Dimorphilus gyrociliatus]	#N/A
XLOC-058769	-1.14185	0.122	0.355	5.15968e-96	[Uniprot/Swissprot]|e-value:1e-10|sp|Q8LGG8|USPAL_ARATH|Universal stress protein A-like protein OS=Arabidopsis thaliana OX=3702 GN=At3g01520 PE=1 SV=2||[RefSeqProtSlim]|e-value:1e-53|CAD5119686.1|unnamed protein product [Dimorphilus gyrociliatus]	#N/A
XLOC-003113	1.02251	0.103	0.022	8.61858e-96	[Uniprot/Swissprot]|e-value:1e-90|sp|Q08174|PCDH1_HUMAN|Protocadherin-1 OS=Homo sapiens OX=9606 GN=PCDH1 PE=1 SV=2||[RefSeqProtSlim]|e-value:1e-137|AUG84419.1|Pcd11x [Platynereis dumerilii]	#N/A
XLOC-055922	-0.901365	0.292	0.538	8.991e-96	[Uniprot/Swissprot]|e-value:4e-130|sp|O57592|RL7A_TAKRU|60S ribosomal protein L7a OS=Takifugu rubripes OX=31033 GN=rpl7a PE=3 SV=3||[RefSeqProtSlim]|e-value:4e-138|ABW23163.1|ribosomal protein rpl7a, partial [Arenicola marina]	#N/A
XLOC-023863	1.03881	0.3	0.135	1.14385e-95	[Uniprot/Swissprot]|e-value:8e-51|sp|O00482|NR5A2_HUMAN|Nuclear receptor subfamily 5 group A member 2 OS=Homo sapiens OX=9606 GN=NR5A2 PE=1 SV=2||[RefSeqProtSlim]|e-value:2e-69|VDI56452.1|nuclear receptor subfamily 5 group A member 2 [Mytilus galloprovincialis]	#N/A
XLOC-002947	-0.899786	0.288	0.541	1.25854e-95	[Uniprot/Swissprot]|e-value:4e-19|sp|P80977|CX6C1_THUOB|Cytochrome c oxidase subunit 6C-1 OS=Thunnus obesus OX=8241 PE=1 SV=2||[RefSeqProtSlim]|e-value:4e-24|CAD5125227.1|DgyrCDS13466 [Dimorphilus gyrociliatus]	#N/A
XLOC-045303	-1.23426	0.03	0.222	1.59879e-95	[Uniprot/Swissprot]|e-value:2e-42|sp|Q1HPL8|NDUBA_BOMMO|NADH dehydrogenase [ubiquinone] 1 beta subcomplex subunit 10 OS=Bombyx mori OX=7091 PE=1 SV=1||[RefSeqProtSlim]|e-value:2e-51|CAC9657813.1|Ofus.G102439 [Owenia fusiformis]	#N/A
XLOC-058204	-1.75501	0.012	0.191	5.14666e-95	[Uniprot/Swissprot]|no similarity||[RefSeqProtSlim]|no similarity	#N/A
XLOC-036488	1.44889	0.181	0.062	5.63451e-95	[Uniprot/Swissprot]|e-value:5e-13|sp|P01133|EGF_HUMAN|Pro-epidermal growth factor OS=Homo sapiens OX=9606 GN=EGF PE=1 SV=2||[RefSeqProtSlim]|e-value:5e-16|XP_025082085.1|low-density lipoprotein receptor-related protein 4-like [Pomacea canaliculata]	#N/A
XLOC-005868	1.34263	0.13	0.034	1.35082e-94	[RefSeqProtSlim]|e-value:1e-05|CAC9503635.1|Ofus.G023045 [Owenia fusiformis]||[Uniprot/Swissprot]|no similarity	#N/A
XLOC-041141	-0.835101	0.376	0.611	1.08787e-93	[Uniprot/Swissprot]|e-value:4e-88|sp|Q90YV5|RL13_ICTPU|60S ribosomal protein L13 OS=Ictalurus punctatus OX=7998 GN=rpl13 PE=2 SV=3||[RefSeqProtSlim]|e-value:1e-94|XP_011440919.2|60S ribosomal protein L13 [Crassostrea gigas]	#N/A
XLOC-028098	-0.9096	0.237	0.482	1.23809e-93	[Uniprot/Swissprot]|e-value:1e-135|sp|P38981|RSSA_URECA|40S ribosomal protein SA OS=Urechis caupo OX=6431 PE=2 SV=1||[RefSeqProtSlim]|e-value:4e-135|sp|P38981.1|RSSA_URECA|RecName: Full=40S ribosomal protein SA; AltName: Full=Laminin-binding protein p40; Short=LBP/p40	#N/A
XLOC-027947	-1.00076	0.134	0.369	2.76491e-93	[Uniprot/Swissprot]|e-value:3e-34|sp|Q24251|ATP5H_DROME|ATP synthase subunit d, mitochondrial OS=Drosophila melanogaster OX=7227 GN=ATPsynD PE=2 SV=2||[RefSeqProtSlim]|e-value:5e-55|AOR07074.1|mitochondrial ATP synthase subunit d precursor [Mesenchytraeus solifugus]	#N/A
XLOC-051904	1.26912	0.155	0.048	2.21159e-92	[Uniprot/Swissprot]|e-value:6e-08|sp|O96024|B3GT4_HUMAN|Beta-1,3-galactosyltransferase 4 OS=Homo sapiens OX=9606 GN=B3GALT4 PE=1 SV=1||[RefSeqProtSlim]|e-value:2e-15|OWF42017.1|Beta-1,3-galactosyltransferase 1 [Mizuhopecten yessoensis]	#N/A
XLOC-039238	1.22343	0.232	0.094	7.05712e-92	[Uniprot/Swissprot]|e-value:6e-150|sp|P48763|SL9A2_RAT|Sodium/hydrogen exchanger 2 OS=Rattus norvegicus OX=10116 GN=Slc9a2 PE=1 SV=1||[RefSeqProtSlim]|e-value:0,0|XP_035679249.1|sodium/hydrogen exchanger 2-like [Branchiostoma floridae]	#N/A
XLOC-058230	0.953318	0.111	0.026	1.0424e-91	[Uniprot/Swissprot]|e-value:1e-66|sp|Q5G265|NETR_SAGLB|Neurotrypsin OS=Saguinus labiatus OX=78454 GN=PRSS12 PE=3 SV=1||[RefSeqProtSlim]|e-value:1e-68|XP_035670216.1|neurotrypsin-like [Branchiostoma floridae]	#N/A
XLOC-014797	-2.35715	0.017	0.194	1.23677e-91	[RefSeqProtSlim]|e-value:0,033|CAC9668011.1|Ofus.G1666 [Owenia fusiformis]||[Uniprot/Swissprot]|no similarity	#N/A
XLOC-003487	1.27706	0.236	0.098	3.30104e-91	[Uniprot/Swissprot]|e-value:5e-106|sp|Q5BL38|CEGT_XENTR|Ceramide glucosyltransferase OS=Xenopus tropicalis OX=8364 GN=ugcg PE=2 SV=1||[RefSeqProtSlim]|e-value:8e-174|CAC9608103.1|Ofus.G071430, partial [Owenia fusiformis]	#N/A
XLOC-046642	-0.750122	0.559	0.75	5.90646e-91	[Uniprot/Swissprot]|e-value:8e-41|sp|Q8ISN9|RS25_BRABE|40S ribosomal protein S25 OS=Branchiostoma belcheri OX=7741 GN=RPS25 PE=2 SV=1||[RefSeqProtSlim]|e-value:2e-42|XP_025100332.1|40S ribosomal protein S25-like [Pomacea canaliculata]	#N/A
XLOC-003902	-1.52378	0.356	0.546	8.87209e-91	[Uniprot/Swissprot]|e-value:0,047|sp|A7X3M3|3NX1_PSAMO|Toxin 3FTx-Psa1 OS=Psammophis mossambicus OX=234064 PE=3 SV=1||[RefSeqProtSlim]|e-value:4e-11|UCK81631.1|toxin-TOLIP domain-containing protein [Arenicola marina]	#N/A
XLOC-036005	-1.10135	0.118	0.341	1.8322e-90	[Uniprot/Swissprot]|e-value:1e-144|sp|P81004|VDAC2_XENLA|Voltage-dependent anion-selective channel protein 2 OS=Xenopus laevis OX=8355 GN=vdac2 PE=1 SV=1||[RefSeqProtSlim]|e-value:3e-161|QQL94313.1|voltage-dependent anion channel [Urechis unicinctus]	#N/A
XLOC-002400	-0.810028	0.466	0.682	2.06094e-90	[Uniprot/Swissprot]|e-value:2e-72|sp|P46405|RS12_PIG|40S ribosomal protein S12 OS=Sus scrofa OX=9823 GN=RPS12 PE=1 SV=2||[RefSeqProtSlim]|e-value:7e-83|XP_011456257.1|40S ribosomal protein S12 [Crassostrea gigas]	#N/A
XLOC-051339	-0.811665	0.348	0.586	5.17015e-90	[Uniprot/Swissprot]|e-value:2e-79|sp|Q95WA0|RL26_LITLI|60S ribosomal protein L26 OS=Littorina littorea OX=31216 GN=RPL26 PE=2 SV=1||[RefSeqProtSlim]|e-value:2e-83|XP_021355997.1|60S ribosomal protein L26-like [Mizuhopecten yessoensis]	#N/A
XLOC-017780	-0.988096	0.158	0.395	5.41729e-90	[Uniprot/Swissprot]|e-value:1e-78|sp|Q9VI93|RN_DROME|Zinc finger protein rotund OS=Drosophila melanogaster OX=7227 GN=rn PE=1 SV=2||[RefSeqProtSlim]|e-value:7e-115|XP_034339303.1|zinc finger protein 182 [Crassostrea gigas]	#N/A
XLOC-063599	-0.990359	0.141	0.372	6.46427e-90	[Uniprot/Swissprot]|e-value:4e-04|sp|O15239|NDUA1_HUMAN|NADH dehydrogenase [ubiquinone] 1 alpha subcomplex subunit 1 OS=Homo sapiens OX=9606 GN=NDUFA1 PE=1 SV=1||[RefSeqProtSlim]|e-value:5e-10|XP_019616293.1|PREDICTED: NADH dehydrogenase [ubiquinone] 1 alpha subcomplex subunit 1-like [Branchiostoma belcheri]	#N/A
XLOC-060763	-1.7783	0.07	0.268	8.94543e-90	[Uniprot/Swissprot]|e-value:3e-07|sp|P18844|7B2_XENLA|Neuroendocrine protein 7B2 (Fragment) OS=Xenopus laevis OX=8355 GN=sgne1 PE=1 SV=1||[RefSeqProtSlim]|e-value:3e-50|QUP52004.1|7B2 [Urechis unicinctus]	7B2
XLOC-005185	1.01691	0.281	0.124	1.0594e-89	[Uniprot/Swissprot]|e-value:5e-76|sp|Q8TDY8|IGDC4_HUMAN|Immunoglobulin superfamily DCC subclass member 4 OS=Homo sapiens OX=9606 GN=IGDCC4 PE=1 SV=1||[RefSeqProtSlim]|e-value:4e-88|XP_035670310.1|protogenin-like [Branchiostoma floridae]	#N/A
XLOC-067864	-0.836414	0.436	0.647	1.11194e-89	[Uniprot/Swissprot]|e-value:2e-105|sp|P62914|RL11_RAT|60S ribosomal protein L11 OS=Rattus norvegicus OX=10116 GN=Rpl11 PE=1 SV=2||[RefSeqProtSlim]|e-value:3e-108|XP_011441305.2|60S ribosomal protein L11 [Crassostrea gigas]	#N/A
XLOC-003582	-0.872078	0.145	0.38	2.25577e-89	[Uniprot/Swissprot]|e-value:1e-58|sp|Q29RM3|REEP5_BOVIN|Receptor expression-enhancing protein 5 OS=Bos taurus OX=9913 GN=REEP5 PE=2 SV=1||[RefSeqProtSlim]|e-value:4e-86|XP_021354465.1|receptor expression-enhancing protein 5-like isoform X3 [Mizuhopecten yessoensis]	#N/A
XLOC-034060	1.08101	0.162	0.051	3.14739e-89	[Uniprot/Swissprot]|e-value:2e-07|sp|P12812|P40_SCHMA|Major egg antigen OS=Schistosoma mansoni OX=6183 PE=2 SV=1||[RefSeqProtSlim]|e-value:3e-10|VDI01136.1|crystallin, alpha B [Mytilus galloprovincialis]	#N/A
XLOC-046514	1.21427	0.218	0.085	9.59644e-89	[Uniprot/Swissprot]|e-value:2e-119|sp|O57429|UBP2_CHICK|Ubiquitin carboxyl-terminal hydrolase 2 OS=Gallus gallus OX=9031 GN=USP2 PE=2 SV=1||[RefSeqProtSlim]|e-value:3e-139|CAC9609749.1|Ofus.G071924 [Owenia fusiformis]	#N/A
XLOC-027519	1.22307	0.22	0.089	1.31641e-88	[Uniprot/Swissprot]|e-value:0,0|sp|A6QNT8|SC24A_BOVIN|Protein transport protein Sec24A OS=Bos taurus OX=9913 GN=SEC24A PE=2 SV=1||[RefSeqProtSlim]|e-value:0,0|CAC9668071.1|Ofus.G16153, partial [Owenia fusiformis]	#N/A
XLOC-028328	-0.953489	0.169	0.4	2.36128e-88	[Uniprot/Swissprot]|e-value:2e-24|sp|P45842|RL34_AEDAL|60S ribosomal protein L34 OS=Aedes albopictus OX=7160 GN=RpL34 PE=2 SV=2||[RefSeqProtSlim]|e-value:3e-35|CAD5110792.1|DgyrCDS157 [Dimorphilus gyrociliatus]	#N/A
XLOC-056655	-0.826803	0.358	0.584	3.62427e-88	[Uniprot/Swissprot]|e-value:8e-158|sp|Q01241|NF70_DORPE|70 kDa neurofilament protein OS=Doryteuthis pealeii OX=1051067 PE=2 SV=1||[RefSeqProtSlim]|e-value:0,0|CAD5124848.1|DgyrCDS13103 [Dimorphilus gyrociliatus]	#N/A
XLOC-066955	-0.96332	0.272	0.502	4.36329e-88	[Uniprot/Swissprot]|e-value:2e-116|sp|O01802|RL7_CAEEL|60S ribosomal protein L7 OS=Caenorhabditis elegans OX=6239 GN=rpl-7 PE=3 SV=1||[RefSeqProtSlim]|e-value:3e-132|CAC9662388.1|Ofus.G112879 [Owenia fusiformis]	#N/A
XLOC-045939	-1.29661	0.015	0.187	6.89356e-88	[Uniprot/Swissprot]|no similarity||[RefSeqProtSlim]|no similarity	#N/A
XLOC-066882	1.17667	0.206	0.077	9.2516e-88	[Uniprot/Swissprot]|e-value:2e-58|sp|O96785|HUNB_CLOAL|Protein hunchback (Fragment) OS=Clogmia albipunctata OX=85120 GN=hb PE=2 SV=1||[RefSeqProtSlim]|e-value:2e-134|CAC9672033.1|Ofus.G21215 [Owenia fusiformis]	#N/A
XLOC-055552	-2.86599	0.112	0.315	1.51582e-87	[RefSeqProtSlim]|e-value:0,067|CAC9456795.1|Ofus.G011085 [Owenia fusiformis]||[Uniprot/Swissprot]|no similarity	#N/A
XLOC-052177	1.22597	0.274	0.127	3.68602e-87	[Uniprot/Swissprot]|e-value:0,020|sp|Q8NFZ5|TNIP2_HUMAN|TNFAIP3-interacting protein 2 OS=Homo sapiens OX=9606 GN=TNIP2 PE=1 SV=1||[RefSeqProtSlim]|e-value:2e-17|VDI32049.1|Hypothetical predicted protein [Mytilus galloprovincialis]	#N/A
XLOC-040758	-1.08383	0.047	0.239	4.18791e-87	[Uniprot/Swissprot]|e-value:1e-34|sp|Q02369|NDUB9_BOVIN|NADH dehydrogenase [ubiquinone] 1 beta subcomplex subunit 9 OS=Bos taurus OX=9913 GN=NDUFB9 PE=1 SV=2||[RefSeqProtSlim]|e-value:1e-59|XP_025115627.1|NADH dehydrogenase [ubiquinone] 1 beta subcomplex subunit 9-like [Pomacea canaliculata]	#N/A
XLOC-044314	-0.753969	0.462	0.678	1.41923e-86	[Uniprot/Swissprot]|e-value:4e-93|sp|P62250|RS16_RAT|40S ribosomal protein S16 OS=Rattus norvegicus OX=10116 GN=Rps16 PE=1 SV=2||[RefSeqProtSlim]|e-value:8e-93|XP_416113.1|40S ribosomal protein S16 [Gallus gallus]	#N/A
XLOC-005477	-1.1502	0.02	0.193	2.02989e-86	[Uniprot/Swissprot]|e-value:2e-22|sp|Q23280|DAF41_CAEEL|Co-chaperone protein daf-41 OS=Caenorhabditis elegans OX=6239 GN=daf-41 PE=2 SV=1||[RefSeqProtSlim]|e-value:6e-41|XP_011439773.2|protein wos2 isoform X1 [Crassostrea gigas]	#N/A
XLOC-003788	1.31913	0.173	0.06	2.4309e-86	[Uniprot/Swissprot]|e-value:0,0|sp|Q8AYS8|KCMA1_CHICK|Calcium-activated potassium channel subunit alpha-1 OS=Gallus gallus OX=9031 GN=KCNMA1 PE=1 SV=2||[RefSeqProtSlim]|e-value:0,0|CAC9652158.1|Ofus.G101273 [Owenia fusiformis]	#N/A
XLOC-027183	1.26453	0.325	0.171	3.03396e-86	[Uniprot/Swissprot]|e-value:5e-100|sp|Q96DW6|S2538_HUMAN|Mitochondrial glycine transporter OS=Homo sapiens OX=9606 GN=SLC25A38 PE=2 SV=1||[RefSeqProtSlim]|e-value:3e-131|CAC9655579.1|Ofus.G102021 [Owenia fusiformis]	#N/A
XLOC-059283	1.15555	0.155	0.05	5.96783e-86	[Uniprot/Swissprot]|e-value:0,025|sp|Q8C581|TMM91_MOUSE|Transmembrane protein 91 OS=Mus musculus OX=10090 GN=Tmem91 PE=2 SV=1||[RefSeqProtSlim]|e-value:1e-18|CAC9482787.1|Ofus.G013988 [Owenia fusiformis]	#N/A
XLOC-063714	0.988444	0.311	0.151	7.94645e-86	[RefSeqProtSlim]|e-value:0,027|VDI42157.1|Hypothetical predicted protein [Mytilus galloprovincialis]||[Uniprot/Swissprot]|no similarity	#N/A
XLOC-015791	1.24005	0.186	0.069	8.01112e-86	[Uniprot/Swissprot]|e-value:0,0|sp|Q03001|DYST_HUMAN|Dystonin OS=Homo sapiens OX=9606 GN=DST PE=1 SV=4||[RefSeqProtSlim]|e-value:0,0|CAC9585910.1|Ofus.G061416 [Owenia fusiformis]	#N/A
XLOC-040556	1.03365	0.111	0.027	1.28627e-85	[Uniprot/Swissprot]|e-value:7e-23|sp|O93233|PLIB_GLOBS|Phospholipase A2 inhibitor OS=Gloydius brevicaudus siniticus OX=31147 PE=1 SV=1||[RefSeqProtSlim]|e-value:1e-28|CAC9670245.1|Ofus.G18802 [Owenia fusiformis]	#N/A
XLOC-021841	1.24466	0.219	0.089	2.46993e-85	[Uniprot/Swissprot]|e-value:0,0|sp|Q95JN5|AT133_MACFA|Polyamine-transporting ATPase 13A3 OS=Macaca fascicularis OX=9541 GN=ATP13A3 PE=2 SV=3||[RefSeqProtSlim]|e-value:0,0|CAC9672417.1|Ofus.G21889 [Owenia fusiformis]	#N/A
XLOC-041041	-2.0028	0.047	0.229	3.1865e-85	[Uniprot/Swissprot]|e-value:3e-25|sp|Q3T077|TPPP2_BOVIN|Tubulin polymerization-promoting protein family member 2 OS=Bos taurus OX=9913 GN=TPPP2 PE=2 SV=1||[RefSeqProtSlim]|e-value:9e-25|EDL42272.1|mCG18718 [Mus musculus]	#N/A
XLOC-055931	1.34988	0.14	0.043	4.1897e-85	[RefSeqProtSlim]|e-value:0,050|CAC9523854.1|Ofus.G031265 [Owenia fusiformis]||[Uniprot/Swissprot]|no similarity	#N/A
XLOC-003237	1.18138	0.158	0.051	4.94735e-85	[Uniprot/Swissprot]|e-value:3e-37|sp|Q4R8W3|TNAP3_MACFA|Tumor necrosis factor alpha-induced protein 3 OS=Macaca fascicularis OX=9541 GN=TNFAIP3 PE=2 SV=1||[RefSeqProtSlim]|e-value:6e-50|AGQ17407.1|A20 [Branchiostoma belcheri tsingtauense]	#N/A
XLOC-066014	1.15328	0.132	0.038	5.24393e-85	[Uniprot/Swissprot]|e-value:2e-15|sp|Q95SX7|RTBS_DROME|Probable RNA-directed DNA polymerase from transposon BS OS=Drosophila melanogaster OX=7227 GN=RTase PE=2 SV=1||[RefSeqProtSlim]|e-value:3e-62|VDI35645.1|Hypothetical predicted protein [Mytilus galloprovincialis]	#N/A
XLOC-034323	-0.911495	0.252	0.483	5.62876e-85	[Uniprot/Swissprot]|e-value:3e-66|sp|P58375|RL30_SPOFR|60S ribosomal protein L30 OS=Spodoptera frugiperda OX=7108 GN=RpL30 PE=3 SV=1||[RefSeqProtSlim]|e-value:6e-70|PVD32415.1|hypothetical protein C0Q70_07849 [Pomacea canaliculata]	#N/A
XLOC-050407	1.11549	0.16	0.053	9.12391e-85	[Uniprot/Swissprot]|e-value:5e-136|sp|P29145|NECB_HYDVU|PC3-like endoprotease variant B OS=Hydra vulgaris OX=6087 PE=2 SV=1||[RefSeqProtSlim]|e-value:0,0|CAC9495641.1|Ofus.G021368 [Owenia fusiformis]	#N/A
[truncated: 20,998 more rows]
