# Supplementary material for: Light-modulated stem cells in the camera-type eye of an annelid model for adult brain plasticity
Source: Nat Commun. 2025 Dec 1;16:9861. doi: 10.1038/s41467-025-65631-0 (PMC12669781; doi:10.1038/s41467-025-65631-0)
Supplement: Supplementary file 5 — Supplementary Data 2 [file 41467_2025_65631_MOESM5_ESM.xlsx]

## Sheet: Supplementary Data 2
Supplementary Data 2: Head / Brain atlas gene correlation modules
Module1
Gene	BLAST annotation	Gene name in Platynereis
XLOC-026080	[Uniprot/Swissprot]|e-value:0,0|sp|Q4GZT3|PKD2_BOVIN|Polycystin-2 OS=Bos taurus OX=9913 GN=PKD2 PE=2 SV=1||[RefSeqProtSlim]|e-value:0,0|QZA74859.1|polycystic kidney disease 2.1 [Platynereis dumerilii]	pkd2.1
XLOC-003370	[Uniprot/Swissprot]|e-value:3e-22|sp|P34410|TWK7_CAEEL|TWiK family of potassium channels protein 7 OS=Caenorhabditis elegans OX=6239 GN=twk-7 PE=3 SV=3||[RefSeqProtSlim]|e-value:3e-136|CAD5115160.1|unnamed protein product [Dimorphilus gyrociliatus]	#N/A
XLOC-059311	[Uniprot/Swissprot]|e-value:2e-21|sp|Q2IBC1|CAV1_RHIFE|Caveolin-1 OS=Rhinolophus ferrumequinum OX=59479 GN=CAV1 PE=3 SV=1||[RefSeqProtSlim]|e-value:6e-40|XP_019638282.1|PREDICTED: caveolin-3-like [Branchiostoma belcheri]	#N/A
XLOC-059051	[Uniprot/Swissprot]|e-value:0,0|sp|P41383|TBA2_PATVU|Tubulin alpha-2/alpha-4 chain OS=Patella vulgata OX=6465 GN=TUB2 PE=2 SV=1||[RefSeqProtSlim]|e-value:0,0|AOR07106.1|tubulin alpha-1A [Enchytraeus cf. crypticus SL-2017]	#N/A
XLOC-043736	[Uniprot/Swissprot]|no similarity||[RefSeqProtSlim]|no similarity	#N/A
XLOC-051779	[Uniprot/Swissprot]|e-value:0,088|sp|O64793|Y1675_ARATH|G-type lectin S-receptor-like serine/threonine-protein kinase At1g67520 OS=Arabidopsis thaliana OX=3702 GN=At1g67520 PE=2 SV=3||[RefSeqProtSlim]|no similarity	#N/A
XLOC-059310	[Uniprot/Swissprot]|e-value:8e-19|sp|Q6B3Y2|CAV1_SHEEP|Caveolin-1 OS=Ovis aries OX=9940 GN=CAV1 PE=2 SV=1||[RefSeqProtSlim]|e-value:9e-32|CAC9469864.1|Ofus.G012323 [Owenia fusiformis]	#N/A
XLOC-009916	[RefSeqProtSlim]|e-value:3e-05|XP_021353928.1|uncharacterized protein LOC110450635, partial [Mizuhopecten yessoensis]||[Uniprot/Swissprot]|no similarity	#N/A
XLOC-017231	[RefSeqProtSlim]|e-value:3e-04|XP_019616607.1|PREDICTED: uncharacterized protein LOC109464114 [Branchiostoma belcheri]||[Uniprot/Swissprot]|no similarity	#N/A
XLOC-060485	[Uniprot/Swissprot]|e-value:8e-07|sp|Q5RD64|CNTP2_PONAB|Contactin-associated protein-like 2 OS=Pongo abelii OX=9601 GN=CNTNAP2 PE=2 SV=1||[RefSeqProtSlim]|e-value:0,0|VDI75794.1|Hypothetical predicted protein, partial [Mytilus galloprovincialis]	#N/A
XLOC-001838	[Uniprot/Swissprot]|e-value:0,073|sp|O66680|SYLA_AQUAE|Leucine--tRNA ligase subunit alpha OS=Aquifex aeolicus (strain VF5) OX=224324 GN=leuS PE=1 SV=1||[RefSeqProtSlim]|no similarity	#N/A
XLOC-004684	[RefSeqProtSlim]|e-value:1e-67|QBA88398.1|Whitinin precursor [Platynereis dumerilii]||[Uniprot/Swissprot]|no similarity	whitnin 1
XLOC-067191	[RefSeqProtSlim]|e-value:2e-04|VDI73553.1|vacuolar protein sorting-associated protein 13B [Mytilus galloprovincialis]||[Uniprot/Swissprot]|no similarity	#N/A
XLOC-001837	[RefSeqProtSlim]|e-value:1e-06|CAC9661431.1|Ofus.G111548 [Owenia fusiformis]||[Uniprot/Swissprot]|no similarity	#N/A
XLOC-045165	[Uniprot/Swissprot]|e-value:9e-51|sp|O00339|MATN2_HUMAN|Matrilin-2 OS=Homo sapiens OX=9606 GN=MATN2 PE=1 SV=4||[RefSeqProtSlim]|e-value:0,0|ACH87536.1|matrilin-like protein [Platynereis dumerilii]	matnl
XLOC-019985	[RefSeqProtSlim]|e-value:0,065|PVD20042.1|hypothetical protein C0Q70_20536 [Pomacea canaliculata]||[Uniprot/Swissprot]|no similarity	#N/A
XLOC-037964	[Uniprot/Swissprot]|e-value:6e-160|sp|F8WLE0|KIF28_RAT|Kinesin-like protein KIF28P OS=Rattus norvegicus OX=10116 GN=Kif28p PE=2 SV=1||[RefSeqProtSlim]|e-value:0,0|CAC9662235.1|Ofus.G112506 [Owenia fusiformis]	#N/A
XLOC-040336	[Uniprot/Swissprot]|no similarity||[RefSeqProtSlim]|no similarity	#N/A
XLOC-047204	[Uniprot/Swissprot]|e-value:3e-38|sp|P0C6B8|SVEP1_RAT|Sushi, von Willebrand factor type A, EGF and pentraxin domain-containing protein 1 OS=Rattus norvegicus OX=10116 GN=Svep1 PE=1 SV=1||[RefSeqProtSlim]|e-value:5e-166|CAD5112150.1|DgyrCDS1389 [Dimorphilus gyrociliatus]	#N/A
XLOC-026206	[Uniprot/Swissprot]|e-value:2e-54|sp|H2LRU7|PKD2_ORYLA|Polycystin-2 OS=Oryzias latipes OX=8090 GN=pkd2 PE=1 SV=2||[RefSeqProtSlim]|e-value:0,0|AYU66847.1|LOV-1, partial [Platynereis dumerilii]	lov1
XLOC-001695	[Uniprot/Swissprot]|e-value:4e-07|sp|O96133|YB145_PLAF7|Uncharacterized protein PFB0145c OS=Plasmodium falciparum (isolate 3D7) OX=36329 GN=PFB0145c PE=1 SV=1||[RefSeqProtSlim]|e-value:3e-08|XP_035691592.1|uncharacterized protein LOC118426365 isoform X2 [Branchiostoma floridae]	#N/A
XLOC-035909	[RefSeqProtSlim]|e-value:4e-11|CAD5111568.1|DgyrCDS866 [Dimorphilus gyrociliatus]||[Uniprot/Swissprot]|no similarity	#N/A
XLOC-002824	[Uniprot/Swissprot]|e-value:7e-12|sp|D9HP26|CNR10_MAIZE|Cell number regulator 10 OS=Zea mays OX=4577 GN=CNR10 PE=2 SV=1||[RefSeqProtSlim]|e-value:1e-45|CAD5111834.1|DgyrCDS1102 [Dimorphilus gyrociliatus]	#N/A
XLOC-061122	[Uniprot/Swissprot]|e-value:0,0|sp|P41383|TBA2_PATVU|Tubulin alpha-2/alpha-4 chain OS=Patella vulgata OX=6465 GN=TUB2 PE=2 SV=1||[RefSeqProtSlim]|e-value:0,0|OWF51016.1|Tubulin alpha-1A chain [Mizuhopecten yessoensis]	#N/A
XLOC-015328	[Uniprot/Swissprot]|e-value:1e-98|sp|Q86TI4|WDR86_HUMAN|WD repeat-containing protein 86 OS=Homo sapiens OX=9606 GN=WDR86 PE=2 SV=3||[RefSeqProtSlim]|e-value:0,0|CAC9588680.1|Ofus.G061795 [Owenia fusiformis]	#N/A
XLOC-059050	[Uniprot/Swissprot]|e-value:0,0|sp|P06603|TBA1_DROME|Tubulin alpha-1 chain OS=Drosophila melanogaster OX=7227 GN=alphaTub84B PE=1 SV=1||[RefSeqProtSlim]|e-value:0,0|CAD5115079.1|DgyrCDS4094 [Dimorphilus gyrociliatus]	#N/A
XLOC-043803	[Uniprot/Swissprot]|no similarity||[RefSeqProtSlim]|no similarity	#N/A
XLOC-055351	[Uniprot/Swissprot]|e-value:1e-24|sp|Q3KPT0|CC169_XENLA|Coiled-coil domain-containing protein 169 OS=Xenopus laevis OX=8355 GN=ccdc169 PE=2 SV=2||[RefSeqProtSlim]|e-value:4e-64|XP_025086236.1|coiled-coil domain-containing protein 169-like isoform X2 [Pomacea canaliculata]	#N/A
XLOC-049173	[Uniprot/Swissprot]|no similarity||[RefSeqProtSlim]|no similarity	#N/A
XLOC-041041	[Uniprot/Swissprot]|e-value:3e-25|sp|Q3T077|TPPP2_BOVIN|Tubulin polymerization-promoting protein family member 2 OS=Bos taurus OX=9913 GN=TPPP2 PE=2 SV=1||[RefSeqProtSlim]|e-value:9e-25|EDL42272.1|mCG18718 [Mus musculus]	#N/A
XLOC-027571	[RefSeqProtSlim]|e-value:7e-47|CAD5118542.1|DgyrCDS7230 [Dimorphilus gyrociliatus]||[Uniprot/Swissprot]|no similarity	#N/A
XLOC-012259	[Uniprot/Swissprot]|e-value:3e-36|sp|A7SMR0|MEIG1_NEMVE|Meiosis expressed gene 1 protein homolog OS=Nematostella vectensis OX=45351 GN=v1g237368 PE=3 SV=1||[RefSeqProtSlim]|e-value:3e-40|XP_025106160.1|meiosis expressed gene 1 protein homolog isoform X1 [Pomacea canaliculata]	#N/A
XLOC-061120	[Uniprot/Swissprot]|e-value:0,0|sp|P41383|TBA2_PATVU|Tubulin alpha-2/alpha-4 chain OS=Patella vulgata OX=6465 GN=TUB2 PE=2 SV=1||[RefSeqProtSlim]|e-value:0,0|AOR07106.1|tubulin alpha-1A [Enchytraeus cf. crypticus SL-2017]	#N/A
XLOC-047190	[Uniprot/Swissprot]|e-value:2e-25|sp|Q80ZA4|PKHL1_MOUSE|Fibrocystin-L OS=Mus musculus OX=10090 GN=Pkhd1l1 PE=1 SV=1||[RefSeqProtSlim]|e-value:3e-74|XP_019623376.1|PREDICTED: fibrocystin-L-like [Branchiostoma belcheri]	#N/A
XLOC-066638	[Uniprot/Swissprot]|e-value:9e-119|sp|Q26630|IDLC_STRPU|33 kDa inner dynein arm light chain, axonemal OS=Strongylocentrotus purpuratus OX=7668 PE=1 SV=1||[RefSeqProtSlim]|e-value:8e-127|CAC9561539.1|Ofus.G05126, partial [Owenia fusiformis]	#N/A
XLOC-001586	[Uniprot/Swissprot]|e-value:2e-50|sp|Q5M7F8|F16CA_XENLA|Protein FAM166C A OS=Xenopus laevis OX=8355 GN=fam166ca PE=2 SV=1||[RefSeqProtSlim]|e-value:6e-81|XP_005099242.1|protein FAM166C A [Aplysia californica]	#N/A
XLOC-035468	[Uniprot/Swissprot]|e-value:2e-07|sp|P55066|NCAN_MOUSE|Neurocan core protein OS=Mus musculus OX=10090 GN=Ncan PE=1 SV=1||[RefSeqProtSlim]|e-value:3e-20|CAD5121225.1|DgyrCDS9759 [Dimorphilus gyrociliatus]	#N/A
XLOC-063071	[Uniprot/Swissprot]|e-value:7e-70|sp|P11881|ITPR1_MOUSE|Inositol 1,4,5-trisphosphate receptor type 1 OS=Mus musculus OX=10090 GN=Itpr1 PE=1 SV=2||[RefSeqProtSlim]|e-value:0,0|CAC9489735.1|Ofus.G021 [Owenia fusiformis]	#N/A
XLOC-044658	[Uniprot/Swissprot]|e-value:1e-07|sp|Q96MU8|KREM1_HUMAN|Kremen protein 1 OS=Homo sapiens OX=9606 GN=KREMEN1 PE=1 SV=3||[RefSeqProtSlim]|e-value:3e-23|CAD5117813.1|DgyrCDS6562 [Dimorphilus gyrociliatus]	#N/A
XLOC-024019	[Uniprot/Swissprot]|e-value:9e-21|sp|P12104|FABPI_HUMAN|Fatty acid-binding protein, intestinal OS=Homo sapiens OX=9606 GN=FABP2 PE=1 SV=2||[RefSeqProtSlim]|e-value:3e-27|CAC9672731.1|Ofus.G22336 [Owenia fusiformis]	#N/A
XLOC-009177	[Uniprot/Swissprot]|e-value:1e-160|sp|Q5PPV2|TEKT4_XENLA|Tektin-4 OS=Xenopus laevis OX=8355 GN=tekt4 PE=2 SV=1||[RefSeqProtSlim]|e-value:0,0|XP_011416098.2|tektin-4 [Crassostrea gigas]	#N/A
XLOC-054214	[Uniprot/Swissprot]|e-value:0,032|sp|A6NNX1|RIAD1_HUMAN|RIIa domain-containing protein 1 OS=Homo sapiens OX=9606 GN=RIIAD1 PE=4 SV=1||[RefSeqProtSlim]|e-value:1e-06|CAC9669444.1|Ofus.G17875 [Owenia fusiformis]	#N/A
XLOC-052179	[Uniprot/Swissprot]|e-value:5e-49|sp|P11121|CALM_PYUSP|Calmodulin OS=Pyuridae sp. OX=7734 PE=1 SV=2||[RefSeqProtSlim]|e-value:2e-49|OWF48458.1|Calmodulin-B [Mizuhopecten yessoensis]	#N/A
XLOC-019742	[RefSeqProtSlim]|e-value:3e-04|OWF35111.1|Protocadherin Fat 4 [Mizuhopecten yessoensis]||[Uniprot/Swissprot]|no similarity	#N/A
XLOC-009680	[Uniprot/Swissprot]|e-value:4e-25|sp|Q3SYV5|TSN33_BOVIN|Tetraspanin-33 OS=Bos taurus OX=9913 GN=TSPAN33 PE=1 SV=1||[RefSeqProtSlim]|e-value:1e-39|CAC9616081.1|Ofus.G08365 [Owenia fusiformis]	#N/A
XLOC-026637	[Uniprot/Swissprot]|e-value:2e-35|sp|B6LS00|U728_BRAFL|UPF0728 protein OS=Branchiostoma floridae OX=7739 GN=BRAFLDRAFT_270831 PE=3 SV=1||[RefSeqProtSlim]|e-value:1e-36|CAC9648647.1|Ofus.G10687, partial [Owenia fusiformis]	#N/A
XLOC-001671	[Uniprot/Swissprot]|e-value:5e-158|sp|Q8IVV2|LOXH1_HUMAN|Lipoxygenase homology domain-containing protein 1 OS=Homo sapiens OX=9606 GN=LOXHD1 PE=2 SV=4||[RefSeqProtSlim]|e-value:0,0|XP_012939779.1|lipoxygenase homology domain-containing protein 1 isoform X2 [Aplysia californica]	#N/A
XLOC-009930	[Uniprot/Swissprot]|e-value:5e-14|sp|Q9FKG5|PUB51_ARATH|U-box domain-containing protein 51 OS=Arabidopsis thaliana OX=3702 GN=PUB51 PE=2 SV=2||[RefSeqProtSlim]|e-value:6e-11|AAI24807.1|Zgc:154085 [Danio rerio]	#N/A
XLOC-000984	[Uniprot/Swissprot]|e-value:1e-117|sp|Q9UIF3|TEKT2_HUMAN|Tektin-2 OS=Homo sapiens OX=9606 GN=TEKT2 PE=1 SV=1||[RefSeqProtSlim]|e-value:0,0|CAC9661578.1|Ofus.G111752 [Owenia fusiformis]	#N/A
XLOC-000855	[Uniprot/Swissprot]|e-value:2e-17|sp|Q6Z8P4|PIRL4_ORYSJ|Plant intracellular Ras-group-related LRR protein 4 OS=Oryza sativa subsp. japonica OX=39947 GN=IRL4 PE=2 SV=1||[RefSeqProtSlim]|e-value:4e-67|OWF38570.1|Malignant fibrous histiocytoma-amplified sequence 1-like [Mizuhopecten yessoensis]	#N/A
Module2
Gene	BLAST annotation	Gene name in Platynereis
XLOC-035353	[Uniprot/Swissprot]|e-value:3e-10|sp|Q5G269|NETR_PONPY|Neurotrypsin OS=Pongo pygmaeus OX=9600 GN=PRSS12 PE=3 SV=1||[RefSeqProtSlim]|e-value:2e-20|XP_025113549.1|deleted in malignant brain tumors 1 protein-like [Pomacea canaliculata]	#N/A
XLOC-015209	[Uniprot/Swissprot]|e-value:0,0|sp|P98158|LRP2_RAT|Low-density lipoprotein receptor-related protein 2 OS=Rattus norvegicus OX=10116 GN=Lrp2 PE=1 SV=1||[RefSeqProtSlim]|e-value:0,0|CAC9579660.1|Ofus.G06449 [Owenia fusiformis]	#N/A
XLOC-063509	[RefSeqProtSlim]|e-value:2e-76|QBA88394.1|Ependymin-related protein 4.9, partial [Platynereis dumerilii]||[Uniprot/Swissprot]|no similarity	erp4.9
XLOC-046105	[Uniprot/Swissprot]|e-value:2e-15|sp|Q19673|TYR3_CAEEL|Putative tyrosinase-like protein tyr-3 OS=Caenorhabditis elegans OX=6239 GN=tyr-3 PE=3 SV=5||[RefSeqProtSlim]|e-value:2e-51|CAD5122175.1|DgyrCDS10621 [Dimorphilus gyrociliatus]	#N/A
XLOC-049416	[Uniprot/Swissprot]|no similarity||[RefSeqProtSlim]|no similarity	#N/A
XLOC-063811	[RefSeqProtSlim]|e-value:2e-09|XP_012938957.1|uncharacterized protein LOC101860900 [Aplysia californica]||[Uniprot/Swissprot]|no similarity	#N/A
XLOC-017760	[Uniprot/Swissprot]|no similarity||[RefSeqProtSlim]|no similarity	#N/A
XLOC-063517	[Uniprot/Swissprot]|e-value:1e-20|sp|Q7YR83|ESPB1_PIG|Epididymal sperm-binding protein 1 OS=Sus scrofa OX=9823 GN=ELSPBP1 PE=1 SV=1||[RefSeqProtSlim]|e-value:6e-49|XP_035668263.1|uncharacterized protein LOC118410597 isoform X1 [Branchiostoma floridae]	#N/A
XLOC-003902	[Uniprot/Swissprot]|e-value:0,047|sp|A7X3M3|3NX1_PSAMO|Toxin 3FTx-Psa1 OS=Psammophis mossambicus OX=234064 PE=3 SV=1||[RefSeqProtSlim]|e-value:4e-11|UCK81631.1|toxin-TOLIP domain-containing protein [Arenicola marina]	#N/A
XLOC-046451	[Uniprot/Swissprot]|e-value:6e-19|sp|Q5G265|NETR_SAGLB|Neurotrypsin OS=Saguinus labiatus OX=78454 GN=PRSS12 PE=3 SV=1||[RefSeqProtSlim]|e-value:1e-21|XP_035694101.1|scavenger receptor cysteine-rich type 1 protein M130-like [Branchiostoma floridae]	#N/A
XLOC-043514	[Uniprot/Swissprot]|e-value:4e-61|sp|Q8C6K9|CO6A6_MOUSE|Collagen alpha-6(VI) chain OS=Mus musculus OX=10090 GN=Col6a6 PE=1 SV=2||[RefSeqProtSlim]|e-value:1e-100|XP_012938709.1|uncharacterized protein LOC101849054 [Aplysia californica]	#N/A
XLOC-001689	[RefSeqProtSlim]|e-value:0,002|CAD5125950.1|DgyrCDS14129 [Dimorphilus gyrociliatus]||[Uniprot/Swissprot]|no similarity	#N/A
XLOC-057922	[RefSeqProtSlim]|e-value:7e-05|CAC9670689.1|Ofus.G181559 [Owenia fusiformis]||[Uniprot/Swissprot]|no similarity	#N/A
XLOC-047330	[Uniprot/Swissprot]|e-value:4e-07|sp|Q08731|LIT2_MOUSE|Lithostathine-2 OS=Mus musculus OX=10090 GN=Reg2 PE=1 SV=1||[RefSeqProtSlim]|e-value:3e-18|CAD5112314.1|DgyrCDS1540 [Dimorphilus gyrociliatus]	#N/A
XLOC-041039	[Uniprot/Swissprot]|e-value:2e-155|sp|Q6YHK3|CD109_HUMAN|CD109 antigen OS=Homo sapiens OX=9606 GN=CD109 PE=1 SV=2||[RefSeqProtSlim]|e-value:0,0|UCK81477.1|CD109 antigen-like protein [Arenicola marina]	#N/A
XLOC-047243	[Uniprot/Swissprot]|e-value:1e-14|sp|O43866|CD5L_HUMAN|CD5 antigen-like OS=Homo sapiens OX=9606 GN=CD5L PE=1 SV=1||[RefSeqProtSlim]|e-value:6e-18|XP_017213893.1|lysyl oxidase homolog 4-like [Danio rerio]	#N/A
XLOC-005486	[Uniprot/Swissprot]|no similarity||[RefSeqProtSlim]|no similarity	#N/A
XLOC-052467	[RefSeqProtSlim]|e-value:0,007|XP_019615013.1|PREDICTED: uncharacterized protein LOC109462825 isoform X1 [Branchiostoma belcheri]||[Uniprot/Swissprot]|no similarity	#N/A
XLOC-063508	[Uniprot/Swissprot]|e-value:1e-06|sp|Q5XII0|EPDR1_RAT|Mammalian ependymin-related protein 1 OS=Rattus norvegicus OX=10116 GN=Epdr1 PE=1 SV=1||[RefSeqProtSlim]|e-value:3e-28|QBA88394.1|Ependymin-related protein 4.9, partial [Platynereis dumerilii]	erp4.9
XLOC-014693	[Uniprot/Swissprot]|no similarity||[RefSeqProtSlim]|no similarity	#N/A
XLOC-064433	[RefSeqProtSlim]|e-value:4e-34|QBA88394.1|Ependymin-related protein 4.9, partial [Platynereis dumerilii]||[Uniprot/Swissprot]|no similarity	erp4.9
XLOC-054007	[Uniprot/Swissprot]|e-value:1e-04|sp|Q5XII0|EPDR1_RAT|Mammalian ependymin-related protein 1 OS=Rattus norvegicus OX=10116 GN=Epdr1 PE=1 SV=1||[RefSeqProtSlim]|e-value:3e-27|QBA88394.1|Ependymin-related protein 4.9, partial [Platynereis dumerilii]	erp4.9
XLOC-003820	[Uniprot/Swissprot]|no similarity||[RefSeqProtSlim]|no similarity	#N/A
XLOC-015056	[Uniprot/Swissprot]|e-value:5e-29|sp|A6NMZ7|CO6A6_HUMAN|Collagen alpha-6(VI) chain OS=Homo sapiens OX=9606 GN=COL6A6 PE=1 SV=2||[RefSeqProtSlim]|e-value:2e-56|CAD5116512.1|DgyrCDS5390 [Dimorphilus gyrociliatus]	#N/A
XLOC-041078	[Uniprot/Swissprot]|e-value:0,003|sp|P98063|BMP1_MOUSE|Bone morphogenetic protein 1 OS=Mus musculus OX=10090 GN=Bmp1 PE=1 SV=2||[RefSeqProtSlim]|e-value:0,005|PVD25526.1|hypothetical protein C0Q70_13182 [Pomacea canaliculata]	#N/A
XLOC-022173	[Uniprot/Swissprot]|e-value:6e-10|sp|Q91775|FABPI_XENLA|Fatty acid-binding protein, intestinal OS=Xenopus laevis OX=8355 GN=fabp2 PE=2 SV=2||[RefSeqProtSlim]|e-value:8e-81|QBA88387.1|Fatty acid binding protein [Platynereis dumerilii]	fatty acid binding protein
XLOC-063714	[RefSeqProtSlim]|e-value:0,027|VDI42157.1|Hypothetical predicted protein [Mytilus galloprovincialis]||[Uniprot/Swissprot]|no similarity	#N/A
XLOC-043441	[Uniprot/Swissprot]|e-value:6e-15|sp|C0HJN6|CO1A2_HIPAM|Collagen alpha-2(I) chain (Fragments) OS=Hippopotamus amphibius OX=9833 GN=COL1A2 PE=1 SV=1||[RefSeqProtSlim]|e-value:1e-14|XP_021324891.1|collagen alpha-3(V) chain isoform X1 [Danio rerio]	#N/A
XLOC-026870	[Uniprot/Swissprot]|e-value:1e-32|sp|A6NMZ7|CO6A6_HUMAN|Collagen alpha-6(VI) chain OS=Homo sapiens OX=9606 GN=COL6A6 PE=1 SV=2||[RefSeqProtSlim]|e-value:2e-42|XP_021375362.1|uncharacterized protein LOC110464458 isoform X9 [Mizuhopecten yessoensis]	#N/A
XLOC-047908	[Uniprot/Swissprot]|e-value:9e-29|sp|Q9Y5Z4|HEBP2_HUMAN|Heme-binding protein 2 OS=Homo sapiens OX=9606 GN=HEBP2 PE=1 SV=1||[RefSeqProtSlim]|e-value:3e-60|CAC9620574.1|Ofus.G081692 [Owenia fusiformis]	#N/A
XLOC-022172	[Uniprot/Swissprot]|e-value:6e-09|sp|Q91775|FABPI_XENLA|Fatty acid-binding protein, intestinal OS=Xenopus laevis OX=8355 GN=fabp2 PE=2 SV=2||[RefSeqProtSlim]|e-value:6e-96|QBA88387.1|Fatty acid binding protein [Platynereis dumerilii]	fatty acid binding protein
XLOC-013207	[Uniprot/Swissprot]|e-value:0,0|sp|Q91ZJ5|UGPA_MOUSE|UTP--glucose-1-phosphate uridylyltransferase OS=Mus musculus OX=10090 GN=Ugp2 PE=1 SV=3||[RefSeqProtSlim]|e-value:0,0|XP_012941896.1|UTP--glucose-1-phosphate uridylyltransferase [Aplysia californica]	#N/A
XLOC-040514	[Uniprot/Swissprot]|e-value:2e-26|sp|P51910|APOD_MOUSE|Apolipoprotein D OS=Mus musculus OX=10090 GN=Apod PE=1 SV=1||[RefSeqProtSlim]|e-value:3e-29|NP_001188278.1|apolipoprotein Da, duplicate 2 precursor [Danio rerio]	#N/A
XLOC-020927	[Uniprot/Swissprot]|e-value:8e-79|sp|P91791|PPIA_HEMPU|Peptidyl-prolyl cis-trans isomerase OS=Hemicentrotus pulcherrimus OX=7650 PE=2 SV=1||[RefSeqProtSlim]|e-value:2e-80|XP_004072879.3|peptidyl-prolyl cis-trans isomerase [Oryzias latipes]	#N/A
XLOC-005664	[Uniprot/Swissprot]|e-value:5e-04|sp|Q53EL9|SEZ6_HUMAN|Seizure protein 6 homolog OS=Homo sapiens OX=9606 GN=SEZ6 PE=1 SV=2||[RefSeqProtSlim]|e-value:2e-04|XP_019633208.1|PREDICTED: LOW QUALITY PROTEIN: CUB and sushi domain-containing protein 3-like [Branchiostoma belcheri]	#N/A
XLOC-005853	[Uniprot/Swissprot]|e-value:0,018|sp|Q1RMB5|SHSL1_DANRE|Protein shisa-like-1a OS=Danio rerio OX=7955 GN=shisal1a PE=2 SV=2||[RefSeqProtSlim]|e-value:6e-05|XP_019645866.1|PREDICTED: protein shisa-5-like [Branchiostoma belcheri]	#N/A
XLOC-060487	[RefSeqProtSlim]|e-value:2e-05|CAC9668341.1|Ofus.G16706 [Owenia fusiformis]||[Uniprot/Swissprot]|no similarity	#N/A
XLOC-052544	[RefSeqProtSlim]|e-value:3e-07|XP_019630337.1|PREDICTED: coiled-coil domain-containing protein 3-like [Branchiostoma belcheri]||[Uniprot/Swissprot]|no similarity	#N/A
XLOC-015170	[Uniprot/Swissprot]|e-value:2e-08|sp|Q6INU7|FRRS1_XENLA|Putative ferric-chelate reductase 1 OS=Xenopus laevis OX=8355 GN=frrs1 PE=2 SV=1||[RefSeqProtSlim]|e-value:8e-12|CRL00397.1|CLUMA_CG013664, isoform A [Clunio marinus]	#N/A
XLOC-015186	[Uniprot/Swissprot]|e-value:2e-30|sp|Q8C6K9|CO6A6_MOUSE|Collagen alpha-6(VI) chain OS=Mus musculus OX=10090 GN=Col6a6 PE=1 SV=2||[RefSeqProtSlim]|e-value:6e-58|CAD5116512.1|DgyrCDS5390 [Dimorphilus gyrociliatus]	#N/A
XLOC-052554	[RefSeqProtSlim]|e-value:0,054|QUP51988.1|IRP-1 [Urechis unicinctus]||[Uniprot/Swissprot]|no similarity	#N/A
XLOC-000740	[Uniprot/Swissprot]|e-value:3e-06|sp|Q19319|CADH4_CAEEL|Cadherin-4 OS=Caenorhabditis elegans OX=6239 GN=cdh-4 PE=1 SV=4||[RefSeqProtSlim]|e-value:9e-08|XP_034302459.1|uncharacterized protein LOC105341028 isoform X9 [Crassostrea gigas]	#N/A
XLOC-064431	[Uniprot/Swissprot]|e-value:4e-11|sp|Q99PG2|OGFR_MOUSE|Opioid growth factor receptor OS=Mus musculus OX=10090 GN=Ogfr PE=1 SV=1||[RefSeqProtSlim]|e-value:2e-156|QBA88389.1|Ependymin-related protein 4.10 [Platynereis dumerilii]	erp4.10
XLOC-067150	[Uniprot/Swissprot]|no similarity||[RefSeqProtSlim]|no similarity	#N/A
XLOC-056655	[Uniprot/Swissprot]|e-value:8e-158|sp|Q01241|NF70_DORPE|70 kDa neurofilament protein OS=Doryteuthis pealeii OX=1051067 PE=2 SV=1||[RefSeqProtSlim]|e-value:0,0|CAD5124848.1|DgyrCDS13103 [Dimorphilus gyrociliatus]	#N/A
XLOC-021203	[Uniprot/Swissprot]|e-value:0,045|sp|Q08121|CLYT_CLYGR|Clytin OS=Clytia gregaria OX=27801 PE=2 SV=1||[RefSeqProtSlim]|e-value:2e-54|OWF34085.1|hypothetical protein KP79_PYT04191 [Mizuhopecten yessoensis]	#N/A
XLOC-064432	[Uniprot/Swissprot]|e-value:3e-05|sp|P86734|EPDR1_HALAI|Ependymin-related protein 1 OS=Haliotis asinina OX=109174 GN=Sometsuke PE=1 SV=1||[RefSeqProtSlim]|e-value:5e-82|QBA88394.1|Ependymin-related protein 4.9, partial [Platynereis dumerilii]	erp4.9
XLOC-046003	[Uniprot/Swissprot]|e-value:1e-27|sp|P47179|DAN4_YEAST|Cell wall protein DAN4 OS=Saccharomyces cerevisiae (strain ATCC 204508 / S288c) OX=559292 GN=DAN4 PE=2 SV=1||[RefSeqProtSlim]|e-value:9e-28|CAC9671159.1|Ofus.G191175, partial [Owenia fusiformis]	#N/A
XLOC-046667	[Uniprot/Swissprot]|e-value:1e-06|sp|Q62267|SPR1B_MOUSE|Cornifin-B OS=Mus musculus OX=10090 GN=Sprr1b PE=2 SV=1||[RefSeqProtSlim]|e-value:6e-08|XP_040551254.1|putative per-hexamer repeat protein 5 isoform X1 [Gallus gallus]	#N/A
XLOC-049512	[Uniprot/Swissprot]|no similarity||[RefSeqProtSlim]|no similarity	#N/A
XLOC-047560	[Uniprot/Swissprot]|no similarity||[RefSeqProtSlim]|no similarity	#N/A
XLOC-046005	[Uniprot/Swissprot]|e-value:2e-05|sp|F1LWT0|SIMC1_RAT|SUMO-interacting motif-containing protein 1 OS=Rattus norvegicus OX=10116 GN=Simc1 PE=3 SV=3||[RefSeqProtSlim]|e-value:3e-27|OWF56354.1|hypothetical protein KP79_PYT00069 [Mizuhopecten yessoensis]	#N/A
XLOC-055228	[Uniprot/Swissprot]|e-value:5e-04|sp|Q8RYJ9|CML23_ORYSJ|Putative calcium-binding protein CML23 OS=Oryza sativa subsp. japonica OX=39947 GN=CML23 PE=3 SV=1||[RefSeqProtSlim]|e-value:5e-05|CAC9665721.1|Ofus.G14553, partial [Owenia fusiformis]	#N/A
XLOC-046381	[Uniprot/Swissprot]|no similarity||[RefSeqProtSlim]|no similarity	#N/A
XLOC-064170	[Uniprot/Swissprot]|no similarity||[RefSeqProtSlim]|no similarity	#N/A
XLOC-017461	[Uniprot/Swissprot]|e-value:6e-15|sp|Q5JXM2|MET24_HUMAN|Methyltransferase-like protein 24 OS=Homo sapiens OX=9606 GN=METTL24 PE=2 SV=1||[RefSeqProtSlim]|e-value:2e-54|XP_025110584.1|methyltransferase-like protein 24 [Pomacea canaliculata]	#N/A
XLOC-011814	[Uniprot/Swissprot]|e-value:2e-55|sp|Q7TSY2|LHPL4_RAT|LHFPL tetraspan subfamily member 4 protein OS=Rattus norvegicus OX=10116 GN=Lhfpl4 PE=1 SV=1||[RefSeqProtSlim]|e-value:3e-71|CAC9483008.1|Ofus.G014069 [Owenia fusiformis]	#N/A
XLOC-004199	[Uniprot/Swissprot]|e-value:0,019|sp|Q811B3|ATS12_MOUSE|A disintegrin and metalloproteinase with thrombospondin motifs 12 OS=Mus musculus OX=10090 GN=Adamts12 PE=2 SV=2||[RefSeqProtSlim]|e-value:0,007|XP_035697406.1|circumsporozoite protein-like [Branchiostoma floridae]	#N/A
XLOC-024281	[Uniprot/Swissprot]|e-value:6e-66|sp|Q9NUK0|MBNL3_HUMAN|Muscleblind-like protein 3 OS=Homo sapiens OX=9606 GN=MBNL3 PE=1 SV=2||[RefSeqProtSlim]|e-value:4e-104|XP_011430903.2|muscleblind-like protein 2a isoform X6 [Crassostrea gigas]	#N/A
XLOC-058481	[Uniprot/Swissprot]|e-value:6e-36|sp|A2AX52|CO6A4_MOUSE|Collagen alpha-4(VI) chain OS=Mus musculus OX=10090 GN=Col6a4 PE=1 SV=2||[RefSeqProtSlim]|e-value:1e-114|CAD5111140.1|DgyrCDS478 [Dimorphilus gyrociliatus]	#N/A
XLOC-045813	[Uniprot/Swissprot]|no similarity||[RefSeqProtSlim]|no similarity	#N/A
XLOC-059264	[Uniprot/Swissprot]|no similarity||[RefSeqProtSlim]|no similarity	#N/A
Module3
Gene	BLAST annotation	Gene name in Platynereis
XLOC-051480	[Uniprot/Swissprot]|e-value:3e-57|sp|P27165|CALM_PHYIN|Calmodulin OS=Phytophthora infestans OX=4787 GN=CMD1 PE=3 SV=2||[RefSeqProtSlim]|e-value:3e-56|ASQ43262.1|putative phototransduction, partial [Acromegalomma interruptum]	#N/A
XLOC-060763	[Uniprot/Swissprot]|e-value:3e-07|sp|P18844|7B2_XENLA|Neuroendocrine protein 7B2 (Fragment) OS=Xenopus laevis OX=8355 GN=sgne1 PE=1 SV=1||[RefSeqProtSlim]|e-value:3e-50|QUP52004.1|7B2 [Urechis unicinctus]	7B2
XLOC-021353	[Uniprot/Swissprot]|no similarity||[RefSeqProtSlim]|no similarity	LEQ
XLOC-047213	[RefSeqProtSlim]|e-value:2e-151|QGX02424.1|hypothetical protein [Platynereis dumerilii]||[Uniprot/Swissprot]|no similarity	tmdc
XLOC-043803	[Uniprot/Swissprot]|no similarity||[RefSeqProtSlim]|no similarity	#N/A
XLOC-045457	[Uniprot/Swissprot]|no similarity||[RefSeqProtSlim]|no similarity	#N/A
XLOC-004580	[Uniprot/Swissprot]|e-value:0,0|sp|Q68FR8|TBA3_RAT|Tubulin alpha-3 chain OS=Rattus norvegicus OX=10116 GN=Tuba3a PE=2 SV=1||[RefSeqProtSlim]|e-value:0,0|OWF42167.1|Tubulin alpha-1A chain [Mizuhopecten yessoensis]	#N/A
XLOC-063473	[Uniprot/Swissprot]|e-value:4e-07|sp|C0HL13|LRP2_PIG|Low-density lipoprotein receptor-related protein 2 OS=Sus scrofa OX=9823 GN=LRP2 PE=1 SV=1||[RefSeqProtSlim]|e-value:3e-11|XP_021352749.1|uncharacterized protein LOC110449911 isoform X3 [Mizuhopecten yessoensis]	#N/A
XLOC-051061	[Uniprot/Swissprot]|no similarity||[RefSeqProtSlim]|no similarity	#N/A
XLOC-011941	[Uniprot/Swissprot]|e-value:0,0|sp|Q5REC2|NEC2_PONAB|Neuroendocrine convertase 2 OS=Pongo abelii OX=9601 GN=PCSK2 PE=2 SV=1||[RefSeqProtSlim]|e-value:0,0|CAC9641184.1|Ofus.G092632 [Owenia fusiformis]	prohormone convertase
XLOC-045443	[RefSeqProtSlim]|e-value:0,004|CAD5117374.1|unnamed protein product [Dimorphilus gyrociliatus]||[Uniprot/Swissprot]|no similarity	GNXQN
XLOC-001465	[Uniprot/Swissprot]|e-value:8e-58|sp|O70593|SGTA_RAT|Small glutamine-rich tetratricopeptide repeat-containing protein alpha OS=Rattus norvegicus OX=10116 GN=Sgta PE=1 SV=1||[RefSeqProtSlim]|e-value:2e-68|PVD23498.1|hypothetical protein C0Q70_16770 [Pomacea canaliculata]	#N/A
XLOC-063822	[Uniprot/Swissprot]|e-value:6e-105|sp|P30740|ILEU_HUMAN|Leukocyte elastase inhibitor OS=Homo sapiens OX=9606 GN=SERPINB1 PE=1 SV=1||[RefSeqProtSlim]|e-value:3e-117|XP_019640745.1|PREDICTED: leukocyte elastase inhibitor-like isoform X8 [Branchiostoma belcheri]	#N/A
XLOC-005879	[Uniprot/Swissprot]|e-value:0,0|sp|B4F785|EGFLA_RAT|Pikachurin OS=Rattus norvegicus OX=10116 GN=Egflam PE=2 SV=1||[RefSeqProtSlim]|e-value:0,0|CAC9562214.1|Ofus.G05351 [Owenia fusiformis]	#N/A
XLOC-028250	[Uniprot/Swissprot]|e-value:1e-39|sp|O73888|HPGDS_CHICK|Hematopoietic prostaglandin D synthase OS=Gallus gallus OX=9031 GN=HPGDS PE=1 SV=3||[RefSeqProtSlim]|e-value:5e-47|XP_019637401.1|PREDICTED: hematopoietic prostaglandin D synthase-like [Branchiostoma belcheri]	#N/A
XLOC-063303	[RefSeqProtSlim]|e-value:1e-18|CAD5112934.1|DgyrCDS2141 [Dimorphilus gyrociliatus]||[Uniprot/Swissprot]|no similarity	#N/A
XLOC-015634	[Uniprot/Swissprot]|no similarity||[RefSeqProtSlim]|no similarity	#N/A
XLOC-038374	[Uniprot/Swissprot]|e-value:4e-125|sp|Q91579|CEL3A_XENLA|CUGBP Elav-like family member 3-A OS=Xenopus laevis OX=8355 GN=tnrc4-a PE=2 SV=2||[RefSeqProtSlim]|e-value:1e-160|XP_021356533.1|CUGBP Elav-like family member 4 isoform X2 [Mizuhopecten yessoensis]	#N/A
XLOC-039786	[Uniprot/Swissprot]|e-value:5e-59|sp|P42325|NCAH_DROME|Neurocalcin homolog OS=Drosophila melanogaster OX=7227 GN=Nca PE=1 SV=2||[RefSeqProtSlim]|e-value:1e-60|OWF56297.1|Neurocalcin-like [Mizuhopecten yessoensis]	#N/A
Module4
Gene	BLAST annotation	Gene name in Platynereis
XLOC-015209	[Uniprot/Swissprot]|e-value:0,0|sp|P98158|LRP2_RAT|Low-density lipoprotein receptor-related protein 2 OS=Rattus norvegicus OX=10116 GN=Lrp2 PE=1 SV=1||[RefSeqProtSlim]|e-value:0,0|CAC9579660.1|Ofus.G06449 [Owenia fusiformis]	#N/A
XLOC-049416	[Uniprot/Swissprot]|no similarity||[RefSeqProtSlim]|no similarity	#N/A
XLOC-034058	[Uniprot/Swissprot]|e-value:7e-21|sp|Q91ZX7|LRP1_MOUSE|Prolow-density lipoprotein receptor-related protein 1 OS=Mus musculus OX=10090 GN=Lrp1 PE=1 SV=1||[RefSeqProtSlim]|e-value:0,0|VDI70766.1|Hypothetical predicted protein [Mytilus galloprovincialis]	#N/A
XLOC-063811	[RefSeqProtSlim]|e-value:2e-09|XP_012938957.1|uncharacterized protein LOC101860900 [Aplysia californica]||[Uniprot/Swissprot]|no similarity	#N/A
XLOC-017760	[Uniprot/Swissprot]|no similarity||[RefSeqProtSlim]|no similarity	#N/A
XLOC-063517	[Uniprot/Swissprot]|e-value:1e-20|sp|Q7YR83|ESPB1_PIG|Epididymal sperm-binding protein 1 OS=Sus scrofa OX=9823 GN=ELSPBP1 PE=1 SV=1||[RefSeqProtSlim]|e-value:6e-49|XP_035668263.1|uncharacterized protein LOC118410597 isoform X1 [Branchiostoma floridae]	#N/A
XLOC-018461	[Uniprot/Swissprot]|e-value:2e-77|sp|A2AX52|CO6A4_MOUSE|Collagen alpha-4(VI) chain OS=Mus musculus OX=10090 GN=Col6a4 PE=1 SV=2||[RefSeqProtSlim]|e-value:0,0|CAD5119952.1|DgyrCDS8533 [Dimorphilus gyrociliatus]	#N/A
XLOC-057922	[RefSeqProtSlim]|e-value:7e-05|CAC9670689.1|Ofus.G181559 [Owenia fusiformis]||[Uniprot/Swissprot]|no similarity	#N/A
XLOC-047330	[Uniprot/Swissprot]|e-value:4e-07|sp|Q08731|LIT2_MOUSE|Lithostathine-2 OS=Mus musculus OX=10090 GN=Reg2 PE=1 SV=1||[RefSeqProtSlim]|e-value:3e-18|CAD5112314.1|DgyrCDS1540 [Dimorphilus gyrociliatus]	#N/A
XLOC-041039	[Uniprot/Swissprot]|e-value:2e-155|sp|Q6YHK3|CD109_HUMAN|CD109 antigen OS=Homo sapiens OX=9606 GN=CD109 PE=1 SV=2||[RefSeqProtSlim]|e-value:0,0|UCK81477.1|CD109 antigen-like protein [Arenicola marina]	#N/A
XLOC-052467	[RefSeqProtSlim]|e-value:0,007|XP_019615013.1|PREDICTED: uncharacterized protein LOC109462825 isoform X1 [Branchiostoma belcheri]||[Uniprot/Swissprot]|no similarity	#N/A
XLOC-003820	[Uniprot/Swissprot]|no similarity||[RefSeqProtSlim]|no similarity	#N/A
XLOC-015056	[Uniprot/Swissprot]|e-value:5e-29|sp|A6NMZ7|CO6A6_HUMAN|Collagen alpha-6(VI) chain OS=Homo sapiens OX=9606 GN=COL6A6 PE=1 SV=2||[RefSeqProtSlim]|e-value:2e-56|CAD5116512.1|DgyrCDS5390 [Dimorphilus gyrociliatus]	#N/A
XLOC-063714	[RefSeqProtSlim]|e-value:0,027|VDI42157.1|Hypothetical predicted protein [Mytilus galloprovincialis]||[Uniprot/Swissprot]|no similarity	#N/A
XLOC-004746	[Uniprot/Swissprot]|no similarity||[RefSeqProtSlim]|no similarity	#N/A
XLOC-013207	[Uniprot/Swissprot]|e-value:0,0|sp|Q91ZJ5|UGPA_MOUSE|UTP--glucose-1-phosphate uridylyltransferase OS=Mus musculus OX=10090 GN=Ugp2 PE=1 SV=3||[RefSeqProtSlim]|e-value:0,0|XP_012941896.1|UTP--glucose-1-phosphate uridylyltransferase [Aplysia californica]	#N/A
XLOC-050435	[Uniprot/Swissprot]|e-value:5e-34|sp|E7E2N8|GILT_CARAU|Gamma-interferon-inducible lysosomal thiol reductase OS=Carassius auratus OX=7957 GN=ifi30 PE=1 SV=1||[RefSeqProtSlim]|e-value:1e-49|CAC9660675.1|Ofus.G11881 [Owenia fusiformis]	#N/A
XLOC-005853	[Uniprot/Swissprot]|e-value:0,018|sp|Q1RMB5|SHSL1_DANRE|Protein shisa-like-1a OS=Danio rerio OX=7955 GN=shisal1a PE=2 SV=2||[RefSeqProtSlim]|e-value:6e-05|XP_019645866.1|PREDICTED: protein shisa-5-like [Branchiostoma belcheri]	#N/A
XLOC-021215	[Uniprot/Swissprot]|e-value:6e-72|sp|Q8C172|CERS6_MOUSE|Ceramide synthase 6 OS=Mus musculus OX=10090 GN=Cers6 PE=1 SV=1||[RefSeqProtSlim]|e-value:3e-83|OWF40775.1|Ceramide synthase 5 [Mizuhopecten yessoensis]	#N/A
XLOC-052544	[RefSeqProtSlim]|e-value:3e-07|XP_019630337.1|PREDICTED: coiled-coil domain-containing protein 3-like [Branchiostoma belcheri]||[Uniprot/Swissprot]|no similarity	#N/A
XLOC-015186	[Uniprot/Swissprot]|e-value:2e-30|sp|Q8C6K9|CO6A6_MOUSE|Collagen alpha-6(VI) chain OS=Mus musculus OX=10090 GN=Col6a6 PE=1 SV=2||[RefSeqProtSlim]|e-value:6e-58|CAD5116512.1|DgyrCDS5390 [Dimorphilus gyrociliatus]	#N/A
XLOC-052554	[RefSeqProtSlim]|e-value:0,054|QUP51988.1|IRP-1 [Urechis unicinctus]||[Uniprot/Swissprot]|no similarity	#N/A
XLOC-000740	[Uniprot/Swissprot]|e-value:3e-06|sp|Q19319|CADH4_CAEEL|Cadherin-4 OS=Caenorhabditis elegans OX=6239 GN=cdh-4 PE=1 SV=4||[RefSeqProtSlim]|e-value:9e-08|XP_034302459.1|uncharacterized protein LOC105341028 isoform X9 [Crassostrea gigas]	#N/A
XLOC-067150	[Uniprot/Swissprot]|no similarity||[RefSeqProtSlim]|no similarity	#N/A
XLOC-054208	[Uniprot/Swissprot]|no similarity||[RefSeqProtSlim]|no similarity	#N/A
XLOC-046667	[Uniprot/Swissprot]|e-value:1e-06|sp|Q62267|SPR1B_MOUSE|Cornifin-B OS=Mus musculus OX=10090 GN=Sprr1b PE=2 SV=1||[RefSeqProtSlim]|e-value:6e-08|XP_040551254.1|putative per-hexamer repeat protein 5 isoform X1 [Gallus gallus]	#N/A
XLOC-047560	[Uniprot/Swissprot]|no similarity||[RefSeqProtSlim]|no similarity	#N/A
XLOC-046381	[Uniprot/Swissprot]|no similarity||[RefSeqProtSlim]|no similarity	#N/A
XLOC-064170	[Uniprot/Swissprot]|no similarity||[RefSeqProtSlim]|no similarity	#N/A
XLOC-014994	[Uniprot/Swissprot]|no similarity||[RefSeqProtSlim]|no similarity	#N/A
XLOC-017461	[Uniprot/Swissprot]|e-value:6e-15|sp|Q5JXM2|MET24_HUMAN|Methyltransferase-like protein 24 OS=Homo sapiens OX=9606 GN=METTL24 PE=2 SV=1||[RefSeqProtSlim]|e-value:2e-54|XP_025110584.1|methyltransferase-like protein 24 [Pomacea canaliculata]	#N/A
XLOC-011814	[Uniprot/Swissprot]|e-value:2e-55|sp|Q7TSY2|LHPL4_RAT|LHFPL tetraspan subfamily member 4 protein OS=Rattus norvegicus OX=10116 GN=Lhfpl4 PE=1 SV=1||[RefSeqProtSlim]|e-value:3e-71|CAC9483008.1|Ofus.G014069 [Owenia fusiformis]	#N/A
XLOC-045851	[Uniprot/Swissprot]|e-value:5e-33|sp|Q9NQ38|ISK5_HUMAN|Serine protease inhibitor Kazal-type 5 OS=Homo sapiens OX=9606 GN=SPINK5 PE=1 SV=2||[RefSeqProtSlim]|e-value:0,0|VDH95838.1|agrin [Mytilus galloprovincialis]	#N/A
XLOC-004199	[Uniprot/Swissprot]|e-value:0,019|sp|Q811B3|ATS12_MOUSE|A disintegrin and metalloproteinase with thrombospondin motifs 12 OS=Mus musculus OX=10090 GN=Adamts12 PE=2 SV=2||[RefSeqProtSlim]|e-value:0,007|XP_035697406.1|circumsporozoite protein-like [Branchiostoma floridae]	#N/A
XLOC-058481	[Uniprot/Swissprot]|e-value:6e-36|sp|A2AX52|CO6A4_MOUSE|Collagen alpha-4(VI) chain OS=Mus musculus OX=10090 GN=Col6a4 PE=1 SV=2||[RefSeqProtSlim]|e-value:1e-114|CAD5111140.1|DgyrCDS478 [Dimorphilus gyrociliatus]	#N/A
XLOC-047317	[Uniprot/Swissprot]|no similarity||[RefSeqProtSlim]|no similarity	#N/A
XLOC-045813	[Uniprot/Swissprot]|no similarity||[RefSeqProtSlim]|no similarity	#N/A
XLOC-059264	[Uniprot/Swissprot]|no similarity||[RefSeqProtSlim]|no similarity	#N/A
XLOC-045809	[Uniprot/Swissprot]|e-value:3e-19|sp|O14084|IMT1_SCHPO|Inositol phosphoceramide mannosyltransferase 1 OS=Schizosaccharomyces pombe (strain 972 / ATCC 24843) OX=284812 GN=imt1 PE=3 SV=2||[RefSeqProtSlim]|e-value:4e-38|OWF49825.1|Inositol phosphoceramide mannosyltransferase 3 [Mizuhopecten yessoensis]	#N/A
Module5
Gene	BLAST annotation	Gene name in Platynereis
XLOC-017293	[RefSeqProtSlim]|e-value:2e-46|CAC9652049.1|Ofus.G101265 [Owenia fusiformis]||[Uniprot/Swissprot]|no similarity	#N/A
XLOC-047589	[Uniprot/Swissprot]|e-value:3e-32|sp|Q15417|CNN3_HUMAN|Calponin-3 OS=Homo sapiens OX=9606 GN=CNN3 PE=1 SV=1||[RefSeqProtSlim]|e-value:1e-143|XP_025103230.1|calponin-1-like [Pomacea canaliculata]	#N/A
XLOC-063183	[Uniprot/Swissprot]|e-value:6e-63|sp|P05945|MLE_TODPA|Myosin catalytic light chain LC-1, mantle muscle OS=Todarodes pacificus OX=6637 PE=1 SV=2||[RefSeqProtSlim]|e-value:1e-75|CAD5111561.1|DgyrCDS861 [Dimorphilus gyrociliatus]	#N/A
XLOC-051987	[Uniprot/Swissprot]|e-value:3e-63|sp|G4V4G1|IGFBP_CUPSA|Insulin-like growth factor-binding protein-related protein 1 OS=Cupiennius salei OX=6928 PE=2 SV=1||[RefSeqProtSlim]|e-value:3e-72|CAC9483288.1|Ofus.G014084 [Owenia fusiformis]	#N/A
XLOC-052139	[Uniprot/Swissprot]|e-value:6e-64|sp|P80164|MLR_LUMTE|Myosin regulatory light chain, striated muscle, 25 kDa isoform OS=Lumbricus terrestris OX=6398 PE=1 SV=1||[RefSeqProtSlim]|e-value:6e-73|CAD5112505.1|DgyrCDS1720 [Dimorphilus gyrociliatus]	st-mrlc
XLOC-025496	[Uniprot/Swissprot]|no similarity||[RefSeqProtSlim]|no similarity	#N/A
XLOC-025135	[Uniprot/Swissprot]|e-value:6e-60|sp|Q78P75|DYL2_RAT|Dynein light chain 2, cytoplasmic OS=Rattus norvegicus OX=10116 GN=Dynll2 PE=1 SV=1||[RefSeqProtSlim]|e-value:3e-61|XP_032453633.1|dynein light chain A isoform X1 [Nasonia vitripennis]	#N/A
XLOC-045336	[Uniprot/Swissprot]|e-value:0,0|sp|P24733|MYS_ARGIR|Myosin heavy chain, striated muscle OS=Argopecten irradians OX=31199 PE=1 SV=1||[RefSeqProtSlim]|e-value:0,0|CAD5122920.1|DgyrCDS11319 [Dimorphilus gyrociliatus]	st-mhc
XLOC-050825	[Uniprot/Swissprot]|e-value:0,0|sp|P51546|KGCY_HEDDI|Glycocyamine kinase OS=Hediste diversicolor OX=126592 PE=2 SV=1||[RefSeqProtSlim]|e-value:0,0|sp|P51546.1|KGCY_HEDDI|RecName: Full=Glycocyamine kinase; Short=GK; AltName: Full=Guanidinoacetate kinase	#N/A
XLOC-062934	[RefSeqProtSlim]|e-value:4e-06|CAD5119505.1|DgyrCDS8108 [Dimorphilus gyrociliatus]||[Uniprot/Swissprot]|no similarity	#N/A
XLOC-025985	[Uniprot/Swissprot]|no similarity||[RefSeqProtSlim]|no similarity	#N/A
XLOC-019788	[Uniprot/Swissprot]|e-value:0,032|sp|Q08329|RSMI_MICOL|Ribosomal RNA small subunit methyltransferase I (Fragment) OS=Micromonospora olivasterospora OX=1880 GN=rsmI PE=3 SV=1||[RefSeqProtSlim]|e-value:5e-31|CAD5116904.1|DgyrCDS5747 [Dimorphilus gyrociliatus]	#N/A
XLOC-001257	[Uniprot/Swissprot]|e-value:2e-47|sp|Q24799|MYPH_ECHGR|Myophilin OS=Echinococcus granulosus OX=6210 PE=2 SV=1||[RefSeqProtSlim]|e-value:4e-68|CAD5113428.1|DgyrCDS2598 [Dimorphilus gyrociliatus]	#N/A
XLOC-034222	[Uniprot/Swissprot]|no similarity||[RefSeqProtSlim]|no similarity	#N/A
XLOC-004021	[Uniprot/Swissprot]|e-value:0,0|sp|O96064|MYSP_MYTGA|Paramyosin OS=Mytilus galloprovincialis OX=29158 PE=2 SV=1||[RefSeqProtSlim]|e-value:0,0|CAD5120239.1|DgyrCDS8811 [Dimorphilus gyrociliatus]	#N/A
XLOC-040244	[Uniprot/Swissprot]|e-value:1e-55|sp|G5CTG2|AQP5_MILTA|Aquaporin-5 OS=Milnesium tardigradum OX=46460 GN=AQP5 PE=2 SV=1||[RefSeqProtSlim]|e-value:2e-67|VDH97737.1|aquaporin-4 [Mytilus galloprovincialis]	#N/A
XLOC-025965	[Uniprot/Swissprot]|e-value:1e-56|sp|P34714|SPRC_CAEEL|SPARC OS=Caenorhabditis elegans OX=6239 GN=ost-1 PE=1 SV=1||[RefSeqProtSlim]|e-value:4e-71|CAC9650151.1|Ofus.G10938 [Owenia fusiformis]	#N/A
XLOC-056655	[Uniprot/Swissprot]|e-value:8e-158|sp|Q01241|NF70_DORPE|70 kDa neurofilament protein OS=Doryteuthis pealeii OX=1051067 PE=2 SV=1||[RefSeqProtSlim]|e-value:0,0|CAD5124848.1|DgyrCDS13103 [Dimorphilus gyrociliatus]	#N/A
XLOC-066022	[Uniprot/Swissprot]|e-value:2e-13|sp|Q5R6R2|TAGL3_PONAB|Transgelin-3 OS=Pongo abelii OX=9601 GN=TAGLN3 PE=2 SV=1||[RefSeqProtSlim]|e-value:8e-47|CAD5125370.1|DgyrCDS13609 [Dimorphilus gyrociliatus]	#N/A
XLOC-054898	[Uniprot/Swissprot]|e-value:1e-05|sp|A6H742|PLSI_BOVIN|Plastin-1 OS=Bos taurus OX=9913 GN=PLS1 PE=2 SV=1||[RefSeqProtSlim]|e-value:2e-06|XP_004073598.1|plastin-3-like [Oryzias latipes]	#N/A
XLOC-066931	[RefSeqProtSlim]|e-value:5e-18|CAD5114275.1|DgyrCDS3417 [Dimorphilus gyrociliatus]||[Uniprot/Swissprot]|no similarity	#N/A
XLOC-002832	[Uniprot/Swissprot]|e-value:2e-108|sp|Q14192|FHL2_HUMAN|Four and a half LIM domains protein 2 OS=Homo sapiens OX=9606 GN=FHL2 PE=1 SV=3||[RefSeqProtSlim]|e-value:0,0|XP_025096783.1|four and a half LIM domains protein 2-like isoform X2 [Pomacea canaliculata]	#N/A
XLOC-051316	[Uniprot/Swissprot]|e-value:1e-76|sp|P23284|PPIB_HUMAN|Peptidyl-prolyl cis-trans isomerase B OS=Homo sapiens OX=9606 GN=PPIB PE=1 SV=2||[RefSeqProtSlim]|e-value:9e-85|OWF35202.1|Peptidyl-prolyl cis-trans isomerase B [Mizuhopecten yessoensis]	#N/A
XLOC-038745	[Uniprot/Swissprot]|e-value:7e-13|sp|A1ZA47|ZASP_DROME|PDZ and LIM domain protein Zasp OS=Drosophila melanogaster OX=7227 GN=Zasp52 PE=1 SV=2||[RefSeqProtSlim]|e-value:3e-32|CAD5120925.1|DgyrCDS9480 [Dimorphilus gyrociliatus]	#N/A
XLOC-037986	[Uniprot/Swissprot]|e-value:0,054|sp|Q8NUQ6|CRTN_STAAW|4,4'-diapophytoene desaturase (4,4'-diaponeurosporene-forming) OS=Staphylococcus aureus (strain MW2) OX=196620 GN=crtN PE=3 SV=1||[RefSeqProtSlim]|e-value:4e-16|CAD5112418.1|DgyrCDS1640 [Dimorphilus gyrociliatus]	#N/A
XLOC-063075	[Uniprot/Swissprot]|e-value:5e-120|sp|P17140|CO4A2_CAEEL|Collagen alpha-2(IV) chain OS=Caenorhabditis elegans OX=6239 GN=let-2 PE=1 SV=2||[RefSeqProtSlim]|e-value:1e-126|CAC9671181.1|Ofus.G191225 [Owenia fusiformis]	#N/A
Module6
Gene	BLAST annotation	Gene name in Platynereis
XLOC-047589	[Uniprot/Swissprot]|e-value:3e-32|sp|Q15417|CNN3_HUMAN|Calponin-3 OS=Homo sapiens OX=9606 GN=CNN3 PE=1 SV=1||[RefSeqProtSlim]|e-value:1e-143|XP_025103230.1|calponin-1-like [Pomacea canaliculata]	#N/A
XLOC-026741	[Uniprot/Swissprot]|e-value:4e-32|sp|P15845|SM20_SCHMA|20 kDa calcium-binding protein OS=Schistosoma mansoni OX=6183 GN=SM20 PE=2 SV=2||[RefSeqProtSlim]|e-value:2e-50|CAD5123643.1|DgyrCDS11969 [Dimorphilus gyrociliatus]	#N/A
XLOC-063183	[Uniprot/Swissprot]|e-value:6e-63|sp|P05945|MLE_TODPA|Myosin catalytic light chain LC-1, mantle muscle OS=Todarodes pacificus OX=6637 PE=1 SV=2||[RefSeqProtSlim]|e-value:1e-75|CAD5111561.1|DgyrCDS861 [Dimorphilus gyrociliatus]	#N/A
XLOC-051987	[Uniprot/Swissprot]|e-value:3e-63|sp|G4V4G1|IGFBP_CUPSA|Insulin-like growth factor-binding protein-related protein 1 OS=Cupiennius salei OX=6928 PE=2 SV=1||[RefSeqProtSlim]|e-value:3e-72|CAC9483288.1|Ofus.G014084 [Owenia fusiformis]	#N/A
XLOC-009875	[Uniprot/Swissprot]|e-value:7e-18|sp|P05547|TNNI_ASTLP|Troponin I OS=Astacus leptodactylus OX=6717 PE=1 SV=1||[RefSeqProtSlim]|e-value:8e-35|CAC9665110.1|Ofus.G131989 [Owenia fusiformis]	troponinI
XLOC-009874	[Uniprot/Swissprot]|e-value:3e-10|sp|P19351|TNNT_DROME|Troponin T, skeletal muscle OS=Drosophila melanogaster OX=7227 GN=up PE=1 SV=3||[RefSeqProtSlim]|e-value:6e-42|CAD5118315.1|DgyrCDS7028 [Dimorphilus gyrociliatus]	troponinT
XLOC-046950	[Uniprot/Swissprot]|e-value:1e-22|sp|Q58DA5|NTRI_BOVIN|Neurotrimin OS=Bos taurus OX=9913 GN=NTM PE=2 SV=1||[RefSeqProtSlim]|e-value:9e-31|CRL04144.1|CLUMA_CG017255, isoform A [Clunio marinus]	#N/A
XLOC-035057	[Uniprot/Swissprot]|e-value:0,0|sp|G4SLH0|TTN1_CAEEL|Titin homolog OS=Caenorhabditis elegans OX=6239 GN=ttn-1 PE=1 SV=2||[RefSeqProtSlim]|e-value:0,0|CAC9665592.1|Ofus.G14286 [Owenia fusiformis]	#N/A
XLOC-052139	[Uniprot/Swissprot]|e-value:6e-64|sp|P80164|MLR_LUMTE|Myosin regulatory light chain, striated muscle, 25 kDa isoform OS=Lumbricus terrestris OX=6398 PE=1 SV=1||[RefSeqProtSlim]|e-value:6e-73|CAD5112505.1|DgyrCDS1720 [Dimorphilus gyrociliatus]	st-mrlc
XLOC-045574	[Uniprot/Swissprot]|e-value:2e-11|sp|Q9M047|WLI2B_ARATH|LIM domain-containing protein WLIM2b OS=Arabidopsis thaliana OX=3702 GN=WLIM2B PE=1 SV=1||[RefSeqProtSlim]|e-value:4e-23|OWF52791.1|Protein-methionine sulfoxide oxidase MICAL2 [Mizuhopecten yessoensis]	#N/A
XLOC-028010	[Uniprot/Swissprot]|e-value:0,0|sp|Q9VEN1|FLNA_DROME|Filamin-A OS=Drosophila melanogaster OX=7227 GN=cher PE=1 SV=2||[RefSeqProtSlim]|e-value:0,0|CAC9662020.1|Ofus.G112377 [Owenia fusiformis]	#N/A
XLOC-064104	[Uniprot/Swissprot]|e-value:3e-06|sp|Q57997|Y577_METJA|Universal stress protein MJ0577 OS=Methanocaldococcus jannaschii (strain ATCC 43067 / DSM 2661 / JAL-1 / JCM 10045 / NBRC 100440) OX=243232 GN=MJ0577 PE=1 SV=1||[RefSeqProtSlim]|e-value:6e-21|CAC9521016.1|Ofus.G03899 [Owenia fusiformis]	#N/A
XLOC-045336	[Uniprot/Swissprot]|e-value:0,0|sp|P24733|MYS_ARGIR|Myosin heavy chain, striated muscle OS=Argopecten irradians OX=31199 PE=1 SV=1||[RefSeqProtSlim]|e-value:0,0|CAD5122920.1|DgyrCDS11319 [Dimorphilus gyrociliatus]	st-mhc
XLOC-050825	[Uniprot/Swissprot]|e-value:0,0|sp|P51546|KGCY_HEDDI|Glycocyamine kinase OS=Hediste diversicolor OX=126592 PE=2 SV=1||[RefSeqProtSlim]|e-value:0,0|sp|P51546.1|KGCY_HEDDI|RecName: Full=Glycocyamine kinase; Short=GK; AltName: Full=Guanidinoacetate kinase	#N/A
XLOC-062934	[RefSeqProtSlim]|e-value:4e-06|CAD5119505.1|DgyrCDS8108 [Dimorphilus gyrociliatus]||[Uniprot/Swissprot]|no similarity	#N/A
XLOC-019788	[Uniprot/Swissprot]|e-value:0,032|sp|Q08329|RSMI_MICOL|Ribosomal RNA small subunit methyltransferase I (Fragment) OS=Micromonospora olivasterospora OX=1880 GN=rsmI PE=3 SV=1||[RefSeqProtSlim]|e-value:5e-31|CAD5116904.1|DgyrCDS5747 [Dimorphilus gyrociliatus]	#N/A
XLOC-001257	[Uniprot/Swissprot]|e-value:2e-47|sp|Q24799|MYPH_ECHGR|Myophilin OS=Echinococcus granulosus OX=6210 PE=2 SV=1||[RefSeqProtSlim]|e-value:4e-68|CAD5113428.1|DgyrCDS2598 [Dimorphilus gyrociliatus]	#N/A
XLOC-034222	[Uniprot/Swissprot]|no similarity||[RefSeqProtSlim]|no similarity	#N/A
XLOC-004021	[Uniprot/Swissprot]|e-value:0,0|sp|O96064|MYSP_MYTGA|Paramyosin OS=Mytilus galloprovincialis OX=29158 PE=2 SV=1||[RefSeqProtSlim]|e-value:0,0|CAD5120239.1|DgyrCDS8811 [Dimorphilus gyrociliatus]	#N/A
XLOC-025965	[Uniprot/Swissprot]|e-value:1e-56|sp|P34714|SPRC_CAEEL|SPARC OS=Caenorhabditis elegans OX=6239 GN=ost-1 PE=1 SV=1||[RefSeqProtSlim]|e-value:4e-71|CAC9650151.1|Ofus.G10938 [Owenia fusiformis]	#N/A
XLOC-040804	[RefSeqProtSlim]|e-value:2e-19|CAD5113063.1|DgyrCDS2257 [Dimorphilus gyrociliatus]||[Uniprot/Swissprot]|no similarity	#N/A
XLOC-036172	[Uniprot/Swissprot]|e-value:4e-27|sp|F7H9X2|TRIM2_CALJA|Tripartite motif-containing protein 2 OS=Callithrix jacchus OX=9483 GN=TRIM2 PE=3 SV=1||[RefSeqProtSlim]|e-value:3e-155|CAC9673321.1|Ofus.G221415 [Owenia fusiformis]	#N/A
XLOC-066022	[Uniprot/Swissprot]|e-value:2e-13|sp|Q5R6R2|TAGL3_PONAB|Transgelin-3 OS=Pongo abelii OX=9601 GN=TAGLN3 PE=2 SV=1||[RefSeqProtSlim]|e-value:8e-47|CAD5125370.1|DgyrCDS13609 [Dimorphilus gyrociliatus]	#N/A
XLOC-066931	[RefSeqProtSlim]|e-value:5e-18|CAD5114275.1|DgyrCDS3417 [Dimorphilus gyrociliatus]||[Uniprot/Swissprot]|no similarity	#N/A
XLOC-002832	[Uniprot/Swissprot]|e-value:2e-108|sp|Q14192|FHL2_HUMAN|Four and a half LIM domains protein 2 OS=Homo sapiens OX=9606 GN=FHL2 PE=1 SV=3||[RefSeqProtSlim]|e-value:0,0|XP_025096783.1|four and a half LIM domains protein 2-like isoform X2 [Pomacea canaliculata]	#N/A
XLOC-001408	[Uniprot/Swissprot]|e-value:3e-92|sp|G5EFF1|ASD2_CAEEL|RNA-binding protein asd-2 OS=Caenorhabditis elegans OX=6239 GN=asd-2 PE=1 SV=1||[RefSeqProtSlim]|e-value:8e-117|XP_011435252.1|protein quaking-B isoform X5 [Crassostrea gigas]	#N/A
XLOC-008954	[Uniprot/Swissprot]|e-value:0,0|sp|Q23551|UNC22_CAEEL|Twitchin OS=Caenorhabditis elegans OX=6239 GN=unc-22 PE=1 SV=3||[RefSeqProtSlim]|e-value:0,0|CAD5125380.1|DgyrCDS13617 [Dimorphilus gyrociliatus]	titin
XLOC-015295	[Uniprot/Swissprot]|e-value:7e-153|sp|A2ASS6|TITIN_MOUSE|Titin OS=Mus musculus OX=10090 GN=Ttn PE=1 SV=1||[RefSeqProtSlim]|e-value:0,0|CAD5121391.1|DgyrCDS9913 [Dimorphilus gyrociliatus]	#N/A
XLOC-051316	[Uniprot/Swissprot]|e-value:1e-76|sp|P23284|PPIB_HUMAN|Peptidyl-prolyl cis-trans isomerase B OS=Homo sapiens OX=9606 GN=PPIB PE=1 SV=2||[RefSeqProtSlim]|e-value:9e-85|OWF35202.1|Peptidyl-prolyl cis-trans isomerase B [Mizuhopecten yessoensis]	#N/A
XLOC-038745	[Uniprot/Swissprot]|e-value:7e-13|sp|A1ZA47|ZASP_DROME|PDZ and LIM domain protein Zasp OS=Drosophila melanogaster OX=7227 GN=Zasp52 PE=1 SV=2||[RefSeqProtSlim]|e-value:3e-32|CAD5120925.1|DgyrCDS9480 [Dimorphilus gyrociliatus]	#N/A
XLOC-063075	[Uniprot/Swissprot]|e-value:5e-120|sp|P17140|CO4A2_CAEEL|Collagen alpha-2(IV) chain OS=Caenorhabditis elegans OX=6239 GN=let-2 PE=1 SV=2||[RefSeqProtSlim]|e-value:1e-126|CAC9671181.1|Ofus.G191225 [Owenia fusiformis]	#N/A
Module7
Gene	BLAST annotation	Gene name in Platynereis
XLOC-026761	[Uniprot/Swissprot]|e-value:2e-06|sp|Q9NFZ2|GBGE_CALVI|Guanine nucleotide-binding protein subunit gamma-e OS=Calliphora vicina OX=7373 PE=3 SV=1||[RefSeqProtSlim]|e-value:7e-08|ASQ43271.1|putative phototransduction, partial [Acromegalomma interruptum]	#N/A
XLOC-047213	[RefSeqProtSlim]|e-value:2e-151|QGX02424.1|hypothetical protein [Platynereis dumerilii]||[Uniprot/Swissprot]|no similarity	tmdc
XLOC-003726	[Uniprot/Swissprot]|e-value:8e-63|sp|Q01617|CPO_DROME|Protein couch potato OS=Drosophila melanogaster OX=7227 GN=cpo PE=2 SV=4||[RefSeqProtSlim]|e-value:5e-149|XP_011425133.2|U1 small nuclear ribonucleoprotein A isoform X4 [Crassostrea gigas]	#N/A
XLOC-015634	[Uniprot/Swissprot]|no similarity||[RefSeqProtSlim]|no similarity	#N/A
XLOC-046530	[Uniprot/Swissprot]|e-value:4e-84|sp|P49193|RALB_TODPA|Retinal-binding protein OS=Todarodes pacificus OX=6637 PE=1 SV=2||[RefSeqProtSlim]|e-value:3e-104|XP_025092682.1|retinal-binding protein-like isoform X1 [Pomacea canaliculata]	#N/A
XLOC-039786	[Uniprot/Swissprot]|e-value:5e-59|sp|P42325|NCAH_DROME|Neurocalcin homolog OS=Drosophila melanogaster OX=7227 GN=Nca PE=1 SV=2||[RefSeqProtSlim]|e-value:1e-60|OWF56297.1|Neurocalcin-like [Mizuhopecten yessoensis]	#N/A
XLOC-012811	[Uniprot/Swissprot]|e-value:0,0|sp|P20839|IMDH1_HUMAN|Inosine-5'-monophosphate dehydrogenase 1 OS=Homo sapiens OX=9606 GN=IMPDH1 PE=1 SV=2||[RefSeqProtSlim]|e-value:0,0|OWF41964.1|Inosine-5'-monophosphate dehydrogenase 1b [Mizuhopecten yessoensis]	#N/A
XLOC-005518	[Uniprot/Swissprot]|e-value:2e-22|sp|Q10131|CEX1_CAEEL|Calexcitin-1 OS=Caenorhabditis elegans OX=6239 GN=cex-1 PE=4 SV=1||[RefSeqProtSlim]|e-value:1e-72|CAC9666315.1|Ofus.G141585 [Owenia fusiformis]	#N/A
Module8
Gene	BLAST annotation	Gene name in Platynereis
XLOC-050861	[Uniprot/Swissprot]|e-value:2e-68|sp|Q8STF0|CALM_STRIE|Calmodulin OS=Strongylocentrotus intermedius OX=7667 PE=2 SV=3||[RefSeqProtSlim]|e-value:1e-67|XP_019925473.2|calmodulin isoform X1 [Crassostrea gigas]	#N/A
XLOC-067798	[RefSeqProtSlim]|e-value:2e-05|CAD5111074.1|DgyrCDS422 [Dimorphilus gyrociliatus]||[Uniprot/Swissprot]|no similarity	#N/A
XLOC-035567	[Uniprot/Swissprot]|e-value:0,014|sp|P85828|PROH3_APIME|Prohormone-3 OS=Apis mellifera OX=7460 PE=1 SV=1||[RefSeqProtSlim]|e-value:9e-23|QUP52018.1|prohormone-3 [Urechis unicinctus]	prohormone 3
XLOC-028250	[Uniprot/Swissprot]|e-value:1e-39|sp|O73888|HPGDS_CHICK|Hematopoietic prostaglandin D synthase OS=Gallus gallus OX=9031 GN=HPGDS PE=1 SV=3||[RefSeqProtSlim]|e-value:5e-47|XP_019637401.1|PREDICTED: hematopoietic prostaglandin D synthase-like [Branchiostoma belcheri]	#N/A
XLOC-015634	[Uniprot/Swissprot]|no similarity||[RefSeqProtSlim]|no similarity	#N/A
XLOC-039786	[Uniprot/Swissprot]|e-value:5e-59|sp|P42325|NCAH_DROME|Neurocalcin homolog OS=Drosophila melanogaster OX=7227 GN=Nca PE=1 SV=2||[RefSeqProtSlim]|e-value:1e-60|OWF56297.1|Neurocalcin-like [Mizuhopecten yessoensis]	#N/A
XLOC-012811	[Uniprot/Swissprot]|e-value:0,0|sp|P20839|IMDH1_HUMAN|Inosine-5'-monophosphate dehydrogenase 1 OS=Homo sapiens OX=9606 GN=IMPDH1 PE=1 SV=2||[RefSeqProtSlim]|e-value:0,0|OWF41964.1|Inosine-5'-monophosphate dehydrogenase 1b [Mizuhopecten yessoensis]	#N/A
Module9
Gene	BLAST annotation	Gene name in Platynereis
XLOC-025496	[Uniprot/Swissprot]|no similarity||[RefSeqProtSlim]|no similarity	#N/A
XLOC-000343	[RefSeqProtSlim]|e-value:4e-48|QBA88397.1|Qpeptin precursor, partial [Platynereis dumerilii]||[Uniprot/Swissprot]|no similarity	Qpeptin
XLOC-014797	[RefSeqProtSlim]|e-value:0,033|CAC9668011.1|Ofus.G1666 [Owenia fusiformis]||[Uniprot/Swissprot]|no similarity	#N/A
XLOC-002522	[Uniprot/Swissprot]|e-value:3e-36|sp|B8WI85|USOM7_ACRMI|Uncharacterized skeletal organic matrix protein 7 OS=Acropora millepora OX=45264 PE=1 SV=1||[RefSeqProtSlim]|e-value:7e-30|UCK81558.1|lectin 2-2 [Arenicola marina]	#N/A
XLOC-040244	[Uniprot/Swissprot]|e-value:1e-55|sp|G5CTG2|AQP5_MILTA|Aquaporin-5 OS=Milnesium tardigradum OX=46460 GN=AQP5 PE=2 SV=1||[RefSeqProtSlim]|e-value:2e-67|VDH97737.1|aquaporin-4 [Mytilus galloprovincialis]	#N/A
XLOC-056655	[Uniprot/Swissprot]|e-value:8e-158|sp|Q01241|NF70_DORPE|70 kDa neurofilament protein OS=Doryteuthis pealeii OX=1051067 PE=2 SV=1||[RefSeqProtSlim]|e-value:0,0|CAD5124848.1|DgyrCDS13103 [Dimorphilus gyrociliatus]	#N/A
XLOC-054898	[Uniprot/Swissprot]|e-value:1e-05|sp|A6H742|PLSI_BOVIN|Plastin-1 OS=Bos taurus OX=9913 GN=PLS1 PE=2 SV=1||[RefSeqProtSlim]|e-value:2e-06|XP_004073598.1|plastin-3-like [Oryzias latipes]	#N/A
XLOC-055228	[Uniprot/Swissprot]|e-value:5e-04|sp|Q8RYJ9|CML23_ORYSJ|Putative calcium-binding protein CML23 OS=Oryza sativa subsp. japonica OX=39947 GN=CML23 PE=3 SV=1||[RefSeqProtSlim]|e-value:5e-05|CAC9665721.1|Ofus.G14553, partial [Owenia fusiformis]	#N/A
XLOC-034398	[RefSeqProtSlim]|e-value:4e-12|OWF39506.1|Neurogenic locus protein delta [Mizuhopecten yessoensis]||[Uniprot/Swissprot]|no similarity	#N/A
XLOC-026228	[Uniprot/Swissprot]|e-value:4e-09|sp|Q9EPR2|PG12A_MOUSE|Group XIIA secretory phospholipase A2 OS=Mus musculus OX=10090 GN=Pla2g12a PE=1 SV=2||[RefSeqProtSlim]|e-value:4e-19|XP_019635440.1|PREDICTED: group XIIA secretory phospholipase A2-like [Branchiostoma belcheri]	#N/A
XLOC-037986	[Uniprot/Swissprot]|e-value:0,054|sp|Q8NUQ6|CRTN_STAAW|4,4'-diapophytoene desaturase (4,4'-diaponeurosporene-forming) OS=Staphylococcus aureus (strain MW2) OX=196620 GN=crtN PE=3 SV=1||[RefSeqProtSlim]|e-value:4e-16|CAD5112418.1|DgyrCDS1640 [Dimorphilus gyrociliatus]	#N/A
Module10
Gene	BLAST annotation	Gene name in Platynereis
XLOC-020927	[Uniprot/Swissprot]|e-value:8e-79|sp|P91791|PPIA_HEMPU|Peptidyl-prolyl cis-trans isomerase OS=Hemicentrotus pulcherrimus OX=7650 PE=2 SV=1||[RefSeqProtSlim]|e-value:2e-80|XP_004072879.3|peptidyl-prolyl cis-trans isomerase [Oryzias latipes]	#N/A
XLOC-050435	[Uniprot/Swissprot]|e-value:5e-34|sp|E7E2N8|GILT_CARAU|Gamma-interferon-inducible lysosomal thiol reductase OS=Carassius auratus OX=7957 GN=ifi30 PE=1 SV=1||[RefSeqProtSlim]|e-value:1e-49|CAC9660675.1|Ofus.G11881 [Owenia fusiformis]	#N/A
XLOC-046436	[Uniprot/Swissprot]|e-value:0,009|sp|P08016|EGGS_SCHMA|Putative eggshell protein (Fragment) OS=Schistosoma mansoni OX=6183 PE=2 SV=1||[RefSeqProtSlim]|e-value:2e-16|KAG6803855.1|hypothetical protein HZU73_00569 [Apis mellifera caucasica]	#N/A
XLOC-045809	[Uniprot/Swissprot]|e-value:3e-19|sp|O14084|IMT1_SCHPO|Inositol phosphoceramide mannosyltransferase 1 OS=Schizosaccharomyces pombe (strain 972 / ATCC 24843) OX=284812 GN=imt1 PE=3 SV=2||[RefSeqProtSlim]|e-value:4e-38|OWF49825.1|Inositol phosphoceramide mannosyltransferase 3 [Mizuhopecten yessoensis]	#N/A
Module11
Gene	BLAST annotation	Gene name in Platynereis
XLOC-063822	[Uniprot/Swissprot]|e-value:6e-105|sp|P30740|ILEU_HUMAN|Leukocyte elastase inhibitor OS=Homo sapiens OX=9606 GN=SERPINB1 PE=1 SV=1||[RefSeqProtSlim]|e-value:3e-117|XP_019640745.1|PREDICTED: leukocyte elastase inhibitor-like isoform X8 [Branchiostoma belcheri]	#N/A
XLOC-015042	[Uniprot/Swissprot]|e-value:2e-160|sp|P14740|DPP4_RAT|Dipeptidyl peptidase 4 OS=Rattus norvegicus OX=10116 GN=Dpp4 PE=1 SV=2||[RefSeqProtSlim]|e-value:0,0|CAC9585444.1|Ofus.G061340 [Owenia fusiformis]	#N/A
XLOC-063303	[RefSeqProtSlim]|e-value:1e-18|CAD5112934.1|DgyrCDS2141 [Dimorphilus gyrociliatus]||[Uniprot/Swissprot]|no similarity	#N/A
Module12
Gene	BLAST annotation	Gene name in Platynereis
XLOC-062918	[Uniprot/Swissprot]|no similarity||[RefSeqProtSlim]|no similarity	#N/A
XLOC-023347	[Uniprot/Swissprot]|e-value:0,0|sp|Q68FR8|TBA3_RAT|Tubulin alpha-3 chain OS=Rattus norvegicus OX=10116 GN=Tuba3a PE=2 SV=1||[RefSeqProtSlim]|e-value:0,0|XP_019643284.1|PREDICTED: tubulin alpha-1A chain-like isoform X1 [Branchiostoma belcheri]	#N/A
Module13
Gene	BLAST annotation	Gene name in Platynereis
XLOC-063473	[Uniprot/Swissprot]|e-value:4e-07|sp|C0HL13|LRP2_PIG|Low-density lipoprotein receptor-related protein 2 OS=Sus scrofa OX=9823 GN=LRP2 PE=1 SV=1||[RefSeqProtSlim]|e-value:3e-11|XP_021352749.1|uncharacterized protein LOC110449911 isoform X3 [Mizuhopecten yessoensis]	#N/A
XLOC-063822	[Uniprot/Swissprot]|e-value:6e-105|sp|P30740|ILEU_HUMAN|Leukocyte elastase inhibitor OS=Homo sapiens OX=9606 GN=SERPINB1 PE=1 SV=1||[RefSeqProtSlim]|e-value:3e-117|XP_019640745.1|PREDICTED: leukocyte elastase inhibitor-like isoform X8 [Branchiostoma belcheri]	#N/A
XLOC-063303	[RefSeqProtSlim]|e-value:1e-18|CAD5112934.1|DgyrCDS2141 [Dimorphilus gyrociliatus]||[Uniprot/Swissprot]|no similarity	#N/A
XLOC-038374	[Uniprot/Swissprot]|e-value:4e-125|sp|Q91579|CEL3A_XENLA|CUGBP Elav-like family member 3-A OS=Xenopus laevis OX=8355 GN=tnrc4-a PE=2 SV=2||[RefSeqProtSlim]|e-value:1e-160|XP_021356533.1|CUGBP Elav-like family member 4 isoform X2 [Mizuhopecten yessoensis]	#N/A
XLOC-023892	[Uniprot/Swissprot]|e-value:3e-66|sp|Q95NR9|CALM_METSE|Calmodulin OS=Metridium senile OX=6116 PE=1 SV=3||[RefSeqProtSlim]|e-value:5e-65|XP_012938697.1|calmodulin isoform X1 [Aplysia californica]	#N/A
XLOC-040379	[Uniprot/Swissprot]|e-value:1e-48|sp|P42325|NCAH_DROME|Neurocalcin homolog OS=Drosophila melanogaster OX=7227 GN=Nca PE=1 SV=2||[RefSeqProtSlim]|e-value:4e-51|XP_035667302.1|neurocalcin homolog isoform X1 [Branchiostoma floridae]	#N/A
