# Supplementary material for: Light-modulated stem cells in the camera-type eye of an annelid model for adult brain plasticity
Source: Nat Commun. 2025 Dec 1;16:9861. doi: 10.1038/s41467-025-65631-0 (PMC12669781; doi:10.1038/s41467-025-65631-0)
Supplement: Supplementary file 6 — Supplementary Data 3 [file 41467_2025_65631_MOESM6_ESM.xlsx]

## Sheet: Supplementary Data 3
Supplementary Data 3: Quantification of eye sizes and EdU-positive cells
All stages proliferation; Fig. 2a-e										Reproductive animals eye area; Supplementary Fig. 5j					eye areas and proliferation in wild-type and c-ops1Δ8/Δ8 animals; Fig. 5a-b							One-way ANOVA test and Tukey’s multiple comparisons
Stage	EdU+ cells	Area (µm2)	Cells/mm2	One-way ANOVA test and Tukey’s multiple comparisons						Cumulative eye area normalized to head area (AU)		Unpaired t test eye area			LD_WT							p-value	LD_WT	DD_WT	LD_c-ops1Δ8/Δ8	DD_c-ops1Δ8/Δ8
Female	0	276698	0	p-value	Immature	Premature	Female	Male		Females	Males	p-value	0.0019		Left eye area (µm2)	Right eye area (µm2)	EdU+ Left	EdU+ Right	Normalized EdU+ Left	Normalized EdU+ Right	Avg Normalized	LD_WT	/	0.03	0.66	0.74
	1	313816	3.18658	Immature	/	0.67	< 10-4	< 10-4		43.03	45.96	One- or two-tailed P value?	Two-tailed		12949	13896.7	64	75	0.00494247	0.00539695	0.00516971	DD_WT	/	/	0.57	0.56
	0	234291	0	Premature	/	/	8 × 10-4	8 × 10-4		47.45	48.22	t, df	t=3.311, df=41		16464.2	17633.7	104	86	0.00631672	0.00487702	0.00559687	LD_c-ops1Δ8/Δ8	/	/	/	> 0.99
	0	223939	0	Female	/	/	/	> 0.99		53.78	46.38				16669.2	16584.7	56	76	0.00335949	0.00458254	0.00397102	DD_c-ops1Δ8/Δ8	/	/	/	/
	3	350733	8.55351	Male	/	/	/	/		46.02	52.07				16915.2	23611.7	104	124	0.0061483	0.00525163	0.00569997
Male	11	533547	20.6167							46.13	53.8				17409.6	16944.6	14	13	0.000804152	0.000767205	0.000785679
	2	376837	5.30733							44.9	51.12				17094	17933.5	80	94	0.00468001	0.0052416	0.0049608
	5	347792	14.3764							48.4	51.36				17933.5	19046.9	107	131	0.0059665	0.00687775	0.00642212
	0	376987	0							42.31	49.72				11741.3	9556.59	13	19	0.0011072	0.00198816	0.00154768
	0	285243	0							43.94	46.85				DD_WT
Immature	139	71550.3	1942.69							49.95	56.55				Left eye area (µm2)	Right eye area (µm2)	EdU+ Left	EdU+ Right	Normalized EdU+ Left	Normalized EdU+ Right	Avg Normalized
	270	68750.8	3927.23							42.89	48.51				24529.7	26214.2	12	22	0.000489204	0.000839239	0.000664221
	109	73864.9	1475.67							43.15	44.3				21823.4	23737.5	29	17	0.00132885	0.000716168	0.00102251
	91	73658.4	1235.43							48.81	45.8				17415.8	20877.6	38	40	0.00218192	0.00191593	0.00204892
	176	76203.5	2309.6							47.89	52.18				12325.1	16403.4	7	6	0.000567947	0.000365779	0.000466863
	92	62894.4	1462.77							49.48	52.4				14361	13876.3	2	1	0.000139266	7.20651e-05	0.000105666
	193	79849.1	2417.06							51.92	45.37				19681	19467.6	46	47	0.00233728	0.00241427	0.00237578
	72	57142.5	1260.01							48.25	57.63				LD_c-ops1Δ8/Δ8
Premature	341	210872	1617.09							48.02	57.16				Left eye area (µm2)	Right eye area (µm2)	EdU+ Left	EdU+ Right	Normalized EdU+ Left	Normalized EdU+ Right	Avg Normalized
	349	222581	1567.97							44.79	51.05				15519.8	12880.1	23	15	0.00148198	0.00116459	0.00132328
	370	197196	1876.31							45.73	52.97				12904.6	14608	40	51	0.00309966	0.00349125	0.00329545
	300	186296	1610.34								50.23				28727.3	25313.9	36	42	0.00125316	0.00165917	0.00145617
	275	175723	1564.96								47.84				15662.6	17065.3	18	15	0.00114924	0.000878976	0.00101411
											51.08				17323.5	20520.4	65	54	0.00375214	0.00263153	0.00319183
															18463.9	18156.4	105	93	0.00568677	0.00512216	0.00540447
															16557.1	18066.6	63	79	0.00380501	0.0043727	0.00408886
															DD_c-ops1Δ8/Δ8
															Left eye area (µm2)	Right eye area (µm2)	EdU+ Left	EdU+ Right	Normalized EdU+ Left	Normalized EdU+ Right	Avg Normalized
															22873.9	18353.2	50	53	0.0021859	0.00288777	0.00253684
															15448.9	14079.4	2	4	0.000129459	0.000284103	0.000206781
															16390.6	17111.3	41	30	0.00250144	0.00175323	0.00212734
															17408.3	17427.6	105	112	0.00603159	0.00642659	0.00622909
															16963.9	19614.6	52	47	0.00306533	0.00239618	0.00273075
															13607.4	12052.6	62	30	0.00455634	0.00248908	0.00352271
