# Supplementary material for: Light-modulated stem cells in the camera-type eye of an annelid model for adult brain plasticity
Source: Nat Commun. 2025 Dec 1;16:9861. doi: 10.1038/s41467-025-65631-0 (PMC12669781; doi:10.1038/s41467-025-65631-0)
Supplement: Supplementary file 7 — Supplementary Data 4 [file 41467_2025_65631_MOESM7_ESM.xlsx]

## Sheet: Supplementary Data 4
Supplementary Data 4: Differential expression analysis between EdU and premature/sampling time-matched control premature libraries in the whole head transcriptome and eye- and transcriptomically related cells
EdU vs premature whole head transcriptome								EdU vs sampling time-matched contol library; whole head transcriptome								Genes from EdU vs premature and EdU vs -ctrl in whole head transcriptome selected for plotting in Fig. 2f-h										EdU vs premature; eye- and transcriptomically related cells. Genes in bold plotted in Supplementary Fig. 8h								EdU vs sampling time-matched control; eye- and transcriptomically related cells. Genes in bold plotted in Supplementary Fig. 8h
Gene	avg_log2FC	% EdU	% premature	p_val_adj	BLAST annotation	Gene name in Platynereis		Gene	avg_log2FC	% EdU	% sampling time-matched contol	p_val_adj	BLAST annotation	Gene name in Platynereis		Gene	Annotation	-log(10) adj. p EdU vs Premature FM + 1	Enrichment EdU vs Premature FM + 1	Cells EdU vs Premature FM + 1	-log(10) adj. p EdU vs sampling time-matched ctrl	Enrichment EdU vs sampling time-matched ctrl	Cells EdU vs sampling time-matched ctrl			Gene	avg_log2FC	pct.1	pct.2	p_val_adj	BLAST annotation	Gene name in Platynereis		Gene	avg_log2FC	pct.1	pct.2	p_val_adj	BLAST annotation	Gene name in Platynereis
gene-ATP8	1.50885	0.757	0.339	0	#N/A	#N/A		XLOC-054005	2.04103	0.188	0.045	3.34e-151	[Uniprot/Swissprot]|e-value:7e-06|sp|Q5XII0|EPDR1_RAT|Mammalian ependymin-related protein 1 OS=Rattus norvegicus OX=10116 GN=Epdr1 PE=1 SV=1||[RefSeqProtSlim]|e-value:4e-29|QBA88394.1|Ependymin-related protein 4.9, partial [Platynereis dumerilii]	#N/A		XLOC-056655	nf (gfap)	31.8386	1.49264	0.515169	#N/A	#N/A	#N/A			rna-NC-000931.1:10828..11617	1.87176	0.99	0.767	6.33e-29	#N/A	#N/A		XLOC-009691	0.309723	0.094	0.005	0.000357505	[Uniprot/Swissprot]|no similarity||[RefSeqProtSlim]|no similarity	#N/A
rna-NC-000931.1:10828..11617	1.62276	0.93	0.68	0	#N/A	#N/A		XLOC-059797	0.900166	0.395	0.185	9.4e-147	[Uniprot/Swissprot]|e-value:0,0|sp|Q4R520|ENPL_MACFA|Endoplasmin OS=Macaca fascicularis OX=9541 GN=HSP90B1 PE=2 SV=1||[RefSeqProtSlim]|e-value:0,0|CAD5118349.1|DgyrCDS7059 [Dimorphilus gyrociliatus]	#N/A		XLOC-024937	cdka1-like	19.567	1.09968	0.622222	#N/A	#N/A	#N/A			gene-ATP8	1.6698	0.886	0.425	2.2e-26	#N/A	#N/A		XLOC-026990	1.16394	0.386	0.189	0.00198348	[RefSeqProtSlim]|e-value:3e-10|CAC9582961.1|Ofus.G06928 [Owenia fusiformis]||[Uniprot/Swissprot]|no similarity	#N/A
XLOC-044751	2.71759	0.446	0.09	0	[Uniprot/Swissprot]|no similarity||[RefSeqProtSlim]|no similarity	#N/A		XLOC-035560	0.823575	0.689	0.5	2.57e-125	[Uniprot/Swissprot]|e-value:3e-16|sp|Q8TGM7|ART2_YEAST|Putative uncharacterized protein ART2 OS=Saccharomyces cerevisiae (strain ATCC 204508 / S288c) OX=559292 GN=ART2 PE=5 SV=1||[RefSeqProtSlim]|e-value:9e-76|XP_026301737.1|LOW QUALITY PROTEIN: uncharacterized protein LOC113219358 [Apis mellifera]	#N/A		XLOC-025800	pcna	17.0783	1.2216	0.675676	6.92445	1.15548	0.606061			XLOC-012766	1.79485	0.579	0.091	9.42e-26	[Uniprot/Swissprot]|e-value:2e-83|sp|Q8VE97|SRSF4_MOUSE|Serine/arginine-rich splicing factor 4 OS=Mus musculus OX=10090 GN=Srsf4 PE=2 SV=1||[RefSeqProtSlim]|e-value:6e-89|XP_011447648.2|serine/arginine-rich splicing factor 4 [Crassostrea gigas]	#N/A		gene-ATP8	0.635232	0.886	0.683	0.00312264	#N/A	#N/A
XLOC-028295	0.110582	0.425	0.088	2.48e-298	[Uniprot/Swissprot]|e-value:2e-118|sp|O15973|OPSD1_MIZYE|Rhodopsin, GQ-coupled OS=Mizuhopecten yessoensis OX=6573 GN=SCOP1 PE=1 SV=1||[RefSeqProtSlim]|e-value:4e-124|PVD37447.1|hypothetical protein C0Q70_00037 [Pomacea canaliculata]	ropsin1		XLOC-002000	0.838895	0.529	0.337	4.59e-111	[Uniprot/Swissprot]|e-value:3e-167|sp|Q2HWU3|CALR_MACFU|Calreticulin OS=Macaca fuscata fuscata OX=9543 GN=CALR PE=2 SV=1||[RefSeqProtSlim]|e-value:2e-175|CAD5112255.1|DgyrCDS1486 [Dimorphilus gyrociliatus]	#N/A		XLOC-002019	ccnd2-like	11.5171	1.09877	0.790698	8.46471	1.08057	0.708333			XLOC-059714	2.005	0.361	0.022	2.83e-18	[Uniprot/Swissprot]|e-value:9e-28|sp|Q9NBX4|RTXE_DROME|Probable RNA-directed DNA polymerase from transposon X-element OS=Drosophila melanogaster OX=7227 GN=X-element\ORF2 PE=3 SV=1||[RefSeqProtSlim]|e-value:1e-42|XP_034337943.1|uncharacterized protein LOC105319123 isoform X1 [Crassostrea gigas]	#N/A		XLOC-060884	0.390093	0.094	0.012	0.0233576	[Uniprot/Swissprot]|e-value:2e-54|sp|Q5D0E6|DALD3_HUMAN|DALR anticodon-binding domain-containing protein 3 OS=Homo sapiens OX=9606 GN=DALRD3 PE=1 SV=2||[RefSeqProtSlim]|e-value:9e-69|CAC9448177.1|Ofus.G01364 [Owenia fusiformis]	#N/A
XLOC-011134	0.994163	0.814	0.523	2.34e-282	[Uniprot/Swissprot]|e-value:3e-77|sp|Q9GNE2|RL23_AEDAE|60S ribosomal protein L23 OS=Aedes aegypti OX=7159 GN=RpL23-A PE=2 SV=1||[RefSeqProtSlim]|e-value:8e-80|CAC9569651.1|Ofus.G052629 [Owenia fusiformis]	#N/A		XLOC-051316	1.22278	0.224	0.091	2.08e-94	[Uniprot/Swissprot]|e-value:1e-76|sp|P23284|PPIB_HUMAN|Peptidyl-prolyl cis-trans isomerase B OS=Homo sapiens OX=9606 GN=PPIB PE=1 SV=2||[RefSeqProtSlim]|e-value:9e-85|OWF35202.1|Peptidyl-prolyl cis-trans isomerase B [Mizuhopecten yessoensis]	#N/A		XLOC-028122	cdk1-like	#N/A	#N/A	#N/A	1.46508	1.05522	0.657895			XLOC-058245	1.25594	0.381	0.04	6.85e-16	[Uniprot/Swissprot]|e-value:9e-34|sp|Q4P6E9|COFI_USTMA|Cofilin OS=Ustilago maydis (strain 521 / FGSC 9021) OX=237631 GN=COF1 PE=3 SV=1||[RefSeqProtSlim]|e-value:1e-40|XP_025105311.1|actophorin-like isoform X1 [Pomacea canaliculata]	#N/A		XLOC-063066	0.489044	0.119	0.024	0.03751	[Uniprot/Swissprot]|e-value:6e-158|sp|P34925|RYK_HUMAN|Tyrosine-protein kinase RYK OS=Homo sapiens OX=9606 GN=RYK PE=1 SV=3||[RefSeqProtSlim]|e-value:0,0|ANS60436.1|tyrosine-protein kinase Ryk [Platynereis dumerilii]	tyrosine-protein kinase Ryk
XLOC-035560	1.36034	0.689	0.337	3.41e-282	[Uniprot/Swissprot]|e-value:3e-16|sp|Q8TGM7|ART2_YEAST|Putative uncharacterized protein ART2 OS=Saccharomyces cerevisiae (strain ATCC 204508 / S288c) OX=559292 GN=ART2 PE=5 SV=1||[RefSeqProtSlim]|e-value:9e-76|XP_026301737.1|LOW QUALITY PROTEIN: uncharacterized protein LOC113219358 [Apis mellifera]	#N/A		XLOC-060884	0.498735	0.081	0.011	3.39e-85	[Uniprot/Swissprot]|e-value:2e-54|sp|Q5D0E6|DALD3_HUMAN|DALR anticodon-binding domain-containing protein 3 OS=Homo sapiens OX=9606 GN=DALRD3 PE=1 SV=2||[RefSeqProtSlim]|e-value:9e-69|CAC9448177.1|Ofus.G01364 [Owenia fusiformis]	#N/A		XLOC-063451	ccnc-like	24.0799	1.13239	0.66383	1.66591	1.06582	0.55914			XLOC-056501	1.53646	0.317	0.018	2.25e-15	[Uniprot/Swissprot]|no similarity||[RefSeqProtSlim]|no similarity	#N/A
XLOC-058245	1.10905	0.297	0.034	2.2e-256	[Uniprot/Swissprot]|e-value:9e-34|sp|Q4P6E9|COFI_USTMA|Cofilin OS=Ustilago maydis (strain 521 / FGSC 9021) OX=237631 GN=COF1 PE=3 SV=1||[RefSeqProtSlim]|e-value:1e-40|XP_025105311.1|actophorin-like isoform X1 [Pomacea canaliculata]	#N/A		XLOC-058353	0.716196	0.431	0.268	2.8e-79	[Uniprot/Swissprot]|e-value:1e-74|sp|Q5E9E4|SSRB_BOVIN|Translocon-associated protein subunit beta OS=Bos taurus OX=9913 GN=SSR2 PE=2 SV=1||[RefSeqProtSlim]|e-value:3e-82|CAC9610265.1|Ofus.G072222 [Owenia fusiformis]	#N/A		XLOC-003218	cks-like	3.7776	1.09193	0.7	#N/A	#N/A	#N/A			XLOC-035560	1.82314	0.554	0.193	1.52e-13	[Uniprot/Swissprot]|e-value:3e-16|sp|Q8TGM7|ART2_YEAST|Putative uncharacterized protein ART2 OS=Saccharomyces cerevisiae (strain ATCC 204508 / S288c) OX=559292 GN=ART2 PE=5 SV=1||[RefSeqProtSlim]|e-value:9e-76|XP_026301737.1|LOW QUALITY PROTEIN: uncharacterized protein LOC113219358 [Apis mellifera]	#N/A
XLOC-054043	3.11918	0.216	0.001	1.7e-253	[Uniprot/Swissprot]|e-value:3e-05|sp|P86734|EPDR1_HALAI|Ependymin-related protein 1 OS=Haliotis asinina OX=109174 GN=Sometsuke PE=1 SV=1||[RefSeqProtSlim]|e-value:2e-80|QBA88394.1|Ependymin-related protein 4.9, partial [Platynereis dumerilii]	#N/A		XLOC-003712	0.633338	0.395	0.238	1.51e-75	[Uniprot/Swissprot]|e-value:7e-176|sp|Q8JG64|PDIA3_CHICK|Protein disulfide-isomerase A3 OS=Gallus gallus OX=9031 GN=PDIA3 PE=2 SV=1||[RefSeqProtSlim]|e-value:0,0|CAD5116862.1|DgyrCDS5703 [Dimorphilus gyrociliatus]	#N/A		XLOC-060819	ccnk-like	3.51118	1.05374	0.707317	#N/A	#N/A	#N/A			XLOC-011580	1.04466	0.223	0	7.66e-12	[Uniprot/Swissprot]|no similarity||[RefSeqProtSlim]|no similarity	#N/A
XLOC-056501	1.35703	0.23	0.007	1.27e-251	[Uniprot/Swissprot]|no similarity||[RefSeqProtSlim]|no similarity	#N/A		XLOC-045458	0.60961	0.224	0.101	1.93e-74	[Uniprot/Swissprot]|e-value:2e-42|sp|Q9W6X3|CH10_ORYLA|10 kDa heat shock protein, mitochondrial OS=Oryzias latipes OX=8090 GN=hspe1 PE=3 SV=1||[RefSeqProtSlim]|e-value:9e-48|XP_021373742.1|10 kDa heat shock protein, mitochondrial-like [Mizuhopecten yessoensis]	#N/A		XLOC-005313	ccnh-like	3.12376	1.03135	0.666667	1.39982	1.02646	0.622951			XLOC-022380	0.971609	0.748	0.487	4.67e-10	[Uniprot/Swissprot]|e-value:1e-51|sp|P41824|YBOXH_APLCA|Y-box factor homolog OS=Aplysia californica OX=6500 PE=2 SV=1||[RefSeqProtSlim]|e-value:4e-52|XP_025081498.1|Y-box factor homolog [Pomacea canaliculata]	#N/A
XLOC-012766	1.21337	0.358	0.074	1.17e-244	[Uniprot/Swissprot]|e-value:2e-83|sp|Q8VE97|SRSF4_MOUSE|Serine/arginine-rich splicing factor 4 OS=Mus musculus OX=10090 GN=Srsf4 PE=2 SV=1||[RefSeqProtSlim]|e-value:6e-89|XP_011447648.2|serine/arginine-rich splicing factor 4 [Crassostrea gigas]	#N/A		XLOC-012195	0.580121	0.339	0.194	3.92e-69	[Uniprot/Swissprot]|e-value:3e-50|sp|Q7ZUG0|RUXE_DANRE|Small nuclear ribonucleoprotein E OS=Danio rerio OX=7955 GN=snrpe PE=3 SV=1||[RefSeqProtSlim]|e-value:1e-53|XP_005088889.1|small nuclear ribonucleoprotein E [Aplysia californica]	#N/A		XLOC-017685	cdk11b-like	3.04758	1.06506	0.647059	#N/A	#N/A	#N/A			XLOC-024886	0.932	0.223	0.011	1.63e-09	[Uniprot/Swissprot]|e-value:3e-90|sp|Q9CYH6|RRS1_MOUSE|Ribosome biogenesis regulatory protein homolog OS=Mus musculus OX=10090 GN=Rrs1 PE=1 SV=1||[RefSeqProtSlim]|e-value:2e-113|VDI09403.1|regulator of ribosome biosynthesis [Mytilus galloprovincialis]	#N/A
XLOC-022380	1.09213	0.659	0.334	2.03e-242	[Uniprot/Swissprot]|e-value:1e-51|sp|P41824|YBOXH_APLCA|Y-box factor homolog OS=Aplysia californica OX=6500 PE=2 SV=1||[RefSeqProtSlim]|e-value:4e-52|XP_025081498.1|Y-box factor homolog [Pomacea canaliculata]	#N/A		gene-ATP8	0.51875	0.757	0.634	5.67e-69	#N/A	#N/A		XLOC-052210	ki67	2.64632	1.05265	0.730769	2.98869	1.04544	0.703704			XLOC-011134	0.880159	0.757	0.462	6.78e-09	[Uniprot/Swissprot]|e-value:3e-77|sp|Q9GNE2|RL23_AEDAE|60S ribosomal protein L23 OS=Aedes aegypti OX=7159 GN=RpL23-A PE=2 SV=1||[RefSeqProtSlim]|e-value:8e-80|CAC9569651.1|Ofus.G052629 [Owenia fusiformis]	#N/A
XLOC-014498	1.02305	0.669	0.369	1.17e-217	[Uniprot/Swissprot]|e-value:2e-89|sp|Q6DET9|EF1B_XENTR|Elongation factor 1-beta OS=Xenopus tropicalis OX=8364 GN=eef1b PE=2 SV=3||[RefSeqProtSlim]|e-value:9e-88|AAH39635.1|eukaryotic translation elongation factor 1 beta 2, partial [Mus musculus]	#N/A		XLOC-013245	0.574631	0.297	0.168	1.75e-59	[Uniprot/Swissprot]|e-value:0,0|sp|E2RQ08|RPN1_CANLF|Dolichyl-diphosphooligosaccharide--protein glycosyltransferase subunit 1 OS=Canis lupus familiaris OX=9615 GN=RPN1 PE=1 SV=1||[RefSeqProtSlim]|e-value:0,0|CAC9450260.1|Ofus.G01513 [Owenia fusiformis]	#N/A		XLOC-015411	cdk14-like	1.78776	1.02208	0.633803	#N/A	#N/A	#N/A			XLOC-023157	0.861114	0.228	0.018	1.51e-08	[Uniprot/Swissprot]|e-value:7e-37|sp|C3Z1P5|RU1C_BRAFL|U1 small nuclear ribonucleoprotein C OS=Branchiostoma floridae OX=7739 GN=BRAFLDRAFT_69314 PE=3 SV=1||[RefSeqProtSlim]|e-value:6e-38|XP_025086930.1|U1 small nuclear ribonucleoprotein C-like isoform X3 [Pomacea canaliculata]	#N/A
XLOC-003257	0.831933	0.812	0.554	3.3e-204	[Uniprot/Swissprot]|e-value:3e-95|sp|P24049|RL17_RAT|60S ribosomal protein L17 OS=Rattus norvegicus OX=10116 GN=Rpl17 PE=2 SV=3||[RefSeqProtSlim]|e-value:4e-107|ABW23221.1|ribosomal protein rpl17, partial [Eurythoe complanata]	#N/A		XLOC-045532	0.452224	0.123	0.044	8.82e-56	[Uniprot/Swissprot]|e-value:0,0|sp|O02649|CH60A_DROME|Heat shock protein 60A OS=Drosophila melanogaster OX=7227 GN=Hsp60A PE=1 SV=3||[RefSeqProtSlim]|e-value:0,0|CAC9665459.1|Ofus.G1484 [Owenia fusiformis]	#N/A		XLOC-037128	ccny-like	7.82391	1.13319	0.73913	3.14692	1.09614	0.653846			XLOC-044751	1.81535	0.238	0.025	3.89e-08	[Uniprot/Swissprot]|no similarity||[RefSeqProtSlim]|no similarity	#N/A
XLOC-059797	1.17675	0.395	0.122	4.33e-198	[Uniprot/Swissprot]|e-value:0,0|sp|Q4R520|ENPL_MACFA|Endoplasmin OS=Macaca fascicularis OX=9541 GN=HSP90B1 PE=2 SV=1||[RefSeqProtSlim]|e-value:0,0|CAD5118349.1|DgyrCDS7059 [Dimorphilus gyrociliatus]	#N/A		XLOC-013102	0.356612	0.083	0.021	9.98e-56	[Uniprot/Swissprot]|no similarity||[RefSeqProtSlim]|no similarity	#N/A		XLOC-001557	cdk12-like	1.43581	1.05646	0.621622	#N/A	#N/A	#N/A			XLOC-017067	1.03103	0.673	0.335	1.57e-07	[Uniprot/Swissprot]|e-value:2e-17|sp|Q61066|NR0B1_MOUSE|Nuclear receptor subfamily 0 group B member 1 OS=Mus musculus OX=10090 GN=Nr0b1 PE=1 SV=1||[RefSeqProtSlim]|e-value:3e-62|XP_005110472.1|serine-rich adhesin for platelets [Aplysia californica]	#N/A
XLOC-028363	0.654692	0.934	0.78	4.83e-198	[Uniprot/Swissprot]|e-value:1e-110|sp|P29314|RS9_RAT|40S ribosomal protein S9 OS=Rattus norvegicus OX=10116 GN=Rps9 PE=1 SV=4||[RefSeqProtSlim]|e-value:7e-119|OWF37517.1|40S ribosomal protein S9 [Mizuhopecten yessoensis]	#N/A		XLOC-060113	0.53854	0.234	0.124	4.32e-54	[Uniprot/Swissprot]|e-value:4e-36|sp|Q07984|SSRD_RAT|Translocon-associated protein subunit delta OS=Rattus norvegicus OX=10116 GN=Ssr4 PE=2 SV=1||[RefSeqProtSlim]|e-value:2e-57|XP_005089918.1|translocon-associated protein subunit delta [Aplysia californica]	#N/A		XLOC-028230	ccar1-like	5.11295	1.07235	0.633929	8.3536	1.12634	0.633929			XLOC-002502	1.38441	0.782	0.535	1.82e-07	[Uniprot/Swissprot]|e-value:0,0|sp|O15975|GNAQ_MIZYE|Guanine nucleotide-binding protein G(q) subunit alpha OS=Mizuhopecten yessoensis OX=6573 GN=SCGQA PE=2 SV=1||[RefSeqProtSlim]|e-value:0,0|CAD5111859.1|DgyrCDS1125 [Dimorphilus gyrociliatus]	#N/A
XLOC-036001	0.746323	0.84	0.614	6.54e-195	[Uniprot/Swissprot]|e-value:7e-56|sp|Q90YQ0|RS24_ICTPU|40S ribosomal protein S24 OS=Ictalurus punctatus OX=7998 GN=rps24 PE=2 SV=1||[RefSeqProtSlim]|e-value:1e-59|XP_011432488.1|40S ribosomal protein S24 isoform X2 [Crassostrea gigas]	#N/A		XLOC-039653	0.518167	0.475	0.337	5.72e-54	[Uniprot/Swissprot]|e-value:2e-56|sp|Q8I7Z2|DAD1_ARAVE|Dolichyl-diphosphooligosaccharide--protein glycosyltransferase subunit DAD1 OS=Araneus ventricosus OX=182803 GN=DAD1 PE=2 SV=1||[RefSeqProtSlim]|e-value:4e-61|KAG9431447.1|dolichyl-diphosphooligosaccharide--protein glycosyltransferase subunit DAD1 [Apis mellifera carnica]	#N/A		XLOC-064200	cdc16-like	#N/A	#N/A	#N/A	5.88941	1.05402	0.75			XLOC-040345	1.22659	0.639	0.378	7.92e-07	[Uniprot/Swissprot]|e-value:0,0|sp|P18700|TBB_STRPU|Tubulin beta chain (Fragment) OS=Strongylocentrotus purpuratus OX=7668 PE=2 SV=1||[RefSeqProtSlim]|e-value:0,0|XP_021372086.1|tubulin beta chain-like [Mizuhopecten yessoensis]	#N/A
XLOC-002000	1.13887	0.529	0.236	1.59e-187	[Uniprot/Swissprot]|e-value:3e-167|sp|Q2HWU3|CALR_MACFU|Calreticulin OS=Macaca fuscata fuscata OX=9543 GN=CALR PE=2 SV=1||[RefSeqProtSlim]|e-value:2e-175|CAD5112255.1|DgyrCDS1486 [Dimorphilus gyrociliatus]	#N/A		XLOC-025538	0.547023	0.463	0.325	2.53e-52	[Uniprot/Swissprot]|e-value:0,0|sp|Q2HWU2|PDIA1_MACFU|Protein disulfide-isomerase OS=Macaca fuscata fuscata OX=9543 GN=P4HB PE=2 SV=1||[RefSeqProtSlim]|e-value:0,0|OWF51818.1|Protein disulfide-isomerase [Mizuhopecten yessoensis]	#N/A		XLOC-001515	rad17-like	#N/A	#N/A	#N/A	4.57187	1.0589	0.694444			XLOC-058135	0.643264	0.149	0	1.43e-06	[Uniprot/Swissprot]|e-value:5e-40|sp|Q5D018|RBM8A_DANRE|RNA-binding protein 8A OS=Danio rerio OX=7955 GN=rbm8a PE=2 SV=1||[RefSeqProtSlim]|e-value:5e-42|CAC9605210.1|Ofus.G07852 [Owenia fusiformis]	#N/A
XLOC-011580	0.928145	0.151	0	1.67e-173	[Uniprot/Swissprot]|no similarity||[RefSeqProtSlim]|no similarity	#N/A		XLOC-047640	0.530527	0.407	0.272	3.72e-52	[Uniprot/Swissprot]|e-value:0,0|sp|P13607|ATNA_DROME|Sodium/potassium-transporting ATPase subunit alpha OS=Drosophila melanogaster OX=7227 GN=Atpalpha PE=1 SV=3||[RefSeqProtSlim]|e-value:0,0|AUG84438.1|NaKATPase [Platynereis dumerilii]	#N/A		XLOC-024336	cc50a-like	#N/A	#N/A	#N/A	1.52029	1.06469	0.573099			XLOC-062690	0.897544	0.198	0.018	1.7e-06	[Uniprot/Swissprot]|e-value:0,008|sp|Q05443|LUM_BOVIN|Lumican OS=Bos taurus OX=9913 GN=LUM PE=1 SV=1||[RefSeqProtSlim]|e-value:0,002|OWF46839.1|Leucine-rich repeat and IQ domain-containing protein 1 [Mizuhopecten yessoensis]	#N/A
XLOC-001721	0.916127	0.175	0.014	3.35e-158	[Uniprot/Swissprot]|no similarity||[RefSeqProtSlim]|no similarity	#N/A		XLOC-013216	0.435549	0.209	0.105	3.06e-51	[Uniprot/Swissprot]|e-value:1e-45|sp|P62321|RUXF_XENLA|Small nuclear ribonucleoprotein F OS=Xenopus laevis OX=8355 GN=snrpf PE=3 SV=1||[RefSeqProtSlim]|e-value:4e-46|OWF38455.1|Small nuclear ribonucleoprotein F [Mizuhopecten yessoensis]	#N/A		XLOC-059305	cd123-like	#N/A	#N/A	#N/A	1.48749	1.05551	0.64			XLOC-053984	0.643154	0.213	0.029	8.56e-06	[Uniprot/Swissprot]|e-value:1e-78|sp|Q8K245|UVRAG_MOUSE|UV radiation resistance-associated protein OS=Mus musculus OX=10090 GN=Uvrag PE=1 SV=2||[RefSeqProtSlim]|e-value:3e-118|CAC9674119.1|Ofus.G24496 [Owenia fusiformis]	#N/A
XLOC-060255	0.565223	0.931	0.795	1.71e-154	[Uniprot/Swissprot]|e-value:1e-17|sp|Q9W6Y0|RS30_ORYLA|40S ribosomal protein S30 OS=Oryzias latipes OX=8090 GN=fau PE=3 SV=2||[RefSeqProtSlim]|e-value:7e-51|CAD5111066.1|DgyrCDS416 [Dimorphilus gyrociliatus]	#N/A		XLOC-063888	0.441911	0.082	0.022	1.19e-50	[RefSeqProtSlim]|e-value:7e-05|CAD5121141.1|DgyrCDS9677 [Dimorphilus gyrociliatus]||[Uniprot/Swissprot]|no similarity	#N/A		XLOC-037876	pa2g4-like	47.8386	1.30682	0.727273	29.9666	1.22248	0.650407			gene-ND6	0.642622	0.995	0.982	9.53e-06	#N/A	#N/A
XLOC-066716	0.896203	0.364	0.131	6.13e-147	[Uniprot/Swissprot]|e-value:1e-73|sp|Q5RBU8|ROA2_PONAB|Heterogeneous nuclear ribonucleoproteins A2/B1 OS=Pongo abelii OX=9601 GN=HNRNPA2B1 PE=2 SV=1||[RefSeqProtSlim]|e-value:1e-74|XP_004070518.1|heterogeneous nuclear ribonucleoprotein A1 [Oryzias latipes]	#N/A		XLOC-000876	0.469246	0.42	0.287	3.23e-49	[Uniprot/Swissprot]|e-value:6e-29|sp|Q6DDB3|TM258_XENTR|Transmembrane protein 258 OS=Xenopus tropicalis OX=8364 GN=tmem258 PE=3 SV=1||[RefSeqProtSlim]|e-value:5e-31|XP_021354081.1|transmembrane protein 258 [Mizuhopecten yessoensis]	#N/A		XLOC-011227	brat	3.38438	1.0531	0.60119	#N/A	#N/A	#N/A			XLOC-066716	0.836816	0.45	0.182	2.02e-05	[Uniprot/Swissprot]|e-value:1e-73|sp|Q5RBU8|ROA2_PONAB|Heterogeneous nuclear ribonucleoproteins A2/B1 OS=Pongo abelii OX=9601 GN=HNRNPA2B1 PE=2 SV=1||[RefSeqProtSlim]|e-value:1e-74|XP_004070518.1|heterogeneous nuclear ribonucleoprotein A1 [Oryzias latipes]	#N/A
XLOC-039784	0.933468	0.353	0.124	1.29e-146	[Uniprot/Swissprot]|e-value:7e-49|sp|Q9PV94|RSMB_CHICK|Small nuclear ribonucleoprotein-associated protein B' OS=Gallus gallus OX=9031 GN=SNRPB PE=2 SV=1||[RefSeqProtSlim]|e-value:3e-49|AAF72188.1|snRNP-associated protein [Danio rerio]	#N/A		XLOC-009691	0.26164	0.057	0.01	1.47e-48	[Uniprot/Swissprot]|no similarity||[RefSeqProtSlim]|no similarity	#N/A		XLOC-001953	grh-like	14.2534	1.12314	0.77193	15.7055	1.13636	0.733333			XLOC-013075	0.642016	0.243	0.047	3.23e-05	[Uniprot/Swissprot]|e-value:2e-21|sp|Q4QQT0|RUSD4_RAT|Mitochondrial RNA pseudouridine synthase Rpusd4 OS=Rattus norvegicus OX=10116 GN=Rpusd4 PE=2 SV=1||[RefSeqProtSlim]|e-value:6e-20|AAI52263.1|Zgc:92006 protein [Danio rerio]	#N/A
XLOC-052172	1.29173	0.634	0.388	7.38e-146	[Uniprot/Swissprot]|e-value:2e-12|sp|Q8QFX1|RIMB2_CHICK|RIMS-binding protein 2 OS=Gallus gallus OX=9031 GN=RIMBP2 PE=1 SV=1||[RefSeqProtSlim]|e-value:7e-83|XP_035824955.1|A-kinase anchor protein 9 [Aplysia californica]	#N/A		XLOC-005112	0.43744	0.438	0.301	1.86e-48	[Uniprot/Swissprot]|e-value:8e-04|sp|B0BLS0|OST4_RAT|Dolichyl-diphosphooligosaccharide--protein glycosyltransferase subunit 4 OS=Rattus norvegicus OX=10116 GN=Ost4 PE=3 SV=1||[RefSeqProtSlim]|e-value:0,001|XP_020570052.1|dolichyl-diphosphooligosaccharide--protein glycosyltransferase subunit 4 [Oryzias latipes]	#N/A		XLOC-027161	fasn-like	12.7595	1.22673	0.652439	7.91721	1.21958	0.607955			XLOC-029737	0.845393	0.149	0.007	3.69e-05	[Uniprot/Swissprot]|no similarity||[RefSeqProtSlim]|no similarity	#N/A
XLOC-003712	0.911532	0.395	0.154	1.65e-145	[Uniprot/Swissprot]|e-value:7e-176|sp|Q8JG64|PDIA3_CHICK|Protein disulfide-isomerase A3 OS=Gallus gallus OX=9031 GN=PDIA3 PE=2 SV=1||[RefSeqProtSlim]|e-value:0,0|CAD5116862.1|DgyrCDS5703 [Dimorphilus gyrociliatus]	#N/A		XLOC-037543	0.392789	0.2	0.102	1.11e-46	[Uniprot/Swissprot]|e-value:0,0|sp|Q6EE31|TCPQ_CHICK|T-complex protein 1 subunit theta OS=Gallus gallus OX=9031 GN=CCT8 PE=1 SV=3||[RefSeqProtSlim]|e-value:0,0|XP_025097703.1|T-complex protein 1 subunit theta-like [Pomacea canaliculata]	#N/A		XLOC-001382	dbi-like	24.8827	1.23998	0.666667	#N/A	#N/A	#N/A			XLOC-001721	0.782022	0.158	0.011	3.75e-05	[Uniprot/Swissprot]|no similarity||[RefSeqProtSlim]|no similarity	#N/A
XLOC-056363	0.806449	0.557	0.287	7.42e-145	[Uniprot/Swissprot]|e-value:5e-87|sp|Q8IT98|RS18_ARGIR|40S ribosomal protein S18 OS=Argopecten irradians OX=31199 GN=RPS18 PE=2 SV=1||[RefSeqProtSlim]|e-value:2e-86|XP_034302314.1|40S ribosomal protein S18 [Crassostrea gigas]	#N/A		XLOC-050828	0.41987	0.395	0.265	6.01e-46	[Uniprot/Swissprot]|e-value:4e-37|sp|P62309|RUXG_MOUSE|Small nuclear ribonucleoprotein G OS=Mus musculus OX=10090 GN=Snrpg PE=1 SV=1||[RefSeqProtSlim]|e-value:7e-41|PVD29912.1|hypothetical protein C0Q70_09170 [Pomacea canaliculata]	#N/A		XLOC-004182	stmn1-like	4.63827	1.20403	0.577465	#N/A	#N/A	#N/A			XLOC-011866	1.01306	0.822	0.625	0.000156335	[Uniprot/Swissprot]|e-value:0,0|sp|Q25010|ACT3A_HELAM|Actin, cytoplasmic A3a OS=Helicoverpa armigera OX=29058 GN=actA3a PE=2 SV=1||[RefSeqProtSlim]|e-value:0,0|CAC9668666.1|Ofus.G161346 [Owenia fusiformis]	actin
XLOC-059358	0.705113	0.753	0.513	7.75e-141	[Uniprot/Swissprot]|e-value:3e-31|sp|Q4LAY1|RS29_SCALT|40S ribosomal protein S29 OS=Scarabaeus laticollis OX=292456 GN=RpS29 PE=3 SV=1||[RefSeqProtSlim]|e-value:2e-31|XP_035679522.1|40S ribosomal protein S29 [Branchiostoma floridae]	#N/A		XLOC-011406	0.656514	0.39	0.263	1.67e-45	[Uniprot/Swissprot]|e-value:8e-16|sp|Q8TGM7|ART2_YEAST|Putative uncharacterized protein ART2 OS=Saccharomyces cerevisiae (strain ATCC 204508 / S288c) OX=559292 GN=ART2 PE=5 SV=1||[RefSeqProtSlim]|e-value:3e-72|XP_026301737.1|LOW QUALITY PROTEIN: uncharacterized protein LOC113219358 [Apis mellifera]	#N/A		XLOC-052601	fgfr	1.38679	1.03239	0.607143	#N/A	#N/A	#N/A			XLOC-009932	0.704599	0.361	0.127	0.000283785	[Uniprot/Swissprot]|e-value:0,008|sp|Q6PCU8|NDUV3_RAT|NADH dehydrogenase [ubiquinone] flavoprotein 3, mitochondrial OS=Rattus norvegicus OX=10116 GN=Ndufv3 PE=3 SV=1||[RefSeqProtSlim]|e-value:7e-06|XP_011432511.2|NADH dehydrogenase [ubiquinone] flavoprotein 3, mitochondrial [Crassostrea gigas]	#N/A
XLOC-035004	0.462176	0.989	0.967	1.36e-137	[Uniprot/Swissprot]|no similarity||[RefSeqProtSlim]|no similarity	#N/A		XLOC-022457	0.475297	0.255	0.148	3e-44	[Uniprot/Swissprot]|e-value:0,0|sp|P39656|OST48_HUMAN|Dolichyl-diphosphooligosaccharide--protein glycosyltransferase 48 kDa subunit OS=Homo sapiens OX=9606 GN=DDOST PE=1 SV=4||[RefSeqProtSlim]|e-value:0,0|OWF43409.1|Dolichyl-diphosphooligosaccharide--protein glycosyltransferase 48 kDa subunit [Mizuhopecten yessoensis]	#N/A		XLOC-054004	soxb2 (sox14/21)	24.9281	1.21533	0.857143	#N/A	#N/A	#N/A			XLOC-007931	0.727453	0.213	0.04	0.000284282	[Uniprot/Swissprot]|no similarity||[RefSeqProtSlim]|no similarity	#N/A
XLOC-027740	0.528388	0.893	0.74	1.13e-136	[Uniprot/Swissprot]|e-value:7e-103|sp|Q90YV0|RL18_ICTPU|60S ribosomal protein L18 OS=Ictalurus punctatus OX=7998 GN=rpl18 PE=2 SV=3||[RefSeqProtSlim]|e-value:4e-111|XP_019627971.1|PREDICTED: 60S ribosomal protein L18-like [Branchiostoma belcheri]	#N/A		XLOC-054234	0.460059	0.205	0.111	5.94e-43	[Uniprot/Swissprot]|e-value:6e-35|sp|A6QQ59|KTAP2_BOVIN|Keratinocyte-associated protein 2 OS=Bos taurus OX=9913 GN=KRTCAP2 PE=2 SV=1||[RefSeqProtSlim]|e-value:5e-40|CAC9608289.1|Ofus.G071492 [Owenia fusiformis]	#N/A		XLOC-039796	neun-like	2.40236	1.03899	0.576779	#N/A	#N/A	#N/A			XLOC-000875	0.77191	0.629	0.353	0.000308662	[Uniprot/Swissprot]|e-value:0,0|sp|P41823|SY65_APLCA|Synaptotagmin-1 OS=Aplysia californica OX=6500 GN=SYT1 PE=1 SV=2||[RefSeqProtSlim]|e-value:0,0|QNN94696.1|synaptotagmin-1 [Malacoceros fuliginosus]	synaptotagmin
XLOC-059714	1.40241	0.163	0.018	1.4e-136	[Uniprot/Swissprot]|e-value:9e-28|sp|Q9NBX4|RTXE_DROME|Probable RNA-directed DNA polymerase from transposon X-element OS=Drosophila melanogaster OX=7227 GN=X-element\ORF2 PE=3 SV=1||[RefSeqProtSlim]|e-value:1e-42|XP_034337943.1|uncharacterized protein LOC105319123 isoform X1 [Crassostrea gigas]	#N/A		XLOC-054007	1.21739	0.485	0.373	1.57e-42	[Uniprot/Swissprot]|e-value:1e-04|sp|Q5XII0|EPDR1_RAT|Mammalian ependymin-related protein 1 OS=Rattus norvegicus OX=10116 GN=Epdr1 PE=1 SV=1||[RefSeqProtSlim]|e-value:3e-27|QBA88394.1|Ependymin-related protein 4.9, partial [Platynereis dumerilii]	#N/A												XLOC-016929	0.759218	0.193	0.033	0.000353733	[RefSeqProtSlim]|e-value:3e-20|PVD21919.1|hypothetical protein C0Q70_17722 [Pomacea canaliculata]||[Uniprot/Swissprot]|no similarity	#N/A
XLOC-020266	0.526777	0.928	0.819	3.65e-134	[Uniprot/Swissprot]|e-value:2e-74|sp|Q6QAP7|RS17_PIG|40S ribosomal protein S17 OS=Sus scrofa OX=9823 GN=RPS17 PE=1 SV=3||[RefSeqProtSlim]|e-value:8e-78|XP_011448859.1|40S ribosomal protein S17 [Crassostrea gigas]	#N/A		XLOC-063822	0.323195	0.154	0.072	2.15e-42	[Uniprot/Swissprot]|e-value:6e-105|sp|P30740|ILEU_HUMAN|Leukocyte elastase inhibitor OS=Homo sapiens OX=9606 GN=SERPINB1 PE=1 SV=1||[RefSeqProtSlim]|e-value:3e-117|XP_019640745.1|PREDICTED: leukocyte elastase inhibitor-like isoform X8 [Branchiostoma belcheri]	#N/A												XLOC-063811	1.4853	0.337	0.124	0.000405231	[RefSeqProtSlim]|e-value:2e-09|XP_012938957.1|uncharacterized protein LOC101860900 [Aplysia californica]||[Uniprot/Swissprot]|no similarity	#N/A
XLOC-017067	0.819651	0.628	0.361	8.45e-134	[Uniprot/Swissprot]|e-value:2e-17|sp|Q61066|NR0B1_MOUSE|Nuclear receptor subfamily 0 group B member 1 OS=Mus musculus OX=10090 GN=Nr0b1 PE=1 SV=1||[RefSeqProtSlim]|e-value:3e-62|XP_005110472.1|serine-rich adhesin for platelets [Aplysia californica]	#N/A		XLOC-027413	0.371155	0.655	0.541	9.8e-42	[Uniprot/Swissprot]|e-value:5e-57|sp|Q14103|HNRPD_HUMAN|Heterogeneous nuclear ribonucleoprotein D0 OS=Homo sapiens OX=9606 GN=HNRNPD PE=1 SV=1||[RefSeqProtSlim]|e-value:1e-73|CAC9650829.1|Ofus.G101062, partial [Owenia fusiformis]	#N/A												XLOC-055334	0.558602	0.124	0.004	0.000416719	[Uniprot/Swissprot]|no similarity||[RefSeqProtSlim]|no similarity	#N/A
XLOC-054007	1.61835	0.485	0.246	1.31e-133	[Uniprot/Swissprot]|e-value:1e-04|sp|Q5XII0|EPDR1_RAT|Mammalian ependymin-related protein 1 OS=Rattus norvegicus OX=10116 GN=Epdr1 PE=1 SV=1||[RefSeqProtSlim]|e-value:3e-27|QBA88394.1|Ependymin-related protein 4.9, partial [Platynereis dumerilii]	#N/A		XLOC-050428	0.406031	0.174	0.088	1.01e-41	[Uniprot/Swissprot]|e-value:1e-34|sp|Q3T0B6|C1QBP_BOVIN|Complement component 1 Q subcomponent-binding protein, mitochondrial OS=Bos taurus OX=9913 GN=C1QBP PE=2 SV=1||[RefSeqProtSlim]|e-value:2e-58|XP_035691103.1|complement component 1 Q subcomponent-binding protein, mitochondrial-like [Branchiostoma floridae]	#N/A												XLOC-011406	1.53109	0.317	0.109	0.000449832	[Uniprot/Swissprot]|e-value:8e-16|sp|Q8TGM7|ART2_YEAST|Putative uncharacterized protein ART2 OS=Saccharomyces cerevisiae (strain ATCC 204508 / S288c) OX=559292 GN=ART2 PE=5 SV=1||[RefSeqProtSlim]|e-value:3e-72|XP_026301737.1|LOW QUALITY PROTEIN: uncharacterized protein LOC113219358 [Apis mellifera]	#N/A
XLOC-009388	0.667322	0.764	0.526	1.55e-131	[Uniprot/Swissprot]|e-value:1e-93|sp|P30050|RL12_HUMAN|60S ribosomal protein L12 OS=Homo sapiens OX=9606 GN=RPL12 PE=1 SV=1||[RefSeqProtSlim]|e-value:3e-96|CAC9664441.1|Ofus.G13647 [Owenia fusiformis]	#N/A		XLOC-037497	0.410867	0.345	0.226	1.35e-41	[Uniprot/Swissprot]|e-value:4e-89|sp|P40307|PSB2_RAT|Proteasome subunit beta type-2 OS=Rattus norvegicus OX=10116 GN=Psmb2 PE=1 SV=1||[RefSeqProtSlim]|e-value:2e-106|CAC9564614.1|Ofus.G051079 [Owenia fusiformis]	#N/A												XLOC-026864	0.822058	0.723	0.455	0.000472686	[Uniprot/Swissprot]|e-value:1e-14|sp|Q9GPH3|ATFC_BOMMO|Activating transcription factor of chaperone OS=Bombyx mori OX=7091 GN=ATFC PE=2 SV=1||[RefSeqProtSlim]|e-value:4e-17|PVD37605.1|hypothetical protein C0Q70_00201 [Pomacea canaliculata]	#N/A
XLOC-041141	0.529141	0.894	0.74	2.56e-131	[Uniprot/Swissprot]|e-value:4e-88|sp|Q90YV5|RL13_ICTPU|60S ribosomal protein L13 OS=Ictalurus punctatus OX=7998 GN=rpl13 PE=2 SV=3||[RefSeqProtSlim]|e-value:1e-94|XP_011440919.2|60S ribosomal protein L13 [Crassostrea gigas]	#N/A		XLOC-028217	0.685612	0.108	0.043	1.98e-41	[Uniprot/Swissprot]|e-value:1e-101|sp|Q99N42|TYPH_MOUSE|Thymidine phosphorylase OS=Mus musculus OX=10090 GN=Tymp PE=2 SV=1||[RefSeqProtSlim]|e-value:2e-124|XP_012943459.1|thymidine phosphorylase [Aplysia californica]	#N/A												XLOC-062188	0.584988	0.109	0	0.000715845	[Uniprot/Swissprot]|no similarity||[RefSeqProtSlim]|no similarity	#N/A
XLOC-057915	0.49065	0.948	0.855	1.29e-130	[Uniprot/Swissprot]|e-value:7e-61|sp|Q56K03|RL27A_BOVIN|60S ribosomal protein L27a OS=Bos taurus OX=9913 GN=RPL27A PE=2 SV=3||[RefSeqProtSlim]|e-value:4e-69|PVD33379.1|hypothetical protein C0Q70_04634 [Pomacea canaliculata]	#N/A		XLOC-047875	0.465414	0.167	0.083	2.49e-41	[Uniprot/Swissprot]|e-value:0,0|sp|Q0VA61|HYOU1_XENTR|Hypoxia up-regulated protein 1 (Fragment) OS=Xenopus tropicalis OX=8364 GN=hyou1 PE=2 SV=2||[RefSeqProtSlim]|e-value:0,0|CAC9610227.1|Ofus.G072217 [Owenia fusiformis]	#N/A												XLOC-041141	0.514513	0.891	0.796	0.000795996	[Uniprot/Swissprot]|e-value:4e-88|sp|Q90YV5|RL13_ICTPU|60S ribosomal protein L13 OS=Ictalurus punctatus OX=7998 GN=rpl13 PE=2 SV=3||[RefSeqProtSlim]|e-value:1e-94|XP_011440919.2|60S ribosomal protein L13 [Crassostrea gigas]	#N/A
XLOC-046642	0.451111	0.958	0.863	3.57e-126	[Uniprot/Swissprot]|e-value:8e-41|sp|Q8ISN9|RS25_BRABE|40S ribosomal protein S25 OS=Branchiostoma belcheri OX=7741 GN=RPS25 PE=2 SV=1||[RefSeqProtSlim]|e-value:2e-42|XP_025100332.1|40S ribosomal protein S25-like [Pomacea canaliculata]	#N/A		XLOC-011910	0.360331	0.262	0.155	4.56e-41	[Uniprot/Swissprot]|e-value:1e-146|sp|Q9Z2U1|PSA5_MOUSE|Proteasome subunit alpha type-5 OS=Mus musculus OX=10090 GN=Psma5 PE=1 SV=1||[RefSeqProtSlim]|e-value:1e-158|XP_021360390.1|proteasome subunit alpha type-5 [Mizuhopecten yessoensis]	#N/A												XLOC-026235	1.42189	0.129	0.007	0.000800949	[RefSeqProtSlim]|e-value:3e-15|VDI54409.1|Hypothetical predicted protein [Mytilus galloprovincialis]||[Uniprot/Swissprot]|no similarity	#N/A
XLOC-009882	0.785126	0.393	0.164	1.03e-125	[Uniprot/Swissprot]|e-value:1e-65|sp|O77302|RS10_LUMRU|40S ribosomal protein S10 OS=Lumbricus rubellus OX=35632 GN=RPS10 PE=2 SV=1||[RefSeqProtSlim]|e-value:5e-73|CAC9613558.1|Ofus.G073195, partial [Owenia fusiformis]	#N/A		XLOC-039846	0.437101	0.202	0.109	4.57e-41	[Uniprot/Swissprot]|e-value:1e-64|sp|Q9CY50|SSRA_MOUSE|Translocon-associated protein subunit alpha OS=Mus musculus OX=10090 GN=Ssr1 PE=1 SV=1||[RefSeqProtSlim]|e-value:4e-83|XP_005091294.1|translocon-associated protein subunit alpha [Aplysia californica]	#N/A												XLOC-059357	0.548845	0.149	0.015	0.000956728	[Uniprot/Swissprot]|e-value:1e-15|sp|Q7SXK5|HUTI_DANRE|Probable imidazolonepropionase OS=Danio rerio OX=7955 GN=amdhd1 PE=2 SV=2||[RefSeqProtSlim]|e-value:2e-15|CAC9480388.1|Ofus.G013650 [Owenia fusiformis]	#N/A
XLOC-005812	0.493164	0.951	0.852	4.37e-124	[Uniprot/Swissprot]|e-value:1e-15|sp|Q962S4|RL39_SPOFR|60S ribosomal protein L39 OS=Spodoptera frugiperda OX=7108 GN=RpL39 PE=3 SV=1||[RefSeqProtSlim]|e-value:5e-16|OWF50552.1|60S ribosomal protein L39 [Mizuhopecten yessoensis]	#N/A		XLOC-005121	0.46018	0.298	0.187	5.16e-41	[Uniprot/Swissprot]|e-value:7e-172|sp|Q8TCT9|HM13_HUMAN|Minor histocompatibility antigen H13 OS=Homo sapiens OX=9606 GN=HM13 PE=1 SV=1||[RefSeqProtSlim]|e-value:0,0|CAC9661693.1|Ofus.G111907 [Owenia fusiformis]	#N/A												XLOC-059080	0.731088	0.297	0.095	0.00114825	[Uniprot/Swissprot]|e-value:0,0|sp|Q9GMB8|SYSC_BOVIN|Serine--tRNA ligase, cytoplasmic OS=Bos taurus OX=9913 GN=SARS1 PE=2 SV=3||[RefSeqProtSlim]|e-value:0,0|OWF55601.1|Serine--tRNA ligase, cytoplasmic [Mizuhopecten yessoensis]	#N/A
XLOC-024886	0.680273	0.132	0.008	9.23e-124	[Uniprot/Swissprot]|e-value:3e-90|sp|Q9CYH6|RRS1_MOUSE|Ribosome biogenesis regulatory protein homolog OS=Mus musculus OX=10090 GN=Rrs1 PE=1 SV=1||[RefSeqProtSlim]|e-value:2e-113|VDI09403.1|regulator of ribosome biosynthesis [Mytilus galloprovincialis]	#N/A		XLOC-059392	0.416522	0.188	0.098	6.99e-41	[Uniprot/Swissprot]|e-value:2e-42|sp|P62311|LSM3_MOUSE|U6 snRNA-associated Sm-like protein LSm3 OS=Mus musculus OX=10090 GN=Lsm3 PE=1 SV=2||[RefSeqProtSlim]|e-value:3e-43|XP_004068948.1|U6 snRNA-associated Sm-like protein LSm3 [Oryzias latipes]	#N/A												XLOC-009882	0.698992	0.322	0.109	0.00177277	[Uniprot/Swissprot]|e-value:1e-65|sp|O77302|RS10_LUMRU|40S ribosomal protein S10 OS=Lumbricus rubellus OX=35632 GN=RPS10 PE=2 SV=1||[RefSeqProtSlim]|e-value:5e-73|CAC9613558.1|Ofus.G073195, partial [Owenia fusiformis]	#N/A
XLOC-011573	0.58104	0.804	0.591	1.88e-121	[Uniprot/Swissprot]|e-value:9e-43|sp|Q29361|RL35_PIG|60S ribosomal protein L35 OS=Sus scrofa OX=9823 GN=RPL35 PE=1 SV=3||[RefSeqProtSlim]|e-value:4e-44|ABY27350.1|ribosomal protein L35, partial [Crassostrea gigas]	#N/A		XLOC-041209	0.404467	0.295	0.184	1.41e-40	[Uniprot/Swissprot]|e-value:1e-95|sp|Q99L45|IF2B_MOUSE|Eukaryotic translation initiation factor 2 subunit 2 OS=Mus musculus OX=10090 GN=Eif2s2 PE=1 SV=1||[RefSeqProtSlim]|e-value:2e-98|CAC9599065.1|Ofus.G063472 [Owenia fusiformis]	#N/A												XLOC-011313	0.522698	0.124	0.007	0.0019991	[Uniprot/Swissprot]|e-value:4e-49|sp|A8E5U3|BORC5_XENTR|BLOC-1-related complex subunit 5 OS=Xenopus tropicalis OX=8364 GN=borcs5 PE=2 SV=1||[RefSeqProtSlim]|e-value:6e-74|CAC9592495.1|Ofus.G062463 [Owenia fusiformis]	#N/A
XLOC-024912	0.563611	0.851	0.698	2.9e-121	[Uniprot/Swissprot]|e-value:4e-129|sp|P18238|ADT3_YEAST|ADP,ATP carrier protein 3 OS=Saccharomyces cerevisiae (strain ATCC 204508 / S288c) OX=559292 GN=AAC3 PE=1 SV=1||[RefSeqProtSlim]|e-value:7e-178|CAC9566921.1|Ofus.G051786 [Owenia fusiformis]	#N/A		XLOC-003135	0.444604	0.062	0.015	2.4e-40	[Uniprot/Swissprot]|no similarity||[RefSeqProtSlim]|no similarity	#N/A												XLOC-028295	0.263526	0.535	0.24	0.00268591	[Uniprot/Swissprot]|e-value:2e-118|sp|O15973|OPSD1_MIZYE|Rhodopsin, GQ-coupled OS=Mizuhopecten yessoensis OX=6573 GN=SCOP1 PE=1 SV=1||[RefSeqProtSlim]|e-value:4e-124|PVD37447.1|hypothetical protein C0Q70_00037 [Pomacea canaliculata]	ropsin1
XLOC-009804	0.642016	0.704	0.46	9.25e-121	[Uniprot/Swissprot]|e-value:2e-68|sp|Q3SZQ6|RL32_BOVIN|60S ribosomal protein L32 OS=Bos taurus OX=9913 GN=RPL32 PE=2 SV=3||[RefSeqProtSlim]|e-value:2e-76|XP_005096705.2|60S ribosomal protein L32 [Aplysia californica]	#N/A		XLOC-039784	0.382751	0.353	0.233	2.4e-39	[Uniprot/Swissprot]|e-value:7e-49|sp|Q9PV94|RSMB_CHICK|Small nuclear ribonucleoprotein-associated protein B' OS=Gallus gallus OX=9031 GN=SNRPB PE=2 SV=1||[RefSeqProtSlim]|e-value:3e-49|AAF72188.1|snRNP-associated protein [Danio rerio]	#N/A												XLOC-009804	0.692675	0.653	0.418	0.00306728	[Uniprot/Swissprot]|e-value:2e-68|sp|Q3SZQ6|RL32_BOVIN|60S ribosomal protein L32 OS=Bos taurus OX=9913 GN=RPL32 PE=2 SV=3||[RefSeqProtSlim]|e-value:2e-76|XP_005096705.2|60S ribosomal protein L32 [Aplysia californica]	#N/A
XLOC-027973	0.694677	0.713	0.501	7.86e-120	[Uniprot/Swissprot]|e-value:9e-34|sp|Q9W141|ATPK_DROME|Putative ATP synthase subunit f, mitochondrial OS=Drosophila melanogaster OX=7227 GN=ATPsynF PE=3 SV=1||[RefSeqProtSlim]|e-value:5e-34|XP_025096213.1|putative ATP synthase subunit f, mitochondrial [Pomacea canaliculata]	#N/A		XLOC-056050	0.391909	0.157	0.078	4.74e-39	[Uniprot/Swissprot]|e-value:1e-102|sp|Q63945|SET_RAT|Protein SET OS=Rattus norvegicus OX=10116 GN=Set PE=2 SV=2||[RefSeqProtSlim]|e-value:4e-127|VDI79022.1|template-activating factor I [Mytilus galloprovincialis]	#N/A												XLOC-063303	0.721735	0.406	0.175	0.00383426	[RefSeqProtSlim]|e-value:1e-18|CAD5112934.1|DgyrCDS2141 [Dimorphilus gyrociliatus]||[Uniprot/Swissprot]|no similarity	#N/A
XLOC-044610	0.730427	0.515	0.275	1.52e-116	[Uniprot/Swissprot]|e-value:9e-147|sp|Q6PBF0|RL8_XENTR|60S ribosomal protein L8 OS=Xenopus tropicalis OX=8364 GN=rpl8 PE=2 SV=3||[RefSeqProtSlim]|e-value:3e-153|XP_034318261.1|60S ribosomal protein L8 isoform X1 [Crassostrea gigas]	#N/A		XLOC-062355	0.462781	0.122	0.053	1.31e-38	[Uniprot/Swissprot]|e-value:3e-92|sp|O43852|CALU_HUMAN|Calumenin OS=Homo sapiens OX=9606 GN=CALU PE=1 SV=2||[RefSeqProtSlim]|e-value:4e-107|XP_011434992.2|calumenin isoform X2 [Crassostrea gigas]	#N/A												XLOC-054104	0.661908	0.119	0.007	0.00431593	[Uniprot/Swissprot]|e-value:2e-124|sp|Q9P2R6|RERE_HUMAN|Arginine-glutamic acid dipeptide repeats protein OS=Homo sapiens OX=9606 GN=RERE PE=1 SV=2||[RefSeqProtSlim]|e-value:6e-156|PVD36916.1|hypothetical protein C0Q70_03909 [Pomacea canaliculata]	#N/A
XLOC-005112	0.756375	0.438	0.21	3.12e-116	[Uniprot/Swissprot]|e-value:8e-04|sp|B0BLS0|OST4_RAT|Dolichyl-diphosphooligosaccharide--protein glycosyltransferase subunit 4 OS=Rattus norvegicus OX=10116 GN=Ost4 PE=3 SV=1||[RefSeqProtSlim]|e-value:0,001|XP_020570052.1|dolichyl-diphosphooligosaccharide--protein glycosyltransferase subunit 4 [Oryzias latipes]	#N/A		XLOC-017346	0.35826	0.15	0.074	5.43e-37	[Uniprot/Swissprot]|e-value:8e-131|sp|Q2HJ97|PHB2_BOVIN|Prohibitin-2 OS=Bos taurus OX=9913 GN=PHB2 PE=2 SV=1||[RefSeqProtSlim]|e-value:1e-138|PVD36776.1|hypothetical protein C0Q70_03766 [Pomacea canaliculata]	#N/A												XLOC-014498	0.634519	0.639	0.371	0.00624254	[Uniprot/Swissprot]|e-value:2e-89|sp|Q6DET9|EF1B_XENTR|Elongation factor 1-beta OS=Xenopus tropicalis OX=8364 GN=eef1b PE=2 SV=3||[RefSeqProtSlim]|e-value:9e-88|AAH39635.1|eukaryotic translation elongation factor 1 beta 2, partial [Mus musculus]	#N/A
XLOC-001375	0.688421	0.393	0.172	1.32e-115	[Uniprot/Swissprot]|e-value:0,0|sp|Q9PTY0|ATPB_CYPCA|ATP synthase subunit beta, mitochondrial OS=Cyprinus carpio OX=7962 GN=ATP5F1B PE=2 SV=1||[RefSeqProtSlim]|e-value:0,0|UCK81566.1|ATP synthase subunit beta, mitochondrial, partial [Arenicola marina]	#N/A		XLOC-050805	0.370201	0.202	0.112	1.12e-36	[Uniprot/Swissprot]|e-value:0,0|sp|A2VD00|EIF3A_XENLA|Eukaryotic translation initiation factor 3 subunit A OS=Xenopus laevis OX=8355 GN=eif3a PE=2 SV=1||[RefSeqProtSlim]|e-value:0,0|VDI41067.1|translation initiation factor 3 subunit A [Mytilus galloprovincialis]	#N/A												XLOC-038280	0.644123	0.252	0.073	0.00638978	[Uniprot/Swissprot]|e-value:5e-110|sp|Q9DCR2|AP3S1_MOUSE|AP-3 complex subunit sigma-1 OS=Mus musculus OX=10090 GN=Ap3s1 PE=1 SV=2||[RefSeqProtSlim]|e-value:5e-131|PVD36273.1|hypothetical protein C0Q70_03251 [Pomacea canaliculata]	#N/A
XLOC-067900	0.613429	0.733	0.506	1.97e-115	[Uniprot/Swissprot]|e-value:5e-123|sp|Q8WQI5|RS8_SPOFR|40S ribosomal protein S8 OS=Spodoptera frugiperda OX=7108 GN=RpS8 PE=2 SV=1||[RefSeqProtSlim]|e-value:8e-121|XP_035658935.1|40S ribosomal protein S8-like [Branchiostoma floridae]	#N/A		XLOC-045097	0.37272	0.403	0.281	1.35e-36	[Uniprot/Swissprot]|e-value:5e-38|sp|Q6DHL4|SUMO2_DANRE|Small ubiquitin-related modifier 2 OS=Danio rerio OX=7955 GN=sumo2 PE=3 SV=1||[RefSeqProtSlim]|e-value:8e-50|AZL87404.1|small ubiquitin-related modifier [Urechis unicinctus]	#N/A												XLOC-034890	0.50581	0.094	0	0.00708773	[Uniprot/Swissprot]|no similarity||[RefSeqProtSlim]|no similarity	#N/A
XLOC-013245	0.827782	0.297	0.105	6.41e-115	[Uniprot/Swissprot]|e-value:0,0|sp|E2RQ08|RPN1_CANLF|Dolichyl-diphosphooligosaccharide--protein glycosyltransferase subunit 1 OS=Canis lupus familiaris OX=9615 GN=RPN1 PE=1 SV=1||[RefSeqProtSlim]|e-value:0,0|CAC9450260.1|Ofus.G01513 [Owenia fusiformis]	#N/A		XLOC-005477	0.364754	0.429	0.307	1.45e-36	[Uniprot/Swissprot]|e-value:2e-22|sp|Q23280|DAF41_CAEEL|Co-chaperone protein daf-41 OS=Caenorhabditis elegans OX=6239 GN=daf-41 PE=2 SV=1||[RefSeqProtSlim]|e-value:6e-41|XP_011439773.2|protein wos2 isoform X1 [Crassostrea gigas]	#N/A												XLOC-035645	0.437517	0.094	0	0.00708773	[Uniprot/Swissprot]|no similarity||[RefSeqProtSlim]|no similarity	#N/A
XLOC-000248	0.46071	0.938	0.832	8.37e-115	[Uniprot/Swissprot]|e-value:1e-145|sp|Q6PBY1|RS3A_DANRE|40S ribosomal protein S3a OS=Danio rerio OX=7955 GN=rps3a PE=2 SV=3||[RefSeqProtSlim]|e-value:3e-152|PVD34793.1|hypothetical protein C0Q70_06070 [Pomacea canaliculata]	#N/A		XLOC-027132	0.348291	0.12	0.053	1.78e-36	[Uniprot/Swissprot]|e-value:0,0|sp|Q6TH15|EIF3D_DANRE|Eukaryotic translation initiation factor 3 subunit D OS=Danio rerio OX=7955 GN=eif3d PE=2 SV=1||[RefSeqProtSlim]|e-value:0,0|XP_011432044.2|eukaryotic translation initiation factor 3 subunit D-like [Crassostrea gigas]	#N/A												XLOC-015353	0.742063	0.124	0.011	0.00734873	[Uniprot/Swissprot]|e-value:2e-08|sp|Q8C351|LAYN_MOUSE|Layilin OS=Mus musculus OX=10090 GN=Layn PE=1 SV=4||[RefSeqProtSlim]|e-value:7e-10|XP_035692637.1|uncharacterized protein LOC118427108 [Branchiostoma floridae]	#N/A
XLOC-067055	0.844548	0.307	0.113	6.97e-114	[Uniprot/Swissprot]|e-value:1e-126|sp|Q2F637|1433Z_BOMMO|14-3-3 protein zeta OS=Bombyx mori OX=7091 GN=14-3-3zeta PE=2 SV=2||[RefSeqProtSlim]|e-value:2e-125|XP_006566156.1|14-3-3 protein zeta isoform X1 [Apis mellifera]	#N/A		XLOC-004157	0.409592	0.339	0.231	1.22e-35	[Uniprot/Swissprot]|e-value:8e-13|sp|Q9CY58|PAIRB_MOUSE|Plasminogen activator inhibitor 1 RNA-binding protein OS=Mus musculus OX=10090 GN=Serbp1 PE=1 SV=2||[RefSeqProtSlim]|e-value:3e-31|OWF40817.1|Plasminogen activator inhibitor 1 RNA-binding protein [Mizuhopecten yessoensis]	#N/A												XLOC-063167	0.629381	0.545	0.28	0.00818826	[Uniprot/Swissprot]|e-value:3e-18|sp|Q5ZL35|ARGL1_CHICK|Arginine and glutamate-rich protein 1 OS=Gallus gallus OX=9031 GN=ARGLU1 PE=2 SV=1||[RefSeqProtSlim]|e-value:6e-29|OWF40538.1|Arginine and glutamate-rich protein 1-A [Mizuhopecten yessoensis]	#N/A
XLOC-034890	0.630915	0.102	0	1.22e-113	[Uniprot/Swissprot]|no similarity||[RefSeqProtSlim]|no similarity	#N/A		XLOC-012828	0.733683	0.112	0.049	2.12e-35	[RefSeqProtSlim]|e-value:7e-22|CAD5122916.1|DgyrCDS11315 [Dimorphilus gyrociliatus]||[Uniprot/Swissprot]|no similarity	#N/A												XLOC-060255	0.482268	0.911	0.862	0.00864769	[Uniprot/Swissprot]|e-value:1e-17|sp|Q9W6Y0|RS30_ORYLA|40S ribosomal protein S30 OS=Oryzias latipes OX=8090 GN=fau PE=3 SV=2||[RefSeqProtSlim]|e-value:7e-51|CAD5111066.1|DgyrCDS416 [Dimorphilus gyrociliatus]	#N/A
XLOC-063811	1.40603	0.526	0.306	4.78e-113	[RefSeqProtSlim]|e-value:2e-09|XP_012938957.1|uncharacterized protein LOC101860900 [Aplysia californica]||[Uniprot/Swissprot]|no similarity	#N/A		XLOC-055945	0.4564	0.225	0.133	2.76e-35	[Uniprot/Swissprot]|e-value:1e-85|sp|Q96I24|FUBP3_HUMAN|Far upstream element-binding protein 3 OS=Homo sapiens OX=9606 GN=FUBP3 PE=1 SV=2||[RefSeqProtSlim]|e-value:5e-104|XP_005093069.1|far upstream element-binding protein 2 isoform X2 [Aplysia californica]	#N/A												XLOC-026990	1.04868	0.386	0.175	0.0109696	[RefSeqProtSlim]|e-value:3e-10|CAC9582961.1|Ofus.G06928 [Owenia fusiformis]||[Uniprot/Swissprot]|no similarity	#N/A
XLOC-020330	0.470024	0.916	0.783	9.61e-111	[Uniprot/Swissprot]|e-value:6e-37|sp|Q4PM12|RL36_IXOSC|60S ribosomal protein L36 OS=Ixodes scapularis OX=6945 GN=RpL36 PE=3 SV=1||[RefSeqProtSlim]|e-value:6e-41|CAC9666794.1|Ofus.G1591 [Owenia fusiformis]	#N/A		XLOC-062938	0.384902	0.225	0.133	9.76e-35	[Uniprot/Swissprot]|e-value:0,0|sp|Q68FQ0|TCPE_RAT|T-complex protein 1 subunit epsilon OS=Rattus norvegicus OX=10116 GN=Cct5 PE=1 SV=1||[RefSeqProtSlim]|e-value:0,0|CAC9565279.1|Ofus.G051223 [Owenia fusiformis]	#N/A												XLOC-014684	0.621721	0.297	0.102	0.0110278	[Uniprot/Swissprot]|no similarity||[RefSeqProtSlim]|no similarity	#N/A
XLOC-062681	2.81757	0.127	0.011	4.78e-110	[Uniprot/Swissprot]|no similarity||[RefSeqProtSlim]|no similarity	#N/A		gene-ND6	0.286564	0.951	0.934	1.13e-34	#N/A	#N/A												XLOC-017302	1.13747	0.807	0.633	0.0110483	[Uniprot/Swissprot]|e-value:0,0|sp|Q5GIS3|GBB_PINFU|Guanine nucleotide-binding protein subunit beta OS=Pinctada fucata OX=50426 PE=1 SV=1||[RefSeqProtSlim]|e-value:0,0|QWX94522.1|g protein subunit beta [Platynereis dumerilii]	gb
XLOC-002238	0.491957	0.906	0.782	9.82e-109	[Uniprot/Swissprot]|e-value:3e-55|sp|Q8JGR4|RL24_DANRE|60S ribosomal protein L24 OS=Danio rerio OX=7955 GN=rpl24 PE=2 SV=1||[RefSeqProtSlim]|e-value:3e-67|XP_021366846.1|60S ribosomal protein L24-like [Mizuhopecten yessoensis]	#N/A		XLOC-001169	0.391072	0.398	0.285	1.74e-34	[Uniprot/Swissprot]|e-value:1e-82|sp|P80311|PPIB_BOVIN|Peptidyl-prolyl cis-trans isomerase B OS=Bos taurus OX=9913 GN=PPIB PE=1 SV=4||[RefSeqProtSlim]|e-value:1e-96|VDH99919.1|peptidyl-prolyl cis-trans isomerase B (cyclophilin B) [Mytilus galloprovincialis]	#N/A												XLOC-063358	0.602998	0.847	0.687	0.0113011	[Uniprot/Swissprot]|e-value:9e-05|sp|P57721|PCBP3_HUMAN|Poly(rC)-binding protein 3 OS=Homo sapiens OX=9606 GN=PCBP3 PE=1 SV=2||[RefSeqProtSlim]|e-value:2e-09|VDI61293.1|far upstream element-binding protein [Mytilus galloprovincialis]	#N/A
XLOC-064431	1.70695	0.327	0.137	1.53e-108	[Uniprot/Swissprot]|e-value:4e-11|sp|Q99PG2|OGFR_MOUSE|Opioid growth factor receptor OS=Mus musculus OX=10090 GN=Ogfr PE=1 SV=1||[RefSeqProtSlim]|e-value:2e-156|QBA88389.1|Ependymin-related protein 4.10 [Platynereis dumerilii]	#N/A		XLOC-060772	0.361352	0.209	0.12	1.79e-34	[Uniprot/Swissprot]|e-value:3e-51|sp|Q93075|TATD2_HUMAN|Putative deoxyribonuclease TATDN2 OS=Homo sapiens OX=9606 GN=TATDN2 PE=1 SV=2||[RefSeqProtSlim]|e-value:9e-61|XP_034311419.1|putative deoxyribonuclease TATDN2 isoform X2 [Crassostrea gigas]	#N/A												XLOC-011850	0.716823	0.287	0.098	0.0115138	[Uniprot/Swissprot]|e-value:6e-52|sp|Q6TYB5|FEZ2_MOUSE|Fasciculation and elongation protein zeta-2 OS=Mus musculus OX=10090 GN=Fez2 PE=2 SV=1||[RefSeqProtSlim]|e-value:1e-138|CAC9638939.1|Ofus.G092320 [Owenia fusiformis]	#N/A
XLOC-001112	0.685357	0.559	0.324	3.34e-108	[Uniprot/Swissprot]|e-value:0,0|sp|P80021|ATPA_PIG|ATP synthase subunit alpha, mitochondrial OS=Sus scrofa OX=9823 GN=ATP5F1A PE=1 SV=2||[RefSeqProtSlim]|e-value:0,0|AOR07054.1|mitochondrial ATP synthase subunit alpha precursor [Mesenchytraeus antaeus]	#N/A		XLOC-066895	0.382903	0.142	0.07	2.34e-34	[Uniprot/Swissprot]|e-value:2e-118|sp|Q5RBM1|RPN2_PONAB|Dolichyl-diphosphooligosaccharide--protein glycosyltransferase subunit 2 OS=Pongo abelii OX=9601 GN=RPN2 PE=2 SV=1||[RefSeqProtSlim]|e-value:0,0|XP_005100783.1|dolichyl-diphosphooligosaccharide--protein glycosyltransferase subunit 2 [Aplysia californica]	#N/A												XLOC-038661	0.40664	0.089	0	0.0151604	[Uniprot/Swissprot]|e-value:9e-44|sp|Q03442|CRJ1A_TRICY|Crystallin J1A OS=Tripedalia cystophora OX=6141 PE=1 SV=1||[RefSeqProtSlim]|e-value:7e-57|XP_021359058.1|crystallin J1A-like [Mizuhopecten yessoensis]	#N/A
XLOC-043514	1.16181	0.39	0.187	1.92e-107	[Uniprot/Swissprot]|e-value:4e-61|sp|Q8C6K9|CO6A6_MOUSE|Collagen alpha-6(VI) chain OS=Mus musculus OX=10090 GN=Col6a6 PE=1 SV=2||[RefSeqProtSlim]|e-value:1e-100|XP_012938709.1|uncharacterized protein LOC101849054 [Aplysia californica]	#N/A		XLOC-051860	0.410778	0.237	0.143	2.49e-34	[Uniprot/Swissprot]|e-value:9e-98|sp|Q8R1V4|TMED4_MOUSE|Transmembrane emp24 domain-containing protein 4 OS=Mus musculus OX=10090 GN=Tmed4 PE=1 SV=1||[RefSeqProtSlim]|e-value:7e-112|CAC9485100.1|Ofus.G014720 [Owenia fusiformis]	#N/A												XLOC-028363	0.430658	0.931	0.811	0.0160914	[Uniprot/Swissprot]|e-value:1e-110|sp|P29314|RS9_RAT|40S ribosomal protein S9 OS=Rattus norvegicus OX=10116 GN=Rps9 PE=1 SV=4||[RefSeqProtSlim]|e-value:7e-119|OWF37517.1|40S ribosomal protein S9 [Mizuhopecten yessoensis]	#N/A
XLOC-059357	0.668569	0.148	0.021	4.8e-107	[Uniprot/Swissprot]|e-value:1e-15|sp|Q7SXK5|HUTI_DANRE|Probable imidazolonepropionase OS=Danio rerio OX=7955 GN=amdhd1 PE=2 SV=2||[RefSeqProtSlim]|e-value:2e-15|CAC9480388.1|Ofus.G013650 [Owenia fusiformis]	#N/A		XLOC-027328	0.371125	0.198	0.112	2.89e-34	[Uniprot/Swissprot]|e-value:0,0|sp|Q3MHL7|TCPZ_BOVIN|T-complex protein 1 subunit zeta OS=Bos taurus OX=9913 GN=CCT6A PE=1 SV=3||[RefSeqProtSlim]|e-value:0,0|CAC9559660.1|Ofus.G043920 [Owenia fusiformis]	#N/A												XLOC-050805	0.615135	0.208	0.055	0.0178206	[Uniprot/Swissprot]|e-value:0,0|sp|A2VD00|EIF3A_XENLA|Eukaryotic translation initiation factor 3 subunit A OS=Xenopus laevis OX=8355 GN=eif3a PE=2 SV=1||[RefSeqProtSlim]|e-value:0,0|VDI41067.1|translation initiation factor 3 subunit A [Mytilus galloprovincialis]	#N/A
XLOC-060160	0.460935	0.895	0.725	2.26e-106	[Uniprot/Swissprot]|e-value:3e-22|sp|Q8HXB8|RL29_MACFA|60S ribosomal protein L29 OS=Macaca fascicularis OX=9541 GN=RPL29 PE=2 SV=3||[RefSeqProtSlim]|e-value:3e-23|VDI36701.1|large subunit ribosomal protein L29e [Mytilus galloprovincialis]	#N/A		XLOC-055839	0.357659	0.104	0.044	8.39e-34	[Uniprot/Swissprot]|e-value:4e-112|sp|O57590|SURF4_TAKRU|Surfeit locus protein 4 OS=Takifugu rubripes OX=31033 GN=surf4 PE=3 SV=1||[RefSeqProtSlim]|e-value:3e-112|CAC9665066.1|Ofus.G131925 [Owenia fusiformis]	#N/A												XLOC-046642	0.383456	0.931	0.895	0.0202382	[Uniprot/Swissprot]|e-value:8e-41|sp|Q8ISN9|RS25_BRABE|40S ribosomal protein S25 OS=Branchiostoma belcheri OX=7741 GN=RPS25 PE=2 SV=1||[RefSeqProtSlim]|e-value:2e-42|XP_025100332.1|40S ribosomal protein S25-like [Pomacea canaliculata]	#N/A
XLOC-001747	0.485262	0.886	0.707	2.44e-106	[Uniprot/Swissprot]|e-value:4e-45|sp|Q9VXX8|RL371_DROME|Probable 60S ribosomal protein L37-A OS=Drosophila melanogaster OX=7227 GN=RpL37a PE=1 SV=1||[RefSeqProtSlim]|e-value:3e-47|CAC9661758.1|Ofus.G111992 [Owenia fusiformis]	#N/A		XLOC-013380	0.351966	0.221	0.131	8.6e-34	[Uniprot/Swissprot]|e-value:3e-121|sp|P25788|PSA3_HUMAN|Proteasome subunit alpha type-3 OS=Homo sapiens OX=9606 GN=PSMA3 PE=1 SV=2||[RefSeqProtSlim]|e-value:9e-125|XP_025104869.1|proteasome subunit alpha type-3-like [Pomacea canaliculata]	#N/A												XLOC-025966	0.925029	0.322	0.131	0.0210251	[Uniprot/Swissprot]|e-value:4e-54|sp|Q5R9L3|G3BP2_PONAB|Ras GTPase-activating protein-binding protein 2 OS=Pongo abelii OX=9601 GN=G3BP2 PE=2 SV=1||[RefSeqProtSlim]|e-value:1e-109|XP_011454471.1|ras GTPase-activating protein-binding protein 2 [Crassostrea gigas]	g3bp1
XLOC-011406	0.960111	0.39	0.179	3.22e-106	[Uniprot/Swissprot]|e-value:8e-16|sp|Q8TGM7|ART2_YEAST|Putative uncharacterized protein ART2 OS=Saccharomyces cerevisiae (strain ATCC 204508 / S288c) OX=559292 GN=ART2 PE=5 SV=1||[RefSeqProtSlim]|e-value:3e-72|XP_026301737.1|LOW QUALITY PROTEIN: uncharacterized protein LOC113219358 [Apis mellifera]	#N/A		XLOC-010154	0.413114	0.271	0.171	9.45e-34	[Uniprot/Swissprot]|e-value:2e-40|sp|Q60865|CAPR1_MOUSE|Caprin-1 OS=Mus musculus OX=10090 GN=Caprin1 PE=1 SV=2||[RefSeqProtSlim]|e-value:2e-58|OWF52354.1|Caprin-1 [Mizuhopecten yessoensis]	#N/A												XLOC-011573	0.571294	0.772	0.545	0.0222716	[Uniprot/Swissprot]|e-value:9e-43|sp|Q29361|RL35_PIG|60S ribosomal protein L35 OS=Sus scrofa OX=9823 GN=RPL35 PE=1 SV=3||[RefSeqProtSlim]|e-value:4e-44|ABY27350.1|ribosomal protein L35, partial [Crassostrea gigas]	#N/A
XLOC-000383	0.702405	0.473	0.245	9.73e-106	[Uniprot/Swissprot]|e-value:3e-07|sp|P07552|QCR10_BOVIN|Cytochrome b-c1 complex subunit 10 OS=Bos taurus OX=9913 GN=UQCR11 PE=1 SV=2||[RefSeqProtSlim]|e-value:4e-07|NP_001177731.1|cytochrome b-c1 complex subunit 10 [Gallus gallus]	#N/A		XLOC-038666	0.375202	0.07	0.023	1.2e-33	[Uniprot/Swissprot]|e-value:7e-142|sp|E9Q1U1|CC171_MOUSE|Coiled-coil domain-containing protein 171 OS=Mus musculus OX=10090 GN=Ccdc171 PE=2 SV=1||[RefSeqProtSlim]|e-value:0,0|XP_034318046.1|coiled-coil domain-containing protein 171-like isoform X1 [Crassostrea gigas]	#N/A												XLOC-027134	0.600847	0.238	0.073	0.0263023	[Uniprot/Swissprot]|e-value:1e-51|sp|Q174D3|MED19_AEDAE|Mediator of RNA polymerase II transcription subunit 19 OS=Aedes aegypti OX=7159 GN=MED19 PE=3 SV=1||[RefSeqProtSlim]|e-value:2e-60|XP_005096816.1|mediator of RNA polymerase II transcription subunit 19 isoform X2 [Aplysia californica]	#N/A
XLOC-058135	0.538394	0.094	0	2.9e-104	[Uniprot/Swissprot]|e-value:5e-40|sp|Q5D018|RBM8A_DANRE|RNA-binding protein 8A OS=Danio rerio OX=7955 GN=rbm8a PE=2 SV=1||[RefSeqProtSlim]|e-value:5e-42|CAC9605210.1|Ofus.G07852 [Owenia fusiformis]	#N/A		XLOC-027613	0.266944	0.87	0.821	5.36e-33	[Uniprot/Swissprot]|e-value:8e-22|sp|O01725|RLA2_BRAFL|60S acidic ribosomal protein P2 OS=Branchiostoma floridae OX=7739 PE=3 SV=1||[RefSeqProtSlim]|e-value:7e-22|XP_424134.1|60S acidic ribosomal protein P2 [Gallus gallus]	#N/A												XLOC-002060	0.900527	0.752	0.542	0.0316204	[RefSeqProtSlim]|e-value:7e-19|VDI65747.1|Hypothetical predicted protein [Mytilus galloprovincialis]||[Uniprot/Swissprot]|no similarity	#N/A
XLOC-043441	1.25901	0.322	0.137	2.43e-103	[Uniprot/Swissprot]|e-value:6e-15|sp|C0HJN6|CO1A2_HIPAM|Collagen alpha-2(I) chain (Fragments) OS=Hippopotamus amphibius OX=9833 GN=COL1A2 PE=1 SV=1||[RefSeqProtSlim]|e-value:1e-14|XP_021324891.1|collagen alpha-3(V) chain isoform X1 [Danio rerio]	#N/A		XLOC-000560	0.348124	0.255	0.159	7e-33	[Uniprot/Swissprot]|e-value:2e-29|sp|Q7SXU0|EI3JA_DANRE|Eukaryotic translation initiation factor 3 subunit J-A OS=Danio rerio OX=7955 GN=eif3ja PE=1 SV=1||[RefSeqProtSlim]|e-value:3e-37|XP_019626847.1|PREDICTED: eukaryotic translation initiation factor 3 subunit J-like isoform X1 [Branchiostoma belcheri]	#N/A												XLOC-054043	1.43445	0.084	0	0.0323717	[Uniprot/Swissprot]|e-value:3e-05|sp|P86734|EPDR1_HALAI|Ependymin-related protein 1 OS=Haliotis asinina OX=109174 GN=Sometsuke PE=1 SV=1||[RefSeqProtSlim]|e-value:2e-80|QBA88394.1|Ependymin-related protein 4.9, partial [Platynereis dumerilii]	erp4.9
XLOC-027413	0.621646	0.655	0.421	7.77e-103	[Uniprot/Swissprot]|e-value:5e-57|sp|Q14103|HNRPD_HUMAN|Heterogeneous nuclear ribonucleoprotein D0 OS=Homo sapiens OX=9606 GN=HNRNPD PE=1 SV=1||[RefSeqProtSlim]|e-value:1e-73|CAC9650829.1|Ofus.G101062, partial [Owenia fusiformis]	#N/A		XLOC-067706	0.414476	0.141	0.07	8.5e-33	[Uniprot/Swissprot]|e-value:2e-117|sp|Q6DED0|TR1L1_XENLA|Translocating chain-associated membrane protein 1-like 1 OS=Xenopus laevis OX=8355 GN=tram1l1 PE=2 SV=1||[RefSeqProtSlim]|e-value:2e-169|OWF41726.1|Translocating chain-associated membrane protein 1-like 1 [Mizuhopecten yessoensis]	#N/A												XLOC-013245	0.587246	0.302	0.113	0.0330464	[Uniprot/Swissprot]|e-value:0,0|sp|E2RQ08|RPN1_CANLF|Dolichyl-diphosphooligosaccharide--protein glycosyltransferase subunit 1 OS=Canis lupus familiaris OX=9615 GN=RPN1 PE=1 SV=1||[RefSeqProtSlim]|e-value:0,0|CAC9450260.1|Ofus.G01513 [Owenia fusiformis]	#N/A
XLOC-017571	0.670002	0.402	0.188	3.87e-102	[RefSeqProtSlim]|e-value:9e-38|XP_005111398.1|nucleolin isoform X1 [Aplysia californica]||[Uniprot/Swissprot]|no similarity	#N/A		XLOC-015122	0.368303	0.113	0.051	1e-32	[Uniprot/Swissprot]|e-value:0,0|sp|P70168|IMB1_MOUSE|Importin subunit beta-1 OS=Mus musculus OX=10090 GN=Kpnb1 PE=1 SV=2||[RefSeqProtSlim]|e-value:0,0|XP_034302242.1|importin subunit beta-1 isoform X3 [Crassostrea gigas]	#N/A												XLOC-067055	0.753115	0.327	0.138	0.0340802	[Uniprot/Swissprot]|e-value:1e-126|sp|Q2F637|1433Z_BOMMO|14-3-3 protein zeta OS=Bombyx mori OX=7091 GN=14-3-3zeta PE=2 SV=2||[RefSeqProtSlim]|e-value:2e-125|XP_006566156.1|14-3-3 protein zeta isoform X1 [Apis mellifera]	#N/A
XLOC-027613	0.494998	0.87	0.71	9.86e-102	[Uniprot/Swissprot]|e-value:8e-22|sp|O01725|RLA2_BRAFL|60S acidic ribosomal protein P2 OS=Branchiostoma floridae OX=7739 PE=3 SV=1||[RefSeqProtSlim]|e-value:7e-22|XP_424134.1|60S acidic ribosomal protein P2 [Gallus gallus]	#N/A		XLOC-008987	0.356937	0.144	0.074	1.12e-32	[Uniprot/Swissprot]|e-value:0,0|sp|Q99873|ANM1_HUMAN|Protein arginine N-methyltransferase 1 OS=Homo sapiens OX=9606 GN=PRMT1 PE=1 SV=3||[RefSeqProtSlim]|e-value:0,0|VDI30065.1|type I protein arginine methyltransferase [Mytilus galloprovincialis]	#N/A												XLOC-015354	0.63107	0.094	0.004	0.0361594	[Uniprot/Swissprot]|no similarity||[RefSeqProtSlim]|no similarity	#N/A
XLOC-025538	0.775851	0.463	0.243	1.34e-100	[Uniprot/Swissprot]|e-value:0,0|sp|Q2HWU2|PDIA1_MACFU|Protein disulfide-isomerase OS=Macaca fuscata fuscata OX=9543 GN=P4HB PE=2 SV=1||[RefSeqProtSlim]|e-value:0,0|OWF51818.1|Protein disulfide-isomerase [Mizuhopecten yessoensis]	#N/A		XLOC-001375	0.348788	0.393	0.28	1.24e-32	[Uniprot/Swissprot]|e-value:0,0|sp|Q9PTY0|ATPB_CYPCA|ATP synthase subunit beta, mitochondrial OS=Cyprinus carpio OX=7962 GN=ATP5F1B PE=2 SV=1||[RefSeqProtSlim]|e-value:0,0|UCK81566.1|ATP synthase subunit beta, mitochondrial, partial [Arenicola marina]	#N/A												XLOC-004766	0.761677	0.262	0.091	0.0378232	[Uniprot/Swissprot]|e-value:3e-83|sp|Q6XE24|RBMS3_HUMAN|RNA-binding motif, single-stranded-interacting protein 3 OS=Homo sapiens OX=9606 GN=RBMS3 PE=1 SV=1||[RefSeqProtSlim]|e-value:3e-122|CAC9673559.1|Ofus.G23446 [Owenia fusiformis]	#N/A
XLOC-028328	0.559112	0.718	0.494	1.48e-100	[Uniprot/Swissprot]|e-value:2e-24|sp|P45842|RL34_AEDAL|60S ribosomal protein L34 OS=Aedes albopictus OX=7160 GN=RpL34 PE=2 SV=2||[RefSeqProtSlim]|e-value:3e-35|CAD5110792.1|DgyrCDS157 [Dimorphilus gyrociliatus]	#N/A		XLOC-064275	0.410513	0.393	0.282	1.39e-32	[Uniprot/Swissprot]|e-value:6e-66|sp|P25169|AT1B1_ARTSF|Sodium/potassium-transporting ATPase subunit beta OS=Artemia franciscana OX=6661 PE=2 SV=1||[RefSeqProtSlim]|e-value:4e-76|XP_011434772.2|probable sodium/potassium-transporting ATPase subunit beta-3 [Crassostrea gigas]	#N/A												XLOC-036986	0.432339	0.114	0.011	0.0395362	[Uniprot/Swissprot]|e-value:0,094|sp|Q8C3R1|BRAT1_MOUSE|BRCA1-associated ATM activator 1 OS=Mus musculus OX=10090 GN=Brat1 PE=1 SV=1||[RefSeqProtSlim]|no similarity	#N/A
XLOC-051316	1.12183	0.224	0.067	2.64e-100	[Uniprot/Swissprot]|e-value:1e-76|sp|P23284|PPIB_HUMAN|Peptidyl-prolyl cis-trans isomerase B OS=Homo sapiens OX=9606 GN=PPIB PE=1 SV=2||[RefSeqProtSlim]|e-value:9e-85|OWF35202.1|Peptidyl-prolyl cis-trans isomerase B [Mizuhopecten yessoensis]	#N/A		XLOC-035972	0.444799	0.347	0.242	3.03e-32	[Uniprot/Swissprot]|e-value:1e-116|sp|Q5ZKX9|ERD22_CHICK|ER lumen protein-retaining receptor 2 OS=Gallus gallus OX=9031 GN=KDELR2 PE=1 SV=1||[RefSeqProtSlim]|e-value:5e-127|CAC9658726.1|Ofus.G102750 [Owenia fusiformis]	#N/A												XLOC-009691	0.367811	0.094	0.004	0.0398741	[Uniprot/Swissprot]|no similarity||[RefSeqProtSlim]|no similarity	#N/A
XLOC-046451	1.66986	0.408	0.232	3.39e-100	[Uniprot/Swissprot]|e-value:6e-19|sp|Q5G265|NETR_SAGLB|Neurotrypsin OS=Saguinus labiatus OX=78454 GN=PRSS12 PE=3 SV=1||[RefSeqProtSlim]|e-value:1e-21|XP_035694101.1|scavenger receptor cysteine-rich type 1 protein M130-like [Branchiostoma floridae]	#N/A		XLOC-067252	0.326188	0.402	0.288	4.07e-32	[Uniprot/Swissprot]|e-value:6e-36|sp|Q02427|RBP1_DROME|RNA-binding protein 1 OS=Drosophila melanogaster OX=7227 GN=Rbp1 PE=2 SV=3||[RefSeqProtSlim]|e-value:1e-41|XP_011423091.1|RNA-binding protein 1 [Crassostrea gigas]	#N/A												XLOC-025961	0.938534	0.233	0.076	0.0423818	[Uniprot/Swissprot]|e-value:8e-175|sp|Q5SV80|MYO19_MOUSE|Unconventional myosin-XIX OS=Mus musculus OX=10090 GN=Myo19 PE=1 SV=1||[RefSeqProtSlim]|e-value:0,0|CAC9549696.1|Ofus.G04123, partial [Owenia fusiformis]	#N/A
XLOC-029737	0.671601	0.109	0.007	4.51e-100	[Uniprot/Swissprot]|no similarity||[RefSeqProtSlim]|no similarity	#N/A		XLOC-045358	0.32133	0.676	0.577	5.32e-32	[Uniprot/Swissprot]|e-value:0,0|sp|P27659|RL3_MOUSE|60S ribosomal protein L3 OS=Mus musculus OX=10090 GN=Rpl3 PE=1 SV=3||[RefSeqProtSlim]|e-value:0,0|CAC9657789.1|Ofus.G102499, partial [Owenia fusiformis]	#N/A												XLOC-052172	1.13023	0.485	0.287	0.0426299	[Uniprot/Swissprot]|e-value:2e-12|sp|Q8QFX1|RIMB2_CHICK|RIMS-binding protein 2 OS=Gallus gallus OX=9031 GN=RIMBP2 PE=1 SV=1||[RefSeqProtSlim]|e-value:7e-83|XP_035824955.1|A-kinase anchor protein 9 [Aplysia californica]	#N/A
XLOC-055097	0.558386	0.704	0.488	3.63e-99	[Uniprot/Swissprot]|e-value:4e-129|sp|Q24186|RS5A_DROME|40S ribosomal protein S5a OS=Drosophila melanogaster OX=7227 GN=RpS5a PE=1 SV=1||[RefSeqProtSlim]|e-value:1e-138|OWF39944.1|40S ribosomal protein S5 [Mizuhopecten yessoensis]	#N/A		XLOC-058368	0.413449	0.302	0.201	1.33e-31	[Uniprot/Swissprot]|e-value:0,0|sp|Q61687|ATRX_MOUSE|Transcriptional regulator ATRX OS=Mus musculus OX=10090 GN=Atrx PE=1 SV=3||[RefSeqProtSlim]|e-value:0,0|PVD34662.1|hypothetical protein C0Q70_05939 [Pomacea canaliculata]	#N/A
XLOC-050805	0.661741	0.202	0.055	1.93e-98	[Uniprot/Swissprot]|e-value:0,0|sp|A2VD00|EIF3A_XENLA|Eukaryotic translation initiation factor 3 subunit A OS=Xenopus laevis OX=8355 GN=eif3a PE=2 SV=1||[RefSeqProtSlim]|e-value:0,0|VDI41067.1|translation initiation factor 3 subunit A [Mytilus galloprovincialis]	#N/A		XLOC-017289	0.444409	0.294	0.197	1.41e-31	[Uniprot/Swissprot]|e-value:4e-67|sp|Q08013|SSRG_RAT|Translocon-associated protein subunit gamma OS=Rattus norvegicus OX=10116 GN=Ssr3 PE=1 SV=2||[RefSeqProtSlim]|e-value:1e-76|CAC9672396.1|Ofus.G21880 [Owenia fusiformis]	#N/A
XLOC-022457	0.724066	0.255	0.088	3.84e-98	[Uniprot/Swissprot]|e-value:0,0|sp|P39656|OST48_HUMAN|Dolichyl-diphosphooligosaccharide--protein glycosyltransferase 48 kDa subunit OS=Homo sapiens OX=9606 GN=DDOST PE=1 SV=4||[RefSeqProtSlim]|e-value:0,0|OWF43409.1|Dolichyl-diphosphooligosaccharide--protein glycosyltransferase 48 kDa subunit [Mizuhopecten yessoensis]	#N/A		XLOC-001281	0.385676	0.229	0.141	1.5e-31	[Uniprot/Swissprot]|e-value:7e-77|sp|Q78IS1|TMED3_MOUSE|Transmembrane emp24 domain-containing protein 3 OS=Mus musculus OX=10090 GN=Tmed3 PE=1 SV=1||[RefSeqProtSlim]|e-value:2e-84|CAC9666464.1|Ofus.G141863 [Owenia fusiformis]	#N/A
XLOC-050828	0.678631	0.395	0.189	4.02e-98	[Uniprot/Swissprot]|e-value:4e-37|sp|P62309|RUXG_MOUSE|Small nuclear ribonucleoprotein G OS=Mus musculus OX=10090 GN=Snrpg PE=1 SV=1||[RefSeqProtSlim]|e-value:7e-41|PVD29912.1|hypothetical protein C0Q70_09170 [Pomacea canaliculata]	#N/A		XLOC-000606	0.272018	0.132	0.065	2.12e-31	[Uniprot/Swissprot]|no similarity||[RefSeqProtSlim]|no similarity	#N/A
XLOC-038348	0.656868	0.173	0.039	6.51e-98	[Uniprot/Swissprot]|e-value:1e-37|sp|Q2PFU1|HYPK_MACFA|Huntingtin-interacting protein K OS=Macaca fascicularis OX=9541 GN=HYPK PE=2 SV=1||[RefSeqProtSlim]|e-value:6e-46|PVD36373.1|hypothetical protein C0Q70_03355 [Pomacea canaliculata]	#N/A		XLOC-054921	0.48265	0.209	0.125	7.73e-31	[Uniprot/Swissprot]|e-value:0,0|sp|Q0VCX2|BIP_BOVIN|Endoplasmic reticulum chaperone BiP OS=Bos taurus OX=9913 GN=HSPA5 PE=2 SV=1||[RefSeqProtSlim]|e-value:0,0|CAC9623134.1|Ofus.G082476 [Owenia fusiformis]	#N/A
XLOC-027160	0.437221	0.922	0.799	1.99e-97	[Uniprot/Swissprot]|e-value:1e-84|sp|P62246|RS15A_RAT|40S ribosomal protein S15a OS=Rattus norvegicus OX=10116 GN=Rps15a PE=1 SV=2||[RefSeqProtSlim]|e-value:1e-86|EDL17115.1|ribosomal protein S15a, isoform CRA_b [Mus musculus]	#N/A		XLOC-037876	0.289809	0.16	0.086	1.08e-30	[Uniprot/Swissprot]|e-value:1e-138|sp|Q9UQ80|PA2G4_HUMAN|Proliferation-associated protein 2G4 OS=Homo sapiens OX=9606 GN=PA2G4 PE=1 SV=3||[RefSeqProtSlim]|e-value:3e-157|PVD35986.1|hypothetical protein C0Q70_02956 [Pomacea canaliculata]	#N/A
XLOC-051339	0.469273	0.868	0.714	8.9e-97	[Uniprot/Swissprot]|e-value:2e-79|sp|Q95WA0|RL26_LITLI|60S ribosomal protein L26 OS=Littorina littorea OX=31216 GN=RPL26 PE=2 SV=1||[RefSeqProtSlim]|e-value:2e-83|XP_021355997.1|60S ribosomal protein L26-like [Mizuhopecten yessoensis]	#N/A		XLOC-067519	0.601483	0.146	0.077	2.36e-30	[Uniprot/Swissprot]|e-value:2e-55|sp|Q7Z408|CSMD2_HUMAN|CUB and sushi domain-containing protein 2 OS=Homo sapiens OX=9606 GN=CSMD2 PE=1 SV=2||[RefSeqProtSlim]|e-value:2e-63|XP_035699680.1|sushi, von Willebrand factor type A, EGF and pentraxin domain-containing protein 1-like isoform X2 [Branchiostoma floridae]	#N/A
XLOC-058560	0.517591	0.82	0.657	7.49e-96	[Uniprot/Swissprot]|e-value:9e-81|sp|P41115|RS11_XENLA|40S ribosomal protein S11 OS=Xenopus laevis OX=8355 GN=rps11 PE=2 SV=1||[RefSeqProtSlim]|e-value:7e-87|CAD5123421.1|DgyrCDS11770 [Dimorphilus gyrociliatus]	#N/A		XLOC-009456	0.360611	0.096	0.041	2.92e-30	[Uniprot/Swissprot]|e-value:3e-136|sp|P08836|FPPS_CHICK|Farnesyl pyrophosphate synthase OS=Gallus gallus OX=9031 GN=FDPS PE=1 SV=2||[RefSeqProtSlim]|e-value:2e-153|OWF49706.1|Farnesyl pyrophosphate synthase [Mizuhopecten yessoensis]	#N/A
XLOC-049079	0.695425	0.086	0	1.8e-94	[Uniprot/Swissprot]|no similarity||[RefSeqProtSlim]|no similarity	#N/A		XLOC-022380	0.320652	0.659	0.563	5.62e-30	[Uniprot/Swissprot]|e-value:1e-51|sp|P41824|YBOXH_APLCA|Y-box factor homolog OS=Aplysia californica OX=6500 PE=2 SV=1||[RefSeqProtSlim]|e-value:4e-52|XP_025081498.1|Y-box factor homolog [Pomacea canaliculata]	#N/A
XLOC-063358	0.506198	0.805	0.63	1.53e-93	[Uniprot/Swissprot]|e-value:9e-05|sp|P57721|PCBP3_HUMAN|Poly(rC)-binding protein 3 OS=Homo sapiens OX=9606 GN=PCBP3 PE=1 SV=2||[RefSeqProtSlim]|e-value:2e-09|VDI61293.1|far upstream element-binding protein [Mytilus galloprovincialis]	#N/A		XLOC-064713	0.557884	0.069	0.024	6.51e-30	[Uniprot/Swissprot]|e-value:1e-06|sp|Q9BRZ2|TRI56_HUMAN|E3 ubiquitin-protein ligase TRIM56 OS=Homo sapiens OX=9606 GN=TRIM56 PE=1 SV=3||[RefSeqProtSlim]|e-value:2e-24|CAD5118875.1|DgyrCDS7548 [Dimorphilus gyrociliatus]	#N/A
XLOC-017289	0.72777	0.294	0.118	1.61e-93	[Uniprot/Swissprot]|e-value:4e-67|sp|Q08013|SSRG_RAT|Translocon-associated protein subunit gamma OS=Rattus norvegicus OX=10116 GN=Ssr3 PE=1 SV=2||[RefSeqProtSlim]|e-value:1e-76|CAC9672396.1|Ofus.G21880 [Owenia fusiformis]	#N/A		XLOC-011236	0.229914	0.118	0.056	7.34e-30	[Uniprot/Swissprot]|e-value:8e-69|sp|Q9DB27|MCTS1_MOUSE|Malignant T-cell-amplified sequence 1 OS=Mus musculus OX=10090 GN=Mcts1 PE=1 SV=1||[RefSeqProtSlim]|e-value:8e-80|XP_025088549.1|malignant T-cell-amplified sequence 1-like [Pomacea canaliculata]	#N/A
XLOC-018928	0.636201	0.504	0.284	2.14e-93	[Uniprot/Swissprot]|e-value:1e-46|sp|P83917|CBX1_MOUSE|Chromobox protein homolog 1 OS=Mus musculus OX=10090 GN=Cbx1 PE=1 SV=1||[RefSeqProtSlim]|e-value:3e-64|XP_025083919.1|chromobox protein homolog 1-like [Pomacea canaliculata]	#N/A		XLOC-026389	0.297155	0.14	0.072	1.45e-29	[Uniprot/Swissprot]|e-value:0,0|sp|P55884|EIF3B_HUMAN|Eukaryotic translation initiation factor 3 subunit B OS=Homo sapiens OX=9606 GN=EIF3B PE=1 SV=3||[RefSeqProtSlim]|e-value:0,0|PVD39291.1|hypothetical protein C0Q70_01920, partial [Pomacea canaliculata]	#N/A
XLOC-044629	2.66452	0.114	0.012	2.42e-93	[Uniprot/Swissprot]|e-value:9e-14|sp|B3RFR8|HYDMA_HYDVU|Hydramacin-1 OS=Hydra vulgaris OX=6087 PE=1 SV=1||[RefSeqProtSlim]|e-value:2e-16|VDI68284.1|Hypothetical predicted protein [Mytilus galloprovincialis]	#N/A		XLOC-055327	0.364709	0.273	0.179	1.49e-29	[Uniprot/Swissprot]|e-value:5e-83|sp|Q6GNY6|OSTCA_XENLA|Oligosaccharyltransferase complex subunit ostc-A OS=Xenopus laevis OX=8355 GN=ostc-a PE=2 SV=1||[RefSeqProtSlim]|e-value:2e-87|XP_021349039.1|oligosaccharyltransferase complex subunit ostc-B-like [Mizuhopecten yessoensis]	#N/A
XLOC-060199	0.630116	0.396	0.193	9.27e-93	[Uniprot/Swissprot]|e-value:0,0|sp|Q3SZ71|MPPB_BOVIN|Mitochondrial-processing peptidase subunit beta OS=Bos taurus OX=9913 GN=PMPCB PE=2 SV=1||[RefSeqProtSlim]|e-value:0,0|PVD24603.1|hypothetical protein C0Q70_15087 [Pomacea canaliculata]	#N/A		XLOC-001994	0.443097	0.151	0.082	3.09e-29	[Uniprot/Swissprot]|e-value:4e-42|sp|Q99LJ6|GPX7_MOUSE|Glutathione peroxidase 7 OS=Mus musculus OX=10090 GN=Gpx7 PE=1 SV=1||[RefSeqProtSlim]|e-value:1e-50|CAD5116842.1|unnamed protein product [Dimorphilus gyrociliatus]	#N/A
XLOC-021889	0.578498	0.325	0.135	2.12e-92	[Uniprot/Swissprot]|e-value:2e-04|sp|Q863G8|COX8A_MACSL|Cytochrome c oxidase subunit 8A, mitochondrial OS=Macaca silenus OX=54601 GN=COX8A PE=3 SV=1||[RefSeqProtSlim]|e-value:2e-17|CAD5123935.1|DgyrCDS12244 [Dimorphilus gyrociliatus]	#N/A		XLOC-020920	0.333878	0.358	0.253	3.77e-29	[Uniprot/Swissprot]|e-value:2e-52|sp|P62323|SMD3_XENLA|Small nuclear ribonucleoprotein Sm D3 OS=Xenopus laevis OX=8355 GN=snrpd3 PE=2 SV=1||[RefSeqProtSlim]|e-value:1e-54|XP_011451729.1|small nuclear ribonucleoprotein Sm D3 [Crassostrea gigas]	#N/A
XLOC-043536	0.568807	0.763	0.573	4.44e-92	[Uniprot/Swissprot]|e-value:2e-34|sp|Q06055|AT5G2_HUMAN|ATP synthase F(0) complex subunit C2, mitochondrial OS=Homo sapiens OX=9606 GN=ATP5MC2 PE=1 SV=1||[RefSeqProtSlim]|e-value:7e-48|AOR07048.1|mitochondrial ATP synthase subunit 9 precursor [Mesenchytraeus cf. gelidus SL-2017]	#N/A		XLOC-059080	0.296842	0.139	0.072	4.13e-29	[Uniprot/Swissprot]|e-value:0,0|sp|Q9GMB8|SYSC_BOVIN|Serine--tRNA ligase, cytoplasmic OS=Bos taurus OX=9913 GN=SARS1 PE=2 SV=3||[RefSeqProtSlim]|e-value:0,0|OWF55601.1|Serine--tRNA ligase, cytoplasmic [Mizuhopecten yessoensis]	#N/A
XLOC-058446	0.429919	0.891	0.764	2.01e-91	[Uniprot/Swissprot]|e-value:2e-42|sp|P05765|RS21_RAT|40S ribosomal protein S21 OS=Rattus norvegicus OX=10116 GN=Rps21 PE=1 SV=1||[RefSeqProtSlim]|e-value:3e-44|ABW23211.1|ribosomal protein rps21, partial [Eurythoe complanata]	#N/A		XLOC-003347	0.285631	0.259	0.165	5.24e-29	[Uniprot/Swissprot]|e-value:9e-150|sp|Q9R1P0|PSA4_MOUSE|Proteasome subunit alpha type-4 OS=Mus musculus OX=10090 GN=Psma4 PE=1 SV=1||[RefSeqProtSlim]|e-value:6e-157|UCK81644.1|proteasome subunit alpha type-4 [Arenicola marina]	#N/A
XLOC-046105	1.33192	0.402	0.227	1.96e-90	[Uniprot/Swissprot]|e-value:2e-15|sp|Q19673|TYR3_CAEEL|Putative tyrosinase-like protein tyr-3 OS=Caenorhabditis elegans OX=6239 GN=tyr-3 PE=3 SV=5||[RefSeqProtSlim]|e-value:2e-51|CAD5122175.1|DgyrCDS10621 [Dimorphilus gyrociliatus]	#N/A		XLOC-058665	0.372344	0.098	0.044	9.07e-29	[Uniprot/Swissprot]|e-value:4e-76|sp|Q9V3A4|CSUP_DROME|Protein catecholamines up OS=Drosophila melanogaster OX=7227 GN=Catsup PE=2 SV=1||[RefSeqProtSlim]|e-value:2e-103|OWF36564.1|Zinc transporter SLC39A7 [Mizuhopecten yessoensis]	#N/A
XLOC-013075	0.579506	0.156	0.033	1.37e-89	[Uniprot/Swissprot]|e-value:2e-21|sp|Q4QQT0|RUSD4_RAT|Mitochondrial RNA pseudouridine synthase Rpusd4 OS=Rattus norvegicus OX=10116 GN=Rpusd4 PE=2 SV=1||[RefSeqProtSlim]|e-value:6e-20|AAI52263.1|Zgc:92006 protein [Danio rerio]	#N/A		XLOC-066464	0.302115	0.107	0.05	1.63e-28	[Uniprot/Swissprot]|e-value:0,0|sp|Q3T0K2|TCPG_BOVIN|T-complex protein 1 subunit gamma OS=Bos taurus OX=9913 GN=CCT3 PE=1 SV=1||[RefSeqProtSlim]|e-value:0,0|CAC9609156.1|Ofus.G071799, partial [Owenia fusiformis]	#N/A
XLOC-015229	0.594045	0.343	0.154	2.85e-89	[Uniprot/Swissprot]|e-value:7e-11|sp|P51397|DAP1_HUMAN|Death-associated protein 1 OS=Homo sapiens OX=9606 GN=DAP PE=1 SV=3||[RefSeqProtSlim]|e-value:2e-18|CAD5116016.1|DgyrCDS4950 [Dimorphilus gyrociliatus]	#N/A		XLOC-022430	0.251484	0.027	0.003	3.09e-28	[Uniprot/Swissprot]|no similarity||[RefSeqProtSlim]|no similarity	#N/A
XLOC-025589	0.610536	0.391	0.191	6.86e-89	[Uniprot/Swissprot]|e-value:2e-33|sp|Q1JPB9|PA2G3_BOVIN|Group 3 secretory phospholipase A2 OS=Bos taurus OX=9913 GN=PLA2G3 PE=2 SV=1||[RefSeqProtSlim]|e-value:6e-63|XP_035691589.1|uncharacterized protein LOC118426362 [Branchiostoma floridae]	#N/A		XLOC-037380	0.125003	0.018	0	4.09e-28	[Uniprot/Swissprot]|no similarity||[RefSeqProtSlim]|no similarity	#N/A
XLOC-058353	0.651038	0.431	0.224	8.41e-89	[Uniprot/Swissprot]|e-value:1e-74|sp|Q5E9E4|SSRB_BOVIN|Translocon-associated protein subunit beta OS=Bos taurus OX=9913 GN=SSR2 PE=2 SV=1||[RefSeqProtSlim]|e-value:3e-82|CAC9610265.1|Ofus.G072222 [Owenia fusiformis]	#N/A		XLOC-041363	0.33462	0.337	0.234	6.94e-28	[Uniprot/Swissprot]|e-value:0,0|sp|P51893|SAHHA_XENLA|Adenosylhomocysteinase A OS=Xenopus laevis OX=8355 GN=ahcy-a PE=2 SV=1||[RefSeqProtSlim]|e-value:0,0|OWF48162.1|Adenosylhomocysteinase B [Mizuhopecten yessoensis]	#N/A
XLOC-028021	0.607634	0.095	0.005	1.72e-88	[Uniprot/Swissprot]|no similarity||[RefSeqProtSlim]|no similarity	#N/A		XLOC-024240	0.646361	0.176	0.103	1.26e-27	[Uniprot/Swissprot]|e-value:4e-21|sp|Q95SX7|RTBS_DROME|Probable RNA-directed DNA polymerase from transposon BS OS=Drosophila melanogaster OX=7227 GN=RTase PE=2 SV=1||[RefSeqProtSlim]|e-value:5e-58|VDH89347.1|Hypothetical predicted protein [Mytilus galloprovincialis]	#N/A
XLOC-047582	0.380924	0.944	0.85	1.23e-87	[Uniprot/Swissprot]|e-value:2e-86|sp|P18101|RL40_DROME|Ubiquitin-60S ribosomal protein L40 OS=Drosophila melanogaster OX=7227 GN=RpL40 PE=1 SV=2||[RefSeqProtSlim]|e-value:1e-86|XP_025102704.1|ubiquitin-60S ribosomal protein L40 [Pomacea canaliculata]	#N/A		XLOC-012049	0.332954	0.181	0.106	1.54e-27	[Uniprot/Swissprot]|e-value:1e-17|sp|Q9Y5J7|TIM9_HUMAN|Mitochondrial import inner membrane translocase subunit Tim9 OS=Homo sapiens OX=9606 GN=TIMM9 PE=1 SV=1||[RefSeqProtSlim]|e-value:4e-21|PVD25497.1|hypothetical protein C0Q70_13153 [Pomacea canaliculata]	#N/A
XLOC-018878	0.591045	0.789	0.613	1.36e-87	[Uniprot/Swissprot]|e-value:3e-16|sp|Q6PBH5|NDUA4_DANRE|Cytochrome c oxidase subunit NDUFA4 OS=Danio rerio OX=7955 GN=ndufa4 PE=3 SV=1||[RefSeqProtSlim]|e-value:1e-17|CAD5122127.1|DgyrCDS10575 [Dimorphilus gyrociliatus]	#N/A		XLOC-005039	0.334385	0.341	0.241	2.24e-27	[Uniprot/Swissprot]|e-value:9e-117|sp|O73817|PSB3_ONCMY|Proteasome subunit beta type-3 OS=Oncorhynchus mykiss OX=8022 GN=psmb3 PE=2 SV=1||[RefSeqProtSlim]|e-value:5e-124|UCK81599.1|proteasome subunit beta type-3 [Arenicola marina]	#N/A
XLOC-002560	0.591802	0.679	0.467	2.99e-87	[Uniprot/Swissprot]|e-value:3e-20|sp|P10606|COX5B_HUMAN|Cytochrome c oxidase subunit 5B, mitochondrial OS=Homo sapiens OX=9606 GN=COX5B PE=1 SV=2||[RefSeqProtSlim]|e-value:1e-63|PVD22985.1|hypothetical protein C0Q70_16245 [Pomacea canaliculata]	#N/A		XLOC-027837	0.248673	0.101	0.046	2.28e-27	[Uniprot/Swissprot]|e-value:4e-26|sp|P52815|RM12_HUMAN|39S ribosomal protein L12, mitochondrial OS=Homo sapiens OX=9606 GN=MRPL12 PE=1 SV=2||[RefSeqProtSlim]|e-value:8e-36|XP_025091667.1|39S ribosomal protein L12, mitochondrial-like [Pomacea canaliculata]	#N/A
XLOC-058032	0.624939	0.279	0.11	1.95e-86	[Uniprot/Swissprot]|e-value:9e-37|sp|Q5F3A1|SEC62_CHICK|Translocation protein SEC62 OS=Gallus gallus OX=9031 GN=SEC62 PE=2 SV=1||[RefSeqProtSlim]|e-value:0,0|XP_021370052.1|uncharacterized protein LOC110461091 [Mizuhopecten yessoensis]	#N/A		XLOC-047227	0.441586	0.319	0.225	3.51e-27	[Uniprot/Swissprot]|e-value:3e-04|sp|A0A2R8QPS5|RIC1_DANRE|Guanine nucleotide exchange factor subunit RIC1 OS=Danio rerio OX=7955 GN=ric1 PE=3 SV=1||[RefSeqProtSlim]|e-value:8e-11|AAI52491.1|LOC797832 protein, partial [Danio rerio]	#N/A
XLOC-039653	0.646784	0.475	0.268	2.14e-86	[Uniprot/Swissprot]|e-value:2e-56|sp|Q8I7Z2|DAD1_ARAVE|Dolichyl-diphosphooligosaccharide--protein glycosyltransferase subunit DAD1 OS=Araneus ventricosus OX=182803 GN=DAD1 PE=2 SV=1||[RefSeqProtSlim]|e-value:4e-61|KAG9431447.1|dolichyl-diphosphooligosaccharide--protein glycosyltransferase subunit DAD1 [Apis mellifera carnica]	#N/A		XLOC-054276	0.286557	0.105	0.05	5.18e-27	[Uniprot/Swissprot]|e-value:2e-43|sp|A6QQ59|KTAP2_BOVIN|Keratinocyte-associated protein 2 OS=Bos taurus OX=9913 GN=KRTCAP2 PE=2 SV=1||[RefSeqProtSlim]|e-value:2e-50|XP_035660776.1|keratinocyte-associated protein 2-like isoform X3 [Branchiostoma floridae]	#N/A
XLOC-023157	0.55652	0.14	0.027	1.76e-85	[Uniprot/Swissprot]|e-value:7e-37|sp|C3Z1P5|RU1C_BRAFL|U1 small nuclear ribonucleoprotein C OS=Branchiostoma floridae OX=7739 GN=BRAFLDRAFT_69314 PE=3 SV=1||[RefSeqProtSlim]|e-value:6e-38|XP_025086930.1|U1 small nuclear ribonucleoprotein C-like isoform X3 [Pomacea canaliculata]	#N/A		XLOC-064161	0.271178	0.029	0.004	5.56e-27	[Uniprot/Swissprot]|e-value:0,070|sp|P80424|LDTI_HIRME|Leech-derived tryptase inhibitor C OS=Hirudo medicinalis OX=6421 PE=1 SV=1||[RefSeqProtSlim]|e-value:0,003|XP_021376869.1|serine protease inhibitor dipetalogastin-like isoform X8 [Mizuhopecten yessoensis]	#N/A
XLOC-015353	1.44738	0.147	0.032	4.07e-85	[Uniprot/Swissprot]|e-value:2e-08|sp|Q8C351|LAYN_MOUSE|Layilin OS=Mus musculus OX=10090 GN=Layn PE=1 SV=4||[RefSeqProtSlim]|e-value:7e-10|XP_035692637.1|uncharacterized protein LOC118427108 [Branchiostoma floridae]	#N/A		XLOC-019174	0.319003	0.317	0.22	2.33e-26	[Uniprot/Swissprot]|e-value:4e-143|sp|P24495|PSA2_XENLA|Proteasome subunit alpha type-2 OS=Xenopus laevis OX=8355 GN=psma2 PE=2 SV=2||[RefSeqProtSlim]|e-value:6e-158|CAC9672346.1|Ofus.G21774, partial [Owenia fusiformis]	#N/A
XLOC-013222	0.422459	0.896	0.767	1.22e-83	[Uniprot/Swissprot]|e-value:2e-97|sp|Q9GRJ3|RS23_LUMRU|40S ribosomal protein S23 OS=Lumbricus rubellus OX=35632 GN=RPS23 PE=2 SV=1||[RefSeqProtSlim]|e-value:6e-98|CAD5118888.1|DgyrCDS7563 [Dimorphilus gyrociliatus]	#N/A		XLOC-004260	0.297534	0.152	0.085	2.54e-26	[Uniprot/Swissprot]|e-value:1e-79|sp|P61291|PSME3_PIG|Proteasome activator complex subunit 3 OS=Sus scrofa OX=9823 GN=PSME3 PE=2 SV=1||[RefSeqProtSlim]|e-value:7e-90|CAD5110850.1|DgyrCDS216 [Dimorphilus gyrociliatus]	#N/A
XLOC-024287	1.20823	0.128	0.023	3.05e-83	[RefSeqProtSlim]|e-value:0,012|XP_009289440.2|protocadherin Fat 1 isoform X1 [Danio rerio]||[Uniprot/Swissprot]|no similarity	#N/A		XLOC-004266	0.310487	0.436	0.33	2.87e-26	[Uniprot/Swissprot]|e-value:1e-34|sp|Q5R9L9|POMP_PONAB|Proteasome maturation protein OS=Pongo abelii OX=9601 GN=POMP PE=2 SV=1||[RefSeqProtSlim]|e-value:2e-49|UCK81626.1|proteasome maturation protein [Arenicola marina]	#N/A
XLOC-045817	0.411915	0.888	0.76	4.96e-83	[Uniprot/Swissprot]|e-value:4e-75|sp|Q5R8M9|RS19_PONAB|40S ribosomal protein S19 OS=Pongo abelii OX=9601 GN=RPS19 PE=2 SV=3||[RefSeqProtSlim]|e-value:7e-76|XP_004078311.3|40S ribosomal protein S19 [Oryzias latipes]	#N/A		XLOC-014627	0.289453	0.166	0.096	3.01e-26	[Uniprot/Swissprot]|e-value:4e-70|sp|P05455|LA_HUMAN|Lupus La protein OS=Homo sapiens OX=9606 GN=SSB PE=1 SV=2||[RefSeqProtSlim]|e-value:6e-81|CAC9584161.1|Ofus.G061122 [Owenia fusiformis]	#N/A
XLOC-039584	0.596372	0.637	0.427	5.32e-83	[Uniprot/Swissprot]|e-value:4e-12|sp|Q96253|ATP5E_ARATH|ATP synthase subunit epsilon, mitochondrial OS=Arabidopsis thaliana OX=3702 GN=At1g51650 PE=1 SV=3||[RefSeqProtSlim]|e-value:4e-16|AVC55622.1|mitochondrial ATP5e short variant [Enchytraeus cf. crypticus SL-2017]	#N/A		XLOC-041821	0.224364	0.089	0.039	3.77e-26	[Uniprot/Swissprot]|e-value:2e-30|sp|Q9CQT9|RCAF1_MOUSE|Respirasome Complex Assembly Factor 1 OS=Mus musculus OX=10090 GN=Rab5if PE=1 SV=1||[RefSeqProtSlim]|e-value:9e-38|CAC9588973.1|Ofus.G061889 [Owenia fusiformis]	#N/A
XLOC-045358	0.529428	0.676	0.46	1.76e-82	[Uniprot/Swissprot]|e-value:0,0|sp|P27659|RL3_MOUSE|60S ribosomal protein L3 OS=Mus musculus OX=10090 GN=Rpl3 PE=1 SV=3||[RefSeqProtSlim]|e-value:0,0|CAC9657789.1|Ofus.G102499, partial [Owenia fusiformis]	#N/A		XLOC-053923	0.220047	0.052	0.016	3.8e-26	[Uniprot/Swissprot]|e-value:3e-37|sp|Q63ZH8|F136A_XENLA|Protein FAM136A OS=Xenopus laevis OX=8355 GN=fam136a PE=2 SV=1||[RefSeqProtSlim]|e-value:2e-52|CAC9484281.1|Ofus.G014491, partial [Owenia fusiformis]	#N/A
XLOC-034323	0.447174	0.796	0.617	6.72e-82	[Uniprot/Swissprot]|e-value:3e-66|sp|P58375|RL30_SPOFR|60S ribosomal protein L30 OS=Spodoptera frugiperda OX=7108 GN=RpL30 PE=3 SV=1||[RefSeqProtSlim]|e-value:6e-70|PVD32415.1|hypothetical protein C0Q70_07849 [Pomacea canaliculata]	#N/A		XLOC-009860	0.328569	0.208	0.129	4.31e-26	[Uniprot/Swissprot]|e-value:5e-37|sp|Q14151|SAFB2_HUMAN|Scaffold attachment factor B2 OS=Homo sapiens OX=9606 GN=SAFB2 PE=1 SV=1||[RefSeqProtSlim]|e-value:5e-40|AAH71396.1|Safb protein, partial [Danio rerio]	#N/A
XLOC-022180	0.408104	0.874	0.718	1.18e-81	[Uniprot/Swissprot]|e-value:7e-40|sp|P13732|RL22_TRIGR|60S ribosomal protein L22 OS=Tripneustes gratilla OX=7673 GN=RPL22 PE=2 SV=1||[RefSeqProtSlim]|e-value:1e-40|XP_011451810.1|60S ribosomal protein L22 [Crassostrea gigas]	#N/A		XLOC-035695	0.209448	0.065	0.024	7.96e-26	[Uniprot/Swissprot]|e-value:0,0|sp|Q3SYZ4|SYDC_BOVIN|Aspartate--tRNA ligase, cytoplasmic OS=Bos taurus OX=9913 GN=DARS1 PE=2 SV=1||[RefSeqProtSlim]|e-value:0,0|XP_019616578.1|PREDICTED: aspartate--tRNA ligase, cytoplasmic-like [Branchiostoma belcheri]	#N/A
XLOC-020896	0.529428	0.412	0.215	1.32e-80	[Uniprot/Swissprot]|e-value:5e-158|sp|Q5NVR2|MDHM_PONAB|Malate dehydrogenase, mitochondrial OS=Pongo abelii OX=9601 GN=MDH2 PE=2 SV=1||[RefSeqProtSlim]|e-value:5e-171|CAC9554292.1|Ofus.G041743 [Owenia fusiformis]	#N/A		XLOC-004281	0.31194	0.3	0.206	7.99e-26	[Uniprot/Swissprot]|e-value:2e-141|sp|P25786|PSA1_HUMAN|Proteasome subunit alpha type-1 OS=Homo sapiens OX=9606 GN=PSMA1 PE=1 SV=1||[RefSeqProtSlim]|e-value:2e-159|UCK81594.1|proteasome subunit alpha type-1 [Arenicola marina]	#N/A
XLOC-034712	0.587507	0.193	0.06	7.79e-80	[Uniprot/Swissprot]|no similarity||[RefSeqProtSlim]|no similarity	#N/A		XLOC-025171	0.319609	0.435	0.33	1.46e-25	[Uniprot/Swissprot]|e-value:1e-26|sp|Q9R1S4|XBP1_RAT|X-box-binding protein 1 OS=Rattus norvegicus OX=10116 GN=Xbp1 PE=2 SV=1||[RefSeqProtSlim]|e-value:8e-38|XP_021369507.1|X-box-binding protein 1-like [Mizuhopecten yessoensis]	#N/A
XLOC-010154	0.673926	0.271	0.113	1.04e-79	[Uniprot/Swissprot]|e-value:2e-40|sp|Q60865|CAPR1_MOUSE|Caprin-1 OS=Mus musculus OX=10090 GN=Caprin1 PE=1 SV=2||[RefSeqProtSlim]|e-value:2e-58|OWF52354.1|Caprin-1 [Mizuhopecten yessoensis]	#N/A		XLOC-004974	0.276279	0.136	0.073	1.84e-25	[Uniprot/Swissprot]|e-value:4e-138|sp|P68101|IF2A_RAT|Eukaryotic translation initiation factor 2 subunit 1 OS=Rattus norvegicus OX=10116 GN=Eif2s1 PE=1 SV=2||[RefSeqProtSlim]|e-value:4e-151|VDI21231.1|translation initiation factor 2 subunit 1 [Mytilus galloprovincialis]	#N/A
XLOC-000876	0.561197	0.42	0.222	1.55e-79	[Uniprot/Swissprot]|e-value:6e-29|sp|Q6DDB3|TM258_XENTR|Transmembrane protein 258 OS=Xenopus tropicalis OX=8364 GN=tmem258 PE=3 SV=1||[RefSeqProtSlim]|e-value:5e-31|XP_021354081.1|transmembrane protein 258 [Mizuhopecten yessoensis]	#N/A		XLOC-037587	0.282378	0.096	0.045	2.65e-25	[Uniprot/Swissprot]|e-value:0,0|sp|P41091|IF2G_HUMAN|Eukaryotic translation initiation factor 2 subunit 3 OS=Homo sapiens OX=9606 GN=EIF2S3 PE=1 SV=3||[RefSeqProtSlim]|e-value:0,0|NP_001006260.2|eukaryotic translation initiation factor 2 subunit 3 [Gallus gallus]	#N/A
XLOC-068106	0.396187	0.929	0.842	8.08e-79	[Uniprot/Swissprot]|e-value:1e-67|sp|P36241|RL19_DROME|60S ribosomal protein L19 OS=Drosophila melanogaster OX=7227 GN=RpL19 PE=1 SV=2||[RefSeqProtSlim]|e-value:3e-71|PVD32212.1|hypothetical protein C0Q70_07641 [Pomacea canaliculata]	#N/A		rna-NC-000931.1:11681..12852	0.27259	0.998	0.997	2.81e-25	#N/A	#N/A
XLOC-012195	0.610605	0.339	0.163	8.7e-78	[Uniprot/Swissprot]|e-value:3e-50|sp|Q7ZUG0|RUXE_DANRE|Small nuclear ribonucleoprotein E OS=Danio rerio OX=7955 GN=snrpe PE=3 SV=1||[RefSeqProtSlim]|e-value:1e-53|XP_005088889.1|small nuclear ribonucleoprotein E [Aplysia californica]	#N/A		XLOC-035551	0.392948	0.107	0.053	4.52e-25	[Uniprot/Swissprot]|e-value:0,0|sp|Q8TCJ2|STT3B_HUMAN|Dolichyl-diphosphooligosaccharide--protein glycosyltransferase subunit STT3B OS=Homo sapiens OX=9606 GN=STT3B PE=1 SV=1||[RefSeqProtSlim]|e-value:0,0|CAC9573676.1|Ofus.G053196 [Owenia fusiformis]	#N/A
XLOC-002502	0.704776	0.365	0.181	2.88e-77	[Uniprot/Swissprot]|e-value:0,0|sp|O15975|GNAQ_MIZYE|Guanine nucleotide-binding protein G(q) subunit alpha OS=Mizuhopecten yessoensis OX=6573 GN=SCGQA PE=2 SV=1||[RefSeqProtSlim]|e-value:0,0|CAD5111859.1|DgyrCDS1125 [Dimorphilus gyrociliatus]	#N/A		XLOC-058032	0.305248	0.279	0.187	4.55e-25	[Uniprot/Swissprot]|e-value:9e-37|sp|Q5F3A1|SEC62_CHICK|Translocation protein SEC62 OS=Gallus gallus OX=9031 GN=SEC62 PE=2 SV=1||[RefSeqProtSlim]|e-value:0,0|XP_021370052.1|uncharacterized protein LOC110461091 [Mizuhopecten yessoensis]	#N/A
XLOC-045285	0.56812	0.703	0.519	3.97e-77	[Uniprot/Swissprot]|e-value:2e-24|sp|Q9TTT7|CX6A1_RABIT|Cytochrome c oxidase subunit 6A1, mitochondrial OS=Oryctolagus cuniculus OX=9986 GN=COX6A1 PE=3 SV=1||[RefSeqProtSlim]|e-value:8e-29|XP_035687027.1|cytochrome c oxidase subunit 6A1, mitochondrial-like isoform X1 [Branchiostoma floridae]	#N/A		XLOC-026863	0.161417	0.024	0.003	6.34e-25	[Uniprot/Swissprot]|no similarity||[RefSeqProtSlim]|no similarity	#N/A
XLOC-005477	0.528095	0.429	0.233	6.18e-77	[Uniprot/Swissprot]|e-value:2e-22|sp|Q23280|DAF41_CAEEL|Co-chaperone protein daf-41 OS=Caenorhabditis elegans OX=6239 GN=daf-41 PE=2 SV=1||[RefSeqProtSlim]|e-value:6e-41|XP_011439773.2|protein wos2 isoform X1 [Crassostrea gigas]	#N/A		XLOC-047092	0.377154	0.281	0.192	7.08e-25	[Uniprot/Swissprot]|e-value:0,0|sp|P23128|DDX6_DROME|ATP-dependent RNA helicase me31b OS=Drosophila melanogaster OX=7227 GN=me31B PE=1 SV=3||[RefSeqProtSlim]|e-value:0,0|XP_021358211.1|ATP-dependent RNA helicase cgh-1-like [Mizuhopecten yessoensis]	#N/A
XLOC-024999	0.610208	0.436	0.246	1.69e-76	[Uniprot/Swissprot]|e-value:4e-62|sp|Q6P8E9|NH2L1_XENTR|NHP2-like protein 1 OS=Xenopus tropicalis OX=8364 GN=snu13 PE=2 SV=1||[RefSeqProtSlim]|e-value:2e-65|XP_011456673.1|NHP2-like protein 1 [Crassostrea gigas]	#N/A		XLOC-037377	0.244908	0.11	0.054	7.67e-25	[Uniprot/Swissprot]|no similarity||[RefSeqProtSlim]|no similarity	#N/A
XLOC-000560	0.515561	0.255	0.101	1.87e-76	[Uniprot/Swissprot]|e-value:2e-29|sp|Q7SXU0|EI3JA_DANRE|Eukaryotic translation initiation factor 3 subunit J-A OS=Danio rerio OX=7955 GN=eif3ja PE=1 SV=1||[RefSeqProtSlim]|e-value:3e-37|XP_019626847.1|PREDICTED: eukaryotic translation initiation factor 3 subunit J-like isoform X1 [Branchiostoma belcheri]	#N/A		XLOC-058203	0.324937	0.249	0.165	1.08e-24	[Uniprot/Swissprot]|e-value:0,0|sp|Q2T9X2|TCPD_BOVIN|T-complex protein 1 subunit delta OS=Bos taurus OX=9913 GN=CCT4 PE=1 SV=3||[RefSeqProtSlim]|e-value:0,0|XP_005093436.1|T-complex protein 1 subunit delta [Aplysia californica]	#N/A
XLOC-039603	0.386847	0.924	0.809	5.88e-76	[Uniprot/Swissprot]|e-value:2e-54|sp|O46160|RL14_LUMRU|60S ribosomal protein L14 OS=Lumbricus rubellus OX=35632 GN=RPL14 PE=3 SV=1||[RefSeqProtSlim]|e-value:5e-65|XP_005109109.1|60S ribosomal protein L14 [Aplysia californica]	#N/A		XLOC-052247	0.139851	0.023	0.002	1.98e-24	[Uniprot/Swissprot]|no similarity||[RefSeqProtSlim]|no similarity	#N/A
XLOC-045574	0.977917	0.259	0.107	1.14e-75	[Uniprot/Swissprot]|e-value:2e-11|sp|Q9M047|WLI2B_ARATH|LIM domain-containing protein WLIM2b OS=Arabidopsis thaliana OX=3702 GN=WLIM2B PE=1 SV=1||[RefSeqProtSlim]|e-value:4e-23|OWF52791.1|Protein-methionine sulfoxide oxidase MICAL2 [Mizuhopecten yessoensis]	#N/A		XLOC-026068	0.284639	0.192	0.118	2.71e-24	[Uniprot/Swissprot]|e-value:1e-96|sp|O77210|IF4E_APLCA|Eukaryotic translation initiation factor 4E OS=Aplysia californica OX=6500 PE=1 SV=1||[RefSeqProtSlim]|e-value:4e-109|CAC9668932.1|Ofus.G161831 [Owenia fusiformis]	#N/A
XLOC-005527	0.37627	0.952	0.888	5.24e-75	[Uniprot/Swissprot]|e-value:1e-65|sp|P61354|RL27_RAT|60S ribosomal protein L27 OS=Rattus norvegicus OX=10116 GN=Rpl27 PE=2 SV=2||[RefSeqProtSlim]|e-value:4e-68|VDI07185.1|large subunit ribosomal protein L27e [Mytilus galloprovincialis]	#N/A		XLOC-017478	0.318382	0.216	0.138	1.62e-23	[Uniprot/Swissprot]|e-value:0,0|sp|Q8TDI0|CHD5_HUMAN|Chromodomain-helicase-DNA-binding protein 5 OS=Homo sapiens OX=9606 GN=CHD5 PE=1 SV=1||[RefSeqProtSlim]|e-value:0,0|QVX32603.1|CHD3/4/5A [Platynereis dumerilii]	#N/A
XLOC-039846	0.625419	0.202	0.07	1.67e-74	[Uniprot/Swissprot]|e-value:1e-64|sp|Q9CY50|SSRA_MOUSE|Translocon-associated protein subunit alpha OS=Mus musculus OX=10090 GN=Ssr1 PE=1 SV=1||[RefSeqProtSlim]|e-value:4e-83|XP_005091294.1|translocon-associated protein subunit alpha [Aplysia californica]	#N/A		XLOC-004302	0.311639	0.181	0.11	2.26e-23	[Uniprot/Swissprot]|e-value:9e-102|sp|Q5R9C7|SC11A_PONAB|Signal peptidase complex catalytic subunit SEC11A OS=Pongo abelii OX=9601 GN=SEC11A PE=2 SV=1||[RefSeqProtSlim]|e-value:3e-115|XP_034322783.1|signal peptidase complex catalytic subunit SEC11A isoform X1 [Crassostrea gigas]	#N/A
XLOC-048459	0.579196	0.354	0.175	4.03e-74	[Uniprot/Swissprot]|no similarity||[RefSeqProtSlim]|no similarity	#N/A		XLOC-011927	0.254123	0.101	0.049	3.48e-23	[Uniprot/Swissprot]|e-value:0,0|sp|Q5F418|PSMD1_CHICK|26S proteasome non-ATPase regulatory subunit 1 OS=Gallus gallus OX=9031 GN=PSMD1 PE=2 SV=1||[RefSeqProtSlim]|e-value:0,0|UCK81611.1|26S proteasome non-ATPase regulatory subunit 1 [Arenicola marina]	#N/A
XLOC-004157	0.578942	0.339	0.168	6.12e-74	[Uniprot/Swissprot]|e-value:8e-13|sp|Q9CY58|PAIRB_MOUSE|Plasminogen activator inhibitor 1 RNA-binding protein OS=Mus musculus OX=10090 GN=Serbp1 PE=1 SV=2||[RefSeqProtSlim]|e-value:3e-31|OWF40817.1|Plasminogen activator inhibitor 1 RNA-binding protein [Mizuhopecten yessoensis]	#N/A		XLOC-001747	0.209614	0.886	0.832	4.58e-23	[Uniprot/Swissprot]|e-value:4e-45|sp|Q9VXX8|RL371_DROME|Probable 60S ribosomal protein L37-A OS=Drosophila melanogaster OX=7227 GN=RpL37a PE=1 SV=1||[RefSeqProtSlim]|e-value:3e-47|CAC9661758.1|Ofus.G111992 [Owenia fusiformis]	#N/A
XLOC-025966	0.583919	0.246	0.099	5.51e-73	[Uniprot/Swissprot]|e-value:4e-54|sp|Q5R9L3|G3BP2_PONAB|Ras GTPase-activating protein-binding protein 2 OS=Pongo abelii OX=9601 GN=G3BP2 PE=2 SV=1||[RefSeqProtSlim]|e-value:1e-109|XP_011454471.1|ras GTPase-activating protein-binding protein 2 [Crassostrea gigas]	g3bp1		XLOC-050689	0.303768	0.154	0.09	4.88e-23	[Uniprot/Swissprot]|e-value:7e-46|sp|Q6PBV6|NHP2_DANRE|H/ACA ribonucleoprotein complex subunit 2-like protein OS=Danio rerio OX=7955 GN=nhp2 PE=2 SV=1||[RefSeqProtSlim]|e-value:3e-50|CAC9452207.1|Ofus.G01722 [Owenia fusiformis]	#N/A
XLOC-025965	0.701575	0.204	0.071	7.31e-73	[Uniprot/Swissprot]|e-value:1e-56|sp|P34714|SPRC_CAEEL|SPARC OS=Caenorhabditis elegans OX=6239 GN=ost-1 PE=1 SV=1||[RefSeqProtSlim]|e-value:4e-71|CAC9650151.1|Ofus.G10938 [Owenia fusiformis]	#N/A		XLOC-062703	0.276746	0.104	0.052	4.92e-23	[Uniprot/Swissprot]|e-value:0,0|sp|Q13423|NNTM_HUMAN|NAD(P) transhydrogenase, mitochondrial OS=Homo sapiens OX=9606 GN=NNT PE=1 SV=3||[RefSeqProtSlim]|e-value:0,0|XP_025089360.1|NAD(P) transhydrogenase, mitochondrial-like [Pomacea canaliculata]	#N/A
XLOC-012300	0.552921	0.488	0.291	1.36e-72	[Uniprot/Swissprot]|e-value:1e-125|sp|P01122|RHO_APLCA|Ras-like GTP-binding protein RHO OS=Aplysia californica OX=6500 GN=RHO PE=2 SV=1||[RefSeqProtSlim]|e-value:6e-129|XP_034304815.1|ras-like GTP-binding protein RHO isoform X2 [Crassostrea gigas]	#N/A		XLOC-028248	0.26759	0.153	0.088	5.25e-23	[Uniprot/Swissprot]|e-value:2e-130|sp|Q9LZG0|ADK2_ARATH|Adenosine kinase 2 OS=Arabidopsis thaliana OX=3702 GN=ADK2 PE=1 SV=1||[RefSeqProtSlim]|e-value:5e-149|XP_034314455.1|adenosine kinase 2 isoform X1 [Crassostrea gigas]	#N/A
XLOC-015742	0.382947	0.903	0.772	1.47e-72	[Uniprot/Swissprot]|e-value:7e-62|sp|P62856|RS26_RAT|40S ribosomal protein S26 OS=Rattus norvegicus OX=10116 GN=Rps26 PE=3 SV=3||[RefSeqProtSlim]|e-value:1e-65|CAC9666535.1|Ofus.G142060 [Owenia fusiformis]	#N/A		XLOC-012730	0.374373	0.413	0.318	5.56e-23	[Uniprot/Swissprot]|e-value:3e-85|sp|Q28735|TMEDA_RABIT|Transmembrane emp24 domain-containing protein 10 OS=Oryctolagus cuniculus OX=9986 GN=TMED10 PE=1 SV=1||[RefSeqProtSlim]|e-value:2e-108|CAD5119829.1|DgyrCDS8412 [Dimorphilus gyrociliatus]	#N/A
XLOC-047073	0.36093	0.116	0.021	7.23e-72	[Uniprot/Swissprot]|no similarity||[RefSeqProtSlim]|no similarity	#N/A		XLOC-040896	0.285893	0.25	0.167	6.1e-23	[Uniprot/Swissprot]|e-value:1e-123|sp|Q5R8S2|PSB5_PONAB|Proteasome subunit beta type-5 OS=Pongo abelii OX=9601 GN=PSMB5 PE=2 SV=3||[RefSeqProtSlim]|e-value:5e-154|UCK81601.1|proteasome subunit beta type-5 [Arenicola marina]	#N/A
XLOC-009932	0.581868	0.205	0.074	7.74e-72	[Uniprot/Swissprot]|e-value:0,008|sp|Q6PCU8|NDUV3_RAT|NADH dehydrogenase [ubiquinone] flavoprotein 3, mitochondrial OS=Rattus norvegicus OX=10116 GN=Ndufv3 PE=3 SV=1||[RefSeqProtSlim]|e-value:7e-06|XP_011432511.2|NADH dehydrogenase [ubiquinone] flavoprotein 3, mitochondrial [Crassostrea gigas]	#N/A		XLOC-024950	0.272761	0.261	0.176	8.08e-23	[Uniprot/Swissprot]|e-value:4e-45|sp|Q94519|ACPM_DROME|Acyl carrier protein, mitochondrial OS=Drosophila melanogaster OX=7227 GN=ND-ACP PE=2 SV=1||[RefSeqProtSlim]|e-value:6e-54|CAC9654726.1|Ofus.G101841, partial [Owenia fusiformis]	#N/A
XLOC-053984	0.461837	0.12	0.023	1.03e-71	[Uniprot/Swissprot]|e-value:1e-78|sp|Q8K245|UVRAG_MOUSE|UV radiation resistance-associated protein OS=Mus musculus OX=10090 GN=Uvrag PE=1 SV=2||[RefSeqProtSlim]|e-value:3e-118|CAC9674119.1|Ofus.G24496 [Owenia fusiformis]	#N/A		XLOC-018550	0.238713	0.123	0.066	9.87e-23	[Uniprot/Swissprot]|e-value:3e-97|sp|Q0VC92|MGN2_BOVIN|Protein mago nashi homolog 2 OS=Bos taurus OX=9913 GN=MAGOHB PE=2 SV=1||[RefSeqProtSlim]|e-value:4e-97|XP_005099026.1|protein mago nashi homolog 2 [Aplysia californica]	#N/A
XLOC-013050	0.5439	0.247	0.1	1.13e-71	[Uniprot/Swissprot]|e-value:9e-163|sp|Q8VDM6|HNRL1_MOUSE|Heterogeneous nuclear ribonucleoprotein U-like protein 1 OS=Mus musculus OX=10090 GN=Hnrnpul1 PE=1 SV=1||[RefSeqProtSlim]|e-value:0,0|PVD25432.1|hypothetical protein C0Q70_13088 [Pomacea canaliculata]	#N/A		XLOC-025359	0.372134	0.384	0.291	1.2e-22	[Uniprot/Swissprot]|e-value:8e-105|sp|P49020|TMED2_CRIGR|Transmembrane emp24 domain-containing protein 2 (Fragment) OS=Cricetulus griseus OX=10029 GN=TMED2 PE=1 SV=1||[RefSeqProtSlim]|e-value:4e-119|CAC9554287.1|Ofus.G041698 [Owenia fusiformis]	#N/A
XLOC-013216	0.5574	0.209	0.076	1.03e-70	[Uniprot/Swissprot]|e-value:1e-45|sp|P62321|RUXF_XENLA|Small nuclear ribonucleoprotein F OS=Xenopus laevis OX=8355 GN=snrpf PE=3 SV=1||[RefSeqProtSlim]|e-value:4e-46|OWF38455.1|Small nuclear ribonucleoprotein F [Mizuhopecten yessoensis]	#N/A		XLOC-058655	0.249718	0.178	0.108	1.47e-22	[Uniprot/Swissprot]|e-value:3e-148|sp|P70195|PSB7_MOUSE|Proteasome subunit beta type-7 OS=Mus musculus OX=10090 GN=Psmb7 PE=1 SV=1||[RefSeqProtSlim]|e-value:2e-164|XP_011422410.1|proteasome subunit beta type-7 [Crassostrea gigas]	#N/A
XLOC-027412	0.503491	0.576	0.371	4.4e-70	[Uniprot/Swissprot]|e-value:0,0|sp|P63245|RACK1_RAT|Receptor of activated protein C kinase 1 OS=Rattus norvegicus OX=10116 GN=Rack1 PE=1 SV=3||[RefSeqProtSlim]|e-value:0,0|XP_011445926.1|guanine nucleotide-binding protein subunit beta-2-like 1 [Crassostrea gigas]	#N/A		XLOC-052475	0.404283	0.161	0.096	1.52e-22	[RefSeqProtSlim]|e-value:6e-78|XP_035674790.1|uncharacterized protein LOC118414705 [Branchiostoma floridae]||[Uniprot/Swissprot]|no similarity	#N/A
XLOC-047875	0.67106	0.167	0.052	1.05e-69	[Uniprot/Swissprot]|e-value:0,0|sp|Q0VA61|HYOU1_XENTR|Hypoxia up-regulated protein 1 (Fragment) OS=Xenopus tropicalis OX=8364 GN=hyou1 PE=2 SV=2||[RefSeqProtSlim]|e-value:0,0|CAC9610227.1|Ofus.G072217 [Owenia fusiformis]	#N/A		XLOC-013050	0.316855	0.247	0.166	1.76e-22	[Uniprot/Swissprot]|e-value:9e-163|sp|Q8VDM6|HNRL1_MOUSE|Heterogeneous nuclear ribonucleoprotein U-like protein 1 OS=Mus musculus OX=10090 GN=Hnrnpul1 PE=1 SV=1||[RefSeqProtSlim]|e-value:0,0|PVD25432.1|hypothetical protein C0Q70_13088 [Pomacea canaliculata]	#N/A
XLOC-062938	0.560125	0.225	0.088	1.18e-69	[Uniprot/Swissprot]|e-value:0,0|sp|Q68FQ0|TCPE_RAT|T-complex protein 1 subunit epsilon OS=Rattus norvegicus OX=10116 GN=Cct5 PE=1 SV=1||[RefSeqProtSlim]|e-value:0,0|CAC9565279.1|Ofus.G051223 [Owenia fusiformis]	#N/A		XLOC-028328	0.251435	0.718	0.643	2.28e-22	[Uniprot/Swissprot]|e-value:2e-24|sp|P45842|RL34_AEDAL|60S ribosomal protein L34 OS=Aedes albopictus OX=7160 GN=RpL34 PE=2 SV=2||[RefSeqProtSlim]|e-value:3e-35|CAD5110792.1|DgyrCDS157 [Dimorphilus gyrociliatus]	#N/A
XLOC-050428	0.572214	0.174	0.056	2.17e-69	[Uniprot/Swissprot]|e-value:1e-34|sp|Q3T0B6|C1QBP_BOVIN|Complement component 1 Q subcomponent-binding protein, mitochondrial OS=Bos taurus OX=9913 GN=C1QBP PE=2 SV=1||[RefSeqProtSlim]|e-value:2e-58|XP_035691103.1|complement component 1 Q subcomponent-binding protein, mitochondrial-like [Branchiostoma floridae]	#N/A		XLOC-027058	0.191398	0.027	0.004	2.74e-22	[Uniprot/Swissprot]|no similarity||[RefSeqProtSlim]|no similarity	#N/A
XLOC-040562	0.494462	0.507	0.309	2.93e-69	[Uniprot/Swissprot]|e-value:6e-43|sp|P80971|COX42_THUOB|Cytochrome c oxidase subunit 4 isoform 2, mitochondrial OS=Thunnus obesus OX=8241 PE=1 SV=2||[RefSeqProtSlim]|e-value:2e-79|CAD5126141.1|DgyrCDS14310 [Dimorphilus gyrociliatus]	#N/A		XLOC-005046	0.274571	0.162	0.096	2.84e-22	[Uniprot/Swissprot]|e-value:0,0|sp|P30883|TBB4_XENLA|Tubulin beta-4 chain OS=Xenopus laevis OX=8355 GN=tubb4 PE=2 SV=1||[RefSeqProtSlim]|e-value:0,0|AOV18889.1|beta-tubulin isotype 1 [Lymnaea stagnalis]	#N/A
XLOC-002008	0.521135	0.501	0.307	3.79e-69	[Uniprot/Swissprot]|e-value:5e-05|sp|Q0MQD5|NDUB4_PANTR|NADH dehydrogenase [ubiquinone] 1 beta subcomplex subunit 4 OS=Pan troglodytes OX=9598 GN=NDUFB4 PE=2 SV=3||[RefSeqProtSlim]|e-value:2e-40|PVD24906.1|hypothetical protein C0Q70_15399 [Pomacea canaliculata]	#N/A		XLOC-012913	0.31068	0.137	0.077	3.39e-22	[Uniprot/Swissprot]|e-value:4e-47|sp|B3M2I7|ARMET_DROAN|Mesencephalic astrocyte-derived neurotrophic factor homolog OS=Drosophila ananassae OX=7217 GN=Manf PE=3 SV=1||[RefSeqProtSlim]|e-value:6e-52|CAD5114289.1|DgyrCDS3431 [Dimorphilus gyrociliatus]	#N/A
XLOC-052110	0.474446	0.704	0.511	4.84e-69	[Uniprot/Swissprot]|e-value:4e-06|sp|Q96IX5|ATPMK_HUMAN|ATP synthase membrane subunit K, mitochondrial OS=Homo sapiens OX=9606 GN=ATP5MK PE=1 SV=1||[RefSeqProtSlim]|e-value:1e-04|AAH87919.1|Upregulated during skeletal muscle growth 5 [Mus musculus]	#N/A		XLOC-043675	1.93863	0.034	0.008	3.94e-22	[RefSeqProtSlim]|e-value:0,091|CAC9511420.1|Ofus.G024431 [Owenia fusiformis]||[Uniprot/Swissprot]|no similarity	#N/A
XLOC-060884	0.542915	0.081	0.007	5.19e-69	[Uniprot/Swissprot]|e-value:2e-54|sp|Q5D0E6|DALD3_HUMAN|DALR anticodon-binding domain-containing protein 3 OS=Homo sapiens OX=9606 GN=DALRD3 PE=1 SV=2||[RefSeqProtSlim]|e-value:9e-69|CAC9448177.1|Ofus.G01364 [Owenia fusiformis]	#N/A		XLOC-027412	0.277113	0.576	0.481	4.74e-22	[Uniprot/Swissprot]|e-value:0,0|sp|P63245|RACK1_RAT|Receptor of activated protein C kinase 1 OS=Rattus norvegicus OX=10116 GN=Rack1 PE=1 SV=3||[RefSeqProtSlim]|e-value:0,0|XP_011445926.1|guanine nucleotide-binding protein subunit beta-2-like 1 [Crassostrea gigas]	#N/A
XLOC-045458	0.635038	0.224	0.089	1.09e-68	[Uniprot/Swissprot]|e-value:2e-42|sp|Q9W6X3|CH10_ORYLA|10 kDa heat shock protein, mitochondrial OS=Oryzias latipes OX=8090 GN=hspe1 PE=3 SV=1||[RefSeqProtSlim]|e-value:9e-48|XP_021373742.1|10 kDa heat shock protein, mitochondrial-like [Mizuhopecten yessoensis]	#N/A		XLOC-017153	0.372287	0.136	0.077	4.77e-22	[Uniprot/Swissprot]|e-value:0,0|sp|P98160|PGBM_HUMAN|Basement membrane-specific heparan sulfate proteoglycan core protein OS=Homo sapiens OX=9606 GN=HSPG2 PE=1 SV=4||[RefSeqProtSlim]|e-value:0,0|CAC9660280.1|Ofus.G11456, partial [Owenia fusiformis]	#N/A
XLOC-036986	0.413597	0.077	0.005	2.2e-68	[Uniprot/Swissprot]|e-value:0,094|sp|Q8C3R1|BRAT1_MOUSE|BRCA1-associated ATM activator 1 OS=Mus musculus OX=10090 GN=Brat1 PE=1 SV=1||[RefSeqProtSlim]|no similarity	#N/A		XLOC-005256	0.238074	0.203	0.129	5.68e-22	[Uniprot/Swissprot]|e-value:5e-105|sp|P0CB50|PRDX1_CHICK|Peroxiredoxin-1 OS=Gallus gallus OX=9031 GN=PRDX1 PE=1 SV=1||[RefSeqProtSlim]|e-value:8e-123|CAC9569247.1|Ofus.G052404, partial [Owenia fusiformis]	#N/A
XLOC-058368	0.629452	0.302	0.145	4.18e-68	[Uniprot/Swissprot]|e-value:0,0|sp|Q61687|ATRX_MOUSE|Transcriptional regulator ATRX OS=Mus musculus OX=10090 GN=Atrx PE=1 SV=3||[RefSeqProtSlim]|e-value:0,0|PVD34662.1|hypothetical protein C0Q70_05939 [Pomacea canaliculata]	#N/A		XLOC-050820	0.244291	0.122	0.066	6.66e-22	[Uniprot/Swissprot]|e-value:0,0|sp|Q5ZJK8|TCPH_CHICK|T-complex protein 1 subunit eta OS=Gallus gallus OX=9031 GN=CCT7 PE=1 SV=1||[RefSeqProtSlim]|e-value:0,0|CAC9486434.1|Ofus.G015049, partial [Owenia fusiformis]	#N/A
XLOC-060772	0.538256	0.209	0.079	3.12e-67	[Uniprot/Swissprot]|e-value:3e-51|sp|Q93075|TATD2_HUMAN|Putative deoxyribonuclease TATDN2 OS=Homo sapiens OX=9606 GN=TATDN2 PE=1 SV=2||[RefSeqProtSlim]|e-value:9e-61|XP_034311419.1|putative deoxyribonuclease TATDN2 isoform X2 [Crassostrea gigas]	#N/A		XLOC-037539	0.26951	0.291	0.204	1.17e-21	[Uniprot/Swissprot]|e-value:1e-53|sp|Q5RA42|IF1AX_PONAB|Eukaryotic translation initiation factor 1A, X-chromosomal OS=Pongo abelii OX=9601 GN=EIF1AX PE=2 SV=3||[RefSeqProtSlim]|e-value:7e-55|XP_025096875.1|eukaryotic translation initiation factor 1A, X-chromosomal-like [Pomacea canaliculata]	#N/A
XLOC-059392	0.530066	0.188	0.066	5.43e-67	[Uniprot/Swissprot]|e-value:2e-42|sp|P62311|LSM3_MOUSE|U6 snRNA-associated Sm-like protein LSm3 OS=Mus musculus OX=10090 GN=Lsm3 PE=1 SV=2||[RefSeqProtSlim]|e-value:3e-43|XP_004068948.1|U6 snRNA-associated Sm-like protein LSm3 [Oryzias latipes]	#N/A		XLOC-045128	0.220919	0.073	0.032	1.46e-21	[Uniprot/Swissprot]|e-value:0,0|sp|Q92616|GCN1_HUMAN|eIF-2-alpha kinase activator GCN1 OS=Homo sapiens OX=9606 GN=GCN1 PE=1 SV=6||[RefSeqProtSlim]|e-value:0,0|CAC9556518.1|Ofus.G042936 [Owenia fusiformis]	#N/A
XLOC-055945	0.662179	0.225	0.092	1.11e-65	[Uniprot/Swissprot]|e-value:1e-85|sp|Q96I24|FUBP3_HUMAN|Far upstream element-binding protein 3 OS=Homo sapiens OX=9606 GN=FUBP3 PE=1 SV=2||[RefSeqProtSlim]|e-value:5e-104|XP_005093069.1|far upstream element-binding protein 2 isoform X2 [Aplysia californica]	#N/A		gene-ND3	0.334085	0.646	0.566	2.31e-21	#N/A	#N/A
XLOC-002400	0.32287	0.924	0.823	1.15e-65	[Uniprot/Swissprot]|e-value:2e-72|sp|P46405|RS12_PIG|40S ribosomal protein S12 OS=Sus scrofa OX=9823 GN=RPS12 PE=1 SV=2||[RefSeqProtSlim]|e-value:7e-83|XP_011456257.1|40S ribosomal protein S12 [Crassostrea gigas]	#N/A		XLOC-066716	0.263891	0.364	0.269	4.41e-21	[Uniprot/Swissprot]|e-value:1e-73|sp|Q5RBU8|ROA2_PONAB|Heterogeneous nuclear ribonucleoproteins A2/B1 OS=Pongo abelii OX=9601 GN=HNRNPA2B1 PE=2 SV=1||[RefSeqProtSlim]|e-value:1e-74|XP_004070518.1|heterogeneous nuclear ribonucleoprotein A1 [Oryzias latipes]	#N/A
XLOC-002736	0.428482	0.772	0.607	1.19e-65	[Uniprot/Swissprot]|e-value:1e-106|sp|Q9VTP4|R10AB_DROME|60S ribosomal protein L10a-2 OS=Drosophila melanogaster OX=7227 GN=RpL10Ab PE=1 SV=2||[RefSeqProtSlim]|e-value:8e-115|XP_019633097.1|PREDICTED: 60S ribosomal protein L10a-like [Branchiostoma belcheri]	#N/A		XLOC-066576	0.237799	0.069	0.029	4.61e-21	[Uniprot/Swissprot]|e-value:0,0|sp|P48147|PPCE_HUMAN|Prolyl endopeptidase OS=Homo sapiens OX=9606 GN=PREP PE=1 SV=2||[RefSeqProtSlim]|e-value:0,0|VDH92714.1|prolyl oligopeptidase [Mytilus galloprovincialis]	#N/A
XLOC-046382	0.553673	0.267	0.12	1.42e-65	[RefSeqProtSlim]|e-value:1e-19|CAC9669121.1|Ofus.G17194 [Owenia fusiformis]||[Uniprot/Swissprot]|no similarity	#N/A		XLOC-069045	0.355847	0.165	0.101	4.86e-21	[Uniprot/Swissprot]|e-value:4e-31|sp|P26697|GSTA3_CHICK|Glutathione S-transferase 3 OS=Gallus gallus OX=9031 PE=1 SV=2||[RefSeqProtSlim]|e-value:4e-73|AEI70672.1|GST-alpha, partial [Perinereis nuntia]	#N/A
XLOC-020904	0.427531	0.722	0.528	2.61e-65	[Uniprot/Swissprot]|e-value:1e-130|sp|A8D8X1|RL10_SHEEP|60S ribosomal protein L10 OS=Ovis aries OX=9940 GN=RPL10 PE=2 SV=1||[RefSeqProtSlim]|e-value:8e-138|XP_011439108.1|60S ribosomal protein L10 [Crassostrea gigas]	#N/A		XLOC-058887	0.326107	0.091	0.045	5.88e-21	[Uniprot/Swissprot]|e-value:0,0|sp|P79403|GANAB_PIG|Neutral alpha-glucosidase AB OS=Sus scrofa OX=9823 GN=GANAB PE=1 SV=1||[RefSeqProtSlim]|e-value:0,0|CAC9635396.1|Ofus.G091724 [Owenia fusiformis]	#N/A
XLOC-055958	0.455811	0.728	0.544	1.54e-64	[Uniprot/Swissprot]|e-value:3e-144|sp|Q26481|RL5_STYCL|60S ribosomal protein L5 OS=Styela clava OX=7725 GN=RPL5 PE=3 SV=3||[RefSeqProtSlim]|e-value:5e-149|XP_011442101.1|60S ribosomal protein L5 [Crassostrea gigas]	#N/A		XLOC-025430	0.255839	0.209	0.135	6.56e-21	[Uniprot/Swissprot]|e-value:6e-131|sp|Q8BH95|ECHM_MOUSE|Enoyl-CoA hydratase, mitochondrial OS=Mus musculus OX=10090 GN=Echs1 PE=1 SV=1||[RefSeqProtSlim]|e-value:5e-162|VDI45087.1|Hypothetical predicted protein [Mytilus galloprovincialis]	#N/A
XLOC-027132	0.495389	0.12	0.028	2.7e-64	[Uniprot/Swissprot]|e-value:0,0|sp|Q6TH15|EIF3D_DANRE|Eukaryotic translation initiation factor 3 subunit D OS=Danio rerio OX=7955 GN=eif3d PE=2 SV=1||[RefSeqProtSlim]|e-value:0,0|XP_011432044.2|eukaryotic translation initiation factor 3 subunit D-like [Crassostrea gigas]	#N/A		XLOC-045288	0.268655	0.088	0.043	7.56e-21	[Uniprot/Swissprot]|e-value:3e-160|sp|Q3B8Q1|DDX21_RAT|Nucleolar RNA helicase 2 OS=Rattus norvegicus OX=10116 GN=Ddx21 PE=2 SV=1||[RefSeqProtSlim]|e-value:0,0|CAC9644945.1|Ofus.G1064 [Owenia fusiformis]	#N/A
XLOC-022172	1.29028	0.334	0.182	1.07e-63	[Uniprot/Swissprot]|e-value:6e-09|sp|Q91775|FABPI_XENLA|Fatty acid-binding protein, intestinal OS=Xenopus laevis OX=8355 GN=fabp2 PE=2 SV=2||[RefSeqProtSlim]|e-value:6e-96|QBA88387.1|Fatty acid binding protein [Platynereis dumerilii]	#N/A		XLOC-040562	0.266576	0.507	0.413	7.91e-21	[Uniprot/Swissprot]|e-value:6e-43|sp|P80971|COX42_THUOB|Cytochrome c oxidase subunit 4 isoform 2, mitochondrial OS=Thunnus obesus OX=8241 PE=1 SV=2||[RefSeqProtSlim]|e-value:2e-79|CAD5126141.1|DgyrCDS14310 [Dimorphilus gyrociliatus]	#N/A
XLOC-038428	0.485339	0.55	0.35	1.85e-63	[Uniprot/Swissprot]|e-value:0,0|sp|P49165|RL4_URECA|60S ribosomal protein L4 OS=Urechis caupo OX=6431 GN=RPL4 PE=2 SV=1||[RefSeqProtSlim]|e-value:0,0|CAD5118544.1|DgyrCDS7232 [Dimorphilus gyrociliatus]	#N/A		XLOC-040908	0.255352	0.188	0.119	1.13e-20	[Uniprot/Swissprot]|e-value:2e-141|sp|Q9PTW9|PSA7_CARAU|Proteasome subunit alpha type-7 OS=Carassius auratus OX=7957 GN=psma7 PE=2 SV=1||[RefSeqProtSlim]|e-value:2e-149|UCK81650.1|proteasome subunit alpha-type 7 [Arenicola marina]	#N/A
XLOC-058432	0.639893	0.462	0.286	1.93e-63	[Uniprot/Swissprot]|e-value:1e-18|sp|Q5M9I5|QCR6_RAT|Cytochrome b-c1 complex subunit 6, mitochondrial OS=Rattus norvegicus OX=10116 GN=Uqcrh PE=3 SV=1||[RefSeqProtSlim]|e-value:5e-21|XP_005110018.1|cytochrome b-c1 complex subunit 6, mitochondrial [Aplysia californica]	#N/A		XLOC-001716	0.197272	0.082	0.038	1.4e-20	[Uniprot/Swissprot]|e-value:5e-11|sp|Q8VI93|OAS3_MOUSE|2'-5'-oligoadenylate synthase 3 OS=Mus musculus OX=10090 GN=Oas3 PE=1 SV=1||[RefSeqProtSlim]|e-value:3e-11|XP_034331750.1|2'-5'-oligoadenylate synthase 1-like isoform X2 [Crassostrea gigas]	#N/A
XLOC-003500	0.341084	0.936	0.851	4.95e-63	[Uniprot/Swissprot]|e-value:7e-68|sp|P49666|RL21_PIG|60S ribosomal protein L21 OS=Sus scrofa OX=9823 GN=RPL21 PE=1 SV=3||[RefSeqProtSlim]|e-value:6e-75|VDI21785.1|large subunit ribosomal protein L21e [Mytilus galloprovincialis]	#N/A		XLOC-045480	0.288377	0.087	0.042	1.88e-20	[Uniprot/Swissprot]|e-value:1e-99|sp|Q5SF07|IF2B2_MOUSE|Insulin-like growth factor 2 mRNA-binding protein 2 OS=Mus musculus OX=10090 GN=Igf2bp2 PE=1 SV=1||[RefSeqProtSlim]|e-value:3e-135|XP_016844587.1|insulin-like growth factor 2 mRNA-binding protein 1 isoform X5 [Nasonia vitripennis]	#N/A
XLOC-009860	0.511269	0.208	0.081	5.07e-63	[Uniprot/Swissprot]|e-value:5e-37|sp|Q14151|SAFB2_HUMAN|Scaffold attachment factor B2 OS=Homo sapiens OX=9606 GN=SAFB2 PE=1 SV=1||[RefSeqProtSlim]|e-value:5e-40|AAH71396.1|Safb protein, partial [Danio rerio]	#N/A		XLOC-045151	0.335253	0.128	0.072	2.19e-20	[Uniprot/Swissprot]|e-value:0,0|sp|P24643|CALX_CANLF|Calnexin OS=Canis lupus familiaris OX=9615 GN=CANX PE=1 SV=3||[RefSeqProtSlim]|e-value:0,0|OWF46265.1|Calnexin [Mizuhopecten yessoensis]	#N/A
XLOC-020920	0.499968	0.358	0.191	1.72e-62	[Uniprot/Swissprot]|e-value:2e-52|sp|P62323|SMD3_XENLA|Small nuclear ribonucleoprotein Sm D3 OS=Xenopus laevis OX=8355 GN=snrpd3 PE=2 SV=1||[RefSeqProtSlim]|e-value:1e-54|XP_011451729.1|small nuclear ribonucleoprotein Sm D3 [Crassostrea gigas]	#N/A		XLOC-024209	0.214427	0.045	0.015	3.15e-20	[Uniprot/Swissprot]|e-value:0,0|sp|Q8BKC5|IPO5_MOUSE|Importin-5 OS=Mus musculus OX=10090 GN=Ipo5 PE=1 SV=3||[RefSeqProtSlim]|e-value:0,0|OWF47177.1|Importin-5 [Mizuhopecten yessoensis]	#N/A
XLOC-020927	0.41489	0.914	0.838	2.36e-62	[Uniprot/Swissprot]|e-value:8e-79|sp|P91791|PPIA_HEMPU|Peptidyl-prolyl cis-trans isomerase OS=Hemicentrotus pulcherrimus OX=7650 PE=2 SV=1||[RefSeqProtSlim]|e-value:2e-80|XP_004072879.3|peptidyl-prolyl cis-trans isomerase [Oryzias latipes]	#N/A		XLOC-010029	0.25853	0.262	0.18	3.44e-20	[Uniprot/Swissprot]|e-value:5e-64|sp|O46638|FKBP3_RABIT|Peptidyl-prolyl cis-trans isomerase FKBP3 OS=Oryctolagus cuniculus OX=9986 GN=FKBP3 PE=2 SV=2||[RefSeqProtSlim]|e-value:1e-63|XP_004083562.1|peptidyl-prolyl cis-trans isomerase FKBP3 [Oryzias latipes]	#N/A
XLOC-027512	0.62259	0.074	0.006	3.53e-62	[Uniprot/Swissprot]|e-value:0,096|sp|Q99742|NPAS1_HUMAN|Neuronal PAS domain-containing protein 1 OS=Homo sapiens OX=9606 GN=NPAS1 PE=2 SV=2||[RefSeqProtSlim]|no similarity	#N/A		XLOC-019027	0.357625	0.096	0.049	3.68e-20	[Uniprot/Swissprot]|e-value:6e-131|sp|Q5R574|MSMO1_PONAB|Methylsterol monooxygenase 1 OS=Pongo abelii OX=9601 GN=MSMO1 PE=2 SV=1||[RefSeqProtSlim]|e-value:2e-131|XP_005100655.1|methylsterol monooxygenase 1 [Aplysia californica]	#N/A
XLOC-058204	0.537417	0.308	0.153	9.49e-62	[Uniprot/Swissprot]|no similarity||[RefSeqProtSlim]|no similarity	#N/A		XLOC-019197	0.431859	0.099	0.051	3.85e-20	[RefSeqProtSlim]|e-value:3e-10|XP_035694674.1|uncharacterized protein LOC118428669 [Branchiostoma floridae]||[Uniprot/Swissprot]|no similarity	#N/A
XLOC-002872	0.41845	0.737	0.55	1.25e-61	[Uniprot/Swissprot]|e-value:4e-161|sp|Q95V34|RS4_SPOFR|40S ribosomal protein S4 OS=Spodoptera frugiperda OX=7108 GN=RpS4 PE=2 SV=1||[RefSeqProtSlim]|e-value:2e-158|XP_019646943.1|PREDICTED: 40S ribosomal protein S4, X isoform-like [Branchiostoma belcheri]	#N/A		XLOC-012847	0.234282	0.13	0.074	5e-20	[Uniprot/Swissprot]|e-value:4e-31|sp|P16254|SRP14_MOUSE|Signal recognition particle 14 kDa protein OS=Mus musculus OX=10090 GN=Srp14 PE=1 SV=1||[RefSeqProtSlim]|e-value:5e-43|CAC9641374.1|Ofus.G092721, partial [Owenia fusiformis]	#N/A
XLOC-047243	1.12168	0.343	0.193	1.54e-61	[Uniprot/Swissprot]|e-value:1e-14|sp|O43866|CD5L_HUMAN|CD5 antigen-like OS=Homo sapiens OX=9606 GN=CD5L PE=1 SV=1||[RefSeqProtSlim]|e-value:6e-18|XP_017213893.1|lysyl oxidase homolog 4-like [Danio rerio]	#N/A		XLOC-067900	0.238046	0.733	0.657	5.12e-20	[Uniprot/Swissprot]|e-value:5e-123|sp|Q8WQI5|RS8_SPOFR|40S ribosomal protein S8 OS=Spodoptera frugiperda OX=7108 GN=RpS8 PE=2 SV=1||[RefSeqProtSlim]|e-value:8e-121|XP_035658935.1|40S ribosomal protein S8-like [Branchiostoma floridae]	#N/A
XLOC-027189	0.452282	0.198	0.076	1.61e-61	[Uniprot/Swissprot]|e-value:0,0|sp|Q6PFQ2|EIF3C_DANRE|Eukaryotic translation initiation factor 3 subunit C OS=Danio rerio OX=7955 GN=eif3c PE=1 SV=1||[RefSeqProtSlim]|e-value:0,0|VDI13314.1|translation initiation factor 3 subunit C [Mytilus galloprovincialis]	#N/A		XLOC-033654	0.0898795	0.013	0	5.28e-20	[Uniprot/Swissprot]|no similarity||[RefSeqProtSlim]|no similarity	#N/A
XLOC-025198	0.436597	0.678	0.489	5.03e-61	[Uniprot/Swissprot]|e-value:4e-57|sp|P62752|RL23A_RAT|60S ribosomal protein L23a OS=Rattus norvegicus OX=10116 GN=Rpl23a PE=2 SV=1||[RefSeqProtSlim]|e-value:2e-63|XP_005094951.1|60S ribosomal protein L23a [Aplysia californica]	#N/A		XLOC-055958	0.238076	0.728	0.653	6.46e-20	[Uniprot/Swissprot]|e-value:3e-144|sp|Q26481|RL5_STYCL|60S ribosomal protein L5 OS=Styela clava OX=7725 GN=RPL5 PE=3 SV=3||[RefSeqProtSlim]|e-value:5e-149|XP_011442101.1|60S ribosomal protein L5 [Crassostrea gigas]	#N/A
XLOC-005224	0.612708	0.337	0.181	7.67e-61	[Uniprot/Swissprot]|e-value:9e-103|sp|P26256|ANX12_HYDVU|Annexin-B12 OS=Hydra vulgaris OX=6087 GN=ANXB12 PE=1 SV=1||[RefSeqProtSlim]|e-value:2e-120|XP_019645183.1|PREDICTED: annexin A7-like isoform X2 [Branchiostoma belcheri]	#N/A		XLOC-059906	0.227878	0.08	0.037	9.62e-20	[Uniprot/Swissprot]|e-value:8e-93|sp|Q5S1U6|IFRD1_PIG|Interferon-related developmental regulator 1 OS=Sus scrofa OX=9823 GN=IFRD1 PE=2 SV=1||[RefSeqProtSlim]|e-value:2e-126|CAC9485724.1|Ofus.G014927 [Owenia fusiformis]	#N/A
XLOC-054005	1.36688	0.188	0.073	1.01e-60	[Uniprot/Swissprot]|e-value:7e-06|sp|Q5XII0|EPDR1_RAT|Mammalian ependymin-related protein 1 OS=Rattus norvegicus OX=10116 GN=Epdr1 PE=1 SV=1||[RefSeqProtSlim]|e-value:4e-29|QBA88394.1|Ependymin-related protein 4.9, partial [Platynereis dumerilii]	#N/A		XLOC-009597	0.237225	0.25	0.171	1.03e-19	[Uniprot/Swissprot]|e-value:4e-31|sp|Q7T2B9|MTPN_DANRE|Myotrophin OS=Danio rerio OX=7955 GN=mtpn PE=3 SV=1||[RefSeqProtSlim]|e-value:3e-34|XP_623750.2|myotrophin [Apis mellifera]	#N/A
XLOC-021286	0.556362	0.303	0.152	1.35e-60	[Uniprot/Swissprot]|e-value:4e-04|sp|Q3U0V1|FUBP2_MOUSE|Far upstream element-binding protein 2 OS=Mus musculus OX=10090 GN=Khsrp PE=1 SV=2||[RefSeqProtSlim]|e-value:7e-10|PVD22686.1|hypothetical protein C0Q70_15941 [Pomacea canaliculata]	#N/A		XLOC-003903	0.232471	0.109	0.058	1.24e-19	[Uniprot/Swissprot]|e-value:1e-11|sp|P09485|LPS1A_LYTPI|Calcium-binding protein LPS1-alpha OS=Lytechinus pictus OX=7653 PE=2 SV=2||[RefSeqProtSlim]|e-value:1e-23|CAD5119442.1|DgyrCDS8052 [Dimorphilus gyrociliatus]	#N/A
XLOC-002947	0.501452	0.675	0.501	2.13e-60	[Uniprot/Swissprot]|e-value:4e-19|sp|P80977|CX6C1_THUOB|Cytochrome c oxidase subunit 6C-1 OS=Thunnus obesus OX=8241 PE=1 SV=2||[RefSeqProtSlim]|e-value:4e-24|CAD5125227.1|DgyrCDS13466 [Dimorphilus gyrociliatus]	#N/A		XLOC-038813	0.211529	0.147	0.087	1.31e-19	[Uniprot/Swissprot]|e-value:1e-154|sp|Q9XSJ0|UCHL5_BOVIN|Ubiquitin carboxyl-terminal hydrolase isozyme L5 OS=Bos taurus OX=9913 GN=UCHL5 PE=2 SV=1||[RefSeqProtSlim]|e-value:2e-173|CAC9625989.1|Ofus.G083419, partial [Owenia fusiformis]	#N/A
XLOC-060792	0.511125	0.426	0.251	4.68e-60	[RefSeqProtSlim]|e-value:7e-04|CRL05355.1|CLUMA_CG018275, isoform A [Clunio marinus]||[Uniprot/Swissprot]|no similarity	#N/A		XLOC-004343	0.270646	0.2	0.13	1.33e-19	[Uniprot/Swissprot]|e-value:3e-10|sp|Q9Y3Y2|CHTOP_HUMAN|Chromatin target of PRMT1 protein OS=Homo sapiens OX=9606 GN=CHTOP PE=1 SV=2||[RefSeqProtSlim]|e-value:2e-19|OWF41350.1|Chromatin target of PRMT1 protein [Mizuhopecten yessoensis]	#N/A
XLOC-067398	0.899944	0.156	0.052	1.15e-59	[Uniprot/Swissprot]|e-value:2e-24|sp|Q6NZL0|SOGA3_MOUSE|Protein SOGA3 OS=Mus musculus OX=10090 GN=Soga3 PE=1 SV=2||[RefSeqProtSlim]|e-value:6e-108|CAC9662141.1|Ofus.G112465 [Owenia fusiformis]	#N/A		XLOC-025966	0.325852	0.246	0.17	1.4e-19	[Uniprot/Swissprot]|e-value:4e-54|sp|Q5R9L3|G3BP2_PONAB|Ras GTPase-activating protein-binding protein 2 OS=Pongo abelii OX=9601 GN=G3BP2 PE=2 SV=1||[RefSeqProtSlim]|e-value:1e-109|XP_011454471.1|ras GTPase-activating protein-binding protein 2 [Crassostrea gigas]	g3bp1
XLOC-005294	0.477822	0.349	0.187	1.47e-59	[Uniprot/Swissprot]|e-value:8e-58|sp|P80912|HINT1_RABIT|Histidine triad nucleotide-binding protein 1 OS=Oryctolagus cuniculus OX=9986 GN=HINT1 PE=1 SV=2||[RefSeqProtSlim]|e-value:4e-69|XP_035670418.1|histidine triad nucleotide-binding protein 1-like isoform X4 [Branchiostoma floridae]	#N/A		XLOC-038348	0.252296	0.173	0.108	1.71e-19	[Uniprot/Swissprot]|e-value:1e-37|sp|Q2PFU1|HYPK_MACFA|Huntingtin-interacting protein K OS=Macaca fascicularis OX=9541 GN=HYPK PE=2 SV=1||[RefSeqProtSlim]|e-value:6e-46|PVD36373.1|hypothetical protein C0Q70_03355 [Pomacea canaliculata]	#N/A
XLOC-051584	0.675451	0.473	0.294	1.53e-59	[Uniprot/Swissprot]|e-value:0,055|sp|Q09666|AHNK_HUMAN|Neuroblast differentiation-associated protein AHNAK OS=Homo sapiens OX=9606 GN=AHNAK PE=1 SV=2||[RefSeqProtSlim]|e-value:0,002|XP_019645757.1|PREDICTED: LOW QUALITY PROTEIN: neuroblast differentiation-associated protein AHNAK-like [Branchiostoma belcheri]	#N/A		XLOC-046607	0.211222	0.066	0.028	1.92e-19	[Uniprot/Swissprot]|e-value:4e-135|sp|Q8I1F4|FBRL_DROER|rRNA 2'-O-methyltransferase fibrillarin OS=Drosophila erecta OX=7220 GN=Fib PE=3 SV=1||[RefSeqProtSlim]|e-value:5e-143|VDI37700.1|rRNA 2'-O-methyltransferase fibrillarin [Mytilus galloprovincialis]	#N/A
XLOC-002745	0.524762	0.679	0.508	1.79e-59	[Uniprot/Swissprot]|e-value:4e-15|sp|P00430|COX7C_BOVIN|Cytochrome c oxidase subunit 7C, mitochondrial OS=Bos taurus OX=9913 GN=COX7C PE=1 SV=3||[RefSeqProtSlim]|e-value:6e-17|CRK95322.1|CLUMA_CG008637, isoform A [Clunio marinus]	#N/A		XLOC-024210	0.27722	0.511	0.415	2.44e-19	[Uniprot/Swissprot]|e-value:0,0|sp|Q8JFP1|IF4A2_CHICK|Eukaryotic initiation factor 4A-II OS=Gallus gallus OX=9031 GN=EIF4A2 PE=2 SV=1||[RefSeqProtSlim]|e-value:0,0|CAC9663344.1|Ofus.G121672 [Owenia fusiformis]	#N/A
XLOC-001994	0.597224	0.151	0.048	3.13e-59	[Uniprot/Swissprot]|e-value:4e-42|sp|Q99LJ6|GPX7_MOUSE|Glutathione peroxidase 7 OS=Mus musculus OX=10090 GN=Gpx7 PE=1 SV=1||[RefSeqProtSlim]|e-value:1e-50|CAD5116842.1|unnamed protein product [Dimorphilus gyrociliatus]	#N/A		XLOC-053984	0.222322	0.12	0.067	3.15e-19	[Uniprot/Swissprot]|e-value:1e-78|sp|Q8K245|UVRAG_MOUSE|UV radiation resistance-associated protein OS=Mus musculus OX=10090 GN=Uvrag PE=1 SV=2||[RefSeqProtSlim]|e-value:3e-118|CAC9674119.1|Ofus.G24496 [Owenia fusiformis]	#N/A
XLOC-025162	0.4936	0.192	0.074	4.91e-59	[Uniprot/Swissprot]|e-value:2e-08|sp|P20397|NUCL_XENLA|Nucleolin OS=Xenopus laevis OX=8355 GN=ncl PE=2 SV=3||[RefSeqProtSlim]|e-value:3e-26|XP_025101484.1|glutamic acid-rich protein-like [Pomacea canaliculata]	#N/A		XLOC-012257	0.246038	0.159	0.098	3.29e-19	[Uniprot/Swissprot]|e-value:2e-104|sp|Q9QY36|NAA10_MOUSE|N-alpha-acetyltransferase 10 OS=Mus musculus OX=10090 GN=Naa10 PE=1 SV=1||[RefSeqProtSlim]|e-value:2e-107|XP_005109414.1|N-alpha-acetyltransferase 10 isoform X1 [Aplysia californica]	#N/A
XLOC-025135	0.448275	0.967	0.928	1.04e-58	[Uniprot/Swissprot]|e-value:6e-60|sp|Q78P75|DYL2_RAT|Dynein light chain 2, cytoplasmic OS=Rattus norvegicus OX=10116 GN=Dynll2 PE=1 SV=1||[RefSeqProtSlim]|e-value:3e-61|XP_032453633.1|dynein light chain A isoform X1 [Nasonia vitripennis]	#N/A		XLOC-056510	0.599318	0.249	0.176	3.3e-19	[Uniprot/Swissprot]|no similarity||[RefSeqProtSlim]|no similarity	#N/A
XLOC-013299	0.495611	0.168	0.059	1.8e-58	[Uniprot/Swissprot]|e-value:0,0|sp|Q14204|DYHC1_HUMAN|Cytoplasmic dynein 1 heavy chain 1 OS=Homo sapiens OX=9606 GN=DYNC1H1 PE=1 SV=5||[RefSeqProtSlim]|e-value:0,0|AUG84427.1|dynein heavy chain 1 [Platynereis dumerilii]	#N/A		XLOC-022091	0.313411	0.079	0.037	4.13e-19	[Uniprot/Swissprot]|e-value:0,041|sp|Q17QR8|HARB1_BOVIN|Putative nuclease HARBI1 OS=Bos taurus OX=9913 GN=HARBI1 PE=2 SV=1||[RefSeqProtSlim]|e-value:5e-55|VDH91678.1|Hypothetical predicted protein, partial [Mytilus galloprovincialis]	#N/A
XLOC-028086	0.577152	0.18	0.067	2.16e-58	[Uniprot/Swissprot]|e-value:1e-11|sp|O70157|TOP3A_MOUSE|DNA topoisomerase 3-alpha OS=Mus musculus OX=10090 GN=Top3a PE=2 SV=1||[RefSeqProtSlim]|e-value:7e-31|XP_034311164.1|DNA topoisomerase 3-alpha isoform X2 [Crassostrea gigas]	#N/A		XLOC-034018	0.247314	0.121	0.068	5.41e-19	[RefSeqProtSlim]|e-value:0,092|XP_035680984.1|uncharacterized protein LOC118418949 [Branchiostoma floridae]||[Uniprot/Swissprot]|no similarity	#N/A
XLOC-037524	0.472712	0.58	0.4	2.55e-58	[Uniprot/Swissprot]|e-value:1e-51|sp|Q94516|AT5F1_DROME|ATP synthase subunit b, mitochondrial OS=Drosophila melanogaster OX=7227 GN=ATPsynB PE=2 SV=2||[RefSeqProtSlim]|e-value:6e-89|AOR07060.1|mitochondrial ATP synthase subunit b precursor [Mesenchytraeus solifugus]	#N/A		XLOC-051547	0.249986	0.237	0.161	5.65e-19	[Uniprot/Swissprot]|no similarity||[RefSeqProtSlim]|no similarity	#N/A
XLOC-000598	0.452602	0.171	0.06	3.22e-58	[Uniprot/Swissprot]|e-value:0,0|sp|P36956|SRBP1_HUMAN|Sterol regulatory element-binding protein 1 OS=Homo sapiens OX=9606 GN=SREBF1 PE=1 SV=2||[RefSeqProtSlim]|e-value:0,0|CAC9536302.1|Ofus.G033243 [Owenia fusiformis]	#N/A		XLOC-037958	0.236872	0.107	0.058	7.7e-19	[Uniprot/Swissprot]|e-value:1e-74|sp|Q15382|RHEB_HUMAN|GTP-binding protein Rheb OS=Homo sapiens OX=9606 GN=RHEB PE=1 SV=1||[RefSeqProtSlim]|e-value:3e-79|XP_008202453.1|GTP-binding protein Rheb homolog [Nasonia vitripennis]	#N/A
XLOC-050169	0.352336	0.844	0.691	3.99e-58	[Uniprot/Swissprot]|e-value:5e-51|sp|P46779|RL28_HUMAN|60S ribosomal protein L28 OS=Homo sapiens OX=9606 GN=RPL28 PE=1 SV=3||[RefSeqProtSlim]|e-value:3e-58|CAC9625619.1|Ofus.G083310 [Owenia fusiformis]	#N/A		XLOC-037465	0.259592	0.193	0.126	7.7e-19	[Uniprot/Swissprot]|e-value:4e-46|sp|Q9CQQ8|LSM7_MOUSE|U6 snRNA-associated Sm-like protein LSm7 OS=Mus musculus OX=10090 GN=Lsm7 PE=1 SV=1||[RefSeqProtSlim]|e-value:5e-53|VDI82162.1|U6 snRNA-associated Sm-like protein LSm7 [Mytilus galloprovincialis]	#N/A
XLOC-012943	0.412951	0.31	0.156	4.56e-58	[Uniprot/Swissprot]|e-value:2e-16|sp|Q8NF91|SYNE1_HUMAN|Nesprin-1 OS=Homo sapiens OX=9606 GN=SYNE1 PE=1 SV=4||[RefSeqProtSlim]|e-value:2e-102|CAC9631499.1|Ofus.G091050 [Owenia fusiformis]	#N/A		XLOC-002434	0.268672	0.551	0.462	8.81e-19	[Uniprot/Swissprot]|e-value:2e-47|sp|P68106|FKB1B_HUMAN|Peptidyl-prolyl cis-trans isomerase FKBP1B OS=Homo sapiens OX=9606 GN=FKBP1B PE=1 SV=2||[RefSeqProtSlim]|e-value:1e-50|XP_012946627.1|FK506-binding protein 1 [Aplysia californica]	#N/A
XLOC-014536	0.447726	0.125	0.033	5.9e-58	[Uniprot/Swissprot]|e-value:2e-47|sp|O08583|THOC4_MOUSE|THO complex subunit 4 OS=Mus musculus OX=10090 GN=Alyref PE=1 SV=3||[RefSeqProtSlim]|e-value:9e-49|CAC9656562.1|Ofus.G102226 [Owenia fusiformis]	#N/A		XLOC-052291	0.277498	0.183	0.119	1.75e-18	[Uniprot/Swissprot]|e-value:2e-47|sp|P78417|GSTO1_HUMAN|Glutathione S-transferase omega-1 OS=Homo sapiens OX=9606 GN=GSTO1 PE=1 SV=2||[RefSeqProtSlim]|e-value:4e-74|AEI70675.1|GST-omega, partial [Perinereis nuntia]	#N/A
XLOC-059080	0.487289	0.139	0.042	6.81e-58	[Uniprot/Swissprot]|e-value:0,0|sp|Q9GMB8|SYSC_BOVIN|Serine--tRNA ligase, cytoplasmic OS=Bos taurus OX=9913 GN=SARS1 PE=2 SV=3||[RefSeqProtSlim]|e-value:0,0|OWF55601.1|Serine--tRNA ligase, cytoplasmic [Mizuhopecten yessoensis]	#N/A		XLOC-028163	0.231943	0.128	0.074	1.87e-18	[Uniprot/Swissprot]|e-value:2e-120|sp|O77460|IPYR_DROME|Inorganic pyrophosphatase OS=Drosophila melanogaster OX=7227 GN=Nurf-38 PE=1 SV=3||[RefSeqProtSlim]|e-value:2e-140|XP_034314805.1|inorganic pyrophosphatase [Crassostrea gigas]	#N/A
XLOC-058638	0.513502	0.067	0.005	7.47e-58	[RefSeqProtSlim]|e-value:6e-06|CAC9664385.1|Ofus.G13553 [Owenia fusiformis]||[Uniprot/Swissprot]|no similarity	#N/A		XLOC-055170	0.170437	0.086	0.042	1.98e-18	[Uniprot/Swissprot]|e-value:4e-34|sp|P59083|PHP14_PIG|14 kDa phosphohistidine phosphatase OS=Sus scrofa OX=9823 GN=PHPT1 PE=1 SV=2||[RefSeqProtSlim]|e-value:3e-43|CAC9665047.1|Ofus.G131915 [Owenia fusiformis]	#N/A
XLOC-060046	0.443586	0.354	0.193	1.16e-57	[Uniprot/Swissprot]|e-value:4e-109|sp|Q28C65|EIF3K_XENTR|Eukaryotic translation initiation factor 3 subunit K OS=Xenopus tropicalis OX=8364 GN=eif3k PE=2 SV=1||[RefSeqProtSlim]|e-value:3e-112|CAC9629217.1|Ofus.G09583 [Owenia fusiformis]	#N/A		XLOC-043864	0.202696	0.097	0.051	1.99e-18	[Uniprot/Swissprot]|e-value:0,0|sp|O60551|NMT2_HUMAN|Glycylpeptide N-tetradecanoyltransferase 2 OS=Homo sapiens OX=9606 GN=NMT2 PE=1 SV=1||[RefSeqProtSlim]|e-value:0,0|VDI73618.1|ribosome assembly protein 1 [Mytilus galloprovincialis]	#N/A
XLOC-039401	0.505913	0.168	0.059	1.16e-57	[Uniprot/Swissprot]|e-value:1e-06|sp|Q801F8|DMRT1_ORYLA|Doublesex- and mab-3-related transcription factor 1 OS=Oryzias latipes OX=8090 GN=dmrt1 PE=2 SV=1||[RefSeqProtSlim]|e-value:1e-99|QBA88392.1|Doublesex- and mab-3-related transcription factor 1-like-2, partial [Platynereis dumerilii]	#N/A		XLOC-039265	0.238808	0.131	0.076	2e-18	[Uniprot/Swissprot]|no similarity||[RefSeqProtSlim]|no similarity	#N/A
XLOC-013380	0.46872	0.221	0.095	1.41e-57	[Uniprot/Swissprot]|e-value:3e-121|sp|P25788|PSA3_HUMAN|Proteasome subunit alpha type-3 OS=Homo sapiens OX=9606 GN=PSMA3 PE=1 SV=2||[RefSeqProtSlim]|e-value:9e-125|XP_025104869.1|proteasome subunit alpha type-3-like [Pomacea canaliculata]	#N/A		XLOC-004634	0.314058	0.096	0.05	2.06e-18	[Uniprot/Swissprot]|e-value:0,0|sp|Q15392|DHC24_HUMAN|Delta(24)-sterol reductase OS=Homo sapiens OX=9606 GN=DHCR24 PE=1 SV=2||[RefSeqProtSlim]|e-value:0,0|CAC9564290.1|Ofus.G05941 [Owenia fusiformis]	#N/A
XLOC-060113	0.507893	0.234	0.104	1.54e-57	[Uniprot/Swissprot]|e-value:4e-36|sp|Q07984|SSRD_RAT|Translocon-associated protein subunit delta OS=Rattus norvegicus OX=10116 GN=Ssr4 PE=2 SV=1||[RefSeqProtSlim]|e-value:2e-57|XP_005089918.1|translocon-associated protein subunit delta [Aplysia californica]	#N/A		XLOC-041085	0.216813	0.126	0.072	2.17e-18	[Uniprot/Swissprot]|e-value:5e-138|sp|Q3ZBD0|PSMD7_BOVIN|26S proteasome non-ATPase regulatory subunit 7 OS=Bos taurus OX=9913 GN=PSMD7 PE=2 SV=1||[RefSeqProtSlim]|e-value:9e-143|UCK81614.1|26S proteasome non-ATPase regulatory subunit 7 [Arenicola marina]	#N/A
XLOC-036005	0.45313	0.499	0.314	2.94e-57	[Uniprot/Swissprot]|e-value:1e-144|sp|P81004|VDAC2_XENLA|Voltage-dependent anion-selective channel protein 2 OS=Xenopus laevis OX=8355 GN=vdac2 PE=1 SV=1||[RefSeqProtSlim]|e-value:3e-161|QQL94313.1|voltage-dependent anion channel [Urechis unicinctus]	#N/A		XLOC-003161	0.259892	0.122	0.07	2.43e-18	[Uniprot/Swissprot]|e-value:3e-20|sp|Q8C854|MYEF2_MOUSE|Myelin expression factor 2 OS=Mus musculus OX=10090 GN=Myef2 PE=1 SV=1||[RefSeqProtSlim]|e-value:1e-42|XP_025077573.1|myelin expression factor 2-like [Pomacea canaliculata]	#N/A
XLOC-015755	0.447913	0.059	0.002	3.81e-57	[Uniprot/Swissprot]|e-value:1e-07|sp|P42664|UVS2_XENLA|Embryonic protein UVS.2 OS=Xenopus laevis OX=8355 PE=2 SV=2||[RefSeqProtSlim]|e-value:9e-06|XP_035671068.1|enteropeptidase-like [Branchiostoma floridae]	#N/A		XLOC-067994	0.176881	0.057	0.023	2.91e-18	[Uniprot/Swissprot]|e-value:2e-110|sp|Q290A8|KAD2_DROPS|Adenylate kinase OS=Drosophila pseudoobscura pseudoobscura OX=46245 GN=Adk2 PE=3 SV=2||[RefSeqProtSlim]|e-value:8e-123|XP_005099746.1|adenylate kinase [Aplysia californica]	#N/A
XLOC-002434	0.434932	0.551	0.364	4.51e-57	[Uniprot/Swissprot]|e-value:2e-47|sp|P68106|FKB1B_HUMAN|Peptidyl-prolyl cis-trans isomerase FKBP1B OS=Homo sapiens OX=9606 GN=FKBP1B PE=1 SV=2||[RefSeqProtSlim]|e-value:1e-50|XP_012946627.1|FK506-binding protein 1 [Aplysia californica]	#N/A		XLOC-002292	0.277228	0.222	0.151	3.22e-18	[Uniprot/Swissprot]|e-value:5e-79|sp|Q5RCG9|PFD3_PONAB|Prefoldin subunit 3 OS=Pongo abelii OX=9601 GN=VBP1 PE=2 SV=1||[RefSeqProtSlim]|e-value:4e-91|CAC9493660.1|Ofus.G02910 [Owenia fusiformis]	#N/A
XLOC-047092	0.560708	0.281	0.139	1.28e-56	[Uniprot/Swissprot]|e-value:0,0|sp|P23128|DDX6_DROME|ATP-dependent RNA helicase me31b OS=Drosophila melanogaster OX=7227 GN=me31B PE=1 SV=3||[RefSeqProtSlim]|e-value:0,0|XP_021358211.1|ATP-dependent RNA helicase cgh-1-like [Mizuhopecten yessoensis]	#N/A		XLOC-015303	0.234012	0.085	0.042	3.74e-18	[Uniprot/Swissprot]|e-value:4e-136|sp|P84173|PHB_CHICK|Prohibitin OS=Gallus gallus OX=9031 GN=PHB PE=1 SV=1||[RefSeqProtSlim]|e-value:2e-138|CAD5112620.1|unnamed protein product [Dimorphilus gyrociliatus]	#N/A
XLOC-066441	0.432607	0.235	0.105	1.44e-56	[Uniprot/Swissprot]|e-value:2e-78|sp|O75340|PDCD6_HUMAN|Programmed cell death protein 6 OS=Homo sapiens OX=9606 GN=PDCD6 PE=1 SV=1||[RefSeqProtSlim]|e-value:2e-91|XP_021343811.1|programmed cell death protein 6-like isoform X1 [Mizuhopecten yessoensis]	#N/A		XLOC-011680	0.24577	0.114	0.064	6.59e-18	[Uniprot/Swissprot]|e-value:5e-09|sp|P23327|SRCH_HUMAN|Sarcoplasmic reticulum histidine-rich calcium-binding protein OS=Homo sapiens OX=9606 GN=HRC PE=1 SV=1||[RefSeqProtSlim]|e-value:7e-48|XP_025105245.1|sarcoplasmic reticulum histidine-rich calcium-binding protein-like [Pomacea canaliculata]	#N/A
XLOC-005121	0.507294	0.298	0.151	1.58e-56	[Uniprot/Swissprot]|e-value:7e-172|sp|Q8TCT9|HM13_HUMAN|Minor histocompatibility antigen H13 OS=Homo sapiens OX=9606 GN=HM13 PE=1 SV=1||[RefSeqProtSlim]|e-value:0,0|CAC9661693.1|Ofus.G111907 [Owenia fusiformis]	#N/A		XLOC-013299	0.258292	0.168	0.106	6.72e-18	[Uniprot/Swissprot]|e-value:0,0|sp|Q14204|DYHC1_HUMAN|Cytoplasmic dynein 1 heavy chain 1 OS=Homo sapiens OX=9606 GN=DYNC1H1 PE=1 SV=5||[RefSeqProtSlim]|e-value:0,0|AUG84427.1|dynein heavy chain 1 [Platynereis dumerilii]	#N/A
XLOC-004281	0.469827	0.3	0.153	1.68e-56	[Uniprot/Swissprot]|e-value:2e-141|sp|P25786|PSA1_HUMAN|Proteasome subunit alpha type-1 OS=Homo sapiens OX=9606 GN=PSMA1 PE=1 SV=1||[RefSeqProtSlim]|e-value:2e-159|UCK81594.1|proteasome subunit alpha type-1 [Arenicola marina]	#N/A		XLOC-059289	0.302324	0.109	0.06	7.21e-18	[Uniprot/Swissprot]|e-value:3e-09|sp|P30176|RIBX_ECOLI|N-glycosidase YbiA OS=Escherichia coli (strain K12) OX=83333 GN=ybiA PE=1 SV=1||[RefSeqProtSlim]|e-value:2e-15|XP_034316448.1|N-glycosidase YbiA-like [Crassostrea gigas]	#N/A
XLOC-009456	0.500948	0.096	0.019	2.13e-56	[Uniprot/Swissprot]|e-value:3e-136|sp|P08836|FPPS_CHICK|Farnesyl pyrophosphate synthase OS=Gallus gallus OX=9031 GN=FDPS PE=1 SV=2||[RefSeqProtSlim]|e-value:2e-153|OWF49706.1|Farnesyl pyrophosphate synthase [Mizuhopecten yessoensis]	#N/A		gene-ND5	0.253708	0.874	0.826	7.53e-18	#N/A	#N/A
XLOC-001980	0.351515	0.811	0.659	2.98e-56	[Uniprot/Swissprot]|e-value:4e-50|sp|P0CQ50|RL44_CRYNJ|60S ribosomal protein L44 OS=Cryptococcus neoformans var. neoformans serotype D (strain JEC21 / ATCC MYA-565) OX=214684 GN=RPL44 PE=3 SV=1||[RefSeqProtSlim]|e-value:1e-53|XP_025099610.1|60S ribosomal protein L44 [Pomacea canaliculata]	#N/A		XLOC-059611	0.249743	0.16	0.099	7.66e-18	[Uniprot/Swissprot]|e-value:0,0|sp|Q5BL41|ARP2_XENTR|Actin-related protein 2 OS=Xenopus tropicalis OX=8364 GN=actr2 PE=2 SV=1||[RefSeqProtSlim]|e-value:0,0|XP_035692550.1|actin-related protein 2 [Branchiostoma floridae]	#N/A
XLOC-012503	0.389313	0.798	0.657	3.16e-56	[Uniprot/Swissprot]|e-value:5e-96|sp|Q90YU9|RL18A_ICTPU|60S ribosomal protein L18a OS=Ictalurus punctatus OX=7998 GN=rpl18a PE=2 SV=1||[RefSeqProtSlim]|e-value:3e-101|CAD5110892.1|DgyrCDS256 [Dimorphilus gyrociliatus]	#N/A		XLOC-024287	0.53404	0.128	0.076	8e-18	[RefSeqProtSlim]|e-value:0,012|XP_009289440.2|protocadherin Fat 1 isoform X1 [Danio rerio]||[Uniprot/Swissprot]|no similarity	#N/A
XLOC-041018	0.419975	0.255	0.119	6.28e-56	[Uniprot/Swissprot]|e-value:1e-04|sp|Q21154|MOMA1_CAEEL|MICOS complex subunit MIC27 OS=Caenorhabditis elegans OX=6239 GN=moma-1 PE=2 SV=1||[RefSeqProtSlim]|e-value:2e-17|CAC9571655.1|Ofus.G052948, partial [Owenia fusiformis]	#N/A		XLOC-028086	0.262476	0.18	0.115	8.36e-18	[Uniprot/Swissprot]|e-value:1e-11|sp|O70157|TOP3A_MOUSE|DNA topoisomerase 3-alpha OS=Mus musculus OX=10090 GN=Top3a PE=2 SV=1||[RefSeqProtSlim]|e-value:7e-31|XP_034311164.1|DNA topoisomerase 3-alpha isoform X2 [Crassostrea gigas]	#N/A
XLOC-020997	0.538836	0.103	0.023	6.75e-56	[Uniprot/Swissprot]|no similarity||[RefSeqProtSlim]|no similarity	#N/A		XLOC-017819	0.173763	0.052	0.02	1.1e-17	[RefSeqProtSlim]|e-value:0,0|XP_034319142.1|uncharacterized protein LOC117687090 [Crassostrea gigas]||[Uniprot/Swissprot]|no similarity	#N/A
XLOC-026069	0.42757	0.309	0.158	7.28e-56	[Uniprot/Swissprot]|e-value:1e-97|sp|P23004|QCR2_BOVIN|Cytochrome b-c1 complex subunit 2, mitochondrial OS=Bos taurus OX=9913 GN=UQCRC2 PE=1 SV=2||[RefSeqProtSlim]|e-value:2e-111|CAC9649958.1|Ofus.G10900 [Owenia fusiformis]	#N/A		XLOC-021928	0.180173	0.051	0.02	1.44e-17	[Uniprot/Swissprot]|e-value:3e-35|sp|Q9Y5T4|DJC15_HUMAN|DnaJ homolog subfamily C member 15 OS=Homo sapiens OX=9606 GN=DNAJC15 PE=1 SV=2||[RefSeqProtSlim]|e-value:4e-41|XP_005090141.1|mitochondrial import inner membrane translocase subunit TIM14 [Aplysia californica]	#N/A
XLOC-043750	0.315765	0.915	0.82	8.47e-56	[Uniprot/Swissprot]|e-value:8e-35|sp|O61462|RL37A_CRYST|60S ribosomal protein L37a OS=Cryptochiton stelleri OX=6655 GN=RPL37A PE=3 SV=3||[RefSeqProtSlim]|e-value:1e-35|XP_019635034.1|PREDICTED: 60S ribosomal protein L37a [Branchiostoma belcheri]	#N/A		XLOC-012722	0.249443	0.111	0.062	1.9e-17	[Uniprot/Swissprot]|e-value:2e-45|sp|Q9D1I6|RM14_MOUSE|39S ribosomal protein L14, mitochondrial OS=Mus musculus OX=10090 GN=Mrpl14 PE=1 SV=1||[RefSeqProtSlim]|e-value:6e-64|CAD5121442.1|DgyrCDS9951 [Dimorphilus gyrociliatus]	#N/A
XLOC-037518	0.327286	0.052	0	2.4e-55	[Uniprot/Swissprot]|e-value:0,004|sp|Q29S17|SNPC5_BOVIN|snRNA-activating protein complex subunit 5 OS=Bos taurus OX=9913 GN=SNAPC5 PE=3 SV=1||[RefSeqProtSlim]|e-value:3e-04|CAG32637.1|hypothetical protein RCJMB04_31k8 [Gallus gallus]	#N/A		XLOC-056363	0.25761	0.557	0.462	1.95e-17	[Uniprot/Swissprot]|e-value:5e-87|sp|Q8IT98|RS18_ARGIR|40S ribosomal protein S18 OS=Argopecten irradians OX=31199 GN=RPS18 PE=2 SV=1||[RefSeqProtSlim]|e-value:2e-86|XP_034302314.1|40S ribosomal protein S18 [Crassostrea gigas]	#N/A
XLOC-025430	0.382149	0.209	0.087	2.87e-55	[Uniprot/Swissprot]|e-value:6e-131|sp|Q8BH95|ECHM_MOUSE|Enoyl-CoA hydratase, mitochondrial OS=Mus musculus OX=10090 GN=Echs1 PE=1 SV=1||[RefSeqProtSlim]|e-value:5e-162|VDI45087.1|Hypothetical predicted protein [Mytilus galloprovincialis]	#N/A		XLOC-000448	0.278892	0.12	0.069	2.11e-17	[Uniprot/Swissprot]|e-value:5e-100|sp|P47842|GTR3_CANLF|Solute carrier family 2, facilitated glucose transporter member 3 OS=Canis lupus familiaris OX=9615 GN=SLC2A3 PE=2 SV=1||[RefSeqProtSlim]|e-value:2e-174|CAD5118890.1|DgyrCDS7564 [Dimorphilus gyrociliatus]	#N/A
XLOC-000817	0.396279	0.758	0.588	5.5e-55	[Uniprot/Swissprot]|e-value:1e-27|sp|Q90YP3|RS28_ICTPU|40S ribosomal protein S28 OS=Ictalurus punctatus OX=7998 GN=rps28 PE=3 SV=1||[RefSeqProtSlim]|e-value:4e-27|AAH59677.1|Zgc:73367 [Danio rerio]	#N/A		XLOC-059460	0.17949	0.038	0.012	2.16e-17	[Uniprot/Swissprot]|e-value:0,0|sp|P47897|SYQ_HUMAN|Glutamine--tRNA ligase OS=Homo sapiens OX=9606 GN=QARS1 PE=1 SV=1||[RefSeqProtSlim]|e-value:0,0|CAC9479674.1|Ofus.G013607, partial [Owenia fusiformis]	#N/A
XLOC-017797	0.530647	0.321	0.17	6.83e-55	[Uniprot/Swissprot]|e-value:0,0|sp|O02654|ENO_DORPE|Enolase OS=Doryteuthis pealeii OX=1051067 PE=2 SV=1||[RefSeqProtSlim]|e-value:0,0|CAD5114359.1|DgyrCDS3496 [Dimorphilus gyrociliatus]	#N/A		XLOC-004793	0.416028	0.144	0.088	2.49e-17	[Uniprot/Swissprot]|e-value:1e-32|sp|P55083|MFAP4_HUMAN|Microfibril-associated glycoprotein 4 OS=Homo sapiens OX=9606 GN=MFAP4 PE=1 SV=2||[RefSeqProtSlim]|e-value:5e-116|UCK81474.1|fibrinogen domain-containing type 2 protein 1 [Arenicola marina]	#N/A
XLOC-056510	0.799156	0.249	0.118	8.6e-55	[Uniprot/Swissprot]|no similarity||[RefSeqProtSlim]|no similarity	#N/A		XLOC-000608	0.339664	0.149	0.092	2.53e-17	[RefSeqProtSlim]|e-value:3e-26|CAC9547582.1|Ofus.G035076 [Owenia fusiformis]||[Uniprot/Swissprot]|no similarity	#N/A
XLOC-044634	0.36196	0.081	0.012	1.15e-54	[Uniprot/Swissprot]|e-value:1e-27|sp|B1H3B1|FUND1_XENTR|FUN14 domain-containing protein 1 OS=Xenopus tropicalis OX=8364 GN=fundc1 PE=2 SV=1||[RefSeqProtSlim]|e-value:3e-33|CAC9529189.1|Ofus.G032249 [Owenia fusiformis]	#N/A		XLOC-063555	0.226014	0.091	0.048	2.72e-17	[Uniprot/Swissprot]|e-value:0,009|sp|Q58DZ9|SYNG1_RAT|Synapse differentiation-inducing gene protein 1 OS=Rattus norvegicus OX=10116 GN=Syndig1 PE=1 SV=1||[RefSeqProtSlim]|e-value:1e-04|XP_035669059.1|uncharacterized protein LOC118411124 isoform X2 [Branchiostoma floridae]	#N/A
XLOC-003710	0.407678	0.626	0.437	1.22e-54	[Uniprot/Swissprot]|e-value:1e-65|sp|Q945U1|RS15_ELAOL|40S ribosomal protein S15 OS=Elaeis oleifera OX=80265 GN=RPS15 PE=2 SV=1||[RefSeqProtSlim]|e-value:7e-73|XP_021351718.1|40S ribosomal protein S15-like [Mizuhopecten yessoensis]	#N/A		XLOC-026441	0.201485	0.055	0.023	2.9e-17	[Uniprot/Swissprot]|e-value:0,0|sp|Q9JMI1|AACS_RAT|Acetoacetyl-CoA synthetase OS=Rattus norvegicus OX=10116 GN=Aacs PE=1 SV=1||[RefSeqProtSlim]|e-value:0,0|XP_005109630.1|acetoacetyl-CoA synthetase [Aplysia californica]	#N/A
XLOC-005664	1.04753	0.286	0.158	1.63e-54	[Uniprot/Swissprot]|e-value:5e-04|sp|Q53EL9|SEZ6_HUMAN|Seizure protein 6 homolog OS=Homo sapiens OX=9606 GN=SEZ6 PE=1 SV=2||[RefSeqProtSlim]|e-value:2e-04|XP_019633208.1|PREDICTED: LOW QUALITY PROTEIN: CUB and sushi domain-containing protein 3-like [Branchiostoma belcheri]	#N/A		XLOC-011947	0.22374	0.222	0.15	3.36e-17	[Uniprot/Swissprot]|e-value:0,0|sp|Q15008|PSMD6_HUMAN|26S proteasome non-ATPase regulatory subunit 6 OS=Homo sapiens OX=9606 GN=PSMD6 PE=1 SV=1||[RefSeqProtSlim]|e-value:0,0|XP_011434053.1|26S proteasome non-ATPase regulatory subunit 6 [Crassostrea gigas]	#N/A
XLOC-063857	0.53589	0.218	0.095	1.7e-54	[Uniprot/Swissprot]|e-value:3e-118|sp|P13280|GLYG_RABIT|Glycogenin-1 OS=Oryctolagus cuniculus OX=9986 GN=GYG1 PE=1 SV=3||[RefSeqProtSlim]|e-value:3e-150|XP_005108198.2|glycogenin-1 isoform X3 [Aplysia californica]	#N/A		XLOC-005347	0.201682	0.082	0.041	3.64e-17	[Uniprot/Swissprot]|e-value:0,0|sp|Q7ZX51|SYYC_XENLA|Tyrosine--tRNA ligase, cytoplasmic OS=Xenopus laevis OX=8355 GN=yars1 PE=2 SV=1||[RefSeqProtSlim]|e-value:0,0|CAC9492273.1|Ofus.G02575 [Owenia fusiformis]	#N/A
XLOC-047640	0.514497	0.407	0.241	2.47e-54	[Uniprot/Swissprot]|e-value:0,0|sp|P13607|ATNA_DROME|Sodium/potassium-transporting ATPase subunit alpha OS=Drosophila melanogaster OX=7227 GN=Atpalpha PE=1 SV=3||[RefSeqProtSlim]|e-value:0,0|AUG84438.1|NaKATPase [Platynereis dumerilii]	#N/A		XLOC-011565	0.226498	0.16	0.101	3.68e-17	[Uniprot/Swissprot]|e-value:0,0|sp|P11833|TBB_PARLI|Tubulin beta chain OS=Paracentrotus lividus OX=7656 PE=2 SV=1||[RefSeqProtSlim]|e-value:0,0|XP_025114802.1|tubulin beta chain-like [Pomacea canaliculata]	#N/A
XLOC-026389	0.447949	0.14	0.044	2.79e-54	[Uniprot/Swissprot]|e-value:0,0|sp|P55884|EIF3B_HUMAN|Eukaryotic translation initiation factor 3 subunit B OS=Homo sapiens OX=9606 GN=EIF3B PE=1 SV=3||[RefSeqProtSlim]|e-value:0,0|PVD39291.1|hypothetical protein C0Q70_01920, partial [Pomacea canaliculata]	#N/A		XLOC-063921	0.234966	0.12	0.069	4.44e-17	[Uniprot/Swissprot]|e-value:0,0|sp|P56701|PSMD2_BOVIN|26S proteasome non-ATPase regulatory subunit 2 OS=Bos taurus OX=9913 GN=PSMD2 PE=1 SV=2||[RefSeqProtSlim]|e-value:0,0|CAC9622370.1|Ofus.G082278 [Owenia fusiformis]	#N/A
gene-COX3	0.368093	0.982	0.96	3.67e-54	#N/A	#N/A		XLOC-021286	0.29964	0.303	0.222	4.71e-17	[Uniprot/Swissprot]|e-value:4e-04|sp|Q3U0V1|FUBP2_MOUSE|Far upstream element-binding protein 2 OS=Mus musculus OX=10090 GN=Khsrp PE=1 SV=2||[RefSeqProtSlim]|e-value:7e-10|PVD22686.1|hypothetical protein C0Q70_15941 [Pomacea canaliculata]	#N/A
XLOC-026643	0.455444	0.628	0.446	3.81e-54	[Uniprot/Swissprot]|e-value:1e-17|sp|Q8R1I1|QCR9_MOUSE|Cytochrome b-c1 complex subunit 9 OS=Mus musculus OX=10090 GN=Uqcr10 PE=1 SV=1||[RefSeqProtSlim]|e-value:2e-20|XP_004074830.1|cytochrome b-c1 complex subunit 9 [Oryzias latipes]	#N/A		XLOC-067056	0.236731	0.326	0.241	4.78e-17	[Uniprot/Swissprot]|e-value:2e-106|sp|Q20655|14332_CAEEL|14-3-3-like protein 2 OS=Caenorhabditis elegans OX=6239 GN=ftt-2 PE=1 SV=1||[RefSeqProtSlim]|e-value:7e-104|AAF58843.3|14-3-3zeta, isoform A [Drosophila melanogaster]	#N/A
XLOC-022798	0.909843	0.098	0.021	6.92e-54	[Uniprot/Swissprot]|e-value:2e-30|sp|P18428|LBP_HUMAN|Lipopolysaccharide-binding protein OS=Homo sapiens OX=9606 GN=LBP PE=1 SV=3||[RefSeqProtSlim]|e-value:2e-149|QAU32338.1|LBP/BPI [Perinereis linea]	#N/A		XLOC-063939	0.19519	0.088	0.046	5.16e-17	[Uniprot/Swissprot]|e-value:1e-149|sp|B0BNE5|ESTD_RAT|S-formylglutathione hydrolase OS=Rattus norvegicus OX=10116 GN=Esd PE=2 SV=1||[RefSeqProtSlim]|e-value:1e-160|CAC9675026.1|Ofus.G2815 [Owenia fusiformis]	#N/A
XLOC-027328	0.406747	0.198	0.081	8.95e-54	[Uniprot/Swissprot]|e-value:0,0|sp|Q3MHL7|TCPZ_BOVIN|T-complex protein 1 subunit zeta OS=Bos taurus OX=9913 GN=CCT6A PE=1 SV=3||[RefSeqProtSlim]|e-value:0,0|CAC9559660.1|Ofus.G043920 [Owenia fusiformis]	#N/A		XLOC-036037	0.165182	0.101	0.055	5.66e-17	[Uniprot/Swissprot]|e-value:2e-48|sp|Q9VX98|DENR_DROME|Density-regulated protein homolog OS=Drosophila melanogaster OX=7227 GN=DENR PE=1 SV=3||[RefSeqProtSlim]|e-value:6e-139|VDI32218.1|Hypothetical predicted protein [Mytilus galloprovincialis]	#N/A
XLOC-013913	0.487613	0.17	0.063	1.05e-53	[RefSeqProtSlim]|e-value:7e-13|VDI82366.1|Hypothetical predicted protein [Mytilus galloprovincialis]||[Uniprot/Swissprot]|no similarity	#N/A		XLOC-004766	0.30524	0.244	0.172	5.88e-17	[Uniprot/Swissprot]|e-value:3e-83|sp|Q6XE24|RBMS3_HUMAN|RNA-binding motif, single-stranded-interacting protein 3 OS=Homo sapiens OX=9606 GN=RBMS3 PE=1 SV=1||[RefSeqProtSlim]|e-value:3e-122|CAC9673559.1|Ofus.G23446 [Owenia fusiformis]	#N/A
XLOC-046127	0.704149	0.16	0.058	1.12e-53	[Uniprot/Swissprot]|no similarity||[RefSeqProtSlim]|no similarity	#N/A		XLOC-025999	0.228104	0.161	0.102	8.47e-17	[Uniprot/Swissprot]|e-value:0,0|sp|Q14CX7|NAA25_HUMAN|N-alpha-acetyltransferase 25, NatB auxiliary subunit OS=Homo sapiens OX=9606 GN=NAA25 PE=1 SV=1||[RefSeqProtSlim]|e-value:0,0|XP_021357895.1|N-alpha-acetyltransferase 25, NatB auxiliary subunit-like [Mizuhopecten yessoensis]	#N/A
XLOC-059732	0.319118	0.876	0.746	1.45e-53	[Uniprot/Swissprot]|e-value:4e-77|sp|P62979|RS27A_HUMAN|Ubiquitin-40S ribosomal protein S27a OS=Homo sapiens OX=9606 GN=RPS27A PE=1 SV=2||[RefSeqProtSlim]|e-value:2e-79|XP_025105320.1|ubiquitin-40S ribosomal protein S27a isoform X1 [Pomacea canaliculata]	#N/A		XLOC-043514	0.466989	0.39	0.313	8.94e-17	[Uniprot/Swissprot]|e-value:4e-61|sp|Q8C6K9|CO6A6_MOUSE|Collagen alpha-6(VI) chain OS=Mus musculus OX=10090 GN=Col6a6 PE=1 SV=2||[RefSeqProtSlim]|e-value:1e-100|XP_012938709.1|uncharacterized protein LOC101849054 [Aplysia californica]	#N/A
XLOC-036348	0.686517	0.171	0.064	1.51e-53	[Uniprot/Swissprot]|e-value:7e-68|sp|P02460|CO2A1_CHICK|Collagen alpha-1(II) chain (Fragment) OS=Gallus gallus OX=9031 GN=COL2A1 PE=2 SV=2||[RefSeqProtSlim]|e-value:9e-89|CAC9662364.1|Ofus.G112857 [Owenia fusiformis]	#N/A		XLOC-058369	0.254761	0.413	0.323	1.05e-16	[Uniprot/Swissprot]|e-value:2e-65|sp|Q24537|HMG2_DROME|High mobility group protein DSP1 OS=Drosophila melanogaster OX=7227 GN=Dsp1 PE=2 SV=1||[RefSeqProtSlim]|e-value:2e-75|XP_005104049.1|high mobility group protein B1 [Aplysia californica]	#N/A
XLOC-041209	0.465824	0.295	0.152	1.73e-53	[Uniprot/Swissprot]|e-value:1e-95|sp|Q99L45|IF2B_MOUSE|Eukaryotic translation initiation factor 2 subunit 2 OS=Mus musculus OX=10090 GN=Eif2s2 PE=1 SV=1||[RefSeqProtSlim]|e-value:2e-98|CAC9599065.1|Ofus.G063472 [Owenia fusiformis]	#N/A		XLOC-009388	0.224085	0.764	0.703	1.25e-16	[Uniprot/Swissprot]|e-value:1e-93|sp|P30050|RL12_HUMAN|60S ribosomal protein L12 OS=Homo sapiens OX=9606 GN=RPL12 PE=1 SV=1||[RefSeqProtSlim]|e-value:3e-96|CAC9664441.1|Ofus.G13647 [Owenia fusiformis]	#N/A
XLOC-026975	0.407508	0.468	0.29	2.65e-53	[Uniprot/Swissprot]|e-value:7e-40|sp|P20397|NUCL_XENLA|Nucleolin OS=Xenopus laevis OX=8355 GN=ncl PE=2 SV=3||[RefSeqProtSlim]|e-value:3e-48|OWF53002.1|Nucleolin [Mizuhopecten yessoensis]	#N/A		XLOC-059213	0.223219	0.208	0.141	1.57e-16	[Uniprot/Swissprot]|e-value:0,0|sp|Q6Q7J2|GDIB_PIG|Rab GDP dissociation inhibitor beta OS=Sus scrofa OX=9823 GN=GDI2 PE=2 SV=1||[RefSeqProtSlim]|e-value:0,0|CAC9483593.1|Ofus.G014202 [Owenia fusiformis]	#N/A
XLOC-045532	0.480128	0.123	0.035	3.21e-53	[Uniprot/Swissprot]|e-value:0,0|sp|O02649|CH60A_DROME|Heat shock protein 60A OS=Drosophila melanogaster OX=7227 GN=Hsp60A PE=1 SV=3||[RefSeqProtSlim]|e-value:0,0|CAC9665459.1|Ofus.G1484 [Owenia fusiformis]	#N/A		XLOC-009932	0.319614	0.205	0.141	1.57e-16	[Uniprot/Swissprot]|e-value:0,008|sp|Q6PCU8|NDUV3_RAT|NADH dehydrogenase [ubiquinone] flavoprotein 3, mitochondrial OS=Rattus norvegicus OX=10116 GN=Ndufv3 PE=3 SV=1||[RefSeqProtSlim]|e-value:7e-06|XP_011432511.2|NADH dehydrogenase [ubiquinone] flavoprotein 3, mitochondrial [Crassostrea gigas]	#N/A
XLOC-028398	0.597725	0.65	0.478	3.88e-53	[Uniprot/Swissprot]|e-value:0,0|sp|P53442|ALF_SCHMA|Fructose-bisphosphate aldolase OS=Schistosoma mansoni OX=6183 PE=2 SV=1||[RefSeqProtSlim]|e-value:0,0|VDH96572.1|fructose-bisphosphate aldolase, class I, partial [Mytilus galloprovincialis]	#N/A		XLOC-060559	0.293808	0.126	0.074	1.77e-16	[Uniprot/Swissprot]|e-value:1e-158|sp|Q921C5|BICD2_MOUSE|Protein bicaudal D homolog 2 OS=Mus musculus OX=10090 GN=Bicd2 PE=1 SV=1||[RefSeqProtSlim]|e-value:0,0|AUG84425.1|bicaudal D2 [Platynereis dumerilii]	#N/A
XLOC-015326	0.621525	0.138	0.044	5e-53	[Uniprot/Swissprot]|e-value:2e-31|sp|Q5VST9|OBSCN_HUMAN|Obscurin OS=Homo sapiens OX=9606 GN=OBSCN PE=1 SV=3||[RefSeqProtSlim]|e-value:1e-132|CAD5124746.1|DgyrCDS13014 [Dimorphilus gyrociliatus]	#N/A		XLOC-013320	0.22866	0.226	0.157	1.8e-16	[Uniprot/Swissprot]|e-value:7e-44|sp|Q66KV4|BAFB_XENLA|Barrier-to-autointegration factor B OS=Xenopus laevis OX=8355 GN=banf1-b PE=1 SV=1||[RefSeqProtSlim]|e-value:6e-47|CAC9666861.1|Ofus.G15133 [Owenia fusiformis]	#N/A
XLOC-001257	0.882044	0.222	0.103	5.02e-53	[Uniprot/Swissprot]|e-value:2e-47|sp|Q24799|MYPH_ECHGR|Myophilin OS=Echinococcus granulosus OX=6210 PE=2 SV=1||[RefSeqProtSlim]|e-value:4e-68|CAD5113428.1|DgyrCDS2598 [Dimorphilus gyrociliatus]	#N/A		XLOC-018717	0.348389	0.04	0.014	1.81e-16	[Uniprot/Swissprot]|e-value:1e-147|sp|Q80SU7|GVIN1_MOUSE|Interferon-induced very large GTPase 1 OS=Mus musculus OX=10090 GN=Gvin1 PE=1 SV=1||[RefSeqProtSlim]|e-value:0,0|VDI16842.1|Hypothetical predicted protein [Mytilus galloprovincialis]	#N/A
XLOC-063888	0.518909	0.082	0.013	7.33e-53	[RefSeqProtSlim]|e-value:7e-05|CAD5121141.1|DgyrCDS9677 [Dimorphilus gyrociliatus]||[Uniprot/Swissprot]|no similarity	#N/A		XLOC-001953	0.184418	0.044	0.016	1.97e-16	[Uniprot/Swissprot]|e-value:3e-83|sp|G5EDF0|GRH1_CAEEL|Grainyhead-like protein 1 homolog OS=Caenorhabditis elegans OX=6239 GN=grh-1 PE=2 SV=1||[RefSeqProtSlim]|e-value:4e-126|VDI43064.1|transcription factor CP2 and related proteins [Mytilus galloprovincialis]	#N/A
XLOC-012049	0.440866	0.181	0.072	1.58e-52	[Uniprot/Swissprot]|e-value:1e-17|sp|Q9Y5J7|TIM9_HUMAN|Mitochondrial import inner membrane translocase subunit Tim9 OS=Homo sapiens OX=9606 GN=TIMM9 PE=1 SV=1||[RefSeqProtSlim]|e-value:4e-21|PVD25497.1|hypothetical protein C0Q70_13153 [Pomacea canaliculata]	#N/A		XLOC-064737	0.124336	0.029	0.007	2.24e-16	[Uniprot/Swissprot]|e-value:9e-31|sp|Q17NH9|MED11_AEDAE|Mediator of RNA polymerase II transcription subunit 11 OS=Aedes aegypti OX=7159 GN=MED11 PE=3 SV=1||[RefSeqProtSlim]|e-value:2e-35|XP_005092743.1|mediator of RNA polymerase II transcription subunit 11 [Aplysia californica]	#N/A
XLOC-067977	0.810095	0.144	0.049	1.7e-52	[RefSeqProtSlim]|e-value:0,074|CAD5121192.1|DgyrCDS9727 [Dimorphilus gyrociliatus]||[Uniprot/Swissprot]|no similarity	#N/A		XLOC-066955	0.212343	0.768	0.711	2.33e-16	[Uniprot/Swissprot]|e-value:2e-116|sp|O01802|RL7_CAEEL|60S ribosomal protein L7 OS=Caenorhabditis elegans OX=6239 GN=rpl-7 PE=3 SV=1||[RefSeqProtSlim]|e-value:3e-132|CAC9662388.1|Ofus.G112879 [Owenia fusiformis]	#N/A
XLOC-001212	0.308778	0.879	0.775	3.47e-52	[Uniprot/Swissprot]|e-value:3e-94|sp|Q4R8Z2|RL13A_MACFA|60S ribosomal protein L13a OS=Macaca fascicularis OX=9541 GN=RPL13A PE=2 SV=3||[RefSeqProtSlim]|e-value:3e-107|CAC9505677.1|Ofus.G023461, partial [Owenia fusiformis]	#N/A		XLOC-004265	0.215363	0.25	0.175	2.51e-16	[Uniprot/Swissprot]|e-value:1e-165|sp|O60506|HNRPQ_HUMAN|Heterogeneous nuclear ribonucleoprotein Q OS=Homo sapiens OX=9606 GN=SYNCRIP PE=1 SV=2||[RefSeqProtSlim]|e-value:0,0|AAF55805.2|syncrip, isoform D [Drosophila melanogaster]	#N/A
XLOC-043846	0.357945	0.358	0.198	5.49e-52	[Uniprot/Swissprot]|e-value:1e-61|sp|P91929|NDUAA_DROME|NADH dehydrogenase [ubiquinone] 1 alpha subcomplex subunit 10, mitochondrial OS=Drosophila melanogaster OX=7227 GN=ND-42 PE=1 SV=2||[RefSeqProtSlim]|e-value:2e-78|XP_025094177.1|LOW QUALITY PROTEIN: NADH dehydrogenase [ubiquinone] 1 alpha subcomplex subunit 10, mitochondrial-like [Pomacea canaliculata]	#N/A		XLOC-063066	0.190775	0.061	0.027	2.57e-16	[Uniprot/Swissprot]|e-value:6e-158|sp|P34925|RYK_HUMAN|Tyrosine-protein kinase RYK OS=Homo sapiens OX=9606 GN=RYK PE=1 SV=3||[RefSeqProtSlim]|e-value:0,0|ANS60436.1|tyrosine-protein kinase Ryk [Platynereis dumerilii]	#N/A
XLOC-025933	0.491312	0.143	0.048	7.29e-52	[Uniprot/Swissprot]|e-value:1e-14|sp|Q13772|NCOA4_HUMAN|Nuclear receptor coactivator 4 OS=Homo sapiens OX=9606 GN=NCOA4 PE=1 SV=1||[RefSeqProtSlim]|e-value:6e-57|CAC9668684.1|Ofus.G161306, partial [Owenia fusiformis]	#N/A		XLOC-060048	0.233529	0.341	0.257	2.82e-16	[Uniprot/Swissprot]|e-value:2e-156|sp|P60901|PSA6_RAT|Proteasome subunit alpha type-6 OS=Rattus norvegicus OX=10116 GN=Psma6 PE=1 SV=1||[RefSeqProtSlim]|e-value:1e-160|UCK81597.1|proteasome subunit alpha type-6, partial [Arenicola marina]	#N/A
XLOC-052038	0.422853	0.154	0.054	9.88e-52	[Uniprot/Swissprot]|e-value:0,0|sp|O00567|NOP56_HUMAN|Nucleolar protein 56 OS=Homo sapiens OX=9606 GN=NOP56 PE=1 SV=4||[RefSeqProtSlim]|e-value:0,0|XP_025094103.1|nucleolar protein 56-like [Pomacea canaliculata]	#N/A		XLOC-026592	0.248039	0.315	0.232	2.96e-16	[Uniprot/Swissprot]|no similarity||[RefSeqProtSlim]|no similarity	#N/A
XLOC-021242	0.392321	0.615	0.429	1.62e-51	[Uniprot/Swissprot]|e-value:2e-171|sp|P29694|EF1G_RABIT|Elongation factor 1-gamma OS=Oryctolagus cuniculus OX=9986 GN=EEF1G PE=2 SV=3||[RefSeqProtSlim]|e-value:0,0|XP_034324989.1|elongation factor 1-gamma-like [Crassostrea gigas]	#N/A		XLOC-051264	0.200891	0.124	0.073	3.24e-16	[Uniprot/Swissprot]|e-value:1e-161|sp|P28839|AMPL_PIG|Cytosol aminopeptidase OS=Sus scrofa OX=9823 GN=LAP3 PE=1 SV=2||[RefSeqProtSlim]|e-value:0,0|VDI24265.1|Hypothetical predicted protein [Mytilus galloprovincialis]	#N/A
XLOC-017478	0.498008	0.216	0.097	1.72e-51	[Uniprot/Swissprot]|e-value:0,0|sp|Q8TDI0|CHD5_HUMAN|Chromodomain-helicase-DNA-binding protein 5 OS=Homo sapiens OX=9606 GN=CHD5 PE=1 SV=1||[RefSeqProtSlim]|e-value:0,0|QVX32603.1|CHD3/4/5A [Platynereis dumerilii]	#N/A		XLOC-008953	0.177576	0.096	0.052	3.58e-16	[Uniprot/Swissprot]|e-value:1e-104|sp|Q5ZK10|NSF1C_CHICK|NSFL1 cofactor p47 OS=Gallus gallus OX=9031 GN=NSFL1C PE=2 SV=1||[RefSeqProtSlim]|e-value:3e-115|XP_025086943.1|NSFL1 cofactor p47-like isoform X2 [Pomacea canaliculata]	#N/A
XLOC-056050	0.436647	0.157	0.057	1.77e-51	[Uniprot/Swissprot]|e-value:1e-102|sp|Q63945|SET_RAT|Protein SET OS=Rattus norvegicus OX=10116 GN=Set PE=2 SV=2||[RefSeqProtSlim]|e-value:4e-127|VDI79022.1|template-activating factor I [Mytilus galloprovincialis]	#N/A		XLOC-056102	0.208597	0.079	0.04	3.7e-16	[Uniprot/Swissprot]|e-value:2e-93|sp|Q0P5A6|PSMD5_BOVIN|26S proteasome non-ATPase regulatory subunit 5 OS=Bos taurus OX=9913 GN=PSMD5 PE=2 SV=1||[RefSeqProtSlim]|e-value:6e-125|CAC9617073.1|Ofus.G08684, partial [Owenia fusiformis]	#N/A
XLOC-040345	0.626786	0.273	0.139	2.12e-51	[Uniprot/Swissprot]|e-value:0,0|sp|P18700|TBB_STRPU|Tubulin beta chain (Fragment) OS=Strongylocentrotus purpuratus OX=7668 PE=2 SV=1||[RefSeqProtSlim]|e-value:0,0|XP_021372086.1|tubulin beta chain-like [Mizuhopecten yessoensis]	#N/A		XLOC-040273	0.246029	0.222	0.154	5.73e-16	[Uniprot/Swissprot]|e-value:7e-25|sp|Q6DRH5|NOP10_DANRE|H/ACA ribonucleoprotein complex subunit 3 OS=Danio rerio OX=7955 GN=nop10 PE=3 SV=1||[RefSeqProtSlim]|e-value:3e-24|AAT68102.1|Nop10 [Danio rerio]	#N/A
XLOC-060642	0.441299	0.215	0.095	2.44e-51	[Uniprot/Swissprot]|e-value:2e-23|sp|P40618|HMGB3_CHICK|High mobility group protein B3 OS=Gallus gallus OX=9031 GN=HMGB3 PE=2 SV=3||[RefSeqProtSlim]|e-value:1e-53|NP_001292239.1|uncharacterized protein LOC105348423 [Crassostrea gigas]	#N/A		XLOC-005807	0.355694	0.239	0.171	9.01e-16	[Uniprot/Swissprot]|e-value:0,0|sp|P21613|KINH_DORPE|Kinesin heavy chain OS=Doryteuthis pealeii OX=1051067 PE=1 SV=1||[RefSeqProtSlim]|e-value:0,0|OWF47697.1|Kinesin heavy chain [Mizuhopecten yessoensis]	#N/A
XLOC-000608	0.595473	0.149	0.052	2.98e-51	[RefSeqProtSlim]|e-value:3e-26|CAC9547582.1|Ofus.G035076 [Owenia fusiformis]||[Uniprot/Swissprot]|no similarity	#N/A		gene-ND4	0.306634	0.65	0.578	1.29e-15	#N/A	#N/A
XLOC-005067	0.436164	0.162	0.06	4.22e-51	[RefSeqProtSlim]|e-value:1e-58|CAD5111856.1|DgyrCDS1120 [Dimorphilus gyrociliatus]||[Uniprot/Swissprot]|no similarity	#N/A		XLOC-067869	0.307	0.103	0.059	1.34e-15	[Uniprot/Swissprot]|e-value:0,0|sp|Q2KJI2|STT3A_BOVIN|Dolichyl-diphosphooligosaccharide--protein glycosyltransferase subunit STT3A OS=Bos taurus OX=9913 GN=STT3A PE=2 SV=1||[RefSeqProtSlim]|e-value:0,0|XP_011434154.1|dolichyl-diphosphooligosaccharide--protein glycosyltransferase subunit STT3A [Crassostrea gigas]	#N/A
XLOC-011327	0.39017	0.333	0.18	4.36e-51	[Uniprot/Swissprot]|e-value:4e-06|sp|Q4R3M6|NDUS5_MACFA|NADH dehydrogenase [ubiquinone] iron-sulfur protein 5 OS=Macaca fascicularis OX=9541 GN=NDUFS5 PE=3 SV=3||[RefSeqProtSlim]|e-value:1e-23|CAD5113358.1|unnamed protein product [Dimorphilus gyrociliatus]	#N/A		XLOC-018773	0.22462	0.07	0.034	1.39e-15	[Uniprot/Swissprot]|e-value:0,0|sp|Q7ZXY0|INO1A_XENLA|Inositol-3-phosphate synthase 1-A OS=Xenopus laevis OX=8355 GN=isyna1-a PE=2 SV=1||[RefSeqProtSlim]|e-value:0,0|XP_035674512.1|inositol-3-phosphate synthase 1-A-like [Branchiostoma floridae]	#N/A
XLOC-050689	0.475057	0.154	0.056	5.93e-51	[Uniprot/Swissprot]|e-value:7e-46|sp|Q6PBV6|NHP2_DANRE|H/ACA ribonucleoprotein complex subunit 2-like protein OS=Danio rerio OX=7955 GN=nhp2 PE=2 SV=1||[RefSeqProtSlim]|e-value:3e-50|CAC9452207.1|Ofus.G01722 [Owenia fusiformis]	#N/A		XLOC-003851	0.244014	0.127	0.077	1.48e-15	[Uniprot/Swissprot]|e-value:5e-18|sp|Q8K2Q5|CHCH7_MOUSE|Coiled-coil-helix-coiled-coil-helix domain-containing protein 7 OS=Mus musculus OX=10090 GN=Chchd7 PE=1 SV=1||[RefSeqProtSlim]|e-value:2e-27|XP_025111256.1|coiled-coil-helix-coiled-coil-helix domain-containing protein 7-like [Pomacea canaliculata]	#N/A
XLOC-022019	0.632866	0.131	0.041	8.27e-51	[Uniprot/Swissprot]|e-value:4e-86|sp|P10394|POL4_DROME|Retrovirus-related Pol polyprotein from transposon 412 OS=Drosophila melanogaster OX=7227 GN=POL PE=4 SV=1||[RefSeqProtSlim]|e-value:0,0|XP_023810032.1|uncharacterized protein LOC111947363 [Oryzias latipes]	#N/A		XLOC-041288	0.238543	0.239	0.168	1.6e-15	[Uniprot/Swissprot]|e-value:2e-57|sp|Q5R6C9|UB2V2_PONAB|Ubiquitin-conjugating enzyme E2 variant 2 OS=Pongo abelii OX=9601 GN=UBE2V2 PE=2 SV=1||[RefSeqProtSlim]|e-value:5e-57|AAB04629.1|CROC-1B, partial [Gallus gallus]	#N/A
XLOC-043676	0.451024	0.167	0.064	1.26e-50	[Uniprot/Swissprot]|e-value:1e-13|sp|P62248|MYDGF_BOVIN|Myeloid-derived growth factor OS=Bos taurus OX=9913 GN=MYDGF PE=2 SV=1||[RefSeqProtSlim]|e-value:2e-30|XP_011424542.2|myeloid-derived growth factor [Crassostrea gigas]	#N/A		XLOC-011080	0.241432	0.3	0.221	1.94e-15	[Uniprot/Swissprot]|e-value:1e-158|sp|Q6P2Z0|BZW1_XENTR|Basic leucine zipper and W2 domain-containing protein 1 OS=Xenopus tropicalis OX=8364 GN=bzw1 PE=2 SV=1||[RefSeqProtSlim]|e-value:7e-167|CAC9661927.1|Ofus.G112266, partial [Owenia fusiformis]	#N/A
XLOC-022327	0.444314	0.109	0.028	1.34e-50	[Uniprot/Swissprot]|e-value:2e-101|sp|Q9UBQ7|GRHPR_HUMAN|Glyoxylate reductase/hydroxypyruvate reductase OS=Homo sapiens OX=9606 GN=GRHPR PE=1 SV=1||[RefSeqProtSlim]|e-value:1e-121|CAC9518080.1|Ofus.G03453, partial [Owenia fusiformis]	#N/A		XLOC-018696	0.233665	0.054	0.023	1.96e-15	[Uniprot/Swissprot]|e-value:4e-133|sp|Q14554|PDIA5_HUMAN|Protein disulfide-isomerase A5 OS=Homo sapiens OX=9606 GN=PDIA5 PE=1 SV=1||[RefSeqProtSlim]|e-value:0,0|CAC9565252.1|Ofus.G051285 [Owenia fusiformis]	#N/A
XLOC-014627	0.428966	0.166	0.064	3.04e-50	[Uniprot/Swissprot]|e-value:4e-70|sp|P05455|LA_HUMAN|Lupus La protein OS=Homo sapiens OX=9606 GN=SSB PE=1 SV=2||[RefSeqProtSlim]|e-value:6e-81|CAC9584161.1|Ofus.G061122 [Owenia fusiformis]	#N/A		XLOC-055922	0.176002	0.82	0.77	2e-15	[Uniprot/Swissprot]|e-value:4e-130|sp|O57592|RL7A_TAKRU|60S ribosomal protein L7a OS=Takifugu rubripes OX=31033 GN=rpl7a PE=3 SV=3||[RefSeqProtSlim]|e-value:4e-138|ABW23163.1|ribosomal protein rpl7a, partial [Arenicola marina]	#N/A
XLOC-004393	0.425488	0.441	0.273	3.69e-50	[Uniprot/Swissprot]|e-value:0,010|sp|Q02367|NDUB6_BOVIN|NADH dehydrogenase [ubiquinone] 1 beta subcomplex subunit 6 OS=Bos taurus OX=9913 GN=NDUFB6 PE=1 SV=2||[RefSeqProtSlim]|e-value:1e-54|CAD5124363.1|DgyrCDS12652 [Dimorphilus gyrociliatus]	#N/A		XLOC-000218	0.185881	0.066	0.031	2.02e-15	[Uniprot/Swissprot]|e-value:8e-35|sp|Q26486|FKBP4_SPOFR|46 kDa FK506-binding nuclear protein OS=Spodoptera frugiperda OX=7108 GN=FKBP46 PE=2 SV=1||[RefSeqProtSlim]|e-value:2e-104|AUG84440.1|neuroglian [Platynereis dumerilii]	#N/A
XLOC-051142	0.350882	0.263	0.129	6.44e-50	[Uniprot/Swissprot]|e-value:4e-147|sp|P13086|SUCA_RAT|Succinate--CoA ligase [ADP/GDP-forming] subunit alpha, mitochondrial OS=Rattus norvegicus OX=10116 GN=Suclg1 PE=2 SV=2||[RefSeqProtSlim]|e-value:2e-156|XP_019641362.1|PREDICTED: succinate--CoA ligase [ADP/GDP-forming] subunit alpha, mitochondrial-like isoform X2 [Branchiostoma belcheri]	#N/A		XLOC-015311	0.212199	0.107	0.061	2.17e-15	[Uniprot/Swissprot]|e-value:2e-46|sp|Q5R628|LSM5_PONAB|U6 snRNA-associated Sm-like protein LSm5 OS=Pongo abelii OX=9601 GN=LSM5 PE=3 SV=3||[RefSeqProtSlim]|e-value:2e-49|XP_021366307.1|U6 snRNA-associated Sm-like protein LSm5 [Mizuhopecten yessoensis]	#N/A
XLOC-066895	0.48335	0.142	0.049	1.08e-49	[Uniprot/Swissprot]|e-value:2e-118|sp|Q5RBM1|RPN2_PONAB|Dolichyl-diphosphooligosaccharide--protein glycosyltransferase subunit 2 OS=Pongo abelii OX=9601 GN=RPN2 PE=2 SV=1||[RefSeqProtSlim]|e-value:0,0|XP_005100783.1|dolichyl-diphosphooligosaccharide--protein glycosyltransferase subunit 2 [Aplysia californica]	#N/A		XLOC-003710	0.227761	0.626	0.546	2.45e-15	[Uniprot/Swissprot]|e-value:1e-65|sp|Q945U1|RS15_ELAOL|40S ribosomal protein S15 OS=Elaeis oleifera OX=80265 GN=RPS15 PE=2 SV=1||[RefSeqProtSlim]|e-value:7e-73|XP_021351718.1|40S ribosomal protein S15-like [Mizuhopecten yessoensis]	#N/A
XLOC-049477	0.296827	0.059	0.004	1.32e-49	[Uniprot/Swissprot]|no similarity||[RefSeqProtSlim]|no similarity	#N/A		XLOC-012822	0.232454	0.078	0.04	2.74e-15	[Uniprot/Swissprot]|e-value:1e-84|sp|Q5XH36|CRE2A_XENLA|Cysteine-rich with EGF-like domain protein 2-A OS=Xenopus laevis OX=8355 GN=creld2-a PE=2 SV=1||[RefSeqProtSlim]|e-value:1e-127|CAD5122193.1|DgyrCDS10637 [Dimorphilus gyrociliatus]	#N/A
XLOC-004396	0.405635	0.533	0.358	1.38e-49	[Uniprot/Swissprot]|e-value:6e-61|sp|B3EX21|ATPO_SORAR|ATP synthase subunit O, mitochondrial OS=Sorex araneus OX=42254 GN=ATP5PO PE=3 SV=1||[RefSeqProtSlim]|e-value:2e-86|CAD5122547.1|DgyrCDS10962 [Dimorphilus gyrociliatus]	#N/A		XLOC-009573	0.214221	0.119	0.07	4.16e-15	[Uniprot/Swissprot]|e-value:5e-120|sp|Q62448|IF4G2_MOUSE|Eukaryotic translation initiation factor 4 gamma 2 OS=Mus musculus OX=10090 GN=Eif4g2 PE=1 SV=2||[RefSeqProtSlim]|e-value:1e-150|XP_025085050.1|eukaryotic translation initiation factor 4 gamma 2-like [Pomacea canaliculata]	#N/A
XLOC-011342	0.391532	0.161	0.06	1.45e-49	[Uniprot/Swissprot]|e-value:9e-108|sp|Q6NYU7|UPP_DANRE|Uracil phosphoribosyltransferase homolog OS=Danio rerio OX=7955 GN=uprt PE=2 SV=1||[RefSeqProtSlim]|e-value:2e-112|CAC9496323.1|Ofus.G021555 [Owenia fusiformis]	#N/A		XLOC-059173	0.213912	0.111	0.064	4.43e-15	[Uniprot/Swissprot]|e-value:0,0|sp|P28668|SYEP_DROME|Bifunctional glutamate/proline--tRNA ligase OS=Drosophila melanogaster OX=7227 GN=GluProRS PE=1 SV=2||[RefSeqProtSlim]|e-value:0,0|XP_034325382.1|bifunctional glutamate/proline--tRNA ligase isoform X1 [Crassostrea gigas]	#N/A
XLOC-012668	0.427702	0.508	0.334	1.82e-49	[Uniprot/Swissprot]|e-value:1e-05|sp|Q0MQJ3|NDUBB_PONPY|NADH dehydrogenase [ubiquinone] 1 beta subcomplex subunit 11, mitochondrial OS=Pongo pygmaeus OX=9600 GN=NDUFB11 PE=2 SV=1||[RefSeqProtSlim]|e-value:2e-47|CAC9473032.1|Ofus.G012857 [Owenia fusiformis]	#N/A		XLOC-063959	0.218743	0.146	0.092	5e-15	[Uniprot/Swissprot]|e-value:0,0|sp|O94788|AL1A2_HUMAN|Retinal dehydrogenase 2 OS=Homo sapiens OX=9606 GN=ALDH1A2 PE=1 SV=3||[RefSeqProtSlim]|e-value:0,0|AVR59241.1|aldehyde dehydrogenase 1 [Platynereis dumerilii]	#N/A
XLOC-010195	0.386608	0.126	0.039	1.88e-49	[Uniprot/Swissprot]|e-value:7e-153|sp|Q6AXV4|SAM50_RAT|Sorting and assembly machinery component 50 homolog OS=Rattus norvegicus OX=10116 GN=Samm50 PE=1 SV=1||[RefSeqProtSlim]|e-value:0,0|XP_025088227.1|sorting and assembly machinery component 50 homolog [Pomacea canaliculata]	#N/A		XLOC-011580	0.238888	0.151	0.096	5.09e-15	[Uniprot/Swissprot]|no similarity||[RefSeqProtSlim]|no similarity	#N/A
XLOC-012884	0.366761	0.381	0.221	2.32e-49	[Uniprot/Swissprot]|e-value:0,007|sp|P56392|CX7A1_MOUSE|Cytochrome c oxidase subunit 7A1, mitochondrial OS=Mus musculus OX=10090 GN=Cox7a1 PE=1 SV=1||[RefSeqProtSlim]|e-value:1e-05|CAD5120592.1|DgyrCDS9154 [Dimorphilus gyrociliatus]	#N/A		XLOC-050130	0.206627	0.087	0.047	5.16e-15	[Uniprot/Swissprot]|e-value:7e-28|sp|B5DF51|EMC5_RAT|ER membrane protein complex subunit 5 OS=Rattus norvegicus OX=10116 GN=Mmgt1 PE=2 SV=1||[RefSeqProtSlim]|e-value:2e-31|XP_019623189.1|PREDICTED: membrane magnesium transporter 1-like [Branchiostoma belcheri]	#N/A
XLOC-046526	0.727516	0.102	0.026	2.45e-49	[Uniprot/Swissprot]|e-value:9e-13|sp|Q91XQ0|DYH8_MOUSE|Dynein axonemal heavy chain 8 OS=Mus musculus OX=10090 GN=Dnah8 PE=1 SV=2||[RefSeqProtSlim]|e-value:3e-22|XP_034301736.1|dynein heavy chain 8, axonemal [Crassostrea gigas]	#N/A		XLOC-063075	0.503736	0.165	0.109	6.29e-15	[Uniprot/Swissprot]|e-value:5e-120|sp|P17140|CO4A2_CAEEL|Collagen alpha-2(IV) chain OS=Caenorhabditis elegans OX=6239 GN=let-2 PE=1 SV=2||[RefSeqProtSlim]|e-value:1e-126|CAC9671181.1|Ofus.G191225 [Owenia fusiformis]	#N/A
XLOC-035551	0.559469	0.107	0.029	3.02e-49	[Uniprot/Swissprot]|e-value:0,0|sp|Q8TCJ2|STT3B_HUMAN|Dolichyl-diphosphooligosaccharide--protein glycosyltransferase subunit STT3B OS=Homo sapiens OX=9606 GN=STT3B PE=1 SV=1||[RefSeqProtSlim]|e-value:0,0|CAC9573676.1|Ofus.G053196 [Owenia fusiformis]	#N/A		XLOC-018667	0.230902	0.233	0.164	6.5e-15	[Uniprot/Swissprot]|e-value:1e-39|sp|Q66KU2|SC61G_XENLA|Protein transport protein Sec61 subunit gamma OS=Xenopus laevis OX=8355 GN=sec61g PE=3 SV=1||[RefSeqProtSlim]|e-value:3e-40|VDI26622.1|protein transport protein SEC61 subunit gamma and related proteins [Mytilus galloprovincialis]	#N/A
XLOC-003851	0.444222	0.127	0.04	3.31e-49	[Uniprot/Swissprot]|e-value:5e-18|sp|Q8K2Q5|CHCH7_MOUSE|Coiled-coil-helix-coiled-coil-helix domain-containing protein 7 OS=Mus musculus OX=10090 GN=Chchd7 PE=1 SV=1||[RefSeqProtSlim]|e-value:2e-27|XP_025111256.1|coiled-coil-helix-coiled-coil-helix domain-containing protein 7-like [Pomacea canaliculata]	#N/A		XLOC-026608	0.252421	0.128	0.078	6.62e-15	[Uniprot/Swissprot]|e-value:2e-16|sp|Q495M9|USH1G_HUMAN|Usher syndrome type-1G protein OS=Homo sapiens OX=9606 GN=USH1G PE=1 SV=1||[RefSeqProtSlim]|e-value:3e-27|CAC9669005.1|Ofus.G162002 [Owenia fusiformis]	#N/A
XLOC-060559	0.452958	0.126	0.039	4.4e-49	[Uniprot/Swissprot]|e-value:1e-158|sp|Q921C5|BICD2_MOUSE|Protein bicaudal D homolog 2 OS=Mus musculus OX=10090 GN=Bicd2 PE=1 SV=1||[RefSeqProtSlim]|e-value:0,0|AUG84425.1|bicaudal D2 [Platynereis dumerilii]	#N/A		XLOC-043720	0.159148	0.116	0.068	6.84e-15	[Uniprot/Swissprot]|e-value:2e-92|sp|Q9D0W5|PPIL1_MOUSE|Peptidyl-prolyl cis-trans isomerase-like 1 OS=Mus musculus OX=10090 GN=Ppil1 PE=1 SV=1||[RefSeqProtSlim]|e-value:8e-99|XP_011429745.1|peptidyl-prolyl cis-trans isomerase-like 1 [Crassostrea gigas]	#N/A
XLOC-064370	0.383007	0.653	0.477	6.26e-49	[Uniprot/Swissprot]|e-value:3e-51|sp|Q5R8K6|RL35A_PONAB|60S ribosomal protein L35a OS=Pongo abelii OX=9601 GN=RPL35A PE=3 SV=1||[RefSeqProtSlim]|e-value:2e-68|XP_025079532.1|LOW QUALITY PROTEIN: 60S ribosomal protein L35a-like [Pomacea canaliculata]	#N/A		XLOC-037107	0.225166	0.071	0.035	7.8e-15	[Uniprot/Swissprot]|e-value:6e-151|sp|Q6TUG0|DJB11_RAT|DnaJ homolog subfamily B member 11 OS=Rattus norvegicus OX=10116 GN=Dnajb11 PE=2 SV=1||[RefSeqProtSlim]|e-value:3e-168|XP_011443283.2|dnaJ homolog subfamily B member 11-like [Crassostrea gigas]	#N/A
XLOC-003730	0.372825	0.431	0.263	7.46e-49	[Uniprot/Swissprot]|e-value:6e-12|sp|Q0MQA6|NDUA7_PONPY|NADH dehydrogenase [ubiquinone] 1 alpha subcomplex subunit 7 OS=Pongo pygmaeus OX=9600 GN=NDUFA7 PE=3 SV=3||[RefSeqProtSlim]|e-value:1e-21|CAD5111875.1|DgyrCDS1138 [Dimorphilus gyrociliatus]	#N/A		XLOC-025162	0.248243	0.192	0.131	8.46e-15	[Uniprot/Swissprot]|e-value:2e-08|sp|P20397|NUCL_XENLA|Nucleolin OS=Xenopus laevis OX=8355 GN=ncl PE=2 SV=3||[RefSeqProtSlim]|e-value:3e-26|XP_025101484.1|glutamic acid-rich protein-like [Pomacea canaliculata]	#N/A
XLOC-037876	0.386059	0.16	0.06	1.45e-48	[Uniprot/Swissprot]|e-value:1e-138|sp|Q9UQ80|PA2G4_HUMAN|Proliferation-associated protein 2G4 OS=Homo sapiens OX=9606 GN=PA2G4 PE=1 SV=3||[RefSeqProtSlim]|e-value:3e-157|PVD35986.1|hypothetical protein C0Q70_02956 [Pomacea canaliculata]	#N/A		XLOC-060628	0.215091	0.262	0.19	9.15e-15	[Uniprot/Swissprot]|e-value:0,0|sp|P48601|PRS4_DROME|26S proteasome regulatory subunit 4 OS=Drosophila melanogaster OX=7227 GN=Rpt2 PE=1 SV=2||[RefSeqProtSlim]|e-value:0,0|XP_011425280.1|26S proteasome regulatory subunit 4 [Crassostrea gigas]	#N/A
XLOC-056561	0.4393	0.148	0.053	1.71e-48	[Uniprot/Swissprot]|e-value:3e-60|sp|O35900|LSM2_MOUSE|U6 snRNA-associated Sm-like protein LSm2 OS=Mus musculus OX=10090 GN=Lsm2 PE=1 SV=1||[RefSeqProtSlim]|e-value:1e-63|PVD22319.1|hypothetical protein C0Q70_18129 [Pomacea canaliculata]	#N/A		XLOC-027985	0.259179	0.081	0.043	9.2e-15	[Uniprot/Swissprot]|e-value:1e-91|sp|Q2KHU0|SERB_BOVIN|Phosphoserine phosphatase OS=Bos taurus OX=9913 GN=PSPH PE=2 SV=1||[RefSeqProtSlim]|e-value:4e-92|XP_004075474.2|phosphoserine phosphatase [Oryzias latipes]	#N/A
XLOC-024240	0.684557	0.176	0.071	1.81e-48	[Uniprot/Swissprot]|e-value:4e-21|sp|Q95SX7|RTBS_DROME|Probable RNA-directed DNA polymerase from transposon BS OS=Drosophila melanogaster OX=7227 GN=RTase PE=2 SV=1||[RefSeqProtSlim]|e-value:5e-58|VDH89347.1|Hypothetical predicted protein [Mytilus galloprovincialis]	#N/A		XLOC-060582	0.221717	0.057	0.025	9.3e-15	[Uniprot/Swissprot]|e-value:0,0|sp|O76840|PPN1_CAEEL|Papilin OS=Caenorhabditis elegans OX=6239 GN=mig-6 PE=1 SV=1||[RefSeqProtSlim]|e-value:0,0|XP_006562243.2|papilin isoform X2 [Apis mellifera]	#N/A
XLOC-059441	0.343041	0.053	0.003	1.84e-48	[RefSeqProtSlim]|e-value:5e-08|XP_025097451.1|uncharacterized protein LOC112565836 [Pomacea canaliculata]||[Uniprot/Swissprot]|no similarity	#N/A		XLOC-044629	0.488982	0.114	0.068	9.75e-15	[Uniprot/Swissprot]|e-value:9e-14|sp|B3RFR8|HYDMA_HYDVU|Hydramacin-1 OS=Hydra vulgaris OX=6087 PE=1 SV=1||[RefSeqProtSlim]|e-value:2e-16|VDI68284.1|Hypothetical predicted protein [Mytilus galloprovincialis]	#N/A
XLOC-059256	0.387241	0.506	0.333	2.02e-48	[Uniprot/Swissprot]|e-value:2e-114|sp|P05631|ATPG_BOVIN|ATP synthase subunit gamma, mitochondrial OS=Bos taurus OX=9913 GN=ATP5F1C PE=1 SV=3||[RefSeqProtSlim]|e-value:1e-136|AOR07085.1|mitochondrial F-type ATP synthase subunit gamma [Enchytraeus cf. crypticus SL-2017]	#N/A		XLOC-067484	0.224837	0.728	0.66	1e-14	[Uniprot/Swissprot]|e-value:0,0|sp|P29341|PABP1_MOUSE|Polyadenylate-binding protein 1 OS=Mus musculus OX=10090 GN=Pabpc1 PE=1 SV=2||[RefSeqProtSlim]|e-value:0,0|XP_021346404.1|polyadenylate-binding protein 4-like isoform X2 [Mizuhopecten yessoensis]	#N/A
XLOC-054467	0.40914	0.448	0.279	2.27e-48	[Uniprot/Swissprot]|e-value:5e-54|sp|Q94514|COX5A_DROME|Cytochrome c oxidase subunit 5A, mitochondrial OS=Drosophila melanogaster OX=7227 GN=COX5A PE=2 SV=2||[RefSeqProtSlim]|e-value:1e-66|CAD5119305.1|DgyrCDS7932 [Dimorphilus gyrociliatus]	#N/A		XLOC-055883	0.21117	0.019	0.003	1.03e-14	[Uniprot/Swissprot]|e-value:1e-35|sp|B8WI85|USOM7_ACRMI|Uncharacterized skeletal organic matrix protein 7 OS=Acropora millepora OX=45264 PE=1 SV=1||[RefSeqProtSlim]|e-value:4e-30|UCK81560.1|lectin 2-4 [Arenicola marina]	#N/A
XLOC-054234	0.417293	0.205	0.091	2.62e-48	[Uniprot/Swissprot]|e-value:6e-35|sp|A6QQ59|KTAP2_BOVIN|Keratinocyte-associated protein 2 OS=Bos taurus OX=9913 GN=KRTCAP2 PE=2 SV=1||[RefSeqProtSlim]|e-value:5e-40|CAC9608289.1|Ofus.G071492 [Owenia fusiformis]	#N/A		XLOC-011766	0.204036	0.122	0.074	1.07e-14	[Uniprot/Swissprot]|e-value:0,0|sp|Q9D4D4|TKTL2_MOUSE|Transketolase-like protein 2 OS=Mus musculus OX=10090 GN=Tktl2 PE=1 SV=1||[RefSeqProtSlim]|e-value:0,0|XP_011427761.1|transketolase-like protein 2 isoform X1 [Crassostrea gigas]	#N/A
XLOC-054425	0.351184	0.077	0.013	3.2e-48	[Uniprot/Swissprot]|e-value:0,0|sp|Q3T0P6|PGK1_BOVIN|Phosphoglycerate kinase 1 OS=Bos taurus OX=9913 GN=PGK1 PE=2 SV=3||[RefSeqProtSlim]|e-value:0,0|XP_011419255.2|phosphoglycerate kinase 1-like [Crassostrea gigas]	#N/A		XLOC-056212	0.282118	0.089	0.048	1.09e-14	[Uniprot/Swissprot]|e-value:2e-59|sp|P12107|COBA1_HUMAN|Collagen alpha-1(XI) chain OS=Homo sapiens OX=9606 GN=COL11A1 PE=1 SV=4||[RefSeqProtSlim]|e-value:1e-96|XP_025111693.1|collagen alpha-1(I) chain-like [Pomacea canaliculata]	#N/A
XLOC-025496	0.508759	0.607	0.445	3.44e-48	[Uniprot/Swissprot]|no similarity||[RefSeqProtSlim]|no similarity	#N/A		XLOC-027406	0.225013	0.222	0.156	1.2e-14	[Uniprot/Swissprot]|e-value:1e-55|sp|Q5XI73|GDIR1_RAT|Rho GDP-dissociation inhibitor 1 OS=Rattus norvegicus OX=10116 GN=Arhgdia PE=1 SV=1||[RefSeqProtSlim]|e-value:2e-68|XP_011429238.1|rho GDP-dissociation inhibitor 1 isoform X4 [Crassostrea gigas]	#N/A
XLOC-002582	0.495992	0.139	0.048	3.47e-48	[Uniprot/Swissprot]|e-value:6e-94|sp|Q91ZU6|DYST_MOUSE|Dystonin OS=Mus musculus OX=10090 GN=Dst PE=1 SV=2||[RefSeqProtSlim]|e-value:0,0|CAD5111836.1|DgyrCDS1103 [Dimorphilus gyrociliatus]	#N/A		gene-ND2	0.251401	0.737	0.675	1.49e-14	#N/A	#N/A
XLOC-038280	0.429546	0.115	0.034	4.03e-48	[Uniprot/Swissprot]|e-value:5e-110|sp|Q9DCR2|AP3S1_MOUSE|AP-3 complex subunit sigma-1 OS=Mus musculus OX=10090 GN=Ap3s1 PE=1 SV=2||[RefSeqProtSlim]|e-value:5e-131|PVD36273.1|hypothetical protein C0Q70_03251 [Pomacea canaliculata]	#N/A		XLOC-037381	0.123245	0.017	0.003	1.87e-14	[Uniprot/Swissprot]|no similarity||[RefSeqProtSlim]|no similarity	#N/A
XLOC-050825	0.669568	0.405	0.253	4.03e-48	[Uniprot/Swissprot]|e-value:0,0|sp|P51546|KGCY_HEDDI|Glycocyamine kinase OS=Hediste diversicolor OX=126592 PE=2 SV=1||[RefSeqProtSlim]|e-value:0,0|sp|P51546.1|KGCY_HEDDI|RecName: Full=Glycocyamine kinase; Short=GK; AltName: Full=Guanidinoacetate kinase	#N/A		XLOC-011141	0.222475	0.087	0.047	1.94e-14	[Uniprot/Swissprot]|e-value:1e-93|sp|P19538|CI_DROME|Transcriptional activator cubitus interruptus OS=Drosophila melanogaster OX=7227 GN=ci PE=1 SV=2||[RefSeqProtSlim]|e-value:0,0|ADK38672.1|Gli, partial [Platynereis dumerilii]	gli
XLOC-053880	0.455052	0.319	0.177	4.15e-48	[Uniprot/Swissprot]|e-value:9e-124|sp|Q54NE6|PGAM_DICDI|Probable phosphoglycerate mutase OS=Dictyostelium discoideum OX=44689 GN=gpmA PE=1 SV=1||[RefSeqProtSlim]|e-value:2e-139|CAD5124102.1|DgyrCDS12404 [Dimorphilus gyrociliatus]	#N/A		XLOC-058249	0.249942	0.305	0.23	2.11e-14	[Uniprot/Swissprot]|e-value:1e-33|sp|Q4P6E9|COFI_USTMA|Cofilin OS=Ustilago maydis (strain 521 / FGSC 9021) OX=237631 GN=COF1 PE=3 SV=1||[RefSeqProtSlim]|e-value:1e-40|XP_025105311.1|actophorin-like isoform X1 [Pomacea canaliculata]	#N/A
XLOC-040943	0.398326	0.095	0.022	5.64e-48	[Uniprot/Swissprot]|no similarity||[RefSeqProtSlim]|no similarity	#N/A		XLOC-055430	0.229742	0.282	0.208	2.12e-14	[Uniprot/Swissprot]|e-value:0,0|sp|Q63413|DX39B_RAT|Spliceosome RNA helicase Ddx39b OS=Rattus norvegicus OX=10116 GN=Ddx39b PE=2 SV=3||[RefSeqProtSlim]|e-value:0,0|XP_011414939.1|spliceosome RNA helicase DDX39B [Crassostrea gigas]	#N/A
XLOC-063075	0.70046	0.165	0.065	5.68e-48	[Uniprot/Swissprot]|e-value:5e-120|sp|P17140|CO4A2_CAEEL|Collagen alpha-2(IV) chain OS=Caenorhabditis elegans OX=6239 GN=let-2 PE=1 SV=2||[RefSeqProtSlim]|e-value:1e-126|CAC9671181.1|Ofus.G191225 [Owenia fusiformis]	#N/A		XLOC-010109	0.186368	0.205	0.141	2.21e-14	[Uniprot/Swissprot]|e-value:1e-31|sp|B5G2S6|KISHA_TAEGU|Protein kish-A OS=Taeniopygia guttata OX=59729 GN=TMEM167A PE=3 SV=1||[RefSeqProtSlim]|e-value:6e-31|CAG32457.1|hypothetical protein RCJMB04_25n4 [Gallus gallus]	#N/A
XLOC-003647	0.630194	0.241	0.117	5.99e-48	[Uniprot/Swissprot]|e-value:0,0|sp|P35443|TSP4_HUMAN|Thrombospondin-4 OS=Homo sapiens OX=9606 GN=THBS4 PE=1 SV=2||[RefSeqProtSlim]|e-value:0,0|ANS60447.1|thrombospondin [Platynereis dumerilii]	#N/A		XLOC-002872	0.203312	0.737	0.667	2.3e-14	[Uniprot/Swissprot]|e-value:4e-161|sp|Q95V34|RS4_SPOFR|40S ribosomal protein S4 OS=Spodoptera frugiperda OX=7108 GN=RpS4 PE=2 SV=1||[RefSeqProtSlim]|e-value:2e-158|XP_019646943.1|PREDICTED: 40S ribosomal protein S4, X isoform-like [Branchiostoma belcheri]	#N/A
XLOC-024210	0.395981	0.511	0.334	6.92e-48	[Uniprot/Swissprot]|e-value:0,0|sp|Q8JFP1|IF4A2_CHICK|Eukaryotic initiation factor 4A-II OS=Gallus gallus OX=9031 GN=EIF4A2 PE=2 SV=1||[RefSeqProtSlim]|e-value:0,0|CAC9663344.1|Ofus.G121672 [Owenia fusiformis]	#N/A		XLOC-050696	0.114522	0.01	0	2.31e-14	[Uniprot/Swissprot]|no similarity||[RefSeqProtSlim]|no similarity	#N/A
XLOC-035972	0.474116	0.347	0.198	9.23e-48	[Uniprot/Swissprot]|e-value:1e-116|sp|Q5ZKX9|ERD22_CHICK|ER lumen protein-retaining receptor 2 OS=Gallus gallus OX=9031 GN=KDELR2 PE=1 SV=1||[RefSeqProtSlim]|e-value:5e-127|CAC9658726.1|Ofus.G102750 [Owenia fusiformis]	#N/A		XLOC-017042	0.234465	0.187	0.126	2.58e-14	[Uniprot/Swissprot]|e-value:1e-110|sp|Q29HY3|CDC42_DROPS|Cdc42 homolog OS=Drosophila pseudoobscura pseudoobscura OX=46245 GN=Cdc42 PE=3 SV=1||[RefSeqProtSlim]|e-value:6e-117|AUG84408.1|Cdc42 [Platynereis dumerilii]	#N/A
XLOC-043868	0.614286	0.135	0.046	1.26e-47	[Uniprot/Swissprot]|e-value:4e-122|sp|Q6PBF6|GAMT_XENTR|Guanidinoacetate N-methyltransferase OS=Xenopus tropicalis OX=8364 GN=gamt PE=2 SV=1||[RefSeqProtSlim]|e-value:2e-121|XP_004067960.1|guanidinoacetate N-methyltransferase [Oryzias latipes]	#N/A		XLOC-004027	0.247226	0.06	0.028	2.68e-14	[Uniprot/Swissprot]|e-value:4e-05|sp|Q9HAV5|TNR27_HUMAN|Tumor necrosis factor receptor superfamily member 27 OS=Homo sapiens OX=9606 GN=EDA2R PE=1 SV=2||[RefSeqProtSlim]|e-value:4e-07|XP_019647550.1|PREDICTED: uncharacterized protein LOC109487885 [Branchiostoma belcheri]	#N/A
XLOC-018740	0.392648	0.246	0.12	1.44e-47	[Uniprot/Swissprot]|e-value:8e-67|sp|O55035|PPIG_RAT|Peptidyl-prolyl cis-trans isomerase G OS=Rattus norvegicus OX=10116 GN=Ppig PE=1 SV=2||[RefSeqProtSlim]|e-value:5e-70|AAH71449.1|Ppig protein, partial [Danio rerio]	#N/A		XLOC-060642	0.195697	0.215	0.149	2.71e-14	[Uniprot/Swissprot]|e-value:2e-23|sp|P40618|HMGB3_CHICK|High mobility group protein B3 OS=Gallus gallus OX=9031 GN=HMGB3 PE=2 SV=3||[RefSeqProtSlim]|e-value:1e-53|NP_001292239.1|uncharacterized protein LOC105348423 [Crassostrea gigas]	#N/A
XLOC-047577	0.358382	0.139	0.048	1.79e-47	[Uniprot/Swissprot]|e-value:3e-64|sp|Q9WTV5|PSMD9_RAT|26S proteasome non-ATPase regulatory subunit 9 OS=Rattus norvegicus OX=10116 GN=Psmd9 PE=1 SV=1||[RefSeqProtSlim]|e-value:5e-77|XP_011451757.2|26S proteasome non-ATPase regulatory subunit 9 [Crassostrea gigas]	#N/A		gene-ND1	0.297285	0.557	0.478	2.93e-14	#N/A	#N/A
XLOC-035412	0.726465	0.217	0.102	1.83e-47	[Uniprot/Swissprot]|no similarity||[RefSeqProtSlim]|no similarity	#N/A		XLOC-046002	0.132532	0.03	0.009	3.27e-14	[RefSeqProtSlim]|e-value:5e-127|VDI30698.1|Hypothetical predicted protein [Mytilus galloprovincialis]||[Uniprot/Swissprot]|no similarity	#N/A
XLOC-051987	0.561953	0.267	0.138	1.96e-47	[Uniprot/Swissprot]|e-value:3e-63|sp|G4V4G1|IGFBP_CUPSA|Insulin-like growth factor-binding protein-related protein 1 OS=Cupiennius salei OX=6928 PE=2 SV=1||[RefSeqProtSlim]|e-value:3e-72|CAC9483288.1|Ofus.G014084 [Owenia fusiformis]	#N/A		XLOC-059733	0.227056	0.357	0.276	3.51e-14	[Uniprot/Swissprot]|e-value:5e-26|sp|Q90631|KTN1_CHICK|Kinectin OS=Gallus gallus OX=9031 GN=KTN1 PE=1 SV=1||[RefSeqProtSlim]|e-value:5e-62|CAC9632657.1|Ofus.G091269 [Owenia fusiformis]	#N/A
XLOC-035645	0.313511	0.045	0	2.44e-47	[Uniprot/Swissprot]|no similarity||[RefSeqProtSlim]|no similarity	#N/A		XLOC-016754	0.242997	0.231	0.165	3.63e-14	[Uniprot/Swissprot]|e-value:5e-33|sp|P85007|IR3IP_RAT|Immediate early response 3-interacting protein 1 OS=Rattus norvegicus OX=10116 GN=Ier3ip1 PE=3 SV=1||[RefSeqProtSlim]|e-value:5e-43|VDH99761.1|Hypothetical predicted protein [Mytilus galloprovincialis]	#N/A
XLOC-001169	0.427198	0.398	0.241	3.44e-47	[Uniprot/Swissprot]|e-value:1e-82|sp|P80311|PPIB_BOVIN|Peptidyl-prolyl cis-trans isomerase B OS=Bos taurus OX=9913 GN=PPIB PE=1 SV=4||[RefSeqProtSlim]|e-value:1e-96|VDH99919.1|peptidyl-prolyl cis-trans isomerase B (cyclophilin B) [Mytilus galloprovincialis]	#N/A		XLOC-025058	0.275579	0.134	0.084	3.8e-14	[Uniprot/Swissprot]|e-value:4e-83|sp|Q08E13|RNF10_BOVIN|RING finger protein 10 OS=Bos taurus OX=9913 GN=RNF10 PE=2 SV=1||[RefSeqProtSlim]|e-value:5e-142|XP_035690612.1|RING finger protein 10-like [Branchiostoma floridae]	#N/A
XLOC-052475	0.524307	0.161	0.062	3.92e-47	[RefSeqProtSlim]|e-value:6e-78|XP_035674790.1|uncharacterized protein LOC118414705 [Branchiostoma floridae]||[Uniprot/Swissprot]|no similarity	#N/A		XLOC-066645	0.204518	0.293	0.218	4.37e-14	[Uniprot/Swissprot]|e-value:3e-133|sp|Q01518|CAP1_HUMAN|Adenylyl cyclase-associated protein 1 OS=Homo sapiens OX=9606 GN=CAP1 PE=1 SV=5||[RefSeqProtSlim]|e-value:4e-154|XP_025089867.1|adenylyl cyclase-associated protein 1-like isoform X1 [Pomacea canaliculata]	#N/A
XLOC-046603	0.422238	0.563	0.39	4.15e-47	[Uniprot/Swissprot]|e-value:6e-22|sp|Q24407|ATP5J_DROME|ATP synthase-coupling factor 6, mitochondrial OS=Drosophila melanogaster OX=7227 GN=ATPsynCF6 PE=3 SV=1||[RefSeqProtSlim]|e-value:1e-35|CAC9607983.1|Ofus.G071372 [Owenia fusiformis]	#N/A		XLOC-046924	0.247134	0.18	0.122	4.38e-14	[Uniprot/Swissprot]|e-value:1e-05|sp|Q8C827|ZFP62_MOUSE|Zinc finger protein 62 OS=Mus musculus OX=10090 GN=Zfp62 PE=1 SV=1||[RefSeqProtSlim]|e-value:2e-07|CAC9669242.1|Ofus.G17427, partial [Owenia fusiformis]	#N/A
XLOC-052373	1.15196	0.211	0.1	6.17e-47	[Uniprot/Swissprot]|e-value:8e-92|sp|P04571|SCP_HEDDI|Sarcoplasmic calcium-binding protein OS=Hediste diversicolor OX=126592 PE=1 SV=1||[RefSeqProtSlim]|e-value:3e-91|pdb|2SCP|A|Chain A, SARCOPLASMIC CALCIUM-BINDING PROTEIN	#N/A		XLOC-058832	0.189045	0.075	0.039	4.62e-14	[RefSeqProtSlim]|e-value:4e-22|XP_023821429.1|uncharacterized protein LOC111949114, partial [Oryzias latipes]||[Uniprot/Swissprot]|no similarity	#N/A
XLOC-054104	0.409673	0.081	0.015	6.35e-47	[Uniprot/Swissprot]|e-value:2e-124|sp|Q9P2R6|RERE_HUMAN|Arginine-glutamic acid dipeptide repeats protein OS=Homo sapiens OX=9606 GN=RERE PE=1 SV=2||[RefSeqProtSlim]|e-value:6e-156|PVD36916.1|hypothetical protein C0Q70_03909 [Pomacea canaliculata]	#N/A		XLOC-038798	0.19828	0.142	0.09	4.7e-14	[Uniprot/Swissprot]|e-value:0,0|sp|O88600|HSP74_RAT|Heat shock 70 kDa protein 4 OS=Rattus norvegicus OX=10116 GN=Hspa4 PE=1 SV=1||[RefSeqProtSlim]|e-value:0,0|CAC9526308.1|Ofus.G031624 [Owenia fusiformis]	#N/A
XLOC-005807	0.551859	0.239	0.118	7.11e-47	[Uniprot/Swissprot]|e-value:0,0|sp|P21613|KINH_DORPE|Kinesin heavy chain OS=Doryteuthis pealeii OX=1051067 PE=1 SV=1||[RefSeqProtSlim]|e-value:0,0|OWF47697.1|Kinesin heavy chain [Mizuhopecten yessoensis]	#N/A		XLOC-005691	0.172756	0.066	0.032	5.07e-14	[Uniprot/Swissprot]|e-value:0,0|sp|F6P3G4|PS11A_DANRE|26S proteasome non-ATPase regulatory subunit 11A OS=Danio rerio OX=7955 GN=psmd11a PE=2 SV=1||[RefSeqProtSlim]|e-value:0,0|VDI02164.1|26S proteasome regulatory subunit N6 [Mytilus galloprovincialis]	#N/A
XLOC-011678	0.443491	0.292	0.156	7.68e-47	[Uniprot/Swissprot]|e-value:0,0|sp|Q00963|SPTCB_DROME|Spectrin beta chain OS=Drosophila melanogaster OX=7227 GN=beta-Spec PE=1 SV=2||[RefSeqProtSlim]|e-value:0,0|CAC9666829.1|Ofus.G15115 [Owenia fusiformis]	#N/A		XLOC-067448	0.23802	0.186	0.126	5.09e-14	[Uniprot/Swissprot]|e-value:3e-100|sp|Q6TGY8|EMC2_DANRE|ER membrane protein complex subunit 2 OS=Danio rerio OX=7955 GN=emc2 PE=2 SV=1||[RefSeqProtSlim]|e-value:2e-105|PVD32057.1|hypothetical protein C0Q70_07484 [Pomacea canaliculata]	#N/A
XLOC-066560	0.409975	0.541	0.364	7.82e-47	[Uniprot/Swissprot]|e-value:6e-55|sp|A5D989|EF1D_BOVIN|Elongation factor 1-delta OS=Bos taurus OX=9913 GN=EEF1D PE=2 SV=2||[RefSeqProtSlim]|e-value:7e-66|XP_019637115.1|PREDICTED: elongation factor 1-delta-like isoform X1 [Branchiostoma belcheri]	#N/A		XLOC-059874	0.174873	0.096	0.054	5.18e-14	[Uniprot/Swissprot]|e-value:3e-163|sp|Q7TQ20|DNJC2_RAT|DnaJ homolog subfamily C member 2 OS=Rattus norvegicus OX=10116 GN=Dnajc2 PE=1 SV=1||[RefSeqProtSlim]|e-value:7e-108|CAC9458174.1|Ofus.G011268 [Owenia fusiformis]	#N/A
XLOC-041363	0.366541	0.337	0.188	8.01e-47	[Uniprot/Swissprot]|e-value:0,0|sp|P51893|SAHHA_XENLA|Adenosylhomocysteinase A OS=Xenopus laevis OX=8355 GN=ahcy-a PE=2 SV=1||[RefSeqProtSlim]|e-value:0,0|OWF48162.1|Adenosylhomocysteinase B [Mizuhopecten yessoensis]	#N/A		XLOC-000421	0.12716	0.04	0.015	5.44e-14	[Uniprot/Swissprot]|e-value:0,0|sp|Q8BMJ2|SYLC_MOUSE|Leucine--tRNA ligase, cytoplasmic OS=Mus musculus OX=10090 GN=Lars1 PE=1 SV=2||[RefSeqProtSlim]|e-value:0,0|CAC9546344.1|Ofus.G034800 [Owenia fusiformis]	#N/A
XLOC-008987	0.426628	0.144	0.053	1.25e-46	[Uniprot/Swissprot]|e-value:0,0|sp|Q99873|ANM1_HUMAN|Protein arginine N-methyltransferase 1 OS=Homo sapiens OX=9606 GN=PRMT1 PE=1 SV=3||[RefSeqProtSlim]|e-value:0,0|VDI30065.1|type I protein arginine methyltransferase [Mytilus galloprovincialis]	#N/A		XLOC-026418	0.238165	0.143	0.092	5.63e-14	[Uniprot/Swissprot]|e-value:1e-56|sp|Q3ZBK2|PXL2A_BOVIN|Peroxiredoxin-like 2A OS=Bos taurus OX=9913 GN=PRXL2A PE=2 SV=1||[RefSeqProtSlim]|e-value:4e-65|XP_012937724.2|peroxiredoxin-like 2A [Aplysia californica]	#N/A
XLOC-017293	0.524695	0.551	0.378	1.29e-46	[RefSeqProtSlim]|e-value:2e-46|CAC9652049.1|Ofus.G101265 [Owenia fusiformis]||[Uniprot/Swissprot]|no similarity	#N/A		XLOC-034712	0.217413	0.193	0.132	5.75e-14	[Uniprot/Swissprot]|no similarity||[RefSeqProtSlim]|no similarity	#N/A
XLOC-002832	0.703164	0.229	0.113	2.66e-46	[Uniprot/Swissprot]|e-value:2e-108|sp|Q14192|FHL2_HUMAN|Four and a half LIM domains protein 2 OS=Homo sapiens OX=9606 GN=FHL2 PE=1 SV=3||[RefSeqProtSlim]|e-value:0,0|XP_025096783.1|four and a half LIM domains protein 2-like isoform X2 [Pomacea canaliculata]	#N/A		XLOC-004330	0.198181	0.747	0.687	6.48e-14	[Uniprot/Swissprot]|e-value:2e-161|sp|Q0Z8U2|RS3_PIG|40S ribosomal protein S3 OS=Sus scrofa OX=9823 GN=RPS3 PE=1 SV=1||[RefSeqProtSlim]|e-value:1e-160|CAA54167.1|ribosomal protein S3 [Mus musculus]	#N/A
XLOC-027888	0.362789	0.156	0.06	3.57e-46	[Uniprot/Swissprot]|e-value:3e-34|sp|Q6AYK1|RNPS1_RAT|RNA-binding protein with serine-rich domain 1 OS=Rattus norvegicus OX=10116 GN=Rnps1 PE=2 SV=1||[RefSeqProtSlim]|e-value:5e-36|PVD38539.1|hypothetical protein C0Q70_01155 [Pomacea canaliculata]	#N/A		XLOC-014860	0.159964	0.05	0.021	6.52e-14	[Uniprot/Swissprot]|e-value:0,0|sp|Q11011|PSA_MOUSE|Puromycin-sensitive aminopeptidase OS=Mus musculus OX=10090 GN=Npepps PE=1 SV=2||[RefSeqProtSlim]|e-value:0,0|CAC9587560.1|Ofus.G061697 [Owenia fusiformis]	#N/A
XLOC-021374	0.427995	0.07	0.01	3.6e-46	[Uniprot/Swissprot]|e-value:8e-28|sp|B4E2M5|ANR66_HUMAN|Ankyrin repeat domain-containing protein 66 OS=Homo sapiens OX=9606 GN=ANKRD66 PE=2 SV=2||[RefSeqProtSlim]|e-value:1e-50|XP_012941721.1|ankyrin repeat domain-containing protein 66 [Aplysia californica]	#N/A		XLOC-047544	0.245629	0.274	0.202	6.72e-14	[Uniprot/Swissprot]|e-value:0,0|sp|Q9NZJ4|SACS_HUMAN|Sacsin OS=Homo sapiens OX=9606 GN=SACS PE=1 SV=2||[RefSeqProtSlim]|e-value:0,0|CAC9604302.1|Ofus.G07686 [Owenia fusiformis]	#N/A
XLOC-058209	0.289121	0.056	0.005	3.75e-46	[Uniprot/Swissprot]|e-value:1e-32|sp|Q28GL2|KISHB_XENTR|Protein kish-B OS=Xenopus tropicalis OX=8364 GN=tmem167b PE=3 SV=1||[RefSeqProtSlim]|e-value:9e-34|VDI43163.1|Hypothetical predicted protein [Mytilus galloprovincialis]	#N/A		XLOC-044610	0.243346	0.515	0.431	7.1e-14	[Uniprot/Swissprot]|e-value:9e-147|sp|Q6PBF0|RL8_XENTR|60S ribosomal protein L8 OS=Xenopus tropicalis OX=8364 GN=rpl8 PE=2 SV=3||[RefSeqProtSlim]|e-value:3e-153|XP_034318261.1|60S ribosomal protein L8 isoform X1 [Crassostrea gigas]	#N/A
XLOC-025226	0.295301	0.898	0.804	4.2e-46	[Uniprot/Swissprot]|e-value:3e-86|sp|Q6QMZ4|RL6_CHILA|60S ribosomal protein L6 OS=Chinchilla lanigera OX=34839 GN=RPL6 PE=2 SV=3||[RefSeqProtSlim]|e-value:3e-115|CAC9673014.1|Ofus.G22926 [Owenia fusiformis]	#N/A		XLOC-001022	0.185577	0.061	0.029	7.17e-14	[Uniprot/Swissprot]|e-value:0,0|sp|Q04451|GARS_BOMMO|Glycine--tRNA ligase OS=Bombyx mori OX=7091 GN=GlyRS PE=1 SV=3||[RefSeqProtSlim]|e-value:0,0|CAC9578724.1|Ofus.G06375 [Owenia fusiformis]	#N/A
XLOC-014684	0.419493	0.158	0.062	4.98e-46	[Uniprot/Swissprot]|no similarity||[RefSeqProtSlim]|no similarity	#N/A		XLOC-002546	0.192626	0.097	0.055	7.25e-14	[Uniprot/Swissprot]|e-value:0,0|sp|Q9UG63|ABCF2_HUMAN|ATP-binding cassette sub-family F member 2 OS=Homo sapiens OX=9606 GN=ABCF2 PE=1 SV=2||[RefSeqProtSlim]|e-value:0,0|OWF43138.1|ATP-binding cassette sub-family F member 2 [Mizuhopecten yessoensis]	#N/A
XLOC-026319	0.718158	0.127	0.043	5.3e-46	[Uniprot/Swissprot]|e-value:5e-21|sp|P08570|RLA1_DROME|60S acidic ribosomal protein P1 OS=Drosophila melanogaster OX=7227 GN=RpLP1 PE=1 SV=2||[RefSeqProtSlim]|e-value:8e-21|XP_011429705.1|60S acidic ribosomal protein P1 [Crassostrea gigas]	#N/A		XLOC-058138	0.210459	0.684	0.611	7.26e-14	[Uniprot/Swissprot]|e-value:7e-49|sp|Q9IA76|RL31_PAROL|60S ribosomal protein L31 OS=Paralichthys olivaceus OX=8255 GN=rpl31 PE=2 SV=1||[RefSeqProtSlim]|e-value:2e-52|XP_011418169.3|60S ribosomal protein L31 [Crassostrea gigas]	#N/A
XLOC-055834	0.39308	0.538	0.365	5.36e-46	[Uniprot/Swissprot]|e-value:5e-41|sp|Q923V8|SEP15_RAT|Selenoprotein F OS=Rattus norvegicus OX=10116 GN=Selenof PE=1 SV=3||[RefSeqProtSlim]|e-value:8e-51|XP_021376145.1|selenoprotein F-like [Mizuhopecten yessoensis]	#N/A		XLOC-043536	0.204698	0.763	0.716	7.76e-14	[Uniprot/Swissprot]|e-value:2e-34|sp|Q06055|AT5G2_HUMAN|ATP synthase F(0) complex subunit C2, mitochondrial OS=Homo sapiens OX=9606 GN=ATP5MC2 PE=1 SV=1||[RefSeqProtSlim]|e-value:7e-48|AOR07048.1|mitochondrial ATP synthase subunit 9 precursor [Mesenchytraeus cf. gelidus SL-2017]	#N/A
XLOC-004265	0.402845	0.25	0.125	5.97e-46	[Uniprot/Swissprot]|e-value:1e-165|sp|O60506|HNRPQ_HUMAN|Heterogeneous nuclear ribonucleoprotein Q OS=Homo sapiens OX=9606 GN=SYNCRIP PE=1 SV=2||[RefSeqProtSlim]|e-value:0,0|AAF55805.2|syncrip, isoform D [Drosophila melanogaster]	#N/A		XLOC-041597	0.153247	0.122	0.074	7.77e-14	[Uniprot/Swissprot]|e-value:2e-119|sp|Q6DJE4|CPSF5_XENLA|Cleavage and polyadenylation specificity factor subunit 5 OS=Xenopus laevis OX=8355 GN=nudt21 PE=2 SV=1||[RefSeqProtSlim]|e-value:7e-125|XP_011428531.1|cleavage and polyadenylation specificity factor subunit 5 isoform X1 [Crassostrea gigas]	#N/A
XLOC-058244	0.263643	0.053	0.003	1.08e-45	[Uniprot/Swissprot]|e-value:8e-165|sp|P49139|MAPK2_RABIT|MAP kinase-activated protein kinase 2 (Fragment) OS=Oryctolagus cuniculus OX=9986 GN=MAPKAPK2 PE=1 SV=2||[RefSeqProtSlim]|e-value:0,0|XP_011416487.2|MAP kinase-activated protein kinase 2 [Crassostrea gigas]	#N/A		XLOC-053980	0.205977	0.017	0.003	8.01e-14	[Uniprot/Swissprot]|e-value:6e-11|sp|Q8IUL8|CILP2_HUMAN|Cartilage intermediate layer protein 2 OS=Homo sapiens OX=9606 GN=CILP2 PE=2 SV=2||[RefSeqProtSlim]|e-value:5e-12|XP_035676918.1|latrophilin Cirl-like isoform X3 [Branchiostoma floridae]	#N/A
XLOC-065914	0.370585	0.094	0.023	1.18e-45	[Uniprot/Swissprot]|e-value:1e-47|sp|P62313|LSM6_MOUSE|U6 snRNA-associated Sm-like protein LSm6 OS=Mus musculus OX=10090 GN=Lsm6 PE=1 SV=1||[RefSeqProtSlim]|e-value:2e-48|XP_011420171.1|U6 snRNA-associated Sm-like protein LSm6 isoform X1 [Crassostrea gigas]	#N/A		XLOC-040820	0.303882	0.336	0.262	9e-14	[Uniprot/Swissprot]|e-value:3e-04|sp|A2ARV4|LRP2_MOUSE|Low-density lipoprotein receptor-related protein 2 OS=Mus musculus OX=10090 GN=Lrp2 PE=1 SV=1||[RefSeqProtSlim]|e-value:3e-17|CAC9670323.1|Ofus.G18854 [Owenia fusiformis]	#N/A
XLOC-063101	0.433058	0.637	0.473	1.64e-45	[Uniprot/Swissprot]|e-value:0,086|sp|P36590|KTHY_SCHPO|Thymidylate kinase OS=Schizosaccharomyces pombe (strain 972 / ATCC 24843) OX=284812 GN=tmp1 PE=2 SV=2||[RefSeqProtSlim]|e-value:2e-14|XP_005102276.1|uncharacterized protein LOC101847669 [Aplysia californica]	#N/A		XLOC-034163	0.211128	0.144	0.092	9.21e-14	[Uniprot/Swissprot]|e-value:0,0|sp|P18279|TCPA_CRIGR|T-complex protein 1 subunit alpha OS=Cricetulus griseus OX=10029 GN=TCP1 PE=2 SV=1||[RefSeqProtSlim]|e-value:0,0|XP_012935856.1|T-complex protein 1 subunit alpha [Aplysia californica]	#N/A
XLOC-055334	0.287889	0.066	0.009	1.68e-45	[Uniprot/Swissprot]|no similarity||[RefSeqProtSlim]|no similarity	#N/A		XLOC-026386	0.171279	0.118	0.071	9.71e-14	[Uniprot/Swissprot]|e-value:0,0|sp|P15170|ERF3A_HUMAN|Eukaryotic peptide chain release factor GTP-binding subunit ERF3A OS=Homo sapiens OX=9606 GN=GSPT1 PE=1 SV=1||[RefSeqProtSlim]|e-value:0,0|XP_025084752.1|eukaryotic peptide chain release factor GTP-binding subunit ERF3A-like [Pomacea canaliculata]	#N/A
XLOC-017777	0.385843	0.699	0.537	1.99e-45	[Uniprot/Swissprot]|e-value:0,0|sp|Q5MJ86|G3P2_DANRE|Glyceraldehyde-3-phosphate dehydrogenase 2 OS=Danio rerio OX=7955 GN=gapdh-2 PE=2 SV=1||[RefSeqProtSlim]|e-value:0,0|CAD5115731.1|DgyrCDS4676 [Dimorphilus gyrociliatus]	#N/A		XLOC-003586	0.142602	0.054	0.024	1.24e-13	[Uniprot/Swissprot]|e-value:3e-05|sp|P21328|RTJK_DROME|RNA-directed DNA polymerase from mobile element jockey OS=Drosophila melanogaster OX=7227 GN=pol PE=1 SV=1||[RefSeqProtSlim]|e-value:7e-30|OWF50189.1|RNA-directed DNA polymerase from mobile element jockey [Mizuhopecten yessoensis]	#N/A
XLOC-005679	0.387715	0.365	0.214	2.57e-45	[Uniprot/Swissprot]|e-value:6e-149|sp|Q9BRS2|RIOK1_HUMAN|Serine/threonine-protein kinase RIO1 OS=Homo sapiens OX=9606 GN=RIOK1 PE=1 SV=2||[RefSeqProtSlim]|e-value:8e-172|XP_021354183.1|serine/threonine-protein kinase RIO1-like [Mizuhopecten yessoensis]	#N/A		XLOC-063006	0.205408	0.095	0.054	1.24e-13	[Uniprot/Swissprot]|e-value:0,0|sp|P54612|2AAA_PIG|Serine/threonine-protein phosphatase 2A 65 kDa regulatory subunit A alpha isoform OS=Sus scrofa OX=9823 GN=PPP2R1A PE=2 SV=2||[RefSeqProtSlim]|e-value:0,0|VDI77218.1|serine/threonine-protein phosphatase 2A regulatory subunit A [Mytilus galloprovincialis]	#N/A
XLOC-042902	0.386977	0.129	0.043	2.67e-45	[Uniprot/Swissprot]|no similarity||[RefSeqProtSlim]|no similarity	#N/A		XLOC-064016	0.146419	0.066	0.032	1.33e-13	[Uniprot/Swissprot]|e-value:4e-06|sp|Q6DFW4|NOP58_MOUSE|Nucleolar protein 58 OS=Mus musculus OX=10090 GN=Nop58 PE=1 SV=1||[RefSeqProtSlim]|e-value:3e-07|XP_023820969.1|nucleolar protein 58 [Oryzias latipes]	#N/A
XLOC-035535	0.593241	0.078	0.015	2.96e-45	[Uniprot/Swissprot]|e-value:5e-07|sp|P05107|ITB2_HUMAN|Integrin beta-2 OS=Homo sapiens OX=9606 GN=ITGB2 PE=1 SV=2||[RefSeqProtSlim]|e-value:4e-10|XP_012937864.1|integrin beta-PS isoform X2 [Aplysia californica]	#N/A		XLOC-002414	0.124535	0.027	0.008	1.39e-13	[Uniprot/Swissprot]|no similarity||[RefSeqProtSlim]|no similarity	#N/A
XLOC-024950	0.390855	0.261	0.135	5.02e-45	[Uniprot/Swissprot]|e-value:4e-45|sp|Q94519|ACPM_DROME|Acyl carrier protein, mitochondrial OS=Drosophila melanogaster OX=7227 GN=ND-ACP PE=2 SV=1||[RefSeqProtSlim]|e-value:6e-54|CAC9654726.1|Ofus.G101841, partial [Owenia fusiformis]	#N/A		XLOC-044447	0.216709	0.544	0.462	1.63e-13	[Uniprot/Swissprot]|no similarity||[RefSeqProtSlim]|no similarity	#N/A
XLOC-051357	0.398504	0.441	0.277	5.23e-45	[Uniprot/Swissprot]|e-value:6e-38|sp|Q8BL97|SRSF7_MOUSE|Serine/arginine-rich splicing factor 7 OS=Mus musculus OX=10090 GN=Srsf7 PE=1 SV=1||[RefSeqProtSlim]|e-value:4e-49|OWF54148.1|Serine/arginine-rich splicing factor 7 [Mizuhopecten yessoensis]	#N/A		XLOC-013158	0.226525	0.162	0.107	1.81e-13	[Uniprot/Swissprot]|e-value:1e-146|sp|Q3ZBZ8|STIP1_BOVIN|Stress-induced-phosphoprotein 1 OS=Bos taurus OX=9913 GN=STIP1 PE=2 SV=1||[RefSeqProtSlim]|e-value:2e-163|CAD5121870.1|DgyrCDS10333 [Dimorphilus gyrociliatus]	#N/A
XLOC-037481	0.426264	0.164	0.067	5.78e-45	[Uniprot/Swissprot]|e-value:2e-85|sp|Q6INU7|FRRS1_XENLA|Putative ferric-chelate reductase 1 OS=Xenopus laevis OX=8355 GN=frrs1 PE=2 SV=1||[RefSeqProtSlim]|e-value:4e-144|CAD5122750.1|DgyrCDS11159 [Dimorphilus gyrociliatus]	#N/A		XLOC-024846	0.188883	0.142	0.091	1.82e-13	[Uniprot/Swissprot]|e-value:2e-180|sp|B0R0D7|COR1C_DANRE|Coronin-1C-A OS=Danio rerio OX=7955 GN=coro1ca PE=2 SV=1||[RefSeqProtSlim]|e-value:0,0|XP_025093113.1|coronin-1C-like isoform X2 [Pomacea canaliculata]	#N/A
XLOC-026592	0.375333	0.315	0.174	7.26e-45	[Uniprot/Swissprot]|no similarity||[RefSeqProtSlim]|no similarity	#N/A		XLOC-050771	0.199178	0.063	0.031	1.99e-13	[Uniprot/Swissprot]|e-value:4e-26|sp|B3EWZ6|MLRP2_ACRMI|MAM and LDL-receptor class A domain-containing protein 2 (Fragment) OS=Acropora millepora OX=45264 PE=1 SV=1||[RefSeqProtSlim]|e-value:9e-34|XP_021371354.1|MAM and LDL-receptor class A domain-containing protein 1-like [Mizuhopecten yessoensis]	#N/A
XLOC-058907	0.373399	0.233	0.114	9.03e-45	[Uniprot/Swissprot]|e-value:1e-126|sp|Q7SXW4|EMC3_DANRE|ER membrane protein complex subunit 3 OS=Danio rerio OX=7955 GN=emc3 PE=2 SV=1||[RefSeqProtSlim]|e-value:9e-145|PVD24779.1|hypothetical protein C0Q70_15265 [Pomacea canaliculata]	#N/A		XLOC-028323	0.185915	0.053	0.024	2.07e-13	[Uniprot/Swissprot]|e-value:7e-126|sp|Q8VCY6|UTP6_MOUSE|U3 small nucleolar RNA-associated protein 6 homolog OS=Mus musculus OX=10090 GN=Utp6 PE=2 SV=1||[RefSeqProtSlim]|e-value:8e-157|CAC9668774.1|Ofus.G161505 [Owenia fusiformis]	#N/A
XLOC-059914	0.321989	0.245	0.122	9.9e-45	[Uniprot/Swissprot]|e-value:0,0|sp|P11966|ODPB_BOVIN|Pyruvate dehydrogenase E1 component subunit beta, mitochondrial OS=Bos taurus OX=9913 GN=PDHB PE=1 SV=2||[RefSeqProtSlim]|e-value:0,0|CAC9484236.1|Ofus.G014378 [Owenia fusiformis]	#N/A		XLOC-022019	0.344974	0.131	0.083	2.1e-13	[Uniprot/Swissprot]|e-value:4e-86|sp|P10394|POL4_DROME|Retrovirus-related Pol polyprotein from transposon 412 OS=Drosophila melanogaster OX=7227 GN=POL PE=4 SV=1||[RefSeqProtSlim]|e-value:0,0|XP_023810032.1|uncharacterized protein LOC111947363 [Oryzias latipes]	#N/A
XLOC-066623	0.449716	0.701	0.515	1.77e-44	[Uniprot/Swissprot]|no similarity||[RefSeqProtSlim]|no similarity	#N/A		XLOC-059263	0.0650708	0.01	0	2.64e-13	[RefSeqProtSlim]|e-value:5e-37|XP_025101682.1|uncharacterized protein LOC112568566 [Pomacea canaliculata]||[Uniprot/Swissprot]|no similarity	#N/A
XLOC-063992	0.655448	0.137	0.05	3.82e-44	[Uniprot/Swissprot]|e-value:8e-104|sp|Q7SIB2|CO4A1_BOVIN|Collagen alpha-1(IV) chain OS=Bos taurus OX=9913 GN=COL4A1 PE=1 SV=2||[RefSeqProtSlim]|e-value:5e-111|CAC9671183.1|Ofus.G191214 [Owenia fusiformis]	#N/A		XLOC-012044	0.215309	0.173	0.116	2.84e-13	[Uniprot/Swissprot]|e-value:6e-48|sp|Q5RCP3|LSM8_PONAB|U6 snRNA-associated Sm-like protein LSm8 OS=Pongo abelii OX=9601 GN=LSM8 PE=3 SV=3||[RefSeqProtSlim]|e-value:2e-52|OWF41975.1|N-alpha-acetyltransferase 38, NatC auxiliary subunit [Mizuhopecten yessoensis]	#N/A
XLOC-064730	0.566072	0.062	0.008	4.15e-44	[Uniprot/Swissprot]|no similarity||[RefSeqProtSlim]|no similarity	#N/A		XLOC-052579	0.206181	0.134	0.084	2.89e-13	[Uniprot/Swissprot]|e-value:0,0|sp|Q9GR88|ERF1_POLMI|Eukaryotic peptide chain release factor subunit 1 OS=Polyandrocarpa misakiensis OX=7723 GN=ERF1 PE=2 SV=1||[RefSeqProtSlim]|e-value:0,0|XP_011422618.1|eukaryotic peptide chain release factor subunit 1 [Crassostrea gigas]	#N/A
XLOC-026068	0.354124	0.192	0.086	8.92e-44	[Uniprot/Swissprot]|e-value:1e-96|sp|O77210|IF4E_APLCA|Eukaryotic translation initiation factor 4E OS=Aplysia californica OX=6500 PE=1 SV=1||[RefSeqProtSlim]|e-value:4e-109|CAC9668932.1|Ofus.G161831 [Owenia fusiformis]	#N/A		XLOC-020927	0.164356	0.914	0.902	3.21e-13	[Uniprot/Swissprot]|e-value:8e-79|sp|P91791|PPIA_HEMPU|Peptidyl-prolyl cis-trans isomerase OS=Hemicentrotus pulcherrimus OX=7650 PE=2 SV=1||[RefSeqProtSlim]|e-value:2e-80|XP_004072879.3|peptidyl-prolyl cis-trans isomerase [Oryzias latipes]	#N/A
XLOC-062355	0.507929	0.122	0.041	1.23e-43	[Uniprot/Swissprot]|e-value:3e-92|sp|O43852|CALU_HUMAN|Calumenin OS=Homo sapiens OX=9606 GN=CALU PE=1 SV=2||[RefSeqProtSlim]|e-value:4e-107|XP_011434992.2|calumenin isoform X2 [Crassostrea gigas]	#N/A		XLOC-005521	0.143147	0.054	0.024	3.45e-13	[Uniprot/Swissprot]|e-value:0,0|sp|P40939|ECHA_HUMAN|Trifunctional enzyme subunit alpha, mitochondrial OS=Homo sapiens OX=9606 GN=HADHA PE=1 SV=2||[RefSeqProtSlim]|e-value:0,0|XP_025111168.1|trifunctional enzyme subunit alpha, mitochondrial-like [Pomacea canaliculata]	#N/A
XLOC-011867	0.337326	0.167	0.068	1.27e-43	[Uniprot/Swissprot]|e-value:3e-32|sp|P82926|RT33_BOVIN|28S ribosomal protein S33, mitochondrial OS=Bos taurus OX=9913 GN=MRPS33 PE=1 SV=2||[RefSeqProtSlim]|e-value:9e-36|ANY27247.1|GEO12522p1, partial [Drosophila melanogaster]	#N/A		XLOC-051584	0.369378	0.473	0.392	3.53e-13	[Uniprot/Swissprot]|e-value:0,055|sp|Q09666|AHNK_HUMAN|Neuroblast differentiation-associated protein AHNAK OS=Homo sapiens OX=9606 GN=AHNAK PE=1 SV=2||[RefSeqProtSlim]|e-value:0,002|XP_019645757.1|PREDICTED: LOW QUALITY PROTEIN: neuroblast differentiation-associated protein AHNAK-like [Branchiostoma belcheri]	#N/A
gene-ND6	0.342202	0.951	0.884	1.81e-43	#N/A	#N/A		XLOC-017643	0.179628	0.08	0.044	3.57e-13	[Uniprot/Swissprot]|e-value:6e-110|sp|Q6DFH9|NIP7_XENLA|60S ribosome subunit biogenesis protein NIP7 homolog OS=Xenopus laevis OX=8355 GN=nip7 PE=2 SV=1||[RefSeqProtSlim]|e-value:1e-110|OWF40295.1|60S ribosome subunit biogenesis protein NIP7-like [Mizuhopecten yessoensis]	#N/A
XLOC-026418	0.429298	0.143	0.055	2.56e-43	[Uniprot/Swissprot]|e-value:1e-56|sp|Q3ZBK2|PXL2A_BOVIN|Peroxiredoxin-like 2A OS=Bos taurus OX=9913 GN=PRXL2A PE=2 SV=1||[RefSeqProtSlim]|e-value:4e-65|XP_012937724.2|peroxiredoxin-like 2A [Aplysia californica]	#N/A		XLOC-022970	0.154705	0.129	0.081	4e-13	[Uniprot/Swissprot]|e-value:0,0|sp|P41562|IDHC_RAT|Isocitrate dehydrogenase [NADP] cytoplasmic OS=Rattus norvegicus OX=10116 GN=Idh1 PE=1 SV=1||[RefSeqProtSlim]|e-value:0,0|CAD5116104.1|DgyrCDS5030 [Dimorphilus gyrociliatus]	#N/A
XLOC-025610	0.385137	0.145	0.055	2.87e-43	[Uniprot/Swissprot]|e-value:4e-145|sp|A7Y2W8|SC6A9_XENLA|Sodium- and chloride-dependent glycine transporter 1 OS=Xenopus laevis OX=8355 GN=slc6a9 PE=2 SV=1||[RefSeqProtSlim]|e-value:0,0|CAD5123410.1|DgyrCDS11761 [Dimorphilus gyrociliatus]	#N/A		XLOC-003277	0.214398	0.204	0.142	4.17e-13	[Uniprot/Swissprot]|e-value:1e-51|sp|Q5ZIQ3|HNRPK_CHICK|Heterogeneous nuclear ribonucleoprotein K OS=Gallus gallus OX=9031 GN=HNRNPK PE=2 SV=1||[RefSeqProtSlim]|e-value:4e-78|XP_034323520.1|LOW QUALITY PROTEIN: heterogeneous nuclear ribonucleoprotein K [Crassostrea gigas]	#N/A
XLOC-014692	0.433286	0.13	0.046	3.38e-43	[Uniprot/Swissprot]|e-value:5e-132|sp|Q9D1Q6|ERP44_MOUSE|Endoplasmic reticulum resident protein 44 OS=Mus musculus OX=10090 GN=Erp44 PE=1 SV=1||[RefSeqProtSlim]|e-value:6e-163|PVD38973.1|hypothetical protein C0Q70_01598 [Pomacea canaliculata]	#N/A		XLOC-060474	0.126965	0.033	0.011	4.33e-13	[Uniprot/Swissprot]|e-value:7e-42|sp|Q2KHZ4|MIA40_BOVIN|Mitochondrial intermembrane space import and assembly protein 40 OS=Bos taurus OX=9913 GN=CHCHD4 PE=2 SV=1||[RefSeqProtSlim]|e-value:8e-44|CAC9485079.1|Ofus.G014716 [Owenia fusiformis]	#N/A
XLOC-035964	0.570164	0.101	0.028	6.69e-43	[Uniprot/Swissprot]|e-value:2e-66|sp|Q5RGB8|KLH26_DANRE|Kelch-like protein 26 OS=Danio rerio OX=7955 GN=klhl26 PE=4 SV=1||[RefSeqProtSlim]|e-value:3e-74|XP_034337577.1|kelch-like protein 13 [Crassostrea gigas]	#N/A		XLOC-040689	0.145391	0.056	0.026	4.49e-13	[Uniprot/Swissprot]|e-value:0,0|sp|Q99MN1|SYK_MOUSE|Lysine--tRNA ligase OS=Mus musculus OX=10090 GN=Kars1 PE=1 SV=1||[RefSeqProtSlim]|e-value:0,0|CAC9670365.1|Ofus.G18924 [Owenia fusiformis]	#N/A
XLOC-035695	0.298265	0.065	0.01	1.21e-42	[Uniprot/Swissprot]|e-value:0,0|sp|Q3SYZ4|SYDC_BOVIN|Aspartate--tRNA ligase, cytoplasmic OS=Bos taurus OX=9913 GN=DARS1 PE=2 SV=1||[RefSeqProtSlim]|e-value:0,0|XP_019616578.1|PREDICTED: aspartate--tRNA ligase, cytoplasmic-like [Branchiostoma belcheri]	#N/A		XLOC-059357	0.215249	0.148	0.097	5.37e-13	[Uniprot/Swissprot]|e-value:1e-15|sp|Q7SXK5|HUTI_DANRE|Probable imidazolonepropionase OS=Danio rerio OX=7955 GN=amdhd1 PE=2 SV=2||[RefSeqProtSlim]|e-value:2e-15|CAC9480388.1|Ofus.G013650 [Owenia fusiformis]	#N/A
XLOC-027589	0.400056	0.136	0.05	1.27e-42	[Uniprot/Swissprot]|e-value:2e-72|sp|Q16658|FSCN1_HUMAN|Fascin OS=Homo sapiens OX=9606 GN=FSCN1 PE=1 SV=3||[RefSeqProtSlim]|e-value:4e-99|CAC9649191.1|Ofus.G10827 [Owenia fusiformis]	#N/A		XLOC-064789	0.0578441	0.018	0.003	6.61e-13	[Uniprot/Swissprot]|e-value:0,007|sp|Q8IZJ3|CPMD8_HUMAN|C3 and PZP-like alpha-2-macroglobulin domain-containing protein 8 OS=Homo sapiens OX=9606 GN=CPAMD8 PE=1 SV=2||[RefSeqProtSlim]|e-value:1e-10|XP_034314585.1|uncharacterized protein LOC109619772 isoform X2 [Crassostrea gigas]	#N/A
XLOC-060460	0.403055	0.105	0.031	1.46e-42	[Uniprot/Swissprot]|e-value:4e-68|sp|Q2PFW9|NOVA1_MACFA|RNA-binding protein Nova-1 OS=Macaca fascicularis OX=9541 GN=NOVA1 PE=2 SV=1||[RefSeqProtSlim]|e-value:4e-102|CAC9631329.1|Ofus.G091010 [Owenia fusiformis]	#N/A		XLOC-052400	0.217166	0.104	0.061	6.64e-13	[Uniprot/Swissprot]|e-value:2e-13|sp|O74503|UAF30_SCHPO|Upstream activation factor subunit spp27 OS=Schizosaccharomyces pombe (strain 972 / ATCC 24843) OX=284812 GN=spp27 PE=1 SV=1||[RefSeqProtSlim]|e-value:6e-31|XP_011447145.2|upstream activation factor subunit spp27 isoform X1 [Crassostrea gigas]	#N/A
XLOC-058138	0.32384	0.684	0.507	1.64e-42	[Uniprot/Swissprot]|e-value:7e-49|sp|Q9IA76|RL31_PAROL|60S ribosomal protein L31 OS=Paralichthys olivaceus OX=8255 GN=rpl31 PE=2 SV=1||[RefSeqProtSlim]|e-value:2e-52|XP_011418169.3|60S ribosomal protein L31 [Crassostrea gigas]	#N/A		gene-COX1	0.230529	0.971	0.961	7.1e-13	#N/A	#N/A
XLOC-003132	0.339119	0.642	0.466	1.73e-42	[Uniprot/Swissprot]|e-value:4e-93|sp|P17077|RL9_RAT|60S ribosomal protein L9 OS=Rattus norvegicus OX=10116 GN=Rpl9 PE=1 SV=1||[RefSeqProtSlim]|e-value:2e-102|CAD5120422.1|DgyrCDS8989 [Dimorphilus gyrociliatus]	#N/A		XLOC-049763	0.22789	0.092	0.053	7.41e-13	[Uniprot/Swissprot]|e-value:0,0|sp|Q9Y2X3|NOP58_HUMAN|Nucleolar protein 58 OS=Homo sapiens OX=9606 GN=NOP58 PE=1 SV=1||[RefSeqProtSlim]|e-value:0,0|XP_035660734.1|nucleolar protein 58-like isoform X1 [Branchiostoma floridae]	#N/A
XLOC-059173	0.367943	0.111	0.035	1.89e-42	[Uniprot/Swissprot]|e-value:0,0|sp|P28668|SYEP_DROME|Bifunctional glutamate/proline--tRNA ligase OS=Drosophila melanogaster OX=7227 GN=GluProRS PE=1 SV=2||[RefSeqProtSlim]|e-value:0,0|XP_034325382.1|bifunctional glutamate/proline--tRNA ligase isoform X1 [Crassostrea gigas]	#N/A		XLOC-047130	0.157704	0.098	0.057	7.51e-13	[Uniprot/Swissprot]|e-value:4e-120|sp|Q9U4L6|TO401_DROME|Mitochondrial import receptor subunit TOM40 homolog 1 OS=Drosophila melanogaster OX=7227 GN=Tom40 PE=2 SV=2||[RefSeqProtSlim]|e-value:1e-145|CAC9605628.1|Ofus.G07902 [Owenia fusiformis]	#N/A
XLOC-067780	0.383867	0.192	0.087	2.38e-42	[Uniprot/Swissprot]|e-value:3e-152|sp|Q7ZW47|STAU2_DANRE|Double-stranded RNA-binding protein Staufen homolog 2 OS=Danio rerio OX=7955 GN=stau2 PE=2 SV=2||[RefSeqProtSlim]|e-value:0,0|CAC9662049.1|Ofus.G112422 [Owenia fusiformis]	#N/A		XLOC-011256	0.231859	0.214	0.151	7.72e-13	[Uniprot/Swissprot]|e-value:2e-112|sp|Q9W596|FUTSC_DROME|Microtubule-associated protein futsch OS=Drosophila melanogaster OX=7227 GN=futsch PE=1 SV=4||[RefSeqProtSlim]|e-value:5e-158|XP_021357598.1|microtubule-associated protein 1B-like isoform X2 [Mizuhopecten yessoensis]	#N/A
XLOC-058203	0.349192	0.249	0.128	2.7e-42	[Uniprot/Swissprot]|e-value:0,0|sp|Q2T9X2|TCPD_BOVIN|T-complex protein 1 subunit delta OS=Bos taurus OX=9913 GN=CCT4 PE=1 SV=3||[RefSeqProtSlim]|e-value:0,0|XP_005093436.1|T-complex protein 1 subunit delta [Aplysia californica]	#N/A		XLOC-060118	0.200523	0.172	0.116	7.87e-13	[Uniprot/Swissprot]|e-value:3e-110|sp|Q5RE15|PSMD8_PONAB|26S proteasome non-ATPase regulatory subunit 8 (Fragment) OS=Pongo abelii OX=9601 GN=PSMD8 PE=2 SV=2||[RefSeqProtSlim]|e-value:1e-129|CAC9628416.1|Ofus.G09456 [Owenia fusiformis]	#N/A
XLOC-011565	0.331961	0.16	0.066	4.16e-42	[Uniprot/Swissprot]|e-value:0,0|sp|P11833|TBB_PARLI|Tubulin beta chain OS=Paracentrotus lividus OX=7656 PE=2 SV=1||[RefSeqProtSlim]|e-value:0,0|XP_025114802.1|tubulin beta chain-like [Pomacea canaliculata]	#N/A		XLOC-026734	0.317925	0.14	0.09	7.88e-13	[Uniprot/Swissprot]|e-value:2e-30|sp|P62925|IF5A_SPOFR|Eukaryotic translation initiation factor 5A OS=Spodoptera frugiperda OX=7108 GN=eIF-5A PE=1 SV=1||[RefSeqProtSlim]|e-value:1e-33|OPL21245.1|eukaryotic 5a-2 translation initiation factor, partial [Mytilus galloprovincialis]	#N/A
XLOC-038813	0.310035	0.147	0.057	5.44e-42	[Uniprot/Swissprot]|e-value:1e-154|sp|Q9XSJ0|UCHL5_BOVIN|Ubiquitin carboxyl-terminal hydrolase isozyme L5 OS=Bos taurus OX=9913 GN=UCHL5 PE=2 SV=1||[RefSeqProtSlim]|e-value:2e-173|CAC9625989.1|Ofus.G083419, partial [Owenia fusiformis]	#N/A		XLOC-005076	0.187432	0.092	0.053	8.32e-13	[Uniprot/Swissprot]|e-value:2e-113|sp|P14314|GLU2B_HUMAN|Glucosidase 2 subunit beta OS=Homo sapiens OX=9606 GN=PRKCSH PE=1 SV=2||[RefSeqProtSlim]|e-value:8e-154|XP_005090114.1|glucosidase 2 subunit beta isoform X2 [Aplysia californica]	#N/A
XLOC-009438	0.539987	0.151	0.06	5.5e-42	[Uniprot/Swissprot]|e-value:3e-18|sp|Q6WZ18|NGB_CANLF|Neuroglobin OS=Canis lupus familiaris OX=9615 GN=NGB PE=2 SV=2||[RefSeqProtSlim]|e-value:1e-77|QKD76948.1|hemoglobin, partial [Alitta succinea]	#N/A		XLOC-058135	0.155274	0.094	0.054	9.91e-13	[Uniprot/Swissprot]|e-value:5e-40|sp|Q5D018|RBM8A_DANRE|RNA-binding protein 8A OS=Danio rerio OX=7955 GN=rbm8a PE=2 SV=1||[RefSeqProtSlim]|e-value:5e-42|CAC9605210.1|Ofus.G07852 [Owenia fusiformis]	#N/A
XLOC-028759	0.530396	0.04	0	5.96e-42	[Uniprot/Swissprot]|no similarity||[RefSeqProtSlim]|no similarity	#N/A		XLOC-026990	0.478192	0.116	0.072	1.09e-12	[RefSeqProtSlim]|e-value:3e-10|CAC9582961.1|Ofus.G06928 [Owenia fusiformis]||[Uniprot/Swissprot]|no similarity	#N/A
XLOC-002390	0.370519	0.188	0.085	5.97e-42	[Uniprot/Swissprot]|e-value:5e-74|sp|P28289|TMOD1_HUMAN|Tropomodulin-1 OS=Homo sapiens OX=9606 GN=TMOD1 PE=1 SV=1||[RefSeqProtSlim]|e-value:2e-109|CAC9665699.1|Ofus.G14486 [Owenia fusiformis]	#N/A		XLOC-044996	0.174337	0.075	0.04	1.13e-12	[Uniprot/Swissprot]|e-value:0,0|sp|Q27954|COPA_BOVIN|Coatomer subunit alpha OS=Bos taurus OX=9913 GN=COPA PE=1 SV=1||[RefSeqProtSlim]|e-value:0,0|pdb|5A1U|C|Chain C, Coatomer Subunit Alpha	#N/A
XLOC-063167	0.392477	0.355	0.21	6.13e-42	[Uniprot/Swissprot]|e-value:3e-18|sp|Q5ZL35|ARGL1_CHICK|Arginine and glutamate-rich protein 1 OS=Gallus gallus OX=9031 GN=ARGLU1 PE=2 SV=1||[RefSeqProtSlim]|e-value:6e-29|OWF40538.1|Arginine and glutamate-rich protein 1-A [Mizuhopecten yessoensis]	#N/A		XLOC-017558	0.188767	0.26	0.19	1.46e-12	[Uniprot/Swissprot]|e-value:1e-94|sp|Q3MHN0|PSB6_BOVIN|Proteasome subunit beta type-6 OS=Bos taurus OX=9913 GN=PSMB6 PE=1 SV=1||[RefSeqProtSlim]|e-value:2e-116|UCK81602.1|proteasome subunit beta type-6 [Arenicola marina]	#N/A
XLOC-050560	0.452685	0.363	0.222	1.08e-41	[Uniprot/Swissprot]|e-value:4e-131|sp|Q8MPM1|GELS2_LUMTE|Gelsolin-like protein 2 OS=Lumbricus terrestris OX=6398 GN=gelsolin PE=1 SV=1||[RefSeqProtSlim]|e-value:4e-134|ATE46283.1|actin-modulating protein EWAM-P4 [Lumbricus terrestris]	#N/A		XLOC-014692	0.226441	0.13	0.083	1.55e-12	[Uniprot/Swissprot]|e-value:5e-132|sp|Q9D1Q6|ERP44_MOUSE|Endoplasmic reticulum resident protein 44 OS=Mus musculus OX=10090 GN=Erp44 PE=1 SV=1||[RefSeqProtSlim]|e-value:6e-163|PVD38973.1|hypothetical protein C0Q70_01598 [Pomacea canaliculata]	#N/A
XLOC-004766	0.463902	0.244	0.127	1.21e-41	[Uniprot/Swissprot]|e-value:3e-83|sp|Q6XE24|RBMS3_HUMAN|RNA-binding motif, single-stranded-interacting protein 3 OS=Homo sapiens OX=9606 GN=RBMS3 PE=1 SV=1||[RefSeqProtSlim]|e-value:3e-122|CAC9673559.1|Ofus.G23446 [Owenia fusiformis]	#N/A		XLOC-003257	0.180101	0.812	0.772	1.68e-12	[Uniprot/Swissprot]|e-value:3e-95|sp|P24049|RL17_RAT|60S ribosomal protein L17 OS=Rattus norvegicus OX=10116 GN=Rpl17 PE=2 SV=3||[RefSeqProtSlim]|e-value:4e-107|ABW23221.1|ribosomal protein rpl17, partial [Eurythoe complanata]	#N/A
XLOC-051111	0.96057	0.087	0.021	1.42e-41	[RefSeqProtSlim]|e-value:4e-46|VDI77610.1|Hypothetical predicted protein [Mytilus galloprovincialis]||[Uniprot/Swissprot]|no similarity	#N/A		XLOC-002033	0.248405	0.112	0.069	1.68e-12	[Uniprot/Swissprot]|e-value:1e-31|sp|B4KBF6|FOXO_DROMO|Forkhead box protein O OS=Drosophila mojavensis OX=7230 GN=foxo PE=3 SV=1||[RefSeqProtSlim]|e-value:6e-42|OWF38927.1|Forkhead box protein O [Mizuhopecten yessoensis]	#N/A
XLOC-025879	0.25152	0.915	0.821	1.7e-41	[Uniprot/Swissprot]|e-value:2e-75|sp|P62264|RS14_MOUSE|40S ribosomal protein S14 OS=Mus musculus OX=10090 GN=Rps14 PE=1 SV=3||[RefSeqProtSlim]|e-value:1e-78|XP_021365459.1|40S ribosomal protein S14 [Mizuhopecten yessoensis]	#N/A		XLOC-053999	0.177496	0.029	0.009	1.7e-12	[Uniprot/Swissprot]|e-value:5e-11|sp|Q3SZR9|TSN3_BOVIN|Tetraspanin-3 OS=Bos taurus OX=9913 GN=TSPAN3 PE=2 SV=1||[RefSeqProtSlim]|e-value:9e-29|VDI53588.1|tetraspanin-18 [Mytilus galloprovincialis]	#N/A
XLOC-055555	0.91961	0.09	0.023	1.79e-41	[RefSeqProtSlim]|e-value:0,030|XP_005099125.2|uncharacterized protein LOC101845924 [Aplysia californica]||[Uniprot/Swissprot]|no similarity	#N/A		XLOC-056561	0.195416	0.148	0.097	1.7e-12	[Uniprot/Swissprot]|e-value:3e-60|sp|O35900|LSM2_MOUSE|U6 snRNA-associated Sm-like protein LSm2 OS=Mus musculus OX=10090 GN=Lsm2 PE=1 SV=1||[RefSeqProtSlim]|e-value:1e-63|PVD22319.1|hypothetical protein C0Q70_18129 [Pomacea canaliculata]	#N/A
XLOC-065894	0.505341	0.594	0.433	1.98e-41	[Uniprot/Swissprot]|e-value:6e-102|sp|Q9GZ71|TPM_HALDV|Tropomyosin OS=Haliotis diversicolor OX=36095 PE=1 SV=1||[RefSeqProtSlim]|e-value:3e-101|sp|P43689.1|TPM2_BIOGL|RecName: Full=Tropomyosin-2; AltName: Full=Tropomyosin II; Short=BgTMII; Short=TMII	#N/A		XLOC-040942	0.183314	0.151	0.1	1.79e-12	[RefSeqProtSlim]|e-value:0,006|XP_019633268.1|PREDICTED: uncharacterized protein LOC109476706 [Branchiostoma belcheri]||[Uniprot/Swissprot]|no similarity	#N/A
XLOC-025999	0.362403	0.161	0.067	2.07e-41	[Uniprot/Swissprot]|e-value:0,0|sp|Q14CX7|NAA25_HUMAN|N-alpha-acetyltransferase 25, NatB auxiliary subunit OS=Homo sapiens OX=9606 GN=NAA25 PE=1 SV=1||[RefSeqProtSlim]|e-value:0,0|XP_021357895.1|N-alpha-acetyltransferase 25, NatB auxiliary subunit-like [Mizuhopecten yessoensis]	#N/A		XLOC-028138	0.181519	0.062	0.031	1.88e-12	[Uniprot/Swissprot]|e-value:0,0|sp|P32234|128UP_DROME|GTP-binding protein 128up OS=Drosophila melanogaster OX=7227 GN=128up PE=2 SV=2||[RefSeqProtSlim]|e-value:0,0|CAC9553904.1|Ofus.G041423 [Owenia fusiformis]	#N/A
XLOC-037587	0.387032	0.096	0.027	2.14e-41	[Uniprot/Swissprot]|e-value:0,0|sp|P41091|IF2G_HUMAN|Eukaryotic translation initiation factor 2 subunit 3 OS=Homo sapiens OX=9606 GN=EIF2S3 PE=1 SV=3||[RefSeqProtSlim]|e-value:0,0|NP_001006260.2|eukaryotic translation initiation factor 2 subunit 3 [Gallus gallus]	#N/A		XLOC-011678	0.22427	0.292	0.22	1.96e-12	[Uniprot/Swissprot]|e-value:0,0|sp|Q00963|SPTCB_DROME|Spectrin beta chain OS=Drosophila melanogaster OX=7227 GN=beta-Spec PE=1 SV=2||[RefSeqProtSlim]|e-value:0,0|CAC9666829.1|Ofus.G15115 [Owenia fusiformis]	#N/A
XLOC-044363	0.383082	0.249	0.13	2.58e-41	[Uniprot/Swissprot]|e-value:6e-68|sp|P10791|SODC_DROVI|Superoxide dismutase [Cu-Zn] OS=Drosophila virilis OX=7244 GN=Sod1 PE=3 SV=2||[RefSeqProtSlim]|e-value:5e-79|CAC9664238.1|Ofus.G13374, partial [Owenia fusiformis]	#N/A		XLOC-001112	0.213082	0.559	0.481	1.98e-12	[Uniprot/Swissprot]|e-value:0,0|sp|P80021|ATPA_PIG|ATP synthase subunit alpha, mitochondrial OS=Sus scrofa OX=9823 GN=ATP5F1A PE=1 SV=2||[RefSeqProtSlim]|e-value:0,0|AOR07054.1|mitochondrial ATP synthase subunit alpha precursor [Mesenchytraeus antaeus]	#N/A
XLOC-026864	0.337413	0.522	0.352	2.59e-41	[Uniprot/Swissprot]|e-value:1e-14|sp|Q9GPH3|ATFC_BOMMO|Activating transcription factor of chaperone OS=Bombyx mori OX=7091 GN=ATFC PE=2 SV=1||[RefSeqProtSlim]|e-value:4e-17|PVD37605.1|hypothetical protein C0Q70_00201 [Pomacea canaliculata]	#N/A		XLOC-017780	0.216019	0.522	0.437	2e-12	[Uniprot/Swissprot]|e-value:1e-78|sp|Q9VI93|RN_DROME|Zinc finger protein rotund OS=Drosophila melanogaster OX=7227 GN=rn PE=1 SV=2||[RefSeqProtSlim]|e-value:7e-115|XP_034339303.1|zinc finger protein 182 [Crassostrea gigas]	#N/A
XLOC-066888	0.371065	0.191	0.087	3.16e-41	[Uniprot/Swissprot]|e-value:5e-21|sp|Q63871|RPAB4_MOUSE|DNA-directed RNA polymerases I, II, and III subunit RPABC4 OS=Mus musculus OX=10090 GN=Polr2k PE=3 SV=2||[RefSeqProtSlim]|e-value:2e-22|VDI75914.1|DNA-directed RNA polymerases I, II, and III subunit RPABC4 [Mytilus galloprovincialis]	#N/A		XLOC-058818	0.180272	0.078	0.042	2.05e-12	[Uniprot/Swissprot]|e-value:0,0|sp|Q5ZJH9|DKC1_CHICK|H/ACA ribonucleoprotein complex subunit DKC1 OS=Gallus gallus OX=9031 GN=DKC1 PE=2 SV=1||[RefSeqProtSlim]|e-value:0,0|CAC9663264.1|Ofus.G121455 [Owenia fusiformis]	#N/A
XLOC-011910	0.315311	0.262	0.139	3.52e-41	[Uniprot/Swissprot]|e-value:1e-146|sp|Q9Z2U1|PSA5_MOUSE|Proteasome subunit alpha type-5 OS=Mus musculus OX=10090 GN=Psma5 PE=1 SV=1||[RefSeqProtSlim]|e-value:1e-158|XP_021360390.1|proteasome subunit alpha type-5 [Mizuhopecten yessoensis]	#N/A		XLOC-041365	0.239454	0.083	0.046	2.05e-12	[Uniprot/Swissprot]|e-value:2e-155|sp|Q8BGK6|YLAT2_MOUSE|Y+L amino acid transporter 2 OS=Mus musculus OX=10090 GN=Slc7a6 PE=1 SV=1||[RefSeqProtSlim]|e-value:0,0|VDI07868.1|solute carrier family 7 (L-type amino acid transporter), member 5 [Mytilus galloprovincialis]	#N/A
XLOC-026764	0.392216	0.218	0.108	3.52e-41	[Uniprot/Swissprot]|e-value:2e-12|sp|A6QPI6|TOM22_BOVIN|Mitochondrial import receptor subunit TOM22 homolog OS=Bos taurus OX=9913 GN=TOMM22 PE=2 SV=1||[RefSeqProtSlim]|e-value:8e-16|OWF43169.1|Mitochondrial import receptor subunit TOM22-like [Mizuhopecten yessoensis]	#N/A		XLOC-000190	0.0815224	0.019	0.004	2.17e-12	[Uniprot/Swissprot]|no similarity||[RefSeqProtSlim]|no similarity	#N/A
XLOC-060818	0.376208	0.301	0.169	3.66e-41	[Uniprot/Swissprot]|e-value:2e-154|sp|Q6DIY9|MDHC_XENTR|Malate dehydrogenase, cytoplasmic OS=Xenopus tropicalis OX=8364 GN=mdh1 PE=2 SV=1||[RefSeqProtSlim]|e-value:3e-153|VDI66175.1|malate dehydrogenase [Mytilus galloprovincialis]	#N/A		XLOC-020201	0.156738	0.106	0.063	2.18e-12	[Uniprot/Swissprot]|e-value:2e-19|sp|Q2NL27|RT23_BOVIN|28S ribosomal protein S23, mitochondrial OS=Bos taurus OX=9913 GN=MRPS23 PE=1 SV=1||[RefSeqProtSlim]|e-value:9e-31|CAC9554783.1|Ofus.G042168, partial [Owenia fusiformis]	#N/A
XLOC-045960	0.491859	0.493	0.341	3.8e-41	[RefSeqProtSlim]|e-value:0,027|VDH91242.1|Hypothetical predicted protein [Mytilus galloprovincialis]||[Uniprot/Swissprot]|no similarity	#N/A		XLOC-009882	0.225957	0.393	0.312	2.2e-12	[Uniprot/Swissprot]|e-value:1e-65|sp|O77302|RS10_LUMRU|40S ribosomal protein S10 OS=Lumbricus rubellus OX=35632 GN=RPS10 PE=2 SV=1||[RefSeqProtSlim]|e-value:5e-73|CAC9613558.1|Ofus.G073195, partial [Owenia fusiformis]	#N/A
XLOC-012476	0.458737	0.32	0.188	4.03e-41	[Uniprot/Swissprot]|no similarity||[RefSeqProtSlim]|no similarity	#N/A		XLOC-060199	0.196744	0.396	0.316	2.37e-12	[Uniprot/Swissprot]|e-value:0,0|sp|Q3SZ71|MPPB_BOVIN|Mitochondrial-processing peptidase subunit beta OS=Bos taurus OX=9913 GN=PMPCB PE=2 SV=1||[RefSeqProtSlim]|e-value:0,0|PVD24603.1|hypothetical protein C0Q70_15087 [Pomacea canaliculata]	#N/A
XLOC-037648	0.38102	0.202	0.096	5.7e-41	[Uniprot/Swissprot]|e-value:0,0|sp|Q7ZTY4|RBBP7_DANRE|Histone-binding protein RBBP7 OS=Danio rerio OX=7955 GN=rbbp7 PE=2 SV=1||[RefSeqProtSlim]|e-value:0,0|QVX32611.1|RBBP4/7 [Platynereis dumerilii]	#N/A		XLOC-004999	0.2129	0.194	0.136	2.5e-12	[Uniprot/Swissprot]|e-value:0,0|sp|Q7ZU99|TERA_DANRE|Transitional endoplasmic reticulum ATPase OS=Danio rerio OX=7955 GN=vcp PE=1 SV=1||[RefSeqProtSlim]|e-value:0,0|XP_034314513.1|transitional endoplasmic reticulum ATPase [Crassostrea gigas]	#N/A
XLOC-060687	0.40322	0.716	0.57	1.16e-40	[RefSeqProtSlim]|e-value:2e-14|XP_025104291.1|uncharacterized protein LOC112570193 [Pomacea canaliculata]||[Uniprot/Swissprot]|no similarity	#N/A		XLOC-004621	0.192017	0.114	0.07	2.57e-12	[Uniprot/Swissprot]|e-value:0,0|sp|P53618|COPB_HUMAN|Coatomer subunit beta OS=Homo sapiens OX=9606 GN=COPB1 PE=1 SV=3||[RefSeqProtSlim]|e-value:0,0|QOW64960.1|hypothetical protein [Lymnaea stagnalis]	#N/A
XLOC-068640	0.86608	0.203	0.098	1.54e-40	[Uniprot/Swissprot]|e-value:2e-10|sp|C0HK24|ELEL_ECHLU|L-rhamnose-binding lectin ELEL-1 OS=Echinometra lucunter OX=105361 PE=1 SV=1||[RefSeqProtSlim]|e-value:8e-11|XP_019617838.1|PREDICTED: adhesion G-protein coupled receptor G7-like isoform X2 [Branchiostoma belcheri]	#N/A		XLOC-005624	0.199491	0.053	0.025	2.59e-12	[Uniprot/Swissprot]|e-value:0,0|sp|P23228|HMCS1_CHICK|Hydroxymethylglutaryl-CoA synthase, cytoplasmic OS=Gallus gallus OX=9031 GN=HMGCS1 PE=1 SV=1||[RefSeqProtSlim]|e-value:0,0|XP_005112064.1|hydroxymethylglutaryl-CoA synthase 1 [Aplysia californica]	#N/A
XLOC-003347	0.327113	0.259	0.137	1.74e-40	[Uniprot/Swissprot]|e-value:9e-150|sp|Q9R1P0|PSA4_MOUSE|Proteasome subunit alpha type-4 OS=Mus musculus OX=10090 GN=Psma4 PE=1 SV=1||[RefSeqProtSlim]|e-value:6e-157|UCK81644.1|proteasome subunit alpha type-4 [Arenicola marina]	#N/A		XLOC-003560	0.238962	0.055	0.026	3.17e-12	[Uniprot/Swissprot]|e-value:0,0|sp|P98133|FBN1_BOVIN|Fibrillin-1 OS=Bos taurus OX=9913 GN=FBN1 PE=1 SV=2||[RefSeqProtSlim]|e-value:0,0|XP_025077458.1|LOW QUALITY PROTEIN: fibrillin-2-like [Pomacea canaliculata]	#N/A
XLOC-022088	0.624067	0.106	0.033	2.12e-40	[Uniprot/Swissprot]|no similarity||[RefSeqProtSlim]|no similarity	#N/A		XLOC-001138	0.145309	0.112	0.068	3.25e-12	[Uniprot/Swissprot]|e-value:2e-55|sp|Q29IK4|RM22_DROPS|39S ribosomal protein L22, mitochondrial OS=Drosophila pseudoobscura pseudoobscura OX=46245 GN=mRpL22 PE=3 SV=2||[RefSeqProtSlim]|e-value:8e-68|XP_025088290.1|39S ribosomal protein L22, mitochondrial-like [Pomacea canaliculata]	#N/A
XLOC-017346	0.360628	0.15	0.061	2.29e-40	[Uniprot/Swissprot]|e-value:8e-131|sp|Q2HJ97|PHB2_BOVIN|Prohibitin-2 OS=Bos taurus OX=9913 GN=PHB2 PE=2 SV=1||[RefSeqProtSlim]|e-value:1e-138|PVD36776.1|hypothetical protein C0Q70_03766 [Pomacea canaliculata]	#N/A		XLOC-043816	0.194328	0.1	0.059	3.39e-12	[Uniprot/Swissprot]|e-value:1e-162|sp|Q8VHE0|SEC63_MOUSE|Translocation protein SEC63 homolog OS=Mus musculus OX=10090 GN=Sec63 PE=1 SV=4||[RefSeqProtSlim]|e-value:0,0|CAC9495108.1|Ofus.G021190 [Owenia fusiformis]	#N/A
XLOC-024318	0.303676	0.203	0.096	3.88e-40	[Uniprot/Swissprot]|e-value:2e-48|sp|Q6P4K8|PIN4_XENTR|Peptidyl-prolyl cis-trans isomerase NIMA-interacting 4 OS=Xenopus tropicalis OX=8364 GN=pin4 PE=2 SV=1||[RefSeqProtSlim]|e-value:4e-48|OWF53674.1|Peptidyl-prolyl cis-trans isomerase NIMA-interacting 4 [Mizuhopecten yessoensis]	#N/A		XLOC-000861	0.209297	0.091	0.052	3.61e-12	[Uniprot/Swissprot]|e-value:0,0|sp|Q6DIC0|SMCA2_MOUSE|Probable global transcription activator SNF2L2 OS=Mus musculus OX=10090 GN=Smarca2 PE=1 SV=1||[RefSeqProtSlim]|e-value:0,0|XP_034312556.1|probable global transcription activator SNF2L2 isoform X4 [Crassostrea gigas]	#N/A
XLOC-015122	0.451609	0.113	0.038	4.05e-40	[Uniprot/Swissprot]|e-value:0,0|sp|P70168|IMB1_MOUSE|Importin subunit beta-1 OS=Mus musculus OX=10090 GN=Kpnb1 PE=1 SV=2||[RefSeqProtSlim]|e-value:0,0|XP_034302242.1|importin subunit beta-1 isoform X3 [Crassostrea gigas]	#N/A		XLOC-027793	0.199368	0.346	0.27	3.98e-12	[Uniprot/Swissprot]|e-value:0,014|sp|Q46C04|DNLI1_METBF|DNA ligase 1 OS=Methanosarcina barkeri (strain Fusaro / DSM 804) OX=269797 GN=lig1 PE=3 SV=1||[RefSeqProtSlim]|e-value:0,062|NP_001334003.1|rho GTPase-activating protein 45 isoform 3 [Mus musculus]	#N/A
XLOC-056102	0.364235	0.079	0.018	4.82e-40	[Uniprot/Swissprot]|e-value:2e-93|sp|Q0P5A6|PSMD5_BOVIN|26S proteasome non-ATPase regulatory subunit 5 OS=Bos taurus OX=9913 GN=PSMD5 PE=2 SV=1||[RefSeqProtSlim]|e-value:6e-125|CAC9617073.1|Ofus.G08684, partial [Owenia fusiformis]	#N/A		XLOC-050570	0.17011	0.118	0.073	4.06e-12	[Uniprot/Swissprot]|e-value:3e-127|sp|Q99L13|3HIDH_MOUSE|3-hydroxyisobutyrate dehydrogenase, mitochondrial OS=Mus musculus OX=10090 GN=Hibadh PE=1 SV=1||[RefSeqProtSlim]|e-value:1e-144|VDI35177.1|3-hydroxyisobutyrate dehydrogenase [Mytilus galloprovincialis]	#N/A
XLOC-066139	0.440357	0.343	0.205	5.29e-40	[Uniprot/Swissprot]|e-value:0,0|sp|Q8VDJ3|VIGLN_MOUSE|Vigilin OS=Mus musculus OX=10090 GN=Hdlbp PE=1 SV=1||[RefSeqProtSlim]|e-value:0,0|XP_025081209.1|vigilin-like [Pomacea canaliculata]	#N/A		XLOC-002164	0.190408	0.109	0.066	4.16e-12	[Uniprot/Swissprot]|e-value:2e-99|sp|O43396|TXNL1_HUMAN|Thioredoxin-like protein 1 OS=Homo sapiens OX=9606 GN=TXNL1 PE=1 SV=3||[RefSeqProtSlim]|e-value:2e-140|XP_011425198.2|thioredoxin-like protein 1 [Crassostrea gigas]	#N/A
XLOC-012294	0.29959	0.233	0.118	8.29e-40	[Uniprot/Swissprot]|e-value:2e-51|sp|Q93104|ERH_AEDAE|Enhancer of rudimentary homolog OS=Aedes aegypti OX=7159 PE=3 SV=1||[RefSeqProtSlim]|e-value:8e-54|CAD5114431.1|DgyrCDS3563 [Dimorphilus gyrociliatus]	#N/A		XLOC-027589	0.236221	0.136	0.088	4.23e-12	[Uniprot/Swissprot]|e-value:2e-72|sp|Q16658|FSCN1_HUMAN|Fascin OS=Homo sapiens OX=9606 GN=FSCN1 PE=1 SV=3||[RefSeqProtSlim]|e-value:4e-99|CAC9649191.1|Ofus.G10827 [Owenia fusiformis]	#N/A
XLOC-026375	0.362206	0.602	0.431	8.32e-40	[Uniprot/Swissprot]|e-value:3e-42|sp|P18320|PROF_HELCR|Profilin OS=Heliocidaris crassispina OX=1043166 PE=1 SV=2||[RefSeqProtSlim]|e-value:5e-45|OWF38799.1|Profilin [Mizuhopecten yessoensis]	#N/A		XLOC-000914	0.129427	0.088	0.05	4.87e-12	[Uniprot/Swissprot]|e-value:5e-25|sp|O43310|CTIF_HUMAN|CBP80/20-dependent translation initiation factor OS=Homo sapiens OX=9606 GN=CTIF PE=1 SV=1||[RefSeqProtSlim]|e-value:2e-26|BAD32227.1|mKIAA0427 protein, partial [Mus musculus]	#N/A
XLOC-067252	0.275779	0.402	0.248	1.01e-39	[Uniprot/Swissprot]|e-value:6e-36|sp|Q02427|RBP1_DROME|RNA-binding protein 1 OS=Drosophila melanogaster OX=7227 GN=Rbp1 PE=2 SV=3||[RefSeqProtSlim]|e-value:1e-41|XP_011423091.1|RNA-binding protein 1 [Crassostrea gigas]	#N/A		XLOC-043441	0.392899	0.322	0.259	5e-12	[Uniprot/Swissprot]|e-value:6e-15|sp|C0HJN6|CO1A2_HIPAM|Collagen alpha-2(I) chain (Fragments) OS=Hippopotamus amphibius OX=9833 GN=COL1A2 PE=1 SV=1||[RefSeqProtSlim]|e-value:1e-14|XP_021324891.1|collagen alpha-3(V) chain isoform X1 [Danio rerio]	#N/A
XLOC-068002	1.696	0.084	0.021	1.13e-39	[Uniprot/Swissprot]|no similarity||[RefSeqProtSlim]|no similarity	#N/A		XLOC-002444	0.165923	0.241	0.174	5.09e-12	[Uniprot/Swissprot]|e-value:0,0|sp|P14618|KPYM_HUMAN|Pyruvate kinase PKM OS=Homo sapiens OX=9606 GN=PKM PE=1 SV=4||[RefSeqProtSlim]|e-value:0,0|XP_034321079.1|pyruvate kinase PKM isoform X9 [Crassostrea gigas]	#N/A
XLOC-008253	0.32134	0.066	0.011	1.27e-39	[Uniprot/Swissprot]|no similarity||[RefSeqProtSlim]|no similarity	#N/A		XLOC-010195	0.1572	0.126	0.079	5.28e-12	[Uniprot/Swissprot]|e-value:7e-153|sp|Q6AXV4|SAM50_RAT|Sorting and assembly machinery component 50 homolog OS=Rattus norvegicus OX=10116 GN=Samm50 PE=1 SV=1||[RefSeqProtSlim]|e-value:0,0|XP_025088227.1|sorting and assembly machinery component 50 homolog [Pomacea canaliculata]	#N/A
XLOC-004266	0.309447	0.436	0.279	1.86e-39	[Uniprot/Swissprot]|e-value:1e-34|sp|Q5R9L9|POMP_PONAB|Proteasome maturation protein OS=Pongo abelii OX=9601 GN=POMP PE=2 SV=1||[RefSeqProtSlim]|e-value:2e-49|UCK81626.1|proteasome maturation protein [Arenicola marina]	#N/A		XLOC-059363	0.169555	0.227	0.164	5.4e-12	[RefSeqProtSlim]|e-value:0,005|VDI16476.1|Hypothetical predicted protein [Mytilus galloprovincialis]||[Uniprot/Swissprot]|no similarity	#N/A
XLOC-067706	0.485318	0.141	0.056	2.56e-39	[Uniprot/Swissprot]|e-value:2e-117|sp|Q6DED0|TR1L1_XENLA|Translocating chain-associated membrane protein 1-like 1 OS=Xenopus laevis OX=8355 GN=tram1l1 PE=2 SV=1||[RefSeqProtSlim]|e-value:2e-169|OWF41726.1|Translocating chain-associated membrane protein 1-like 1 [Mizuhopecten yessoensis]	#N/A		XLOC-013241	0.150951	0.06	0.03	5.73e-12	[Uniprot/Swissprot]|e-value:9e-133|sp|Q21086|GNL3_CAEEL|Guanine nucleotide-binding protein-like 3 homolog OS=Caenorhabditis elegans OX=6239 GN=nst-1 PE=3 SV=1||[RefSeqProtSlim]|e-value:0,0|OWF35042.1|Guanine nucleotide-binding protein-like 3-like [Mizuhopecten yessoensis]	#N/A
XLOC-067519	0.955339	0.146	0.06	2.84e-39	[Uniprot/Swissprot]|e-value:2e-55|sp|Q7Z408|CSMD2_HUMAN|CUB and sushi domain-containing protein 2 OS=Homo sapiens OX=9606 GN=CSMD2 PE=1 SV=2||[RefSeqProtSlim]|e-value:2e-63|XP_035699680.1|sushi, von Willebrand factor type A, EGF and pentraxin domain-containing protein 1-like isoform X2 [Branchiostoma floridae]	#N/A		XLOC-001523	0.183946	0.181	0.125	6.04e-12	[Uniprot/Swissprot]|e-value:1e-114|sp|P28024|PSB4_XENLA|Proteasome subunit beta type-4 (Fragment) OS=Xenopus laevis OX=8355 GN=psmb4 PE=2 SV=2||[RefSeqProtSlim]|e-value:7e-134|XP_011417423.1|proteasome subunit beta type-4 [Crassostrea gigas]	#N/A
XLOC-002476	0.603292	0.108	0.035	3.11e-39	[Uniprot/Swissprot]|e-value:1e-19|sp|Q6DGP2|SYF2_DANRE|Pre-mRNA-splicing factor syf2 OS=Danio rerio OX=7955 GN=syf2 PE=2 SV=1||[RefSeqProtSlim]|e-value:7e-22|XP_005110190.1|pre-mRNA-splicing factor syf2 [Aplysia californica]	#N/A		XLOC-022077	0.15315	0.072	0.038	6.06e-12	[Uniprot/Swissprot]|e-value:3e-87|sp|Q5R5U4|RER1_PONAB|Protein RER1 OS=Pongo abelii OX=9601 GN=RER1 PE=2 SV=1||[RefSeqProtSlim]|e-value:1e-94|XP_025082301.1|LOW QUALITY PROTEIN: protein RER1-like [Pomacea canaliculata]	#N/A
XLOC-051860	0.365209	0.237	0.122	3.22e-39	[Uniprot/Swissprot]|e-value:9e-98|sp|Q8R1V4|TMED4_MOUSE|Transmembrane emp24 domain-containing protein 4 OS=Mus musculus OX=10090 GN=Tmed4 PE=1 SV=1||[RefSeqProtSlim]|e-value:7e-112|CAC9485100.1|Ofus.G014720 [Owenia fusiformis]	#N/A		XLOC-055880	0.162931	0.045	0.02	6.2e-12	[Uniprot/Swissprot]|no similarity||[RefSeqProtSlim]|no similarity	#N/A
XLOC-004793	0.384506	0.144	0.058	3.64e-39	[Uniprot/Swissprot]|e-value:1e-32|sp|P55083|MFAP4_HUMAN|Microfibril-associated glycoprotein 4 OS=Homo sapiens OX=9606 GN=MFAP4 PE=1 SV=2||[RefSeqProtSlim]|e-value:5e-116|UCK81474.1|fibrinogen domain-containing type 2 protein 1 [Arenicola marina]	#N/A		XLOC-012126	0.771697	0.048	0.021	6.28e-12	[Uniprot/Swissprot]|no similarity||[RefSeqProtSlim]|no similarity	#N/A
XLOC-027728	0.241735	0.92	0.833	4.33e-39	[Uniprot/Swissprot]|e-value:4e-149|sp|Q90YS3|RS2_ICTPU|40S ribosomal protein S2 OS=Ictalurus punctatus OX=7998 GN=rps2 PE=2 SV=1||[RefSeqProtSlim]|e-value:1e-154|XP_019924446.1|40S ribosomal protein S2 [Crassostrea gigas]	#N/A		XLOC-051780	0.233537	0.378	0.301	6.48e-12	[Uniprot/Swissprot]|e-value:2e-78|sp|Q0E908|HIL_DROME|Hillarin OS=Drosophila melanogaster OX=7227 GN=Hil PE=1 SV=1||[RefSeqProtSlim]|e-value:0,0|CAC9472729.1|Ofus.G012800, partial [Owenia fusiformis]	#N/A
XLOC-051276	0.383134	0.078	0.018	4.36e-39	[Uniprot/Swissprot]|e-value:0,052|sp|Q5TEA3|DAAF9_HUMAN|Dynein axonemal assembly factor 9 OS=Homo sapiens OX=9606 GN=DNAAF9 PE=1 SV=1||[RefSeqProtSlim]|e-value:0,010|XP_019631687.1|PREDICTED: LOW QUALITY PROTEIN: uncharacterized protein C20orf194 homolog [Branchiostoma belcheri]	#N/A		XLOC-058910	0.240076	0.193	0.136	6.48e-12	[RefSeqProtSlim]|e-value:2e-08|CAD5123935.1|DgyrCDS12244 [Dimorphilus gyrociliatus]||[Uniprot/Swissprot]|no similarity	#N/A
XLOC-026608	0.389456	0.128	0.048	5.18e-39	[Uniprot/Swissprot]|e-value:2e-16|sp|Q495M9|USH1G_HUMAN|Usher syndrome type-1G protein OS=Homo sapiens OX=9606 GN=USH1G PE=1 SV=1||[RefSeqProtSlim]|e-value:3e-27|CAC9669005.1|Ofus.G162002 [Owenia fusiformis]	#N/A		XLOC-017287	0.166629	0.11	0.067	6.81e-12	[Uniprot/Swissprot]|e-value:2e-159|sp|Q5XI32|CAPZB_RAT|F-actin-capping protein subunit beta OS=Rattus norvegicus OX=10116 GN=Capzb PE=1 SV=1||[RefSeqProtSlim]|e-value:1e-165|XP_393085.2|F-actin-capping protein subunit beta [Apis mellifera]	#N/A
XLOC-028010	0.863371	0.181	0.086	5.33e-39	[Uniprot/Swissprot]|e-value:0,0|sp|Q9VEN1|FLNA_DROME|Filamin-A OS=Drosophila melanogaster OX=7227 GN=cher PE=1 SV=2||[RefSeqProtSlim]|e-value:0,0|CAC9662020.1|Ofus.G112377 [Owenia fusiformis]	#N/A		XLOC-027799	0.195801	0.098	0.058	6.83e-12	[Uniprot/Swissprot]|e-value:1e-08|sp|Q90577|SRCA_CHICK|Sarcalumenin OS=Gallus gallus OX=9031 GN=SRL PE=2 SV=2||[RefSeqProtSlim]|e-value:0,0|CAC9673243.1|Ofus.G221266 [Owenia fusiformis]	#N/A
XLOC-004974	0.328732	0.136	0.052	5.7e-39	[Uniprot/Swissprot]|e-value:4e-138|sp|P68101|IF2A_RAT|Eukaryotic translation initiation factor 2 subunit 1 OS=Rattus norvegicus OX=10116 GN=Eif2s1 PE=1 SV=2||[RefSeqProtSlim]|e-value:4e-151|VDI21231.1|translation initiation factor 2 subunit 1 [Mytilus galloprovincialis]	#N/A		XLOC-014536	0.187204	0.125	0.079	7.89e-12	[Uniprot/Swissprot]|e-value:2e-47|sp|O08583|THOC4_MOUSE|THO complex subunit 4 OS=Mus musculus OX=10090 GN=Alyref PE=1 SV=3||[RefSeqProtSlim]|e-value:9e-49|CAC9656562.1|Ofus.G102226 [Owenia fusiformis]	#N/A
XLOC-062679	0.410234	0.199	0.096	6.6e-39	[Uniprot/Swissprot]|e-value:0,0|sp|Q4R502|IDHP_MACFA|Isocitrate dehydrogenase [NADP], mitochondrial OS=Macaca fascicularis OX=9541 GN=IDH2 PE=2 SV=1||[RefSeqProtSlim]|e-value:0,0|CAD5116127.1|DgyrCDS5051 [Dimorphilus gyrociliatus]	#N/A		XLOC-024919	0.198885	0.134	0.086	8.59e-12	[Uniprot/Swissprot]|e-value:1e-96|sp|Q2HJ54|PIPNA_BOVIN|Phosphatidylinositol transfer protein alpha isoform OS=Bos taurus OX=9913 GN=PITPNA PE=1 SV=3||[RefSeqProtSlim]|e-value:1e-127|XP_034338747.1|phosphatidylinositol transfer protein alpha isoform isoform X2 [Crassostrea gigas]	#N/A
XLOC-022116	0.321437	0.701	0.547	7.04e-39	[Uniprot/Swissprot]|e-value:2e-53|sp|P62925|IF5A_SPOFR|Eukaryotic translation initiation factor 5A OS=Spodoptera frugiperda OX=7108 GN=eIF-5A PE=1 SV=1||[RefSeqProtSlim]|e-value:3e-55|CAD5119592.1|DgyrCDS8194 [Dimorphilus gyrociliatus]	#N/A		XLOC-063581	0.178736	0.083	0.047	8.74e-12	[Uniprot/Swissprot]|e-value:0,0|sp|B5DF89|CUL3_RAT|Cullin-3 OS=Rattus norvegicus OX=10116 GN=Cul3 PE=1 SV=2||[RefSeqProtSlim]|e-value:0,0|CAC9663861.1|Ofus.G122772 [Owenia fusiformis]	#N/A
XLOC-049763	0.37991	0.092	0.026	1.47e-38	[Uniprot/Swissprot]|e-value:0,0|sp|Q9Y2X3|NOP58_HUMAN|Nucleolar protein 58 OS=Homo sapiens OX=9606 GN=NOP58 PE=1 SV=1||[RefSeqProtSlim]|e-value:0,0|XP_035660734.1|nucleolar protein 58-like isoform X1 [Branchiostoma floridae]	#N/A		XLOC-064249	0.0878138	0.013	0.001	8.95e-12	[Uniprot/Swissprot]|no similarity||[RefSeqProtSlim]|no similarity	#N/A
XLOC-055430	0.343268	0.282	0.157	1.69e-38	[Uniprot/Swissprot]|e-value:0,0|sp|Q63413|DX39B_RAT|Spliceosome RNA helicase Ddx39b OS=Rattus norvegicus OX=10116 GN=Ddx39b PE=2 SV=3||[RefSeqProtSlim]|e-value:0,0|XP_011414939.1|spliceosome RNA helicase DDX39B [Crassostrea gigas]	#N/A		XLOC-034323	0.151489	0.796	0.755	9.46e-12	[Uniprot/Swissprot]|e-value:3e-66|sp|P58375|RL30_SPOFR|60S ribosomal protein L30 OS=Spodoptera frugiperda OX=7108 GN=RpL30 PE=3 SV=1||[RefSeqProtSlim]|e-value:6e-70|PVD32415.1|hypothetical protein C0Q70_07849 [Pomacea canaliculata]	#N/A
XLOC-050722	0.275507	0.055	0.007	1.8e-38	[Uniprot/Swissprot]|e-value:0,0|sp|O43776|SYNC_HUMAN|Asparagine--tRNA ligase, cytoplasmic OS=Homo sapiens OX=9606 GN=NARS1 PE=1 SV=1||[RefSeqProtSlim]|e-value:0,0|XP_035665711.1|LOW QUALITY PROTEIN: asparagine--tRNA ligase, cytoplasmic-like [Branchiostoma floridae]	#N/A		XLOC-013240	0.161497	0.145	0.096	1e-11	[Uniprot/Swissprot]|e-value:1e-144|sp|P55735|SEC13_HUMAN|Protein SEC13 homolog OS=Homo sapiens OX=9606 GN=SEC13 PE=1 SV=3||[RefSeqProtSlim]|e-value:8e-154|CAC9455120.1|Ofus.G01974 [Owenia fusiformis]	#N/A
XLOC-037591	0.499161	0.375	0.24	2.2e-38	[Uniprot/Swissprot]|e-value:1e-28|sp|Q24799|MYPH_ECHGR|Myophilin OS=Echinococcus granulosus OX=6210 PE=2 SV=1||[RefSeqProtSlim]|e-value:3e-56|VDI10565.1|transgelin [Mytilus galloprovincialis]	#N/A		XLOC-008928	0.183545	0.119	0.074	1.04e-11	[Uniprot/Swissprot]|e-value:1e-49|sp|Q5ZL34|CPSF6_CHICK|Cleavage and polyadenylation specificity factor subunit 6 OS=Gallus gallus OX=9031 GN=CPSF6 PE=2 SV=1||[RefSeqProtSlim]|e-value:4e-49|XP_040551692.1|cleavage and polyadenylation specificity factor subunit 6 isoform X4 [Gallus gallus]	#N/A
XLOC-025170	0.443574	0.363	0.224	2.96e-38	[Uniprot/Swissprot]|e-value:5e-159|sp|Q60715|P4HA1_MOUSE|Prolyl 4-hydroxylase subunit alpha-1 OS=Mus musculus OX=10090 GN=P4ha1 PE=1 SV=2||[RefSeqProtSlim]|e-value:0,0|CAD5121518.1|DgyrCDS10020 [Dimorphilus gyrociliatus]	#N/A		XLOC-003183	0.0933615	0.042	0.017	1.06e-11	[Uniprot/Swissprot]|e-value:2e-106|sp|Q5ZIP3|DOHH_CHICK|Deoxyhypusine hydroxylase OS=Gallus gallus OX=9031 GN=DOHH PE=2 SV=1||[RefSeqProtSlim]|e-value:2e-113|XP_021347942.1|deoxyhypusine hydroxylase-like [Mizuhopecten yessoensis]	#N/A
XLOC-045709	0.325177	0.337	0.198	3.44e-38	[Uniprot/Swissprot]|e-value:4e-90|sp|Q6DBY2|NAA50_DANRE|N-alpha-acetyltransferase 50 OS=Danio rerio OX=7955 GN=naa50 PE=1 SV=1||[RefSeqProtSlim]|e-value:1e-100|PVD27639.1|hypothetical protein C0Q70_12806 [Pomacea canaliculata]	#N/A		XLOC-060557	0.227872	0.133	0.086	1.14e-11	[Uniprot/Swissprot]|e-value:3e-98|sp|Q9NZB2|F120A_HUMAN|Constitutive coactivator of PPAR-gamma-like protein 1 OS=Homo sapiens OX=9606 GN=FAM120A PE=1 SV=2||[RefSeqProtSlim]|e-value:0,0|XP_021370269.1|constitutive coactivator of PPAR-gamma-like protein 1 isoform X4 [Mizuhopecten yessoensis]	#N/A
XLOC-034320	0.441122	0.594	0.443	3.45e-38	[Uniprot/Swissprot]|e-value:8e-31|sp|P00129|QCR7_BOVIN|Cytochrome b-c1 complex subunit 7 OS=Bos taurus OX=9913 GN=UQCRB PE=1 SV=3||[RefSeqProtSlim]|e-value:2e-41|CAC9661701.1|Ofus.G111869 [Owenia fusiformis]	#N/A		XLOC-064815	0.144786	0.029	0.01	1.19e-11	[Uniprot/Swissprot]|no similarity||[RefSeqProtSlim]|no similarity	#N/A
XLOC-063959	0.31805	0.146	0.06	3.59e-38	[Uniprot/Swissprot]|e-value:0,0|sp|O94788|AL1A2_HUMAN|Retinal dehydrogenase 2 OS=Homo sapiens OX=9606 GN=ALDH1A2 PE=1 SV=3||[RefSeqProtSlim]|e-value:0,0|AVR59241.1|aldehyde dehydrogenase 1 [Platynereis dumerilii]	#N/A		XLOC-011965	0.20832	0.388	0.313	1.23e-11	[Uniprot/Swissprot]|no similarity||[RefSeqProtSlim]|no similarity	#N/A
XLOC-016754	0.383735	0.231	0.121	5.85e-38	[Uniprot/Swissprot]|e-value:5e-33|sp|P85007|IR3IP_RAT|Immediate early response 3-interacting protein 1 OS=Rattus norvegicus OX=10116 GN=Ier3ip1 PE=3 SV=1||[RefSeqProtSlim]|e-value:5e-43|VDH99761.1|Hypothetical predicted protein [Mytilus galloprovincialis]	#N/A		XLOC-024281	0.273202	0.553	0.481	1.25e-11	[Uniprot/Swissprot]|e-value:6e-66|sp|Q9NUK0|MBNL3_HUMAN|Muscleblind-like protein 3 OS=Homo sapiens OX=9606 GN=MBNL3 PE=1 SV=2||[RefSeqProtSlim]|e-value:4e-104|XP_011430903.2|muscleblind-like protein 2a isoform X6 [Crassostrea gigas]	#N/A
XLOC-000859	0.846788	0.212	0.11	6.43e-38	[Uniprot/Swissprot]|e-value:2e-24|sp|P40220|RABP1_CHICK|Cellular retinoic acid-binding protein 1 OS=Gallus gallus OX=9031 GN=CRABP1 PE=2 SV=4||[RefSeqProtSlim]|e-value:7e-27|XP_004066909.1|cellular retinoic acid-binding protein 1 [Oryzias latipes]	#N/A		XLOC-055173	0.189123	0.145	0.096	1.29e-11	[Uniprot/Swissprot]|e-value:1e-98|sp|Q28CY2|EIF3G_XENTR|Eukaryotic translation initiation factor 3 subunit G OS=Xenopus tropicalis OX=8364 GN=eif3g PE=2 SV=1||[RefSeqProtSlim]|e-value:1e-116|XP_025114156.1|eukaryotic translation initiation factor 3 subunit G-like isoform X1 [Pomacea canaliculata]	#N/A
XLOC-055577	0.309248	0.293	0.165	7.04e-38	[Uniprot/Swissprot]|e-value:0,027|sp|Q9D8B4|NDUAB_MOUSE|NADH dehydrogenase [ubiquinone] 1 alpha subcomplex subunit 11 OS=Mus musculus OX=10090 GN=Ndufa11 PE=1 SV=2||[RefSeqProtSlim]|e-value:2e-09|CAD5112265.1|DgyrCDS1496 [Dimorphilus gyrociliatus]	#N/A		XLOC-027835	0.219112	0.565	0.494	1.39e-11	[Uniprot/Swissprot]|e-value:8e-32|sp|P14854|CX6B1_HUMAN|Cytochrome c oxidase subunit 6B1 OS=Homo sapiens OX=9606 GN=COX6B1 PE=1 SV=2||[RefSeqProtSlim]|e-value:4e-43|CAD5119696.1|DgyrCDS8288 [Dimorphilus gyrociliatus]	#N/A
XLOC-004362	0.340393	0.364	0.225	8.1e-38	[Uniprot/Swissprot]|e-value:0,0|sp|P26043|RADI_MOUSE|Radixin OS=Mus musculus OX=10090 GN=Rdx PE=1 SV=3||[RefSeqProtSlim]|e-value:0,0|CAC9506709.1|Ofus.G023520 [Owenia fusiformis]	#N/A		XLOC-025100	1.01258	0.015	0.002	1.48e-11	[Uniprot/Swissprot]|no similarity||[RefSeqProtSlim]|no similarity	#N/A
XLOC-037925	0.305846	0.223	0.114	8.43e-38	[Uniprot/Swissprot]|e-value:0,094|sp|P60897|SEM1_MOUSE|26S proteasome complex subunit SEM1 OS=Mus musculus OX=10090 GN=Sem1 PE=3 SV=1||[RefSeqProtSlim]|e-value:3e-06|XP_005094467.1|26S proteasome complex subunit SEM1 [Aplysia californica]	#N/A		XLOC-067098	0.198176	0.057	0.028	1.49e-11	[Uniprot/Swissprot]|e-value:2e-146|sp|P53798|FDFT_MOUSE|Squalene synthase OS=Mus musculus OX=10090 GN=Fdft1 PE=1 SV=2||[RefSeqProtSlim]|e-value:3e-152|XP_035659598.1|squalene synthase-like [Branchiostoma floridae]	#N/A
XLOC-037465	0.315645	0.193	0.092	8.88e-38	[Uniprot/Swissprot]|e-value:4e-46|sp|Q9CQQ8|LSM7_MOUSE|U6 snRNA-associated Sm-like protein LSm7 OS=Mus musculus OX=10090 GN=Lsm7 PE=1 SV=1||[RefSeqProtSlim]|e-value:5e-53|VDI82162.1|U6 snRNA-associated Sm-like protein LSm7 [Mytilus galloprovincialis]	#N/A		XLOC-009041	0.108851	0.039	0.016	1.56e-11	[Uniprot/Swissprot]|e-value:8e-106|sp|Q2KIR1|SNRPA_BOVIN|U1 small nuclear ribonucleoprotein A OS=Bos taurus OX=9913 GN=SNRPA PE=2 SV=1||[RefSeqProtSlim]|e-value:1e-112|OWF52473.1|U1 small nuclear ribonucleoprotein A [Mizuhopecten yessoensis]	#N/A
XLOC-055839	0.360566	0.104	0.034	1.19e-37	[Uniprot/Swissprot]|e-value:4e-112|sp|O57590|SURF4_TAKRU|Surfeit locus protein 4 OS=Takifugu rubripes OX=31033 GN=surf4 PE=3 SV=1||[RefSeqProtSlim]|e-value:3e-112|CAC9665066.1|Ofus.G131925 [Owenia fusiformis]	#N/A		XLOC-052216	0.164888	0.103	0.062	1.69e-11	[Uniprot/Swissprot]|e-value:0,0|sp|O35501|GRP75_CRIGR|Stress-70 protein, mitochondrial OS=Cricetulus griseus OX=10029 GN=HSPA9 PE=2 SV=1||[RefSeqProtSlim]|e-value:0,0|CAD5114365.1|DgyrCDS3502 [Dimorphilus gyrociliatus]	#N/A
XLOC-011080	0.314629	0.3	0.171	1.2e-37	[Uniprot/Swissprot]|e-value:1e-158|sp|Q6P2Z0|BZW1_XENTR|Basic leucine zipper and W2 domain-containing protein 1 OS=Xenopus tropicalis OX=8364 GN=bzw1 PE=2 SV=1||[RefSeqProtSlim]|e-value:7e-167|CAC9661927.1|Ofus.G112266, partial [Owenia fusiformis]	#N/A		rna-NC-000931.1:10828..11617	0.284115	0.93	0.915	2.05e-11	#N/A	#N/A
XLOC-018590	0.331948	0.356	0.217	1.2e-37	[Uniprot/Swissprot]|e-value:7e-07|sp|Q9CQ54|NDUC2_MOUSE|NADH dehydrogenase [ubiquinone] 1 subunit C2 OS=Mus musculus OX=10090 GN=Ndufc2 PE=1 SV=1||[RefSeqProtSlim]|e-value:2e-20|CAD5119398.1|DgyrCDS8013 [Dimorphilus gyrociliatus]	#N/A		XLOC-063857	0.27881	0.218	0.16	2.23e-11	[Uniprot/Swissprot]|e-value:3e-118|sp|P13280|GLYG_RABIT|Glycogenin-1 OS=Oryctolagus cuniculus OX=9986 GN=GYG1 PE=1 SV=3||[RefSeqProtSlim]|e-value:3e-150|XP_005108198.2|glycogenin-1 isoform X3 [Aplysia californica]	#N/A
XLOC-014516	0.329202	0.541	0.38	1.22e-37	[Uniprot/Swissprot]|e-value:2e-48|sp|Q9D3D9|ATPD_MOUSE|ATP synthase subunit delta, mitochondrial OS=Mus musculus OX=10090 GN=Atp5f1d PE=1 SV=1||[RefSeqProtSlim]|e-value:2e-76|PVD35766.1|hypothetical protein C0Q70_02729 [Pomacea canaliculata]	#N/A		XLOC-018341	0.152558	0.025	0.008	2.43e-11	[Uniprot/Swissprot]|e-value:6e-139|sp|Q9DEX7|FADS2_DANRE|Acyl-CoA 6-desaturase OS=Danio rerio OX=7955 GN=fads2 PE=1 SV=1||[RefSeqProtSlim]|e-value:3e-155|CAD5118500.1|DgyrCDS7195 [Dimorphilus gyrociliatus]	#N/A
XLOC-002081	0.255	0.913	0.804	1.61e-37	[Uniprot/Swissprot]|e-value:6e-67|sp|P60868|RS20_RAT|40S ribosomal protein S20 OS=Rattus norvegicus OX=10116 GN=Rps20 PE=3 SV=1||[RefSeqProtSlim]|e-value:7e-68|CAC9660979.1|Ofus.G111140 [Owenia fusiformis]	#N/A		XLOC-052187	0.181168	0.059	0.03	2.43e-11	[Uniprot/Swissprot]|e-value:2e-37|sp|Q99808|S29A1_HUMAN|Equilibrative nucleoside transporter 1 OS=Homo sapiens OX=9606 GN=SLC29A1 PE=1 SV=3||[RefSeqProtSlim]|e-value:4e-133|CAC9467802.1|Ofus.G012023 [Owenia fusiformis]	#N/A
XLOC-051823	0.491508	0.09	0.026	2.11e-37	[Uniprot/Swissprot]|e-value:2e-57|sp|P01130|LDLR_HUMAN|Low-density lipoprotein receptor OS=Homo sapiens OX=9606 GN=LDLR PE=1 SV=1||[RefSeqProtSlim]|e-value:5e-62|XP_012940301.1|very low-density lipoprotein receptor isoform X2 [Aplysia californica]	#N/A		XLOC-045646	0.173072	0.143	0.094	2.63e-11	[Uniprot/Swissprot]|e-value:0,0|sp|P30883|TBB4_XENLA|Tubulin beta-4 chain OS=Xenopus laevis OX=8355 GN=tubb4 PE=2 SV=1||[RefSeqProtSlim]|e-value:0,0|CAC9594628.1|Ofus.G062703 [Owenia fusiformis]	#N/A
XLOC-008954	0.647559	0.242	0.134	2.27e-37	[Uniprot/Swissprot]|e-value:0,0|sp|Q23551|UNC22_CAEEL|Twitchin OS=Caenorhabditis elegans OX=6239 GN=unc-22 PE=1 SV=3||[RefSeqProtSlim]|e-value:0,0|CAD5125380.1|DgyrCDS13617 [Dimorphilus gyrociliatus]	titin		XLOC-026627	0.137375	0.053	0.025	2.9e-11	[Uniprot/Swissprot]|e-value:1e-179|sp|Q9UHB9|SRP68_HUMAN|Signal recognition particle subunit SRP68 OS=Homo sapiens OX=9606 GN=SRP68 PE=1 SV=2||[RefSeqProtSlim]|e-value:0,0|OWF53236.1|Signal recognition particle subunit SRP68 [Mizuhopecten yessoensis]	#N/A
XLOC-019174	0.317483	0.317	0.184	2.76e-37	[Uniprot/Swissprot]|e-value:4e-143|sp|P24495|PSA2_XENLA|Proteasome subunit alpha type-2 OS=Xenopus laevis OX=8355 GN=psma2 PE=2 SV=2||[RefSeqProtSlim]|e-value:6e-158|CAC9672346.1|Ofus.G21774, partial [Owenia fusiformis]	#N/A		XLOC-019272	0.247643	0.23	0.169	3.01e-11	[Uniprot/Swissprot]|e-value:4e-89|sp|Q5RBU8|ROA2_PONAB|Heterogeneous nuclear ribonucleoproteins A2/B1 OS=Pongo abelii OX=9601 GN=HNRNPA2B1 PE=2 SV=1||[RefSeqProtSlim]|e-value:9e-89|BAA13161.1|TIS [Mus musculus]	#N/A
XLOC-037620	0.206592	0.036	0	2.77e-37	[Uniprot/Swissprot]|e-value:7e-55|sp|Q90YG6|T2AG_ONCMY|Transcription initiation factor IIA subunit 2 OS=Oncorhynchus mykiss OX=8022 GN=gtf2a2 PE=3 SV=1||[RefSeqProtSlim]|e-value:2e-54|BAF43532.1|general transcription facter IIA subunit 2 [Gallus gallus]	#N/A		XLOC-040409	0.222848	0.013	0.002	3.04e-11	[Uniprot/Swissprot]|no similarity||[RefSeqProtSlim]|no similarity	#N/A
XLOC-026296	0.616542	0.181	0.088	2.95e-37	[Uniprot/Swissprot]|e-value:5e-41|sp|Q25410|MIPR_LYMST|Putative molluscan insulin-related peptide(s) receptor OS=Lymnaea stagnalis OX=6523 PE=2 SV=1||[RefSeqProtSlim]|e-value:5e-56|CAD5124506.1|DgyrCDS12786 [Dimorphilus gyrociliatus]	#N/A		XLOC-037620	0.0905458	0.036	0.014	3.06e-11	[Uniprot/Swissprot]|e-value:7e-55|sp|Q90YG6|T2AG_ONCMY|Transcription initiation factor IIA subunit 2 OS=Oncorhynchus mykiss OX=8022 GN=gtf2a2 PE=3 SV=1||[RefSeqProtSlim]|e-value:2e-54|BAF43532.1|general transcription facter IIA subunit 2 [Gallus gallus]	#N/A
XLOC-060491	0.656016	0.138	0.057	3.5e-37	[Uniprot/Swissprot]|e-value:0,0|sp|Q68FR8|TBA3_RAT|Tubulin alpha-3 chain OS=Rattus norvegicus OX=10116 GN=Tuba3a PE=2 SV=1||[RefSeqProtSlim]|e-value:0,0|XP_025113834.1|tubulin alpha-3 chain-like [Pomacea canaliculata]	#N/A		XLOC-026907	0.214707	0.058	0.029	3.14e-11	[Uniprot/Swissprot]|e-value:5e-58|sp|O08715|AKAP1_MOUSE|A-kinase anchor protein 1, mitochondrial OS=Mus musculus OX=10090 GN=Akap1 PE=1 SV=4||[RefSeqProtSlim]|e-value:1e-99|XP_021371300.1|KH domain-containing protein akap-1-like isoform X2 [Mizuhopecten yessoensis]	#N/A
XLOC-027406	0.334357	0.222	0.114	4.06e-37	[Uniprot/Swissprot]|e-value:1e-55|sp|Q5XI73|GDIR1_RAT|Rho GDP-dissociation inhibitor 1 OS=Rattus norvegicus OX=10116 GN=Arhgdia PE=1 SV=1||[RefSeqProtSlim]|e-value:2e-68|XP_011429238.1|rho GDP-dissociation inhibitor 1 isoform X4 [Crassostrea gigas]	#N/A		XLOC-040872	0.194268	0.178	0.124	3.24e-11	[Uniprot/Swissprot]|e-value:1e-68|sp|Q0VCY1|VAPA_BOVIN|Vesicle-associated membrane protein-associated protein A OS=Bos taurus OX=9913 GN=VAPA PE=2 SV=1||[RefSeqProtSlim]|e-value:4e-80|CAC9591939.1|Ofus.G062396 [Owenia fusiformis]	#N/A
XLOC-013010	0.526284	0.217	0.113	4.67e-37	[Uniprot/Swissprot]|e-value:0,0|sp|L7UZ85|ACTN_DERFA|Alpha-actinin OS=Dermatophagoides farinae OX=6954 PE=1 SV=1||[RefSeqProtSlim]|e-value:0,0|PVD26207.1|hypothetical protein C0Q70_13876 [Pomacea canaliculata]	#N/A		XLOC-002102	0.215439	0.075	0.042	3.34e-11	[Uniprot/Swissprot]|e-value:0,0|sp|P13667|PDIA4_HUMAN|Protein disulfide-isomerase A4 OS=Homo sapiens OX=9606 GN=PDIA4 PE=1 SV=2||[RefSeqProtSlim]|e-value:0,0|CAC9666306.1|Ofus.G141533 [Owenia fusiformis]	#N/A
XLOC-055961	0.340087	0.294	0.168	4.88e-37	[Uniprot/Swissprot]|e-value:3e-57|sp|P0C1J8|PIN1_RHIO9|Peptidyl-prolyl cis-trans isomerase pin1 OS=Rhizopus delemar (strain RA 99-880 / ATCC MYA-4621 / FGSC 9543 / NRRL 43880) OX=246409 GN=pin1 PE=3 SV=1||[RefSeqProtSlim]|e-value:3e-73|XP_011443853.2|putative peptidyl-prolyl cis-trans isomerase dodo [Crassostrea gigas]	#N/A		XLOC-009940	0.174587	0.129	0.084	3.94e-11	[Uniprot/Swissprot]|e-value:9e-57|sp|A1L157|TSN11_HUMAN|Tetraspanin-11 OS=Homo sapiens OX=9606 GN=TSPAN11 PE=2 SV=2||[RefSeqProtSlim]|e-value:6e-77|PVD34030.1|hypothetical protein C0Q70_05292 [Pomacea canaliculata]	#N/A
XLOC-028300	0.303666	0.118	0.043	6.99e-37	[Uniprot/Swissprot]|e-value:1e-20|sp|Q9NZE8|RM35_HUMAN|39S ribosomal protein L35, mitochondrial OS=Homo sapiens OX=9606 GN=MRPL35 PE=1 SV=3||[RefSeqProtSlim]|e-value:2e-33|XP_025093987.1|39S ribosomal protein L35, mitochondrial-like [Pomacea canaliculata]	#N/A		XLOC-025965	0.29368	0.204	0.147	3.97e-11	[Uniprot/Swissprot]|e-value:1e-56|sp|P34714|SPRC_CAEEL|SPARC OS=Caenorhabditis elegans OX=6239 GN=ost-1 PE=1 SV=1||[RefSeqProtSlim]|e-value:4e-71|CAC9650151.1|Ofus.G10938 [Owenia fusiformis]	#N/A
XLOC-063040	0.333982	0.171	0.078	9.9e-37	[Uniprot/Swissprot]|e-value:0,0|sp|Q148D5|SUCB1_BOVIN|Succinate--CoA ligase [ADP-forming] subunit beta, mitochondrial OS=Bos taurus OX=9913 GN=SUCLA2 PE=2 SV=1||[RefSeqProtSlim]|e-value:0,0|CAC9663284.1|Ofus.G121441, partial [Owenia fusiformis]	#N/A		XLOC-063633	0.104343	0.024	0.007	4.11e-11	[Uniprot/Swissprot]|e-value:5e-69|sp|Q54KD0|Y7407_DICDI|TPR repeat-containing protein DDB_G0287407 OS=Dictyostelium discoideum OX=44689 GN=DDB_G0287407 PE=4 SV=1||[RefSeqProtSlim]|e-value:0,0|XP_021343879.1|TPR repeat-containing protein DDB_G0287407-like [Mizuhopecten yessoensis]	#N/A
XLOC-011313	0.26795	0.054	0.007	1.07e-36	[Uniprot/Swissprot]|e-value:4e-49|sp|A8E5U3|BORC5_XENTR|BLOC-1-related complex subunit 5 OS=Xenopus tropicalis OX=8364 GN=borcs5 PE=2 SV=1||[RefSeqProtSlim]|e-value:6e-74|CAC9592495.1|Ofus.G062463 [Owenia fusiformis]	#N/A		XLOC-065922	0.174683	0.17	0.118	4.15e-11	[Uniprot/Swissprot]|e-value:6e-113|sp|A6H767|NP1L1_BOVIN|Nucleosome assembly protein 1-like 1 OS=Bos taurus OX=9913 GN=NAP1L1 PE=2 SV=1||[RefSeqProtSlim]|e-value:5e-151|CAC9674329.1|Ofus.G2558 [Owenia fusiformis]	#N/A
XLOC-005371	0.493661	0.096	0.03	1.17e-36	[Uniprot/Swissprot]|e-value:0,0|sp|Q9I9K9|GATM_CHICK|Glycine amidinotransferase, mitochondrial OS=Gallus gallus OX=9031 GN=GATM PE=2 SV=2||[RefSeqProtSlim]|e-value:0,0|CAD5123702.1|DgyrCDS12022 [Dimorphilus gyrociliatus]	#N/A		XLOC-050300	0.166023	0.068	0.037	4.47e-11	[Uniprot/Swissprot]|e-value:0,0|sp|Q9EPL8|IPO7_MOUSE|Importin-7 OS=Mus musculus OX=10090 GN=Ipo7 PE=1 SV=2||[RefSeqProtSlim]|e-value:0,0|XP_011439969.1|importin-7 isoform X2 [Crassostrea gigas]	#N/A
XLOC-027837	0.308778	0.101	0.033	1.48e-36	[Uniprot/Swissprot]|e-value:4e-26|sp|P52815|RM12_HUMAN|39S ribosomal protein L12, mitochondrial OS=Homo sapiens OX=9606 GN=MRPL12 PE=1 SV=2||[RefSeqProtSlim]|e-value:8e-36|XP_025091667.1|39S ribosomal protein L12, mitochondrial-like [Pomacea canaliculata]	#N/A		XLOC-001506	0.0910217	0.025	0.007	4.67e-11	[Uniprot/Swissprot]|e-value:8e-134|sp|F6RQL9|MTAP_MACMU|S-methyl-5'-thioadenosine phosphorylase OS=Macaca mulatta OX=9544 GN=MTAP PE=3 SV=1||[RefSeqProtSlim]|e-value:3e-132|XP_023813057.1|S-methyl-5'-thioadenosine phosphorylase [Oryzias latipes]	#N/A
XLOC-022173	0.941897	0.317	0.197	1.61e-36	[Uniprot/Swissprot]|e-value:6e-10|sp|Q91775|FABPI_XENLA|Fatty acid-binding protein, intestinal OS=Xenopus laevis OX=8355 GN=fabp2 PE=2 SV=2||[RefSeqProtSlim]|e-value:8e-81|QBA88387.1|Fatty acid binding protein [Platynereis dumerilii]	#N/A		XLOC-067348	0.15109	0.873	0.831	4.71e-11	[Uniprot/Swissprot]|e-value:5e-23|sp|P08570|RLA1_DROME|60S acidic ribosomal protein P1 OS=Drosophila melanogaster OX=7227 GN=RpLP1 PE=1 SV=2||[RefSeqProtSlim]|e-value:6e-23|XP_001602423.1|60S acidic ribosomal protein P1 [Nasonia vitripennis]	#N/A
XLOC-011965	0.347553	0.388	0.247	1.71e-36	[Uniprot/Swissprot]|no similarity||[RefSeqProtSlim]|no similarity	#N/A		XLOC-025462	0.185998	0.139	0.092	5.03e-11	[Uniprot/Swissprot]|e-value:1e-29|sp|B4K5X8|CISD2_DROMO|CDGSH iron-sulfur domain-containing protein 2 homolog OS=Drosophila mojavensis OX=7230 GN=Cisd2 PE=3 SV=1||[RefSeqProtSlim]|e-value:4e-30|CAC9668131.1|Ofus.G16246 [Owenia fusiformis]	#N/A
XLOC-067864	0.248947	0.893	0.785	2.15e-36	[Uniprot/Swissprot]|e-value:2e-105|sp|P62914|RL11_RAT|60S ribosomal protein L11 OS=Rattus norvegicus OX=10116 GN=Rpl11 PE=1 SV=2||[RefSeqProtSlim]|e-value:3e-108|XP_011441305.2|60S ribosomal protein L11 [Crassostrea gigas]	#N/A		XLOC-066441	0.167028	0.235	0.173	5.22e-11	[Uniprot/Swissprot]|e-value:2e-78|sp|O75340|PDCD6_HUMAN|Programmed cell death protein 6 OS=Homo sapiens OX=9606 GN=PDCD6 PE=1 SV=1||[RefSeqProtSlim]|e-value:2e-91|XP_021343811.1|programmed cell death protein 6-like isoform X1 [Mizuhopecten yessoensis]	#N/A
XLOC-021491	0.325696	0.17	0.078	2.21e-36	[Uniprot/Swissprot]|e-value:0,0|sp|P50579|MAP2_HUMAN|Methionine aminopeptidase 2 OS=Homo sapiens OX=9606 GN=METAP2 PE=1 SV=1||[RefSeqProtSlim]|e-value:0,0|OWF35117.1|Methionine aminopeptidase 2 [Mizuhopecten yessoensis]	#N/A		XLOC-021491	0.172835	0.17	0.117	5.29e-11	[Uniprot/Swissprot]|e-value:0,0|sp|P50579|MAP2_HUMAN|Methionine aminopeptidase 2 OS=Homo sapiens OX=9606 GN=METAP2 PE=1 SV=1||[RefSeqProtSlim]|e-value:0,0|OWF35117.1|Methionine aminopeptidase 2 [Mizuhopecten yessoensis]	#N/A
XLOC-039265	0.319036	0.131	0.051	2.27e-36	[Uniprot/Swissprot]|no similarity||[RefSeqProtSlim]|no similarity	#N/A		XLOC-003971	0.181034	0.114	0.072	5.52e-11	[Uniprot/Swissprot]|e-value:0,0|sp|Q91V92|ACLY_MOUSE|ATP-citrate synthase OS=Mus musculus OX=10090 GN=Acly PE=1 SV=1||[RefSeqProtSlim]|e-value:0,0|VDI24827.1|ATP citrate (pro-S)-lyase [Mytilus galloprovincialis]	#N/A
XLOC-041485	0.399937	0.161	0.072	2.5e-36	[Uniprot/Swissprot]|e-value:0,0|sp|Q02391|GSLG1_CHICK|Golgi apparatus protein 1 OS=Gallus gallus OX=9031 GN=GLG1 PE=1 SV=1||[RefSeqProtSlim]|e-value:0,0|CAC9594951.1|Ofus.G062609 [Owenia fusiformis]	#N/A		XLOC-012943	0.228627	0.31	0.241	5.87e-11	[Uniprot/Swissprot]|e-value:2e-16|sp|Q8NF91|SYNE1_HUMAN|Nesprin-1 OS=Homo sapiens OX=9606 GN=SYNE1 PE=1 SV=4||[RefSeqProtSlim]|e-value:2e-102|CAC9631499.1|Ofus.G091050 [Owenia fusiformis]	#N/A
XLOC-028248	0.295138	0.153	0.066	2.56e-36	[Uniprot/Swissprot]|e-value:2e-130|sp|Q9LZG0|ADK2_ARATH|Adenosine kinase 2 OS=Arabidopsis thaliana OX=3702 GN=ADK2 PE=1 SV=1||[RefSeqProtSlim]|e-value:5e-149|XP_034314455.1|adenosine kinase 2 isoform X1 [Crassostrea gigas]	#N/A		XLOC-013091	0.131888	0.082	0.046	5.98e-11	[Uniprot/Swissprot]|e-value:5e-128|sp|O70351|HCD2_RAT|3-hydroxyacyl-CoA dehydrogenase type-2 OS=Rattus norvegicus OX=10116 GN=Hsd17b10 PE=1 SV=3||[RefSeqProtSlim]|e-value:6e-130|CAC9477908.1|Ofus.G013421 [Owenia fusiformis]	#N/A
XLOC-041036	0.308783	0.166	0.075	2.84e-36	[Uniprot/Swissprot]|e-value:2e-32|sp|Q75UQ2|CFDP1_RAT|Craniofacial development protein 1 OS=Rattus norvegicus OX=10116 GN=Cfdp1 PE=1 SV=1||[RefSeqProtSlim]|e-value:8e-34|XP_034335818.1|craniofacial development protein 1-like isoform X2 [Crassostrea gigas]	#N/A		XLOC-054252	0.144838	0.067	0.036	6.11e-11	[Uniprot/Swissprot]|e-value:6e-107|sp|Q8BK48|EST2E_MOUSE|Pyrethroid hydrolase Ces2e OS=Mus musculus OX=10090 GN=Ces2e PE=1 SV=1||[RefSeqProtSlim]|e-value:5e-122|CAC9638054.1|Ofus.G092077 [Owenia fusiformis]	#N/A
XLOC-037497	0.280257	0.345	0.208	4.02e-36	[Uniprot/Swissprot]|e-value:4e-89|sp|P40307|PSB2_RAT|Proteasome subunit beta type-2 OS=Rattus norvegicus OX=10116 GN=Psmb2 PE=1 SV=1||[RefSeqProtSlim]|e-value:2e-106|CAC9564614.1|Ofus.G051079 [Owenia fusiformis]	#N/A		XLOC-067583	0.315724	0.048	0.022	6.13e-11	[Uniprot/Swissprot]|e-value:1e-81|sp|O73853|CP17A_ICTPU|Steroid 17-alpha-hydroxylase/17,20 lyase OS=Ictalurus punctatus OX=7998 GN=cyp17a1 PE=2 SV=1||[RefSeqProtSlim]|e-value:7e-171|ADN44548.1|cytochrome P450 CYP17a/20-lyase, partial [Perinereis nuntia]	#N/A
XLOC-050570	0.291018	0.118	0.043	4.32e-36	[Uniprot/Swissprot]|e-value:3e-127|sp|Q99L13|3HIDH_MOUSE|3-hydroxyisobutyrate dehydrogenase, mitochondrial OS=Mus musculus OX=10090 GN=Hibadh PE=1 SV=1||[RefSeqProtSlim]|e-value:1e-144|VDI35177.1|3-hydroxyisobutyrate dehydrogenase [Mytilus galloprovincialis]	#N/A		XLOC-022327	0.222638	0.109	0.068	6.21e-11	[Uniprot/Swissprot]|e-value:2e-101|sp|Q9UBQ7|GRHPR_HUMAN|Glyoxylate reductase/hydroxypyruvate reductase OS=Homo sapiens OX=9606 GN=GRHPR PE=1 SV=1||[RefSeqProtSlim]|e-value:1e-121|CAC9518080.1|Ofus.G03453, partial [Owenia fusiformis]	#N/A
XLOC-051741	0.342913	0.086	0.024	4.51e-36	[Uniprot/Swissprot]|e-value:7e-172|sp|Q91Y26|NOC3L_CRIGR|Nucleolar complex protein 3 homolog OS=Cricetulus griseus OX=10029 GN=NOC3L PE=2 SV=1||[RefSeqProtSlim]|e-value:0,0|XP_034315941.1|uncharacterized protein K02A2.6-like [Crassostrea gigas]	#N/A		XLOC-013913	0.239591	0.17	0.118	6.34e-11	[RefSeqProtSlim]|e-value:7e-13|VDI82366.1|Hypothetical predicted protein [Mytilus galloprovincialis]||[Uniprot/Swissprot]|no similarity	#N/A
XLOC-035477	0.457743	0.103	0.034	4.61e-36	[Uniprot/Swissprot]|e-value:0,066|sp|P0C6U3|R1A_CVHN1|Replicase polyprotein 1a OS=Human coronavirus HKU1 (isolate N1) OX=443239 GN=1a PE=1 SV=1||[RefSeqProtSlim]|no similarity	#N/A		XLOC-011979	0.177111	0.158	0.108	6.38e-11	[Uniprot/Swissprot]|e-value:4e-100|sp|Q6P632|NAA20_XENTR|N-alpha-acetyltransferase 20 OS=Xenopus tropicalis OX=8364 GN=naa20 PE=2 SV=1||[RefSeqProtSlim]|e-value:3e-110|VDI42949.1|N-terminal acetyltransferase B complex catalytic subunit [Mytilus galloprovincialis]	#N/A
XLOC-019301	0.463705	0.131	0.052	5.31e-36	[Uniprot/Swissprot]|e-value:6e-107|sp|P18173|DHGL_DROME|Glucose dehydrogenase [FAD, quinone] OS=Drosophila melanogaster OX=7227 GN=Gld PE=3 SV=3||[RefSeqProtSlim]|e-value:0,0|CAD5122712.1|DgyrCDS11119 [Dimorphilus gyrociliatus]	#N/A		XLOC-055248	0.139637	0.051	0.024	6.67e-11	[Uniprot/Swissprot]|e-value:0,0|sp|P49696|SYVC_TAKRU|Valine--tRNA ligase OS=Takifugu rubripes OX=31033 GN=vars1 PE=3 SV=1||[RefSeqProtSlim]|e-value:0,0|XP_025111653.1|valine--tRNA ligase-like [Pomacea canaliculata]	#N/A
XLOC-009463	0.318185	0.145	0.061	7.01e-36	[Uniprot/Swissprot]|e-value:5e-44|sp|Q9P1Y6|PHRF1_HUMAN|PHD and RING finger domain-containing protein 1 OS=Homo sapiens OX=9606 GN=PHRF1 PE=1 SV=3||[RefSeqProtSlim]|e-value:2e-54|XP_005096696.2|PHD and RING finger domain-containing protein 1 [Aplysia californica]	#N/A		XLOC-024280	0.0995957	0.026	0.008	7.01e-11	[Uniprot/Swissprot]|e-value:0,0|sp|Q6P1S4|SYRC_XENTR|Arginine--tRNA ligase, cytoplasmic OS=Xenopus tropicalis OX=8364 GN=rars1 PE=2 SV=1||[RefSeqProtSlim]|e-value:0,0|AAH83505.1|Arginyl-tRNA synthetase [Danio rerio]	#N/A
XLOC-045480	0.361263	0.087	0.025	7.14e-36	[Uniprot/Swissprot]|e-value:1e-99|sp|Q5SF07|IF2B2_MOUSE|Insulin-like growth factor 2 mRNA-binding protein 2 OS=Mus musculus OX=10090 GN=Igf2bp2 PE=1 SV=1||[RefSeqProtSlim]|e-value:3e-135|XP_016844587.1|insulin-like growth factor 2 mRNA-binding protein 1 isoform X5 [Nasonia vitripennis]	#N/A		XLOC-067357	0.193971	0.11	0.069	7.05e-11	[Uniprot/Swissprot]|e-value:6e-20|sp|Q9JKP8|CHRC1_MOUSE|Chromatin accessibility complex protein 1 OS=Mus musculus OX=10090 GN=Chrac1 PE=1 SV=1||[RefSeqProtSlim]|e-value:5e-27|XP_019628590.1|PREDICTED: chromatin accessibility complex protein 1-like [Branchiostoma belcheri]	#N/A
XLOC-004302	0.341616	0.181	0.086	8.1e-36	[Uniprot/Swissprot]|e-value:9e-102|sp|Q5R9C7|SC11A_PONAB|Signal peptidase complex catalytic subunit SEC11A OS=Pongo abelii OX=9601 GN=SEC11A PE=2 SV=1||[RefSeqProtSlim]|e-value:3e-115|XP_034322783.1|signal peptidase complex catalytic subunit SEC11A isoform X1 [Crassostrea gigas]	#N/A		XLOC-062681	0.108748	0.127	0.084	7.12e-11	[Uniprot/Swissprot]|no similarity||[RefSeqProtSlim]|no similarity	#N/A
XLOC-000884	0.533149	0.181	0.09	9.86e-36	[Uniprot/Swissprot]|e-value:0,0|sp|Q9UM54|MYO6_HUMAN|Unconventional myosin-VI OS=Homo sapiens OX=9606 GN=MYO6 PE=1 SV=4||[RefSeqProtSlim]|e-value:0,0|CAD5118005.1|DgyrCDS6746 [Dimorphilus gyrociliatus]	#N/A		XLOC-067867	0.177819	0.091	0.054	7.19e-11	[Uniprot/Swissprot]|e-value:1e-96|sp|Q9UKD2|MRT4_HUMAN|mRNA turnover protein 4 homolog OS=Homo sapiens OX=9606 GN=MRTO4 PE=1 SV=2||[RefSeqProtSlim]|e-value:5e-96|BAB27585.1|unnamed protein product [Mus musculus]	#N/A
XLOC-045569	0.292821	0.126	0.049	1.15e-35	[Uniprot/Swissprot]|e-value:2e-172|sp|Q6P8G1|ILF2_XENTR|Interleukin enhancer-binding factor 2 homolog OS=Xenopus tropicalis OX=8364 GN=ilf2 PE=2 SV=1||[RefSeqProtSlim]|e-value:0,0|XP_019622906.1|PREDICTED: interleukin enhancer-binding factor 2 homolog isoform X2 [Branchiostoma belcheri]	#N/A		XLOC-025443	0.16795	0.139	0.091	7.29e-11	[Uniprot/Swissprot]|e-value:4e-22|sp|Q8BGS2|BOLA2_MOUSE|BolA-like protein 2 OS=Mus musculus OX=10090 GN=Bola2 PE=1 SV=1||[RefSeqProtSlim]|e-value:2e-29|XP_019618740.1|PREDICTED: bolA-like protein 2 [Branchiostoma belcheri]	#N/A
XLOC-021184	0.317904	0.194	0.095	1.33e-35	[Uniprot/Swissprot]|e-value:2e-108|sp|Q96SB4|SRPK1_HUMAN|SRSF protein kinase 1 OS=Homo sapiens OX=9606 GN=SRPK1 PE=1 SV=2||[RefSeqProtSlim]|e-value:3e-134|XP_021369288.1|SRSF protein kinase 3-like isoform X2 [Mizuhopecten yessoensis]	#N/A		XLOC-046001	0.137451	0.045	0.02	7.58e-11	[Uniprot/Swissprot]|e-value:0,0|sp|Q5JPE7|NOMO2_HUMAN|Nodal modulator 2 OS=Homo sapiens OX=9606 GN=NOMO2 PE=1 SV=1||[RefSeqProtSlim]|e-value:0,0|CAC9610424.1|Ofus.G072311 [Owenia fusiformis]	#N/A
XLOC-055608	0.524683	0.169	0.079	1.34e-35	[Uniprot/Swissprot]|no similarity||[RefSeqProtSlim]|no similarity	#N/A		XLOC-003108	0.150318	0.044	0.02	8.09e-11	[Uniprot/Swissprot]|e-value:0,0|sp|Q9NZJ4|SACS_HUMAN|Sacsin OS=Homo sapiens OX=9606 GN=SACS PE=1 SV=2||[RefSeqProtSlim]|e-value:0,0|CAC9604302.1|Ofus.G07686 [Owenia fusiformis]	#N/A
XLOC-047242	0.549964	0.154	0.069	1.44e-35	[Uniprot/Swissprot]|e-value:6e-16|sp|Q9QWK4|CD5L_MOUSE|CD5 antigen-like OS=Mus musculus OX=10090 GN=Cd5l PE=1 SV=3||[RefSeqProtSlim]|e-value:5e-25|XP_035694101.1|scavenger receptor cysteine-rich type 1 protein M130-like [Branchiostoma floridae]	#N/A		XLOC-015148	0.159742	0.064	0.034	8.47e-11	[Uniprot/Swissprot]|e-value:1e-56|sp|P48774|GSTM5_MOUSE|Glutathione S-transferase Mu 5 OS=Mus musculus OX=10090 GN=Gstm5 PE=1 SV=1||[RefSeqProtSlim]|e-value:1e-63|XP_025107274.1|LOW QUALITY PROTEIN: glutathione S-transferase Mu 2-like [Pomacea canaliculata]	#N/A
XLOC-046323	0.251418	0.253	0.137	1.79e-35	[Uniprot/Swissprot]|e-value:0,0|sp|Q641Y2|NDUS2_RAT|NADH dehydrogenase [ubiquinone] iron-sulfur protein 2, mitochondrial OS=Rattus norvegicus OX=10116 GN=Ndufs2 PE=1 SV=1||[RefSeqProtSlim]|e-value:0,0|CAC9602502.1|Ofus.G07388 [Owenia fusiformis]	#N/A		XLOC-051333	0.159065	0.071	0.039	9.11e-11	[Uniprot/Swissprot]|e-value:1e-101|sp|Q5REY3|PRDX3_PONAB|Thioredoxin-dependent peroxide reductase, mitochondrial OS=Pongo abelii OX=9601 GN=PRDX3 PE=2 SV=1||[RefSeqProtSlim]|e-value:3e-116|XP_021366926.1|peroxiredoxin-like [Mizuhopecten yessoensis]	#N/A
XLOC-011280	0.281726	0.377	0.235	1.95e-35	[Uniprot/Swissprot]|e-value:8e-149|sp|P27117|DCOR_BOVIN|Ornithine decarboxylase OS=Bos taurus OX=9913 GN=ODC1 PE=2 SV=1||[RefSeqProtSlim]|e-value:4e-167|CAC9491687.1|Ofus.G02461 [Owenia fusiformis]	#N/A		XLOC-051353	0.221386	0.243	0.181	1.05e-10	[RefSeqProtSlim]|e-value:7e-10|CAC9671877.1|Ofus.G201460 [Owenia fusiformis]||[Uniprot/Swissprot]|no similarity	#N/A
XLOC-011866	0.470808	0.599	0.463	2.57e-35	[Uniprot/Swissprot]|e-value:0,0|sp|Q25010|ACT3A_HELAM|Actin, cytoplasmic A3a OS=Helicoverpa armigera OX=29058 GN=actA3a PE=2 SV=1||[RefSeqProtSlim]|e-value:0,0|CAC9668666.1|Ofus.G161346 [Owenia fusiformis]	actin		XLOC-027906	0.151583	0.045	0.02	1.09e-10	[Uniprot/Swissprot]|e-value:0,0|sp|Q0IHW8|CLU_XENTR|Clustered mitochondria protein homolog OS=Xenopus tropicalis OX=8364 GN=cluh PE=2 SV=1||[RefSeqProtSlim]|e-value:0,0|XP_011434460.2|clustered mitochondria protein homolog [Crassostrea gigas]	#N/A
XLOC-017302	0.492771	0.428	0.283	2.61e-35	[Uniprot/Swissprot]|e-value:0,0|sp|Q5GIS3|GBB_PINFU|Guanine nucleotide-binding protein subunit beta OS=Pinctada fucata OX=50426 PE=1 SV=1||[RefSeqProtSlim]|e-value:0,0|QWX94522.1|g protein subunit beta [Platynereis dumerilii]	gb		XLOC-051534	0.22771	0.295	0.228	1.14e-10	[Uniprot/Swissprot]|e-value:1e-150|sp|Q02645|HTS_DROME|Protein hu-li tai shao OS=Drosophila melanogaster OX=7227 GN=hts PE=1 SV=2||[RefSeqProtSlim]|e-value:0,0|XP_011425989.1|alpha-adducin isoform X3 [Crassostrea gigas]	#N/A
XLOC-025967	0.3201	0.477	0.322	2.89e-35	[Uniprot/Swissprot]|no similarity||[RefSeqProtSlim]|no similarity	#N/A		XLOC-025416	0.167338	0.074	0.041	1.15e-10	[Uniprot/Swissprot]|e-value:7e-129|sp|Q9DBE9|SPB1_MOUSE|pre-rRNA 2'-O-ribose RNA methyltransferase FTSJ3 OS=Mus musculus OX=10090 GN=Ftsj3 PE=1 SV=1||[RefSeqProtSlim]|e-value:4e-148|OWF44886.1|pre-rRNA processing protein FTSJ3 [Mizuhopecten yessoensis]	#N/A
XLOC-041368	0.256577	0.065	0.013	2.97e-35	[Uniprot/Swissprot]|e-value:3e-29|sp|Q96AN5|TM143_HUMAN|Transmembrane protein 143 OS=Homo sapiens OX=9606 GN=TMEM143 PE=1 SV=1||[RefSeqProtSlim]|e-value:2e-130|XP_005095666.1|transmembrane protein 143 [Aplysia californica]	#N/A		XLOC-025354	0.1329	0.099	0.06	1.26e-10	[Uniprot/Swissprot]|e-value:8e-26|sp|Q5U4U5|TIM22_XENLA|Mitochondrial import inner membrane translocase subunit Tim22 OS=Xenopus laevis OX=8355 GN=timm22 PE=2 SV=1||[RefSeqProtSlim]|e-value:6e-51|CAC9645490.1|Ofus.G10130 [Owenia fusiformis]	#N/A
XLOC-039244	0.46248	0.128	0.051	3.54e-35	[Uniprot/Swissprot]|e-value:7e-65|sp|Q7ZV00|OTU6B_DANRE|Deubiquitinase OTUD6B OS=Danio rerio OX=7955 GN=otud6b PE=2 SV=1||[RefSeqProtSlim]|e-value:0,0|QAU32336.1|BPI protein 2 [Perinereis linea]	#N/A		XLOC-020938	0.0979291	0.012	0.002	1.37e-10	[RefSeqProtSlim]|e-value:1e-41|VDI07757.1|Hypothetical predicted protein [Mytilus galloprovincialis]||[Uniprot/Swissprot]|no similarity	#N/A
XLOC-012257	0.322036	0.159	0.072	3.56e-35	[Uniprot/Swissprot]|e-value:2e-104|sp|Q9QY36|NAA10_MOUSE|N-alpha-acetyltransferase 10 OS=Mus musculus OX=10090 GN=Naa10 PE=1 SV=1||[RefSeqProtSlim]|e-value:2e-107|XP_005109414.1|N-alpha-acetyltransferase 10 isoform X1 [Aplysia californica]	#N/A		XLOC-005200	0.111125	0.024	0.007	1.44e-10	[Uniprot/Swissprot]|no similarity||[RefSeqProtSlim]|no similarity	#N/A
XLOC-000041	0.284328	0.411	0.261	3.61e-35	[Uniprot/Swissprot]|e-value:3e-60|sp|Q02375|NDUS4_BOVIN|NADH dehydrogenase [ubiquinone] iron-sulfur protein 4, mitochondrial OS=Bos taurus OX=9913 GN=NDUFS4 PE=1 SV=1||[RefSeqProtSlim]|e-value:3e-64|CAD5118557.1|DgyrCDS7245 [Dimorphilus gyrociliatus]	#N/A		XLOC-026113	0.190854	0.131	0.086	1.45e-10	[Uniprot/Swissprot]|e-value:4e-60|sp|Q9WVM7|AIMP2_CRIGR|Aminoacyl tRNA synthase complex-interacting multifunctional protein 2 OS=Cricetulus griseus OX=10029 GN=AIMP2 PE=2 SV=1||[RefSeqProtSlim]|e-value:1e-74|XP_005095843.3|nucleosome-remodeling factor subunit NURF301 [Aplysia californica]	#N/A
XLOC-067290	0.37649	0.255	0.142	3.81e-35	[Uniprot/Swissprot]|e-value:1e-133|sp|Q6P2B1|TNPO3_MOUSE|Transportin-3 OS=Mus musculus OX=10090 GN=Tnpo3 PE=1 SV=1||[RefSeqProtSlim]|e-value:3e-164|OWF47512.1|Transportin-3 [Mizuhopecten yessoensis]	#N/A		XLOC-044671	0.192962	0.153	0.104	1.45e-10	[Uniprot/Swissprot]|e-value:0,0|sp|P16381|DDX3L_MOUSE|Putative ATP-dependent RNA helicase Pl10 OS=Mus musculus OX=10090 GN=D1Pas1 PE=1 SV=1||[RefSeqProtSlim]|e-value:0,0|CAH65043.1|hypothetical protein RCJMB04_2a4 [Gallus gallus]	#N/A
XLOC-034018	0.372321	0.121	0.046	4.21e-35	[RefSeqProtSlim]|e-value:0,092|XP_035680984.1|uncharacterized protein LOC118418949 [Branchiostoma floridae]||[Uniprot/Swissprot]|no similarity	#N/A		XLOC-050667	0.183008	0.215	0.157	1.54e-10	[Uniprot/Swissprot]|e-value:3e-147|sp|P55036|PSMD4_HUMAN|26S proteasome non-ATPase regulatory subunit 4 OS=Homo sapiens OX=9606 GN=PSMD4 PE=1 SV=1||[RefSeqProtSlim]|e-value:3e-165|UCK81651.1|26S proteasome non-ATPase regulatory subunit 4 [Arenicola marina]	#N/A
XLOC-022096	0.366591	0.107	0.037	4.92e-35	[Uniprot/Swissprot]|e-value:1e-12|sp|Q8TC21|ZN596_HUMAN|Zinc finger protein 596 OS=Homo sapiens OX=9606 GN=ZNF596 PE=1 SV=2||[RefSeqProtSlim]|e-value:4e-13|AAH92002.1|Zgc:113265 [Danio rerio]	#N/A		XLOC-000136	0.138898	0.104	0.064	1.55e-10	[Uniprot/Swissprot]|e-value:6e-69|sp|Q29MA5|RM24_DROPS|Probable 39S ribosomal protein L24, mitochondrial OS=Drosophila pseudoobscura pseudoobscura OX=46245 GN=mRpL24 PE=3 SV=1||[RefSeqProtSlim]|e-value:9e-82|CAD5115952.1|DgyrCDS4882 [Dimorphilus gyrociliatus]	#N/A
XLOC-060557	0.381681	0.133	0.054	6.01e-35	[Uniprot/Swissprot]|e-value:3e-98|sp|Q9NZB2|F120A_HUMAN|Constitutive coactivator of PPAR-gamma-like protein 1 OS=Homo sapiens OX=9606 GN=FAM120A PE=1 SV=2||[RefSeqProtSlim]|e-value:0,0|XP_021370269.1|constitutive coactivator of PPAR-gamma-like protein 1 isoform X4 [Mizuhopecten yessoensis]	#N/A		XLOC-027607	0.161336	0.166	0.114	1.56e-10	[Uniprot/Swissprot]|e-value:3e-79|sp|Q60HC3|HNRPF_MACFA|Heterogeneous nuclear ribonucleoprotein F OS=Macaca fascicularis OX=9541 GN=HNRNPF PE=2 SV=3||[RefSeqProtSlim]|e-value:2e-89|CAD5117657.1|DgyrCDS6410 [Dimorphilus gyrociliatus]	#N/A
XLOC-035057	1.0481	0.376	0.26	6.16e-35	[Uniprot/Swissprot]|e-value:0,0|sp|G4SLH0|TTN1_CAEEL|Titin homolog OS=Caenorhabditis elegans OX=6239 GN=ttn-1 PE=1 SV=2||[RefSeqProtSlim]|e-value:0,0|CAC9665592.1|Ofus.G14286 [Owenia fusiformis]	#N/A		XLOC-064423	0.159004	0.047	0.022	1.6e-10	[Uniprot/Swissprot]|e-value:0,003|sp|Q99N05|M4A4D_MOUSE|Membrane-spanning 4-domains subfamily A member 4D OS=Mus musculus OX=10090 GN=Ms4a4d PE=2 SV=1||[RefSeqProtSlim]|e-value:0,001|CAD5121141.1|DgyrCDS9677 [Dimorphilus gyrociliatus]	#N/A
XLOC-051093	0.707787	0.064	0.013	6.68e-35	[Uniprot/Swissprot]|e-value:5e-52|sp|A2AVA0|SVEP1_MOUSE|Sushi, von Willebrand factor type A, EGF and pentraxin domain-containing protein 1 OS=Mus musculus OX=10090 GN=Svep1 PE=1 SV=1||[RefSeqProtSlim]|e-value:6e-60|XP_035675281.1|CUB and sushi domain-containing protein 3-like [Branchiostoma floridae]	#N/A		XLOC-037989	0.127557	0.068	0.037	1.63e-10	[Uniprot/Swissprot]|e-value:0,0|sp|P85834|EFTU_RAT|Elongation factor Tu, mitochondrial OS=Rattus norvegicus OX=10116 GN=Tufm PE=1 SV=1||[RefSeqProtSlim]|e-value:0,0|CAD5120915.1|DgyrCDS9469 [Dimorphilus gyrociliatus]	#N/A
XLOC-025359	0.379468	0.384	0.247	7.05e-35	[Uniprot/Swissprot]|e-value:8e-105|sp|P49020|TMED2_CRIGR|Transmembrane emp24 domain-containing protein 2 (Fragment) OS=Cricetulus griseus OX=10029 GN=TMED2 PE=1 SV=1||[RefSeqProtSlim]|e-value:4e-119|CAC9554287.1|Ofus.G041698 [Owenia fusiformis]	#N/A		XLOC-062601	0.204856	0.174	0.122	1.67e-10	[Uniprot/Swissprot]|e-value:1e-39|sp|Q9PTG8|TACC3_XENLA|Transforming acidic coiled-coil-containing protein 3 OS=Xenopus laevis OX=8355 GN=tacc3 PE=1 SV=2||[RefSeqProtSlim]|e-value:2e-59|CAC9483403.1|Ofus.G014145 [Owenia fusiformis]	#N/A
XLOC-035998	0.218672	0.938	0.852	7.76e-35	[Uniprot/Swissprot]|e-value:4e-27|sp|P63174|RL38_RAT|60S ribosomal protein L38 OS=Rattus norvegicus OX=10116 GN=Rpl38 PE=1 SV=2||[RefSeqProtSlim]|e-value:1e-27|XP_005098802.2|60S ribosomal protein L38 [Aplysia californica]	#N/A		XLOC-017797	0.228088	0.321	0.25	1.68e-10	[Uniprot/Swissprot]|e-value:0,0|sp|O02654|ENO_DORPE|Enolase OS=Doryteuthis pealeii OX=1051067 PE=2 SV=1||[RefSeqProtSlim]|e-value:0,0|CAD5114359.1|DgyrCDS3496 [Dimorphilus gyrociliatus]	#N/A
XLOC-028098	0.288498	0.765	0.617	8.7e-35	[Uniprot/Swissprot]|e-value:1e-135|sp|P38981|RSSA_URECA|40S ribosomal protein SA OS=Urechis caupo OX=6431 PE=2 SV=1||[RefSeqProtSlim]|e-value:4e-135|sp|P38981.1|RSSA_URECA|RecName: Full=40S ribosomal protein SA; AltName: Full=Laminin-binding protein p40; Short=LBP/p40	#N/A		XLOC-026375	0.19676	0.602	0.529	1.74e-10	[Uniprot/Swissprot]|e-value:3e-42|sp|P18320|PROF_HELCR|Profilin OS=Heliocidaris crassispina OX=1043166 PE=1 SV=2||[RefSeqProtSlim]|e-value:5e-45|OWF38799.1|Profilin [Mizuhopecten yessoensis]	#N/A
XLOC-059297	0.308571	0.049	0.006	9.78e-35	[Uniprot/Swissprot]|no similarity||[RefSeqProtSlim]|no similarity	#N/A		XLOC-037518	0.133746	0.052	0.025	2.22e-10	[Uniprot/Swissprot]|e-value:0,004|sp|Q29S17|SNPC5_BOVIN|snRNA-activating protein complex subunit 5 OS=Bos taurus OX=9913 GN=SNAPC5 PE=3 SV=1||[RefSeqProtSlim]|e-value:3e-04|CAG32637.1|hypothetical protein RCJMB04_31k8 [Gallus gallus]	#N/A
XLOC-062934	0.645145	0.178	0.087	1.02e-34	[RefSeqProtSlim]|e-value:4e-06|CAD5119505.1|DgyrCDS8108 [Dimorphilus gyrociliatus]||[Uniprot/Swissprot]|no similarity	#N/A		XLOC-012101	0.198742	0.152	0.104	2.22e-10	[Uniprot/Swissprot]|e-value:0,0|sp|P62334|PRS10_MOUSE|26S proteasome regulatory subunit 10B OS=Mus musculus OX=10090 GN=Psmc6 PE=1 SV=1||[RefSeqProtSlim]|e-value:0,0|XP_005104156.1|26S proteasome regulatory subunit 10B [Aplysia californica]	#N/A
XLOC-063599	0.329227	0.525	0.371	1.06e-34	[Uniprot/Swissprot]|e-value:4e-04|sp|O15239|NDUA1_HUMAN|NADH dehydrogenase [ubiquinone] 1 alpha subcomplex subunit 1 OS=Homo sapiens OX=9606 GN=NDUFA1 PE=1 SV=1||[RefSeqProtSlim]|e-value:5e-10|XP_019616293.1|PREDICTED: NADH dehydrogenase [ubiquinone] 1 alpha subcomplex subunit 1-like [Branchiostoma belcheri]	#N/A		XLOC-025632	0.130201	0.049	0.024	2.66e-10	[Uniprot/Swissprot]|e-value:2e-77|sp|Q9VV87|ELOV6_DROME|Elongation of very long chain fatty acids protein 6 OS=Drosophila melanogaster OX=7227 GN=Baldspot PE=1 SV=2||[RefSeqProtSlim]|e-value:1e-108|CAD5118155.1|unnamed protein product [Dimorphilus gyrociliatus]	#N/A
XLOC-005010	0.331509	0.098	0.032	1.27e-34	[Uniprot/Swissprot]|e-value:1e-36|sp|Q5R8H3|BAP31_PONAB|B-cell receptor-associated protein 31 OS=Pongo abelii OX=9601 GN=BCAP31 PE=2 SV=3||[RefSeqProtSlim]|e-value:1e-47|XP_025106617.1|B-cell receptor-associated protein 31-like [Pomacea canaliculata]	#N/A		XLOC-025644	0.21314	0.041	0.018	2.67e-10	[Uniprot/Swissprot]|e-value:3e-32|sp|Q12FA8|SECA_POLSJ|Protein translocase subunit SecA OS=Polaromonas sp. (strain JS666 / ATCC BAA-500) OX=296591 GN=secA PE=3 SV=1||[RefSeqProtSlim]|e-value:0,0|VDI03586.1|preprotein translocase subunit SecA [Mytilus galloprovincialis]	#N/A
XLOC-009085	0.311513	0.128	0.051	1.73e-34	[Uniprot/Swissprot]|e-value:3e-21|sp|P58059|RT21_MOUSE|28S ribosomal protein S21, mitochondrial OS=Mus musculus OX=10090 GN=Mrps21 PE=1 SV=1||[RefSeqProtSlim]|e-value:2e-24|XP_025085009.1|28S ribosomal protein S21, mitochondrial-like [Pomacea canaliculata]	#N/A		XLOC-055097	0.162566	0.704	0.639	2.76e-10	[Uniprot/Swissprot]|e-value:4e-129|sp|Q24186|RS5A_DROME|40S ribosomal protein S5a OS=Drosophila melanogaster OX=7227 GN=RpS5a PE=1 SV=1||[RefSeqProtSlim]|e-value:1e-138|OWF39944.1|40S ribosomal protein S5 [Mizuhopecten yessoensis]	#N/A
XLOC-050667	0.318382	0.215	0.112	1.82e-34	[Uniprot/Swissprot]|e-value:3e-147|sp|P55036|PSMD4_HUMAN|26S proteasome non-ATPase regulatory subunit 4 OS=Homo sapiens OX=9606 GN=PSMD4 PE=1 SV=1||[RefSeqProtSlim]|e-value:3e-165|UCK81651.1|26S proteasome non-ATPase regulatory subunit 4 [Arenicola marina]	#N/A		XLOC-060923	0.246358	0.136	0.091	2.88e-10	[Uniprot/Swissprot]|e-value:0,0|sp|P00489|PYGM_RABIT|Glycogen phosphorylase, muscle form OS=Oryctolagus cuniculus OX=9986 GN=PYGM PE=1 SV=3||[RefSeqProtSlim]|e-value:0,0|CAC9630560.1|Ofus.G09830 [Owenia fusiformis]	#N/A
XLOC-001281	0.342394	0.229	0.122	1.82e-34	[Uniprot/Swissprot]|e-value:7e-77|sp|Q78IS1|TMED3_MOUSE|Transmembrane emp24 domain-containing protein 3 OS=Mus musculus OX=10090 GN=Tmed3 PE=1 SV=1||[RefSeqProtSlim]|e-value:2e-84|CAC9666464.1|Ofus.G141863 [Owenia fusiformis]	#N/A		XLOC-036164	0.153186	0.065	0.035	2.9e-10	[Uniprot/Swissprot]|e-value:2e-37|sp|Q5RJV1|GAR1_XENTR|H/ACA ribonucleoprotein complex subunit 1 OS=Xenopus tropicalis OX=8364 GN=gar1 PE=2 SV=1||[RefSeqProtSlim]|e-value:3e-39|CAC9658087.1|Ofus.G102573 [Owenia fusiformis]	#N/A
XLOC-028157	0.842061	0.395	0.271	2e-34	[Uniprot/Swissprot]|e-value:0,0|sp|P22700|ATC1_DROME|Calcium-transporting ATPase sarcoplasmic/endoplasmic reticulum type OS=Drosophila melanogaster OX=7227 GN=SERCA PE=1 SV=2||[RefSeqProtSlim]|e-value:0,0|CAD5120866.1|DgyrCDS9416 [Dimorphilus gyrociliatus]	#N/A		XLOC-004613	0.143043	0.086	0.05	2.95e-10	[Uniprot/Swissprot]|e-value:3e-47|sp|Q4S2L4|DNPH1_TETNG|2'-deoxynucleoside 5'-phosphate N-hydrolase 1 OS=Tetraodon nigroviridis OX=99883 GN=dnph1 PE=3 SV=2||[RefSeqProtSlim]|e-value:1e-54|VDI18222.1|Hypothetical predicted protein [Mytilus galloprovincialis]	#N/A
XLOC-020435	0.292983	0.26	0.145	2.29e-34	[Uniprot/Swissprot]|e-value:3e-18|sp|Q5T6F2|UBAP2_HUMAN|Ubiquitin-associated protein 2 OS=Homo sapiens OX=9606 GN=UBAP2 PE=1 SV=1||[RefSeqProtSlim]|e-value:1e-26|XP_035658091.1|ubiquitin-associated protein 2-like isoform X1 [Branchiostoma floridae]	#N/A		XLOC-022664	0.0835975	0.013	0.002	2.98e-10	[Uniprot/Swissprot]|e-value:0,030|sp|D3YVF0|AKAP5_MOUSE|A-kinase anchor protein 5 OS=Mus musculus OX=10090 GN=Akap5 PE=1 SV=2||[RefSeqProtSlim]|e-value:3e-13|OWF43818.1|Small proline-rich protein 3 [Mizuhopecten yessoensis]	#N/A
XLOC-040908	0.268419	0.188	0.092	2.42e-34	[Uniprot/Swissprot]|e-value:2e-141|sp|Q9PTW9|PSA7_CARAU|Proteasome subunit alpha type-7 OS=Carassius auratus OX=7957 GN=psma7 PE=2 SV=1||[RefSeqProtSlim]|e-value:2e-149|UCK81650.1|proteasome subunit alpha-type 7 [Arenicola marina]	#N/A		XLOC-055838	0.220861	0.233	0.173	3.05e-10	[Uniprot/Swissprot]|e-value:2e-59|sp|Q5TJG6|BRD2_CANLF|Bromodomain-containing protein 2 OS=Canis lupus familiaris OX=9615 GN=BRD2 PE=3 SV=1||[RefSeqProtSlim]|e-value:6e-66|XP_034301489.1|bromodomain-containing protein 3 isoform X3 [Crassostrea gigas]	#N/A
XLOC-051264	0.279776	0.124	0.048	3.07e-34	[Uniprot/Swissprot]|e-value:1e-161|sp|P28839|AMPL_PIG|Cytosol aminopeptidase OS=Sus scrofa OX=9823 GN=LAP3 PE=1 SV=2||[RefSeqProtSlim]|e-value:0,0|VDI24265.1|Hypothetical predicted protein [Mytilus galloprovincialis]	#N/A		XLOC-002768	0.164454	0.071	0.039	3.36e-10	[Uniprot/Swissprot]|e-value:9e-24|sp|P41777|NOLC1_RAT|Nucleolar and coiled-body phosphoprotein 1 OS=Rattus norvegicus OX=10116 GN=Nolc1 PE=1 SV=2||[RefSeqProtSlim]|e-value:1e-30|XP_005098048.1|nucleolar protein dao-5 isoform X1 [Aplysia californica]	#N/A
XLOC-041162	0.284662	0.355	0.219	3.58e-34	[Uniprot/Swissprot]|e-value:3e-113|sp|P00125|CY1_BOVIN|Cytochrome c1, heme protein, mitochondrial OS=Bos taurus OX=9913 GN=CYC1 PE=1 SV=2||[RefSeqProtSlim]|e-value:8e-130|CAD5117107.1|DgyrCDS5915 [Dimorphilus gyrociliatus]	#N/A		XLOC-054922	0.13519	0.065	0.035	3.52e-10	[Uniprot/Swissprot]|e-value:6e-53|sp|A5WUL3|MED22_DANRE|Mediator of RNA polymerase II transcription subunit 22 OS=Danio rerio OX=7955 GN=med22 PE=2 SV=1||[RefSeqProtSlim]|e-value:3e-57|CAC9620912.1|Ofus.G081783 [Owenia fusiformis]	#N/A
XLOC-067056	0.275669	0.326	0.195	4.1e-34	[Uniprot/Swissprot]|e-value:2e-106|sp|Q20655|14332_CAEEL|14-3-3-like protein 2 OS=Caenorhabditis elegans OX=6239 GN=ftt-2 PE=1 SV=1||[RefSeqProtSlim]|e-value:7e-104|AAF58843.3|14-3-3zeta, isoform A [Drosophila melanogaster]	#N/A		XLOC-044363	0.204968	0.249	0.188	3.63e-10	[Uniprot/Swissprot]|e-value:6e-68|sp|P10791|SODC_DROVI|Superoxide dismutase [Cu-Zn] OS=Drosophila virilis OX=7244 GN=Sod1 PE=3 SV=2||[RefSeqProtSlim]|e-value:5e-79|CAC9664238.1|Ofus.G13374, partial [Owenia fusiformis]	#N/A
XLOC-055170	0.231293	0.086	0.025	5.11e-34	[Uniprot/Swissprot]|e-value:4e-34|sp|P59083|PHP14_PIG|14 kDa phosphohistidine phosphatase OS=Sus scrofa OX=9823 GN=PHPT1 PE=1 SV=2||[RefSeqProtSlim]|e-value:3e-43|CAC9665047.1|Ofus.G131915 [Owenia fusiformis]	#N/A		XLOC-018928	0.164337	0.504	0.425	3.75e-10	[Uniprot/Swissprot]|e-value:1e-46|sp|P83917|CBX1_MOUSE|Chromobox protein homolog 1 OS=Mus musculus OX=10090 GN=Cbx1 PE=1 SV=1||[RefSeqProtSlim]|e-value:3e-64|XP_025083919.1|chromobox protein homolog 1-like [Pomacea canaliculata]	#N/A
XLOC-055327	0.291524	0.273	0.154	5.47e-34	[Uniprot/Swissprot]|e-value:5e-83|sp|Q6GNY6|OSTCA_XENLA|Oligosaccharyltransferase complex subunit ostc-A OS=Xenopus laevis OX=8355 GN=ostc-a PE=2 SV=1||[RefSeqProtSlim]|e-value:2e-87|XP_021349039.1|oligosaccharyltransferase complex subunit ostc-B-like [Mizuhopecten yessoensis]	#N/A		XLOC-063992	0.344327	0.137	0.092	3.78e-10	[Uniprot/Swissprot]|e-value:8e-104|sp|Q7SIB2|CO4A1_BOVIN|Collagen alpha-1(IV) chain OS=Bos taurus OX=9913 GN=COL4A1 PE=1 SV=2||[RefSeqProtSlim]|e-value:5e-111|CAC9671183.1|Ofus.G191214 [Owenia fusiformis]	#N/A
XLOC-037779	0.294096	0.332	0.201	5.59e-34	[Uniprot/Swissprot]|e-value:9e-52|sp|Q6P6G7|RLP24_RAT|Probable ribosome biogenesis protein RLP24 OS=Rattus norvegicus OX=10116 GN=Rsl24d1 PE=2 SV=1||[RefSeqProtSlim]|e-value:3e-61|VDI33317.1|large subunit ribosomal protein L24e [Mytilus galloprovincialis]	#N/A		XLOC-025198	0.191825	0.678	0.619	3.92e-10	[Uniprot/Swissprot]|e-value:4e-57|sp|P62752|RL23A_RAT|60S ribosomal protein L23a OS=Rattus norvegicus OX=10116 GN=Rpl23a PE=2 SV=1||[RefSeqProtSlim]|e-value:2e-63|XP_005094951.1|60S ribosomal protein L23a [Aplysia californica]	#N/A
XLOC-045097	0.297207	0.403	0.258	5.75e-34	[Uniprot/Swissprot]|e-value:5e-38|sp|Q6DHL4|SUMO2_DANRE|Small ubiquitin-related modifier 2 OS=Danio rerio OX=7955 GN=sumo2 PE=3 SV=1||[RefSeqProtSlim]|e-value:8e-50|AZL87404.1|small ubiquitin-related modifier [Urechis unicinctus]	#N/A		XLOC-025971	0.163083	0.125	0.081	4.22e-10	[Uniprot/Swissprot]|e-value:0,0|sp|Q10567|AP1B1_HUMAN|AP-1 complex subunit beta-1 OS=Homo sapiens OX=9606 GN=AP1B1 PE=1 SV=2||[RefSeqProtSlim]|e-value:0,0|XP_025092908.1|AP-1 complex subunit beta-1-like [Pomacea canaliculata]	#N/A
XLOC-064016	0.262185	0.066	0.014	5.96e-34	[Uniprot/Swissprot]|e-value:4e-06|sp|Q6DFW4|NOP58_MOUSE|Nucleolar protein 58 OS=Mus musculus OX=10090 GN=Nop58 PE=1 SV=1||[RefSeqProtSlim]|e-value:3e-07|XP_023820969.1|nucleolar protein 58 [Oryzias latipes]	#N/A		XLOC-058927	0.212749	0.07	0.039	4.67e-10	[Uniprot/Swissprot]|e-value:0,031|sp|Q8N2E2|VWDE_HUMAN|von Willebrand factor D and EGF domain-containing protein OS=Homo sapiens OX=9606 GN=VWDE PE=2 SV=4||[RefSeqProtSlim]|e-value:3e-07|XP_025108740.1|uncharacterized protein LOC112572951 isoform X2 [Pomacea canaliculata]	#N/A
XLOC-052400	0.318759	0.104	0.036	6.99e-34	[Uniprot/Swissprot]|e-value:2e-13|sp|O74503|UAF30_SCHPO|Upstream activation factor subunit spp27 OS=Schizosaccharomyces pombe (strain 972 / ATCC 24843) OX=284812 GN=spp27 PE=1 SV=1||[RefSeqProtSlim]|e-value:6e-31|XP_011447145.2|upstream activation factor subunit spp27 isoform X1 [Crassostrea gigas]	#N/A		XLOC-053879	0.134615	0.055	0.028	4.7e-10	[Uniprot/Swissprot]|e-value:8e-56|sp|Q9VFR0|BCCIP_DROME|Protein BCCIP homolog OS=Drosophila melanogaster OX=7227 GN=CG9286 PE=2 SV=2||[RefSeqProtSlim]|e-value:5e-73|VDI33477.1|protein BCP1 [Mytilus galloprovincialis]	#N/A
XLOC-055838	0.315626	0.233	0.125	7.49e-34	[Uniprot/Swissprot]|e-value:2e-59|sp|Q5TJG6|BRD2_CANLF|Bromodomain-containing protein 2 OS=Canis lupus familiaris OX=9615 GN=BRD2 PE=3 SV=1||[RefSeqProtSlim]|e-value:6e-66|XP_034301489.1|bromodomain-containing protein 3 isoform X3 [Crassostrea gigas]	#N/A		XLOC-058245	0.18354	0.297	0.231	4.79e-10	[Uniprot/Swissprot]|e-value:9e-34|sp|Q4P6E9|COFI_USTMA|Cofilin OS=Ustilago maydis (strain 521 / FGSC 9021) OX=237631 GN=COF1 PE=3 SV=1||[RefSeqProtSlim]|e-value:1e-40|XP_025105311.1|actophorin-like isoform X1 [Pomacea canaliculata]	#N/A
XLOC-022970	0.26042	0.129	0.052	8.03e-34	[Uniprot/Swissprot]|e-value:0,0|sp|P41562|IDHC_RAT|Isocitrate dehydrogenase [NADP] cytoplasmic OS=Rattus norvegicus OX=10116 GN=Idh1 PE=1 SV=1||[RefSeqProtSlim]|e-value:0,0|CAD5116104.1|DgyrCDS5030 [Dimorphilus gyrociliatus]	#N/A		XLOC-060629	0.204608	0.144	0.097	5.04e-10	[Uniprot/Swissprot]|e-value:1e-60|sp|Q8BMP6|GCP60_MOUSE|Golgi resident protein GCP60 OS=Mus musculus OX=10090 GN=Acbd3 PE=1 SV=3||[RefSeqProtSlim]|e-value:3e-82|CAC9637737.1|Ofus.G092131 [Owenia fusiformis]	#N/A
XLOC-012933	0.32079	0.136	0.057	8.66e-34	[Uniprot/Swissprot]|e-value:5e-43|sp|Q96I25|SPF45_HUMAN|Splicing factor 45 OS=Homo sapiens OX=9606 GN=RBM17 PE=1 SV=1||[RefSeqProtSlim]|e-value:1e-54|XP_011416743.2|splicing factor 45-like isoform X2 [Crassostrea gigas]	#N/A		XLOC-027018	0.166701	0.158	0.109	5.11e-10	[Uniprot/Swissprot]|e-value:2e-49|sp|P52555|ERP29_RAT|Endoplasmic reticulum resident protein 29 OS=Rattus norvegicus OX=10116 GN=Erp29 PE=1 SV=2||[RefSeqProtSlim]|e-value:2e-88|XP_025092157.1|endoplasmic reticulum resident protein 29-like [Pomacea canaliculata]	#N/A
XLOC-046379	0.247729	0.041	0.003	8.67e-34	[Uniprot/Swissprot]|no similarity||[RefSeqProtSlim]|no similarity	#N/A		XLOC-020264	0.148819	0.049	0.024	5.59e-10	[Uniprot/Swissprot]|e-value:0,0|sp|P61222|ABCE1_MOUSE|ATP-binding cassette sub-family E member 1 OS=Mus musculus OX=10090 GN=Abce1 PE=1 SV=1||[RefSeqProtSlim]|e-value:0,0|XP_011449756.1|ATP-binding cassette sub-family E member 1 [Crassostrea gigas]	#N/A
XLOC-063510	0.574641	0.1	0.034	9.08e-34	[Uniprot/Swissprot]|e-value:0,005|sp|Q5XII0|EPDR1_RAT|Mammalian ependymin-related protein 1 OS=Rattus norvegicus OX=10116 GN=Epdr1 PE=1 SV=1||[RefSeqProtSlim]|e-value:2e-25|QBA88394.1|Ependymin-related protein 4.9, partial [Platynereis dumerilii]	#N/A		XLOC-040419	0.232734	0.088	0.053	6.06e-10	[Uniprot/Swissprot]|e-value:2e-106|sp|Q5ZJL9|SAMH1_CHICK|Deoxynucleoside triphosphate triphosphohydrolase SAMHD1 OS=Gallus gallus OX=9031 GN=SAMHD1 PE=2 SV=2||[RefSeqProtSlim]|e-value:1e-108|XP_004070541.1|deoxynucleoside triphosphate triphosphohydrolase SAMHD1 [Oryzias latipes]	#N/A
XLOC-010029	0.251575	0.262	0.145	1.13e-33	[Uniprot/Swissprot]|e-value:5e-64|sp|O46638|FKBP3_RABIT|Peptidyl-prolyl cis-trans isomerase FKBP3 OS=Oryctolagus cuniculus OX=9986 GN=FKBP3 PE=2 SV=2||[RefSeqProtSlim]|e-value:1e-63|XP_004083562.1|peptidyl-prolyl cis-trans isomerase FKBP3 [Oryzias latipes]	#N/A		XLOC-064610	0.102248	0.06	0.031	6.2e-10	[Uniprot/Swissprot]|e-value:4e-60|sp|Q80W94|MOGT2_MOUSE|2-acylglycerol O-acyltransferase 2 OS=Mus musculus OX=10090 GN=Mogat2 PE=1 SV=1||[RefSeqProtSlim]|e-value:4e-66|CAC9628579.1|Ofus.G09508 [Owenia fusiformis]	#N/A
XLOC-011236	0.259915	0.118	0.045	1.16e-33	[Uniprot/Swissprot]|e-value:8e-69|sp|Q9DB27|MCTS1_MOUSE|Malignant T-cell-amplified sequence 1 OS=Mus musculus OX=10090 GN=Mcts1 PE=1 SV=1||[RefSeqProtSlim]|e-value:8e-80|XP_025088549.1|malignant T-cell-amplified sequence 1-like [Pomacea canaliculata]	#N/A		XLOC-056270	0.179401	0.104	0.065	6.26e-10	[RefSeqProtSlim]|e-value:5e-06|CAC9620481.1|Ofus.G081687 [Owenia fusiformis]||[Uniprot/Swissprot]|no similarity	#N/A
XLOC-047818	0.30702	0.163	0.075	1.2e-33	[RefSeqProtSlim]|e-value:2e-06|CAD5124094.1|unnamed protein product [Dimorphilus gyrociliatus]||[Uniprot/Swissprot]|no similarity	#N/A		XLOC-002126	0.0940853	0.098	0.06	6.56e-10	[Uniprot/Swissprot]|e-value:4e-110|sp|Q5ZML4|CHRD1_CHICK|Cysteine and histidine-rich domain-containing protein 1 OS=Gallus gallus OX=9031 GN=CHORDC1 PE=2 SV=1||[RefSeqProtSlim]|e-value:1e-133|XP_034332220.1|cysteine and histidine-rich domain-containing protein 1 [Crassostrea gigas]	#N/A
XLOC-038612	0.930549	0.136	0.059	1.32e-33	[Uniprot/Swissprot]|e-value:0,031|sp|P34688|DPY7_CAEEL|Cuticle collagen dpy-7 OS=Caenorhabditis elegans OX=6239 GN=dpy-7 PE=1 SV=1||[RefSeqProtSlim]|e-value:0,046|XP_025007836.2|collagen alpha-1(XVIII) chain isoform X1 [Gallus gallus]	#N/A		XLOC-027189	0.165445	0.198	0.143	6.61e-10	[Uniprot/Swissprot]|e-value:0,0|sp|Q6PFQ2|EIF3C_DANRE|Eukaryotic translation initiation factor 3 subunit C OS=Danio rerio OX=7955 GN=eif3c PE=1 SV=1||[RefSeqProtSlim]|e-value:0,0|VDI13314.1|translation initiation factor 3 subunit C [Mytilus galloprovincialis]	#N/A
XLOC-013091	0.251656	0.082	0.023	1.47e-33	[Uniprot/Swissprot]|e-value:5e-128|sp|O70351|HCD2_RAT|3-hydroxyacyl-CoA dehydrogenase type-2 OS=Rattus norvegicus OX=10116 GN=Hsd17b10 PE=1 SV=3||[RefSeqProtSlim]|e-value:6e-130|CAC9477908.1|Ofus.G013421 [Owenia fusiformis]	#N/A		XLOC-026764	0.200787	0.218	0.162	6.64e-10	[Uniprot/Swissprot]|e-value:2e-12|sp|A6QPI6|TOM22_BOVIN|Mitochondrial import receptor subunit TOM22 homolog OS=Bos taurus OX=9913 GN=TOMM22 PE=2 SV=1||[RefSeqProtSlim]|e-value:8e-16|OWF43169.1|Mitochondrial import receptor subunit TOM22-like [Mizuhopecten yessoensis]	#N/A
XLOC-001310	0.32123	0.475	0.324	1.53e-33	[Uniprot/Swissprot]|e-value:9e-13|sp|O95178|NDUB2_HUMAN|NADH dehydrogenase [ubiquinone] 1 beta subcomplex subunit 2, mitochondrial OS=Homo sapiens OX=9606 GN=NDUFB2 PE=1 SV=1||[RefSeqProtSlim]|e-value:1e-17|CRL06285.1|CLUMA_CG019091, isoform A [Clunio marinus]	#N/A		XLOC-004492	0.159517	0.081	0.047	7.39e-10	[Uniprot/Swissprot]|e-value:3e-94|sp|Q1LZ95|IDI1_BOVIN|Isopentenyl-diphosphate Delta-isomerase 1 OS=Bos taurus OX=9913 GN=IDI1 PE=2 SV=2||[RefSeqProtSlim]|e-value:1e-130|XP_005089881.1|isopentenyl-diphosphate Delta-isomerase 1 isoform X1 [Aplysia californica]	#N/A
XLOC-060048	0.29146	0.341	0.209	1.57e-33	[Uniprot/Swissprot]|e-value:2e-156|sp|P60901|PSA6_RAT|Proteasome subunit alpha type-6 OS=Rattus norvegicus OX=10116 GN=Psma6 PE=1 SV=1||[RefSeqProtSlim]|e-value:1e-160|UCK81597.1|proteasome subunit alpha type-6, partial [Arenicola marina]	#N/A		XLOC-025170	0.247757	0.363	0.292	7.61e-10	[Uniprot/Swissprot]|e-value:5e-159|sp|Q60715|P4HA1_MOUSE|Prolyl 4-hydroxylase subunit alpha-1 OS=Mus musculus OX=10090 GN=P4ha1 PE=1 SV=2||[RefSeqProtSlim]|e-value:0,0|CAD5121518.1|DgyrCDS10020 [Dimorphilus gyrociliatus]	#N/A
XLOC-038666	0.407358	0.07	0.017	1.59e-33	[Uniprot/Swissprot]|e-value:7e-142|sp|E9Q1U1|CC171_MOUSE|Coiled-coil domain-containing protein 171 OS=Mus musculus OX=10090 GN=Ccdc171 PE=2 SV=1||[RefSeqProtSlim]|e-value:0,0|XP_034318046.1|coiled-coil domain-containing protein 171-like isoform X1 [Crassostrea gigas]	#N/A		XLOC-064586	0.190188	0.144	0.098	7.66e-10	[Uniprot/Swissprot]|e-value:3e-174|sp|Q8BJW6|EIF2A_MOUSE|Eukaryotic translation initiation factor 2A OS=Mus musculus OX=10090 GN=Eif2a PE=1 SV=2||[RefSeqProtSlim]|e-value:0,0|CAC9674064.1|Ofus.G24348, partial [Owenia fusiformis]	#N/A
XLOC-047038	0.262394	0.196	0.098	1.74e-33	[Uniprot/Swissprot]|e-value:0,0|sp|Q5XJY5|COPD_MOUSE|Coatomer subunit delta OS=Mus musculus OX=10090 GN=Arcn1 PE=1 SV=2||[RefSeqProtSlim]|e-value:0,0|CAC9606122.1|Ofus.G071042 [Owenia fusiformis]	#N/A		XLOC-002150	0.186869	0.223	0.164	7.85e-10	[Uniprot/Swissprot]|e-value:0,0|sp|P98155|VLDLR_HUMAN|Very low-density lipoprotein receptor OS=Homo sapiens OX=9606 GN=VLDLR PE=1 SV=1||[RefSeqProtSlim]|e-value:0,0|CAC9568030.1|Ofus.G052135 [Owenia fusiformis]	#N/A
XLOC-001067	0.484186	0.322	0.2	1.83e-33	[Uniprot/Swissprot]|e-value:7e-38|sp|Q8TC12|RDH11_HUMAN|Retinol dehydrogenase 11 OS=Homo sapiens OX=9606 GN=RDH11 PE=1 SV=2||[RefSeqProtSlim]|e-value:1e-108|CAC9665464.1|Ofus.G1495 [Owenia fusiformis]	#N/A		XLOC-026409	0.0948647	0.083	0.048	8.03e-10	[Uniprot/Swissprot]|e-value:1e-50|sp|Q569B7|RWDD4_RAT|RWD domain-containing protein 4 OS=Rattus norvegicus OX=10116 GN=Rwdd4 PE=2 SV=1||[RefSeqProtSlim]|e-value:6e-68|CAC9556512.1|Ofus.G042891 [Owenia fusiformis]	#N/A
XLOC-062070	0.309617	0.061	0.012	2.34e-33	[Uniprot/Swissprot]|e-value:2e-04|sp|Q8ILT4|MCA3_PLAF7|Metacaspase-3 OS=Plasmodium falciparum (isolate 3D7) OX=36329 GN=MCA3 PE=1 SV=1||[RefSeqProtSlim]|e-value:0,004|XP_015136423.2|cyclic nucleotide-gated cation channel alpha-4 [Gallus gallus]	#N/A		XLOC-016792	0.0631107	0.007	0	8.94e-10	[Uniprot/Swissprot]|no similarity||[RefSeqProtSlim]|no similarity	#N/A
XLOC-017603	0.444885	0.116	0.045	3.16e-33	[Uniprot/Swissprot]|e-value:3e-05|sp|O75467|Z324A_HUMAN|Zinc finger protein 324A OS=Homo sapiens OX=9606 GN=ZNF324 PE=2 SV=1||[RefSeqProtSlim]|e-value:3e-09|CAD5117494.1|DgyrCDS6263 [Dimorphilus gyrociliatus]	#N/A		XLOC-038542	0.116459	0.112	0.072	9.44e-10	[Uniprot/Swissprot]|no similarity||[RefSeqProtSlim]|no similarity	#N/A
XLOC-025097	0.313793	0.231	0.125	4.28e-33	[Uniprot/Swissprot]|e-value:1e-36|sp|Q8LGG0|FKB12_ARATH|Peptidyl-prolyl cis-trans isomerase FKBP12 OS=Arabidopsis thaliana OX=3702 GN=FKBP12 PE=1 SV=2||[RefSeqProtSlim]|e-value:1e-52|XP_019616682.1|PREDICTED: peptidyl-prolyl cis-trans isomerase FKBP12-like [Branchiostoma belcheri]	#N/A		XLOC-066888	0.13582	0.191	0.136	9.5e-10	[Uniprot/Swissprot]|e-value:5e-21|sp|Q63871|RPAB4_MOUSE|DNA-directed RNA polymerases I, II, and III subunit RPABC4 OS=Mus musculus OX=10090 GN=Polr2k PE=3 SV=2||[RefSeqProtSlim]|e-value:2e-22|VDI75914.1|DNA-directed RNA polymerases I, II, and III subunit RPABC4 [Mytilus galloprovincialis]	#N/A
XLOC-055944	0.229684	0.122	0.048	4.53e-33	[Uniprot/Swissprot]|e-value:3e-41|sp|Q66KY3|CUTA_XENLA|Protein CutA homolog OS=Xenopus laevis OX=8355 GN=cuta PE=2 SV=2||[RefSeqProtSlim]|e-value:6e-64|VDH95017.1|Hypothetical predicted protein [Mytilus galloprovincialis]	#N/A		XLOC-019853	0.0916432	0.018	0.004	9.59e-10	[Uniprot/Swissprot]|no similarity||[RefSeqProtSlim]|no similarity	#N/A
XLOC-002768	0.297424	0.071	0.018	5.55e-33	[Uniprot/Swissprot]|e-value:9e-24|sp|P41777|NOLC1_RAT|Nucleolar and coiled-body phosphoprotein 1 OS=Rattus norvegicus OX=10116 GN=Nolc1 PE=1 SV=2||[RefSeqProtSlim]|e-value:1e-30|XP_005098048.1|nucleolar protein dao-5 isoform X1 [Aplysia californica]	#N/A		XLOC-000837	0.135479	0.098	0.06	1.07e-09	[Uniprot/Swissprot]|e-value:1e-101|sp|P50747|BPL1_HUMAN|Biotin--protein ligase OS=Homo sapiens OX=9606 GN=HLCS PE=1 SV=1||[RefSeqProtSlim]|e-value:0,0|CAC9525194.1|Ofus.G031482, partial [Owenia fusiformis]	#N/A
XLOC-060923	0.382462	0.136	0.058	6.15e-33	[Uniprot/Swissprot]|e-value:0,0|sp|P00489|PYGM_RABIT|Glycogen phosphorylase, muscle form OS=Oryctolagus cuniculus OX=9986 GN=PYGM PE=1 SV=3||[RefSeqProtSlim]|e-value:0,0|CAC9630560.1|Ofus.G09830 [Owenia fusiformis]	#N/A		XLOC-026372	0.13016	0.09	0.055	1.17e-09	[Uniprot/Swissprot]|e-value:0,0|sp|Q9JMJ4|PRP19_RAT|Pre-mRNA-processing factor 19 OS=Rattus norvegicus OX=10116 GN=Prpf19 PE=1 SV=2||[RefSeqProtSlim]|e-value:0,0|OWF35611.1|Pre-mRNA-processing factor 19 [Mizuhopecten yessoensis]	#N/A
XLOC-027607	0.277711	0.166	0.078	7.84e-33	[Uniprot/Swissprot]|e-value:3e-79|sp|Q60HC3|HNRPF_MACFA|Heterogeneous nuclear ribonucleoprotein F OS=Macaca fascicularis OX=9541 GN=HNRNPF PE=2 SV=3||[RefSeqProtSlim]|e-value:2e-89|CAD5117657.1|DgyrCDS6410 [Dimorphilus gyrociliatus]	#N/A		XLOC-025333	0.166458	0.053	0.027	1.21e-09	[Uniprot/Swissprot]|e-value:0,0|sp|P53992|SC24C_HUMAN|Protein transport protein Sec24C OS=Homo sapiens OX=9606 GN=SEC24C PE=1 SV=3||[RefSeqProtSlim]|e-value:0,0|CAC9654830.1|Ofus.G101868 [Owenia fusiformis]	#N/A
XLOC-051754	0.380374	0.06	0.012	8.66e-33	[Uniprot/Swissprot]|e-value:9e-65|sp|P83456|PPB_GADMO|Alkaline phosphatase OS=Gadus morhua OX=8049 PE=1 SV=1||[RefSeqProtSlim]|e-value:2e-73|XP_019626950.1|PREDICTED: alkaline phosphatase-like [Branchiostoma belcheri]	#N/A		XLOC-047809	0.138675	0.039	0.017	1.25e-09	[Uniprot/Swissprot]|e-value:1e-52|sp|P56182|RRP1_HUMAN|Ribosomal RNA processing protein 1 homolog A OS=Homo sapiens OX=9606 GN=RRP1 PE=1 SV=1||[RefSeqProtSlim]|e-value:3e-62|VDI38992.1|ribosomal RNA-processing protein 1, partial [Mytilus galloprovincialis]	#N/A
XLOC-011324	0.253475	0.79	0.65	9.38e-33	[Uniprot/Swissprot]|e-value:1e-98|sp|P62083|RS7_RAT|40S ribosomal protein S7 OS=Rattus norvegicus OX=10116 GN=Rps7 PE=1 SV=1||[RefSeqProtSlim]|e-value:3e-106|VDH94617.1|small subunit ribosomal protein S7e [Mytilus galloprovincialis]	#N/A		XLOC-005075	0.124485	0.039	0.017	1.27e-09	[Uniprot/Swissprot]|e-value:1e-75|sp|Q7T312|CCD25_DANRE|Coiled-coil domain-containing protein 25 OS=Danio rerio OX=7955 GN=ccdc25 PE=1 SV=1||[RefSeqProtSlim]|e-value:2e-86|VDI76204.1|Hypothetical predicted protein [Mytilus galloprovincialis]	#N/A
XLOC-027427	0.3745	0.178	0.088	1.29e-32	[RefSeqProtSlim]|e-value:6e-24|OWF50273.1|Signaling mucin HKR1 [Mizuhopecten yessoensis]||[Uniprot/Swissprot]|no similarity	#N/A		XLOC-037648	0.190637	0.202	0.148	1.27e-09	[Uniprot/Swissprot]|e-value:0,0|sp|Q7ZTY4|RBBP7_DANRE|Histone-binding protein RBBP7 OS=Danio rerio OX=7955 GN=rbbp7 PE=2 SV=1||[RefSeqProtSlim]|e-value:0,0|QVX32611.1|RBBP4/7 [Platynereis dumerilii]	#N/A
XLOC-010109	0.284994	0.205	0.106	1.36e-32	[Uniprot/Swissprot]|e-value:1e-31|sp|B5G2S6|KISHA_TAEGU|Protein kish-A OS=Taeniopygia guttata OX=59729 GN=TMEM167A PE=3 SV=1||[RefSeqProtSlim]|e-value:6e-31|CAG32457.1|hypothetical protein RCJMB04_25n4 [Gallus gallus]	#N/A		XLOC-009804	0.163103	0.704	0.64	1.35e-09	[Uniprot/Swissprot]|e-value:2e-68|sp|Q3SZQ6|RL32_BOVIN|60S ribosomal protein L32 OS=Bos taurus OX=9913 GN=RPL32 PE=2 SV=3||[RefSeqProtSlim]|e-value:2e-76|XP_005096705.2|60S ribosomal protein L32 [Aplysia californica]	#N/A
XLOC-005694	0.260949	0.208	0.108	1.4e-32	[Uniprot/Swissprot]|e-value:4e-115|sp|Q96A33|CCD47_HUMAN|PAT complex subunit CCDC47 OS=Homo sapiens OX=9606 GN=CCDC47 PE=1 SV=1||[RefSeqProtSlim]|e-value:1e-136|XP_005104828.1|coiled-coil domain-containing protein 47 [Aplysia californica]	#N/A		XLOC-024999	0.211865	0.436	0.366	1.36e-09	[Uniprot/Swissprot]|e-value:4e-62|sp|Q6P8E9|NH2L1_XENTR|NHP2-like protein 1 OS=Xenopus tropicalis OX=8364 GN=snu13 PE=2 SV=1||[RefSeqProtSlim]|e-value:2e-65|XP_011456673.1|NHP2-like protein 1 [Crassostrea gigas]	#N/A
XLOC-056655	0.577871	0.883	0.831	1.45e-32	[Uniprot/Swissprot]|e-value:8e-158|sp|Q01241|NF70_DORPE|70 kDa neurofilament protein OS=Doryteuthis pealeii OX=1051067 PE=2 SV=1||[RefSeqProtSlim]|e-value:0,0|CAD5124848.1|DgyrCDS13103 [Dimorphilus gyrociliatus]	#N/A		XLOC-055446	0.186348	0.111	0.071	1.4e-09	[Uniprot/Swissprot]|e-value:0,0|sp|Q767L0|ABCF1_PIG|ATP-binding cassette sub-family F member 1 OS=Sus scrofa OX=9823 GN=ABCF1 PE=3 SV=1||[RefSeqProtSlim]|e-value:0,0|CAC9664878.1|Ofus.G131518 [Owenia fusiformis]	#N/A
XLOC-019027	0.445388	0.096	0.033	1.49e-32	[Uniprot/Swissprot]|e-value:6e-131|sp|Q5R574|MSMO1_PONAB|Methylsterol monooxygenase 1 OS=Pongo abelii OX=9601 GN=MSMO1 PE=2 SV=1||[RefSeqProtSlim]|e-value:2e-131|XP_005100655.1|methylsterol monooxygenase 1 [Aplysia californica]	#N/A		XLOC-060460	0.176639	0.105	0.066	1.43e-09	[Uniprot/Swissprot]|e-value:4e-68|sp|Q2PFW9|NOVA1_MACFA|RNA-binding protein Nova-1 OS=Macaca fascicularis OX=9541 GN=NOVA1 PE=2 SV=1||[RefSeqProtSlim]|e-value:4e-102|CAC9631329.1|Ofus.G091010 [Owenia fusiformis]	#N/A
XLOC-002444	0.239349	0.241	0.131	1.58e-32	[Uniprot/Swissprot]|e-value:0,0|sp|P14618|KPYM_HUMAN|Pyruvate kinase PKM OS=Homo sapiens OX=9606 GN=PKM PE=1 SV=4||[RefSeqProtSlim]|e-value:0,0|XP_034321079.1|pyruvate kinase PKM isoform X9 [Crassostrea gigas]	#N/A		XLOC-050737	0.461607	0.08	0.047	1.48e-09	[Uniprot/Swissprot]|e-value:3e-31|sp|P85837|FRIH_TRENE|Ferritin, heavy subunit OS=Trematomus newnesi OX=35730 PE=1 SV=1||[RefSeqProtSlim]|e-value:4e-32|AAH75879.1|Zgc:92066 [Danio rerio]	#N/A
XLOC-059517	0.322839	0.153	0.07	2.17e-32	[Uniprot/Swissprot]|e-value:0,0|sp|O18373|SPS1_DROME|Inactive selenide, water dikinase-like protein OS=Drosophila melanogaster OX=7227 GN=SelD PE=2 SV=1||[RefSeqProtSlim]|e-value:0,0|XP_025106960.1|selenide, water dikinase-like [Pomacea canaliculata]	#N/A		XLOC-054948	0.125101	0.046	0.022	1.59e-09	[Uniprot/Swissprot]|e-value:5e-08|sp|Q9VDS6|SURF6_DROME|Surfeit locus protein 6 homolog OS=Drosophila melanogaster OX=7227 GN=Surf6 PE=1 SV=1||[RefSeqProtSlim]|e-value:6e-22|XP_019619285.1|PREDICTED: ribosomal RNA-processing protein 14-C-like [Branchiostoma belcheri]	#N/A
XLOC-037543	0.264705	0.2	0.102	2.31e-32	[Uniprot/Swissprot]|e-value:0,0|sp|Q6EE31|TCPQ_CHICK|T-complex protein 1 subunit theta OS=Gallus gallus OX=9031 GN=CCT8 PE=1 SV=3||[RefSeqProtSlim]|e-value:0,0|XP_025097703.1|T-complex protein 1 subunit theta-like [Pomacea canaliculata]	#N/A		XLOC-005402	0.175865	0.086	0.052	1.59e-09	[Uniprot/Swissprot]|e-value:0,0|sp|Q17GM7|CISY1_AEDAE|Probable citrate synthase 1, mitochondrial OS=Aedes aegypti OX=7159 GN=AAEL002956 PE=3 SV=1||[RefSeqProtSlim]|e-value:0,0|XP_035688947.1|citrate synthase, mitochondrial-like [Branchiostoma floridae]	#N/A
XLOC-026113	0.332413	0.131	0.055	2.47e-32	[Uniprot/Swissprot]|e-value:4e-60|sp|Q9WVM7|AIMP2_CRIGR|Aminoacyl tRNA synthase complex-interacting multifunctional protein 2 OS=Cricetulus griseus OX=10029 GN=AIMP2 PE=2 SV=1||[RefSeqProtSlim]|e-value:1e-74|XP_005095843.3|nucleosome-remodeling factor subunit NURF301 [Aplysia californica]	#N/A		XLOC-062939	0.168658	0.058	0.031	1.7e-09	[Uniprot/Swissprot]|no similarity||[RefSeqProtSlim]|no similarity	#N/A
XLOC-011856	0.252631	0.092	0.03	2.87e-32	[Uniprot/Swissprot]|e-value:7e-87|sp|Q92047|PIMT_DANRE|Protein-L-isoaspartate(D-aspartate) O-methyltransferase OS=Danio rerio OX=7955 GN=pcmt PE=2 SV=3||[RefSeqProtSlim]|e-value:4e-102|VDI28161.1|protein-L-isoaspartate(D-aspartate) O-methyltransferase [Mytilus galloprovincialis]	#N/A		XLOC-057614	0.123028	0.02	0.006	1.71e-09	[Uniprot/Swissprot]|no similarity||[RefSeqProtSlim]|no similarity	#N/A
XLOC-017153	0.455806	0.136	0.059	3.02e-32	[Uniprot/Swissprot]|e-value:0,0|sp|P98160|PGBM_HUMAN|Basement membrane-specific heparan sulfate proteoglycan core protein OS=Homo sapiens OX=9606 GN=HSPG2 PE=1 SV=4||[RefSeqProtSlim]|e-value:0,0|CAC9660280.1|Ofus.G11456, partial [Owenia fusiformis]	#N/A		XLOC-041410	0.222251	0.225	0.169	1.73e-09	[Uniprot/Swissprot]|e-value:1e-44|sp|Q9JIX8|ACINU_MOUSE|Apoptotic chromatin condensation inducer in the nucleus OS=Mus musculus OX=10090 GN=Acin1 PE=1 SV=3||[RefSeqProtSlim]|e-value:4e-50|XP_034338775.1|apoptotic chromatin condensation inducer in the nucleus-like [Crassostrea gigas]	#N/A
XLOC-058369	0.316499	0.413	0.272	3.05e-32	[Uniprot/Swissprot]|e-value:2e-65|sp|Q24537|HMG2_DROME|High mobility group protein DSP1 OS=Drosophila melanogaster OX=7227 GN=Dsp1 PE=2 SV=1||[RefSeqProtSlim]|e-value:2e-75|XP_005104049.1|high mobility group protein B1 [Aplysia californica]	#N/A		XLOC-009687	0.260595	0.155	0.108	1.73e-09	[Uniprot/Swissprot]|e-value:2e-108|sp|Q3V1T4|P3H1_MOUSE|Prolyl 3-hydroxylase 1 OS=Mus musculus OX=10090 GN=P3h1 PE=1 SV=2||[RefSeqProtSlim]|e-value:7e-175|OWF43251.1|Prolyl 3-hydroxylase 2 [Mizuhopecten yessoensis]	#N/A
XLOC-037466	0.24601	0.448	0.294	3.68e-32	[RefSeqProtSlim]|e-value:2e-08|CAD5120437.1|DgyrCDS9006 [Dimorphilus gyrociliatus]||[Uniprot/Swissprot]|no similarity	#N/A		XLOC-009052	0.138748	0.069	0.038	1.84e-09	[Uniprot/Swissprot]|e-value:0,0|sp|Q13435|SF3B2_HUMAN|Splicing factor 3B subunit 2 OS=Homo sapiens OX=9606 GN=SF3B2 PE=1 SV=2||[RefSeqProtSlim]|e-value:0,0|OWF37606.1|Splicing factor 3B subunit 2 [Mizuhopecten yessoensis]	#N/A
XLOC-002200	0.305076	0.36	0.227	4.1e-32	[Uniprot/Swissprot]|e-value:3e-164|sp|Q9Z2H5|E41L1_MOUSE|Band 4.1-like protein 1 OS=Mus musculus OX=10090 GN=Epb41l1 PE=1 SV=2||[RefSeqProtSlim]|e-value:0,0|AUG84435.1|cora [Platynereis dumerilii]	#N/A		XLOC-005432	0.182316	0.071	0.04	1.91e-09	[Uniprot/Swissprot]|e-value:0,0|sp|P56517|HDAC1_CHICK|Histone deacetylase 1 OS=Gallus gallus OX=9031 GN=HDAC1 PE=2 SV=1||[RefSeqProtSlim]|e-value:0,0|QVX32608.1|HDAC1/2 [Platynereis dumerilii]	#N/A
XLOC-024884	0.271497	0.143	0.063	4.11e-32	[Uniprot/Swissprot]|e-value:0,0|sp|O88544|CSN4_MOUSE|COP9 signalosome complex subunit 4 OS=Mus musculus OX=10090 GN=Cops4 PE=1 SV=1||[RefSeqProtSlim]|e-value:0,0|CAG31993.1|hypothetical protein RCJMB04_15i11 [Gallus gallus]	#N/A		XLOC-003969	0.189449	0.11	0.071	1.99e-09	[Uniprot/Swissprot]|e-value:0,0|sp|P28271|ACOC_MOUSE|Cytoplasmic aconitate hydratase OS=Mus musculus OX=10090 GN=Aco1 PE=1 SV=3||[RefSeqProtSlim]|e-value:0,0|XP_034321626.1|cytoplasmic aconitate hydratase isoform X2 [Crassostrea gigas]	#N/A
XLOC-039771	0.513813	0.185	0.095	4.95e-32	[Uniprot/Swissprot]|e-value:0,092|sp|P97361|BPIA1_MOUSE|BPI fold-containing family A member 1 OS=Mus musculus OX=10090 GN=Bpifa1 PE=1 SV=3||[RefSeqProtSlim]|e-value:1e-06|XP_019642425.1|PREDICTED: myosin-11-like isoform X1 [Branchiostoma belcheri]	#N/A		XLOC-002582	0.235413	0.139	0.094	2.03e-09	[Uniprot/Swissprot]|e-value:6e-94|sp|Q91ZU6|DYST_MOUSE|Dystonin OS=Mus musculus OX=10090 GN=Dst PE=1 SV=2||[RefSeqProtSlim]|e-value:0,0|CAD5111836.1|DgyrCDS1103 [Dimorphilus gyrociliatus]	#N/A
XLOC-004940	0.336674	0.23	0.126	5.29e-32	[Uniprot/Swissprot]|e-value:0,0|sp|P54814|PRS8_MANSE|26S proteasome regulatory subunit 8 OS=Manduca sexta OX=7130 PE=2 SV=1||[RefSeqProtSlim]|e-value:0,0|XP_011435912.1|26S proteasome regulatory subunit 8 [Crassostrea gigas]	#N/A		XLOC-015197	0.205974	0.147	0.101	2.06e-09	[Uniprot/Swissprot]|e-value:8e-26|sp|Q86XZ4|SPAS2_HUMAN|Spermatogenesis-associated serine-rich protein 2 OS=Homo sapiens OX=9606 GN=SPATS2 PE=1 SV=1||[RefSeqProtSlim]|e-value:6e-37|XP_011423518.2|SPATS2-like protein isoform X2 [Crassostrea gigas]	#N/A
XLOC-004936	0.26311	0.369	0.232	5.4e-32	[Uniprot/Swissprot]|e-value:2e-21|sp|Q02368|NDUB7_BOVIN|NADH dehydrogenase [ubiquinone] 1 beta subcomplex subunit 7 OS=Bos taurus OX=9913 GN=NDUFB7 PE=1 SV=2||[RefSeqProtSlim]|e-value:1e-28|CAD5125239.1|DgyrCDS13481 [Dimorphilus gyrociliatus]	#N/A		XLOC-020124	0.166034	0.072	0.041	2.1e-09	[Uniprot/Swissprot]|e-value:5e-27|sp|P50583|AP4A_HUMAN|Bis(5'-nucleosyl)-tetraphosphatase [asymmetrical] OS=Homo sapiens OX=9606 GN=NUDT2 PE=1 SV=3||[RefSeqProtSlim]|e-value:2e-39|XP_005094757.1|bis(5'-nucleosyl)-tetraphosphatase [asymmetrical] [Aplysia californica]	#N/A
XLOC-058927	0.348628	0.07	0.017	5.77e-32	[Uniprot/Swissprot]|e-value:0,031|sp|Q8N2E2|VWDE_HUMAN|von Willebrand factor D and EGF domain-containing protein OS=Homo sapiens OX=9606 GN=VWDE PE=2 SV=4||[RefSeqProtSlim]|e-value:3e-07|XP_025108740.1|uncharacterized protein LOC112572951 isoform X2 [Pomacea canaliculata]	#N/A		XLOC-004396	0.192812	0.533	0.464	2.23e-09	[Uniprot/Swissprot]|e-value:6e-61|sp|B3EX21|ATPO_SORAR|ATP synthase subunit O, mitochondrial OS=Sorex araneus OX=42254 GN=ATP5PO PE=3 SV=1||[RefSeqProtSlim]|e-value:2e-86|CAD5122547.1|DgyrCDS10962 [Dimorphilus gyrociliatus]	#N/A
XLOC-045447	0.38321	0.23	0.129	6.23e-32	[Uniprot/Swissprot]|e-value:0,0|sp|Q91W50|CSDE1_MOUSE|Cold shock domain-containing protein E1 OS=Mus musculus OX=10090 GN=Csde1 PE=1 SV=1||[RefSeqProtSlim]|e-value:0,0|CAC9493238.1|Ofus.G02716 [Owenia fusiformis]	#N/A		XLOC-018740	0.169191	0.246	0.185	2.33e-09	[Uniprot/Swissprot]|e-value:8e-67|sp|O55035|PPIG_RAT|Peptidyl-prolyl cis-trans isomerase G OS=Rattus norvegicus OX=10116 GN=Ppig PE=1 SV=2||[RefSeqProtSlim]|e-value:5e-70|AAH71449.1|Ppig protein, partial [Danio rerio]	#N/A
XLOC-017347	0.354971	0.857	0.8	6.46e-32	[Uniprot/Swissprot]|e-value:0,0|sp|P41383|TBA2_PATVU|Tubulin alpha-2/alpha-4 chain OS=Patella vulgata OX=6465 GN=TUB2 PE=2 SV=1||[RefSeqProtSlim]|e-value:0,0|AOR07105.1|tubulin alpha-1A [Enchytraeus albidus]	#N/A		XLOC-041696	0.268186	0.023	0.007	2.34e-09	[Uniprot/Swissprot]|e-value:5e-53|sp|Q923L3|CSMD1_MOUSE|CUB and sushi domain-containing protein 1 OS=Mus musculus OX=10090 GN=Csmd1 PE=1 SV=2||[RefSeqProtSlim]|e-value:1e-59|XP_019620833.1|PREDICTED: uncharacterized protein LOC109467329 [Branchiostoma belcheri]	#N/A
XLOC-015394	0.26577	0.123	0.049	6.56e-32	[Uniprot/Swissprot]|no similarity||[RefSeqProtSlim]|no similarity	#N/A		XLOC-000227	0.174583	0.062	0.034	2.36e-09	[Uniprot/Swissprot]|e-value:0,0|sp|P38024|PUR6_CHICK|Multifunctional protein ADE2 OS=Gallus gallus OX=9031 GN=AIRC PE=2 SV=1||[RefSeqProtSlim]|e-value:0,0|XP_011434632.2|multifunctional protein ADE2 [Crassostrea gigas]	#N/A
XLOC-066464	0.297093	0.107	0.04	7.96e-32	[Uniprot/Swissprot]|e-value:0,0|sp|Q3T0K2|TCPG_BOVIN|T-complex protein 1 subunit gamma OS=Bos taurus OX=9913 GN=CCT3 PE=1 SV=1||[RefSeqProtSlim]|e-value:0,0|CAC9609156.1|Ofus.G071799, partial [Owenia fusiformis]	#N/A		XLOC-052038	0.188212	0.154	0.107	2.56e-09	[Uniprot/Swissprot]|e-value:0,0|sp|O00567|NOP56_HUMAN|Nucleolar protein 56 OS=Homo sapiens OX=9606 GN=NOP56 PE=1 SV=4||[RefSeqProtSlim]|e-value:0,0|XP_025094103.1|nucleolar protein 56-like [Pomacea canaliculata]	#N/A
XLOC-043864	0.282786	0.097	0.034	8.12e-32	[Uniprot/Swissprot]|e-value:0,0|sp|O60551|NMT2_HUMAN|Glycylpeptide N-tetradecanoyltransferase 2 OS=Homo sapiens OX=9606 GN=NMT2 PE=1 SV=1||[RefSeqProtSlim]|e-value:0,0|VDI73618.1|ribosome assembly protein 1 [Mytilus galloprovincialis]	#N/A		XLOC-011133	0.22676	0.608	0.536	2.77e-09	[Uniprot/Swissprot]|e-value:9e-06|sp|Q16534|HLF_HUMAN|Hepatic leukemia factor OS=Homo sapiens OX=9606 GN=HLF PE=1 SV=1||[RefSeqProtSlim]|e-value:5e-17|VDH99377.1|Hypothetical predicted protein [Mytilus galloprovincialis]	#N/A
XLOC-005039	0.302692	0.341	0.214	8.14e-32	[Uniprot/Swissprot]|e-value:9e-117|sp|O73817|PSB3_ONCMY|Proteasome subunit beta type-3 OS=Oncorhynchus mykiss OX=8022 GN=psmb3 PE=2 SV=1||[RefSeqProtSlim]|e-value:5e-124|UCK81599.1|proteasome subunit beta type-3 [Arenicola marina]	#N/A		XLOC-050174	0.119244	0.035	0.015	2.81e-09	[Uniprot/Swissprot]|e-value:1e-70|sp|Q5RA17|RRP7A_PONAB|Ribosomal RNA-processing protein 7 homolog A OS=Pongo abelii OX=9601 GN=RRP7A PE=2 SV=1||[RefSeqProtSlim]|e-value:2e-96|CAC9654929.1|Ofus.G101883 [Owenia fusiformis]	#N/A
XLOC-069313	0.245413	0.129	0.054	9.18e-32	[Uniprot/Swissprot]|e-value:8e-123|sp|Q9D172|GAL3A_MOUSE|Glutamine amidotransferase-like class 1 domain-containing protein 3A, mitochondrial OS=Mus musculus OX=10090 GN=Gatd3a PE=1 SV=1||[RefSeqProtSlim]|e-value:4e-124|VDI39402.1|Hypothetical predicted protein [Mytilus galloprovincialis]	#N/A		XLOC-001631	0.0776804	0.016	0.004	2.97e-09	[Uniprot/Swissprot]|e-value:6e-34|sp|B1WAX6|TIGAR_XENTR|Fructose-2,6-bisphosphatase TIGAR OS=Xenopus tropicalis OX=8364 GN=tigar PE=2 SV=1||[RefSeqProtSlim]|e-value:6e-41|XP_011442950.2|fructose-2,6-bisphosphatase TIGAR [Crassostrea gigas]	#N/A
XLOC-038661	0.231506	0.031	0	1.05e-31	[Uniprot/Swissprot]|e-value:9e-44|sp|Q03442|CRJ1A_TRICY|Crystallin J1A OS=Tripedalia cystophora OX=6141 PE=1 SV=1||[RefSeqProtSlim]|e-value:7e-57|XP_021359058.1|crystallin J1A-like [Mizuhopecten yessoensis]	#N/A		XLOC-055834	0.189778	0.538	0.467	3.01e-09	[Uniprot/Swissprot]|e-value:5e-41|sp|Q923V8|SEP15_RAT|Selenoprotein F OS=Rattus norvegicus OX=10116 GN=Selenof PE=1 SV=3||[RefSeqProtSlim]|e-value:8e-51|XP_021376145.1|selenoprotein F-like [Mizuhopecten yessoensis]	#N/A
XLOC-037651	0.520932	0.222	0.123	1.18e-31	[Uniprot/Swissprot]|e-value:3e-34|sp|Q09596|GST5_CAEEL|Probable glutathione S-transferase 5 OS=Caenorhabditis elegans OX=6239 GN=gst-5 PE=1 SV=1||[RefSeqProtSlim]|e-value:2e-43|XP_019637392.1|PREDICTED: hematopoietic prostaglandin D synthase-like [Branchiostoma belcheri]	#N/A		XLOC-046305	0.26697	0.048	0.024	3.13e-09	[Uniprot/Swissprot]|e-value:2e-113|sp|Q6YHK3|CD109_HUMAN|CD109 antigen OS=Homo sapiens OX=9606 GN=CD109 PE=1 SV=2||[RefSeqProtSlim]|e-value:3e-135|XP_034324219.1|CD109 antigen isoform X2 [Crassostrea gigas]	#N/A
XLOC-013053	0.505012	0.161	0.077	1.39e-31	[Uniprot/Swissprot]|e-value:7e-34|sp|Q05941|ACHA7_RAT|Neuronal acetylcholine receptor subunit alpha-7 OS=Rattus norvegicus OX=10116 GN=Chrna7 PE=1 SV=2||[RefSeqProtSlim]|e-value:3e-41|CAC9612960.1|Ofus.G073055 [Owenia fusiformis]	#N/A		XLOC-000008	0.127895	0.06	0.032	3.32e-09	[Uniprot/Swissprot]|no similarity||[RefSeqProtSlim]|no similarity	#N/A
XLOC-003161	0.353742	0.122	0.05	1.66e-31	[Uniprot/Swissprot]|e-value:3e-20|sp|Q8C854|MYEF2_MOUSE|Myelin expression factor 2 OS=Mus musculus OX=10090 GN=Myef2 PE=1 SV=1||[RefSeqProtSlim]|e-value:1e-42|XP_025077573.1|myelin expression factor 2-like [Pomacea canaliculata]	#N/A		XLOC-060131	0.137023	0.224	0.166	3.35e-09	[Uniprot/Swissprot]|e-value:1e-103|sp|Q641G7|ARPC4_XENLA|Actin-related protein 2/3 complex subunit 4 OS=Xenopus laevis OX=8355 GN=arpc4 PE=1 SV=1||[RefSeqProtSlim]|e-value:3e-104|XP_021342939.1|actin-related protein 2/3 complex subunit 4 [Mizuhopecten yessoensis]	#N/A
XLOC-004343	0.261694	0.2	0.104	2.15e-31	[Uniprot/Swissprot]|e-value:3e-10|sp|Q9Y3Y2|CHTOP_HUMAN|Chromatin target of PRMT1 protein OS=Homo sapiens OX=9606 GN=CHTOP PE=1 SV=2||[RefSeqProtSlim]|e-value:2e-19|OWF41350.1|Chromatin target of PRMT1 protein [Mizuhopecten yessoensis]	#N/A		XLOC-002019	0.111789	0.034	0.014	3.43e-09	[Uniprot/Swissprot]|e-value:1e-97|sp|P49706|CCND2_CHICK|G1/S-specific cyclin-D2 OS=Gallus gallus OX=9031 GN=CCND2 PE=3 SV=1||[RefSeqProtSlim]|e-value:3e-114|XP_035662822.1|G1/S-specific cyclin-D2-like [Branchiostoma floridae]	#N/A
XLOC-020197	0.307283	0.365	0.233	2.63e-31	[Uniprot/Swissprot]|e-value:2e-92|sp|A0A1L8EXB5|AR1AB_XENLA|Actin-related protein 2/3 complex subunit 1A-B OS=Xenopus laevis OX=8355 GN=arpc1a-b PE=3 SV=1||[RefSeqProtSlim]|e-value:7e-91|BAA84685.1|Sid329p [Mus musculus]	#N/A		XLOC-040354	0.151787	0.075	0.044	3.45e-09	[Uniprot/Swissprot]|e-value:2e-96|sp|P20456|IMPA1_BOVIN|Inositol monophosphatase 1 OS=Bos taurus OX=9913 GN=IMPA1 PE=1 SV=1||[RefSeqProtSlim]|e-value:6e-107|CAC9670068.1|Ofus.G18343 [Owenia fusiformis]	#N/A
XLOC-002049	0.313273	0.094	0.032	3.26e-31	[Uniprot/Swissprot]|e-value:5e-46|sp|Q13439|GOGA4_HUMAN|Golgin subfamily A member 4 OS=Homo sapiens OX=9606 GN=GOLGA4 PE=1 SV=1||[RefSeqProtSlim]|e-value:3e-106|CAD5119844.1|DgyrCDS8426 [Dimorphilus gyrociliatus]	#N/A		XLOC-038611	0.289819	0.084	0.051	3.46e-09	[Uniprot/Swissprot]|no similarity||[RefSeqProtSlim]|no similarity	#N/A
XLOC-041005	0.208614	0.294	0.172	3.72e-31	[Uniprot/Swissprot]|e-value:6e-61|sp|B5XB24|EMC4_SALSA|ER membrane protein complex subunit 4 OS=Salmo salar OX=8030 GN=emc4 PE=2 SV=1||[RefSeqProtSlim]|e-value:3e-74|XP_021352793.1|ER membrane protein complex subunit 4-like [Mizuhopecten yessoensis]	#N/A		XLOC-041176	0.170547	0.291	0.225	3.68e-09	[Uniprot/Swissprot]|e-value:4e-32|sp|Q9VJ33|NEDD8_DROME|NEDD8 OS=Drosophila melanogaster OX=7227 GN=Nedd8 PE=1 SV=1||[RefSeqProtSlim]|e-value:2e-34|OWF56387.1|Neural precursor cell expressed developmentally down-regulated protein 8 [Mizuhopecten yessoensis]	#N/A
XLOC-001417	0.257428	0.248	0.139	3.73e-31	[Uniprot/Swissprot]|e-value:0,0|sp|E9Q8T7|DYH1_MOUSE|Dynein axonemal heavy chain 1 OS=Mus musculus OX=10090 GN=Dnah1 PE=1 SV=1||[RefSeqProtSlim]|e-value:0,0|CAC9496655.1|Ofus.G021578 [Owenia fusiformis]	#N/A		XLOC-038693	0.166982	0.063	0.035	3.75e-09	[Uniprot/Swissprot]|e-value:1e-23|sp|A6QP70|SGCB_BOVIN|Beta-sarcoglycan OS=Bos taurus OX=9913 GN=SGCB PE=2 SV=1||[RefSeqProtSlim]|e-value:4e-45|CAC9538128.1|Ofus.G033392, partial [Owenia fusiformis]	#N/A
XLOC-021892	0.341149	0.17	0.083	4.58e-31	[RefSeqProtSlim]|e-value:1e-11|XP_021374465.1|protein IWS1 homolog [Mizuhopecten yessoensis]||[Uniprot/Swissprot]|no similarity	#N/A		XLOC-041413	0.187066	0.329	0.263	3.82e-09	[Uniprot/Swissprot]|e-value:3e-33|sp|P00173|CYB5_RAT|Cytochrome b5 OS=Rattus norvegicus OX=10116 GN=Cyb5a PE=1 SV=2||[RefSeqProtSlim]|e-value:2e-46|CAD5117855.1|DgyrCDS6600 [Dimorphilus gyrociliatus]	#N/A
XLOC-011766	0.274893	0.122	0.05	5.14e-31	[Uniprot/Swissprot]|e-value:0,0|sp|Q9D4D4|TKTL2_MOUSE|Transketolase-like protein 2 OS=Mus musculus OX=10090 GN=Tktl2 PE=1 SV=1||[RefSeqProtSlim]|e-value:0,0|XP_011427761.1|transketolase-like protein 2 isoform X1 [Crassostrea gigas]	#N/A		XLOC-034203	0.201692	0.067	0.037	3.83e-09	[Uniprot/Swissprot]|no similarity||[RefSeqProtSlim]|no similarity	#N/A
XLOC-025059	0.346191	0.223	0.122	5.17e-31	[Uniprot/Swissprot]|e-value:3e-107|sp|Q9JK25|CLIP1_RAT|CAP-Gly domain-containing linker protein 1 OS=Rattus norvegicus OX=10116 GN=Clip1 PE=1 SV=2||[RefSeqProtSlim]|e-value:0,0|AUG84428.1|CLIP-170 [Platynereis dumerilii]	#N/A		XLOC-019979	0.114786	0.037	0.016	3.89e-09	[Uniprot/Swissprot]|e-value:3e-145|sp|Q3ZBE9|NSDHL_BOVIN|Sterol-4-alpha-carboxylate 3-dehydrogenase, decarboxylating OS=Bos taurus OX=9913 GN=NSDHL PE=2 SV=1||[RefSeqProtSlim]|e-value:1e-148|XP_025088524.1|sterol-4-alpha-carboxylate 3-dehydrogenase, decarboxylating-like isoform X2 [Pomacea canaliculata]	#N/A
XLOC-067484	0.333508	0.728	0.589	6.5e-31	[Uniprot/Swissprot]|e-value:0,0|sp|P29341|PABP1_MOUSE|Polyadenylate-binding protein 1 OS=Mus musculus OX=10090 GN=Pabpc1 PE=1 SV=2||[RefSeqProtSlim]|e-value:0,0|XP_021346404.1|polyadenylate-binding protein 4-like isoform X2 [Mizuhopecten yessoensis]	#N/A		XLOC-024387	0.0808138	0.033	0.014	4.21e-09	[Uniprot/Swissprot]|no similarity||[RefSeqProtSlim]|no similarity	#N/A
XLOC-052381	0.229468	0.081	0.025	7.78e-31	[Uniprot/Swissprot]|e-value:0,0|sp|Q9VU68|WDR1_DROME|Actin-interacting protein 1 OS=Drosophila melanogaster OX=7227 GN=flr PE=2 SV=1||[RefSeqProtSlim]|e-value:0,0|CAC9480583.1|Ofus.G013658 [Owenia fusiformis]	#N/A		XLOC-003182	0.208054	0.06	0.032	4.21e-09	[Uniprot/Swissprot]|e-value:0,0|sp|Q6GMK0|MGT4B_DANRE|Alpha-1,3-mannosyl-glycoprotein 4-beta-N-acetylglucosaminyltransferase B OS=Danio rerio OX=7955 GN=mgat4b PE=2 SV=1||[RefSeqProtSlim]|e-value:0,0|CAC9543448.1|Ofus.G034219 [Owenia fusiformis]	#N/A
XLOC-012170	0.291777	0.488	0.334	8.63e-31	[Uniprot/Swissprot]|e-value:0,0|sp|Q9JLR1|S61A2_MOUSE|Protein transport protein Sec61 subunit alpha isoform 2 OS=Mus musculus OX=10090 GN=Sec61a2 PE=2 SV=3||[RefSeqProtSlim]|e-value:0,0|CAC9467059.1|Ofus.G011999 [Owenia fusiformis]	#N/A		XLOC-028110	0.112388	0.128	0.085	4.22e-09	[Uniprot/Swissprot]|e-value:3e-21|sp|Q5XH61|BCL7A_XENLA|B-cell CLL/lymphoma 7 protein family member A OS=Xenopus laevis OX=8355 GN=bcl7a PE=2 SV=1||[RefSeqProtSlim]|e-value:4e-37|XP_011432856.1|B-cell CLL/lymphoma 7 protein family member A [Crassostrea gigas]	#N/A
XLOC-063939	0.244557	0.088	0.029	9.2e-31	[Uniprot/Swissprot]|e-value:1e-149|sp|B0BNE5|ESTD_RAT|S-formylglutathione hydrolase OS=Rattus norvegicus OX=10116 GN=Esd PE=2 SV=1||[RefSeqProtSlim]|e-value:1e-160|CAC9675026.1|Ofus.G2815 [Owenia fusiformis]	#N/A		XLOC-052541	0.0985087	0.073	0.041	4.38e-09	[Uniprot/Swissprot]|e-value:2e-61|sp|Q99LP6|GRPE1_MOUSE|GrpE protein homolog 1, mitochondrial OS=Mus musculus OX=10090 GN=Grpel1 PE=1 SV=1||[RefSeqProtSlim]|e-value:4e-74|CAC9473543.1|Ofus.G012836 [Owenia fusiformis]	#N/A
XLOC-041287	0.211192	0.366	0.23	9.24e-31	[Uniprot/Swissprot]|e-value:3e-108|sp|P13272|UCRI_BOVIN|Cytochrome b-c1 complex subunit Rieske, mitochondrial OS=Bos taurus OX=9913 GN=UQCRFS1 PE=1 SV=3||[RefSeqProtSlim]|e-value:4e-119|XP_019629031.1|PREDICTED: cytochrome b-c1 complex subunit Rieske, mitochondrial-like [Branchiostoma belcheri]	#N/A		XLOC-028230	0.171645	0.071	0.041	4.43e-09	[Uniprot/Swissprot]|e-value:2e-126|sp|Q8CH18|CCAR1_MOUSE|Cell division cycle and apoptosis regulator protein 1 OS=Mus musculus OX=10090 GN=Ccar1 PE=1 SV=1||[RefSeqProtSlim]|e-value:1e-173|XP_021353207.1|cell division cycle and apoptosis regulator protein 1-like isoform X4 [Mizuhopecten yessoensis]	#N/A
XLOC-009469	0.268323	0.057	0.011	9.82e-31	[Uniprot/Swissprot]|e-value:2e-51|sp|B7PRF6|MTND_IXOSC|1,2-dihydroxy-3-keto-5-methylthiopentene dioxygenase OS=Ixodes scapularis OX=6945 GN=IscW_ISCW007295 PE=3 SV=1||[RefSeqProtSlim]|e-value:1e-48|XP_001606050.2|1,2-dihydroxy-3-keto-5-methylthiopentene dioxygenase [Nasonia vitripennis]	#N/A		XLOC-060107	0.105931	0.084	0.05	4.46e-09	[Uniprot/Swissprot]|e-value:1e-59|sp|Q9VFJ2|RM11_DROME|39S ribosomal protein L11, mitochondrial OS=Drosophila melanogaster OX=7227 GN=mRpL11 PE=2 SV=1||[RefSeqProtSlim]|e-value:3e-68|VDI29785.1|large subunit ribosomal protein L11 [Mytilus galloprovincialis]	#N/A
XLOC-026480	0.319355	0.107	0.04	1.02e-30	[Uniprot/Swissprot]|e-value:2e-93|sp|Q8CAQ8|MIC60_MOUSE|MICOS complex subunit Mic60 OS=Mus musculus OX=10090 GN=Immt PE=1 SV=1||[RefSeqProtSlim]|e-value:3e-147|VDI43669.1|mitofilin [Mytilus galloprovincialis]	#N/A		XLOC-058907	0.161557	0.233	0.175	4.56e-09	[Uniprot/Swissprot]|e-value:1e-126|sp|Q7SXW4|EMC3_DANRE|ER membrane protein complex subunit 3 OS=Danio rerio OX=7955 GN=emc3 PE=2 SV=1||[RefSeqProtSlim]|e-value:9e-145|PVD24779.1|hypothetical protein C0Q70_15265 [Pomacea canaliculata]	#N/A
XLOC-040518	0.265462	0.055	0.01	1.13e-30	[Uniprot/Swissprot]|e-value:5e-14|sp|Q9BX70|BTBD2_HUMAN|BTB/POZ domain-containing protein 2 OS=Homo sapiens OX=9606 GN=BTBD2 PE=1 SV=1||[RefSeqProtSlim]|e-value:5e-22|XP_021377520.1|BTB/POZ domain-containing protein 2-like [Mizuhopecten yessoensis]	#N/A		XLOC-003517	0.14964	0.027	0.01	4.81e-09	[Uniprot/Swissprot]|e-value:4e-62|sp|Q70BM6|S22A8_PIG|Solute carrier family 22 member 8 OS=Sus scrofa OX=9823 GN=SLC22A8 PE=2 SV=1||[RefSeqProtSlim]|e-value:6e-88|CAC9611592.1|Ofus.G072710 [Owenia fusiformis]	#N/A
XLOC-046607	0.264362	0.066	0.016	1.19e-30	[Uniprot/Swissprot]|e-value:4e-135|sp|Q8I1F4|FBRL_DROER|rRNA 2'-O-methyltransferase fibrillarin OS=Drosophila erecta OX=7220 GN=Fib PE=3 SV=1||[RefSeqProtSlim]|e-value:5e-143|VDI37700.1|rRNA 2'-O-methyltransferase fibrillarin [Mytilus galloprovincialis]	#N/A		XLOC-059743	0.165747	0.069	0.039	5.19e-09	[Uniprot/Swissprot]|e-value:4e-57|sp|Q8C0V9|FRMD6_MOUSE|FERM domain-containing protein 6 OS=Mus musculus OX=10090 GN=Frmd6 PE=1 SV=2||[RefSeqProtSlim]|e-value:2e-127|OPL21772.1|ferm x2 domain-containing protein 6 isoform, partial [Mytilus galloprovincialis]	#N/A
XLOC-059611	0.283323	0.16	0.076	1.19e-30	[Uniprot/Swissprot]|e-value:0,0|sp|Q5BL41|ARP2_XENTR|Actin-related protein 2 OS=Xenopus tropicalis OX=8364 GN=actr2 PE=2 SV=1||[RefSeqProtSlim]|e-value:0,0|XP_035692550.1|actin-related protein 2 [Branchiostoma floridae]	#N/A		XLOC-003687	0.152166	0.056	0.03	5.26e-09	[Uniprot/Swissprot]|e-value:0,0|sp|Q29512|HMDH_RABIT|3-hydroxy-3-methylglutaryl-coenzyme A reductase OS=Oryctolagus cuniculus OX=9986 GN=HMGCR PE=3 SV=1||[RefSeqProtSlim]|e-value:0,0|XP_005096567.1|3-hydroxy-3-methylglutaryl-coenzyme A reductase [Aplysia californica]	#N/A
XLOC-005298	0.304542	0.151	0.07	1.2e-30	[Uniprot/Swissprot]|e-value:5e-18|sp|P0C7P0|CISD3_HUMAN|CDGSH iron-sulfur domain-containing protein 3, mitochondrial OS=Homo sapiens OX=9606 GN=CISD3 PE=1 SV=1||[RefSeqProtSlim]|e-value:1e-47|CAD5117954.1|DgyrCDS6695 [Dimorphilus gyrociliatus]	#N/A		XLOC-025904	0.148439	0.091	0.056	5.32e-09	[Uniprot/Swissprot]|e-value:0,0|sp|Q6NRT5|CSN1_XENLA|COP9 signalosome complex subunit 1 OS=Xenopus laevis OX=8355 GN=csn1 PE=2 SV=1||[RefSeqProtSlim]|e-value:0,0|XP_034311297.1|COP9 signalosome complex subunit 1 isoform X2 [Crassostrea gigas]	#N/A
XLOC-039326	0.391735	0.061	0.014	1.21e-30	[Uniprot/Swissprot]|no similarity||[RefSeqProtSlim]|no similarity	#N/A		XLOC-055961	0.167585	0.294	0.231	5.52e-09	[Uniprot/Swissprot]|e-value:3e-57|sp|P0C1J8|PIN1_RHIO9|Peptidyl-prolyl cis-trans isomerase pin1 OS=Rhizopus delemar (strain RA 99-880 / ATCC MYA-4621 / FGSC 9543 / NRRL 43880) OX=246409 GN=pin1 PE=3 SV=1||[RefSeqProtSlim]|e-value:3e-73|XP_011443853.2|putative peptidyl-prolyl cis-trans isomerase dodo [Crassostrea gigas]	#N/A
XLOC-003277	0.33331	0.204	0.107	1.3e-30	[Uniprot/Swissprot]|e-value:1e-51|sp|Q5ZIQ3|HNRPK_CHICK|Heterogeneous nuclear ribonucleoprotein K OS=Gallus gallus OX=9031 GN=HNRNPK PE=2 SV=1||[RefSeqProtSlim]|e-value:4e-78|XP_034323520.1|LOW QUALITY PROTEIN: heterogeneous nuclear ribonucleoprotein K [Crassostrea gigas]	#N/A		XLOC-026316	0.136947	0.07	0.04	5.68e-09	[Uniprot/Swissprot]|e-value:1e-81|sp|Q5XJS5|THOC6_DANRE|THO complex subunit 6 homolog OS=Danio rerio OX=7955 GN=thoc6 PE=2 SV=1||[RefSeqProtSlim]|e-value:1e-113|OWF50265.1|THO complex subunit 6-like [Mizuhopecten yessoensis]	#N/A
XLOC-062188	0.189768	0.03	0	1.52e-30	[Uniprot/Swissprot]|no similarity||[RefSeqProtSlim]|no similarity	#N/A		XLOC-022118	0.199251	0.134	0.091	5.93e-09	[Uniprot/Swissprot]|e-value:0,0|sp|O55029|COPB2_MOUSE|Coatomer subunit beta' OS=Mus musculus OX=10090 GN=Copb2 PE=1 SV=2||[RefSeqProtSlim]|e-value:0,0|CAC9574456.1|Ofus.G053324 [Owenia fusiformis]	#N/A
XLOC-026441	0.278711	0.055	0.011	1.52e-30	[Uniprot/Swissprot]|e-value:0,0|sp|Q9JMI1|AACS_RAT|Acetoacetyl-CoA synthetase OS=Rattus norvegicus OX=10116 GN=Aacs PE=1 SV=1||[RefSeqProtSlim]|e-value:0,0|XP_005109630.1|acetoacetyl-CoA synthetase [Aplysia californica]	#N/A		XLOC-037925	0.147966	0.223	0.167	5.97e-09	[Uniprot/Swissprot]|e-value:0,094|sp|P60897|SEM1_MOUSE|26S proteasome complex subunit SEM1 OS=Mus musculus OX=10090 GN=Sem1 PE=3 SV=1||[RefSeqProtSlim]|e-value:3e-06|XP_005094467.1|26S proteasome complex subunit SEM1 [Aplysia californica]	#N/A
XLOC-041410	0.330578	0.225	0.124	1.56e-30	[Uniprot/Swissprot]|e-value:1e-44|sp|Q9JIX8|ACINU_MOUSE|Apoptotic chromatin condensation inducer in the nucleus OS=Mus musculus OX=10090 GN=Acin1 PE=1 SV=3||[RefSeqProtSlim]|e-value:4e-50|XP_034338775.1|apoptotic chromatin condensation inducer in the nucleus-like [Crassostrea gigas]	#N/A		XLOC-022851	0.263903	0.15	0.105	6.01e-09	[Uniprot/Swissprot]|e-value:1e-26|sp|P21328|RTJK_DROME|RNA-directed DNA polymerase from mobile element jockey OS=Drosophila melanogaster OX=7227 GN=pol PE=1 SV=1||[RefSeqProtSlim]|e-value:7e-58|XP_031781834.1|uncharacterized protein LOC116416724 [Nasonia vitripennis]	#N/A
XLOC-040804	0.679504	0.212	0.12	1.62e-30	[RefSeqProtSlim]|e-value:2e-19|CAD5113063.1|DgyrCDS2257 [Dimorphilus gyrociliatus]||[Uniprot/Swissprot]|no similarity	#N/A		XLOC-054258	0.13768	0.04	0.018	6.04e-09	[Uniprot/Swissprot]|e-value:4e-173|sp|Q6NZ07|NCLN_DANRE|Nicalin-1 OS=Danio rerio OX=7955 GN=ncl1 PE=2 SV=1||[RefSeqProtSlim]|e-value:0,0|XP_005090447.1|nicalin-1 [Aplysia californica]	#N/A
XLOC-046950	0.255664	0.182	0.091	1.96e-30	[Uniprot/Swissprot]|e-value:1e-22|sp|Q58DA5|NTRI_BOVIN|Neurotrimin OS=Bos taurus OX=9913 GN=NTM PE=2 SV=1||[RefSeqProtSlim]|e-value:9e-31|CRL04144.1|CLUMA_CG017255, isoform A [Clunio marinus]	#N/A		XLOC-001218	0.154885	0.035	0.015	6.18e-09	[Uniprot/Swissprot]|e-value:0,0|sp|Q71B07|D19L3_MOUSE|Probable C-mannosyltransferase DPY19L3 OS=Mus musculus OX=10090 GN=Dpy19l3 PE=2 SV=2||[RefSeqProtSlim]|e-value:0,0|CAC9489864.1|Ofus.G0222 [Owenia fusiformis]	#N/A
XLOC-041821	0.276285	0.089	0.03	2.11e-30	[Uniprot/Swissprot]|e-value:2e-30|sp|Q9CQT9|RCAF1_MOUSE|Respirasome Complex Assembly Factor 1 OS=Mus musculus OX=10090 GN=Rab5if PE=1 SV=1||[RefSeqProtSlim]|e-value:9e-38|CAC9588973.1|Ofus.G061889 [Owenia fusiformis]	#N/A		XLOC-050722	0.130023	0.055	0.029	6.26e-09	[Uniprot/Swissprot]|e-value:0,0|sp|O43776|SYNC_HUMAN|Asparagine--tRNA ligase, cytoplasmic OS=Homo sapiens OX=9606 GN=NARS1 PE=1 SV=1||[RefSeqProtSlim]|e-value:0,0|XP_035665711.1|LOW QUALITY PROTEIN: asparagine--tRNA ligase, cytoplasmic-like [Branchiostoma floridae]	#N/A
XLOC-043720	0.248787	0.116	0.047	2.51e-30	[Uniprot/Swissprot]|e-value:2e-92|sp|Q9D0W5|PPIL1_MOUSE|Peptidyl-prolyl cis-trans isomerase-like 1 OS=Mus musculus OX=10090 GN=Ppil1 PE=1 SV=1||[RefSeqProtSlim]|e-value:8e-99|XP_011429745.1|peptidyl-prolyl cis-trans isomerase-like 1 [Crassostrea gigas]	#N/A		XLOC-063167	0.197314	0.355	0.285	6.34e-09	[Uniprot/Swissprot]|e-value:3e-18|sp|Q5ZL35|ARGL1_CHICK|Arginine and glutamate-rich protein 1 OS=Gallus gallus OX=9031 GN=ARGLU1 PE=2 SV=1||[RefSeqProtSlim]|e-value:6e-29|OWF40538.1|Arginine and glutamate-rich protein 1-A [Mizuhopecten yessoensis]	#N/A
XLOC-022458	0.275299	0.209	0.111	2.72e-30	[Uniprot/Swissprot]|e-value:0,0|sp|Q5ZMP6|AP2M1_CHICK|AP-2 complex subunit mu OS=Gallus gallus OX=9031 GN=AP2M1 PE=2 SV=1||[RefSeqProtSlim]|e-value:0,0|XP_011451811.1|AP-2 complex subunit mu [Crassostrea gigas]	#N/A		XLOC-027772	0.0903927	0.041	0.019	6.77e-09	[Uniprot/Swissprot]|e-value:2e-114|sp|O43709|BUD23_HUMAN|Probable 18S rRNA (guanine-N(7))-methyltransferase OS=Homo sapiens OX=9606 GN=BUD23 PE=1 SV=2||[RefSeqProtSlim]|e-value:5e-137|CAC9552255.1|Ofus.G04806 [Owenia fusiformis]	#N/A
XLOC-001333	0.273138	0.15	0.07	2.91e-30	[Uniprot/Swissprot]|e-value:0,0|sp|Q9D554|SF3A3_MOUSE|Splicing factor 3A subunit 3 OS=Mus musculus OX=10090 GN=Sf3a3 PE=1 SV=2||[RefSeqProtSlim]|e-value:0,0|CAC9490040.1|Ofus.G0285 [Owenia fusiformis]	#N/A		XLOC-001700	0.133357	0.077	0.046	6.89e-09	[Uniprot/Swissprot]|e-value:1e-162|sp|Q8R059|GALE_MOUSE|UDP-glucose 4-epimerase OS=Mus musculus OX=10090 GN=Gale PE=1 SV=1||[RefSeqProtSlim]|e-value:0,0|OWF52008.1|UDP-glucose 4-epimerase [Mizuhopecten yessoensis]	#N/A
XLOC-037094	0.318124	0.604	0.456	3.02e-30	[Uniprot/Swissprot]|e-value:2e-18|sp|Q5RB31|SC61B_PONAB|Protein transport protein Sec61 subunit beta OS=Pongo abelii OX=9601 GN=SEC61B PE=3 SV=3||[RefSeqProtSlim]|e-value:6e-21|XP_034301975.1|protein transport protein Sec61 subunit beta isoform X1 [Crassostrea gigas]	#N/A		XLOC-000598	0.171654	0.171	0.122	6.98e-09	[Uniprot/Swissprot]|e-value:0,0|sp|P36956|SRBP1_HUMAN|Sterol regulatory element-binding protein 1 OS=Homo sapiens OX=9606 GN=SREBF1 PE=1 SV=2||[RefSeqProtSlim]|e-value:0,0|CAC9536302.1|Ofus.G033243 [Owenia fusiformis]	#N/A
XLOC-052143	0.548977	0.06	0.014	3.2e-30	[Uniprot/Swissprot]|no similarity||[RefSeqProtSlim]|no similarity	#N/A		XLOC-037067	0.40436	0.105	0.068	7.1e-09	[Uniprot/Swissprot]|e-value:1e-51|sp|P39059|COFA1_HUMAN|Collagen alpha-1(XV) chain OS=Homo sapiens OX=9606 GN=COL15A1 PE=1 SV=2||[RefSeqProtSlim]|e-value:9e-62|CAC9581857.1|Ofus.G06818 [Owenia fusiformis]	#N/A
XLOC-026034	0.262522	0.182	0.092	3.24e-30	[Uniprot/Swissprot]|e-value:4e-22|sp|T1SH39|TXD17_EPICO|Thioredoxin domain-containing protein 17 OS=Epinephelus coioides OX=94232 PE=2 SV=1||[RefSeqProtSlim]|e-value:8e-30|XP_035691137.1|thioredoxin domain-containing protein 17-like [Branchiostoma floridae]	#N/A		XLOC-020032	0.168929	0.246	0.187	7.39e-09	[Uniprot/Swissprot]|e-value:3e-49|sp|Q5BJP3|UFM1_RAT|Ubiquitin-fold modifier 1 OS=Rattus norvegicus OX=10116 GN=Ufm1 PE=3 SV=1||[RefSeqProtSlim]|e-value:7e-50|CAC9525944.1|Ofus.G031608 [Owenia fusiformis]	#N/A
XLOC-059095	0.354036	0.096	0.034	3.41e-30	[RefSeqProtSlim]|e-value:2e-07|CAD5120456.1|DgyrCDS9023 [Dimorphilus gyrociliatus]||[Uniprot/Swissprot]|no similarity	#N/A		XLOC-034178	0.141421	0.087	0.053	7.6e-09	[Uniprot/Swissprot]|e-value:3e-31|sp|Q21828|MPC1_CAEEL|Probable mitochondrial pyruvate carrier 1 OS=Caenorhabditis elegans OX=6239 GN=mpc-1 PE=3 SV=2||[RefSeqProtSlim]|e-value:4e-37|XP_021376878.1|mitochondrial pyruvate carrier 1-like [Mizuhopecten yessoensis]	#N/A
XLOC-006917	0.394749	0.064	0.015	3.65e-30	[RefSeqProtSlim]|e-value:9e-102|CAC9552211.1|Ofus.G04839 [Owenia fusiformis]||[Uniprot/Swissprot]|no similarity	#N/A		XLOC-009085	0.145722	0.128	0.086	7.87e-09	[Uniprot/Swissprot]|e-value:3e-21|sp|P58059|RT21_MOUSE|28S ribosomal protein S21, mitochondrial OS=Mus musculus OX=10090 GN=Mrps21 PE=1 SV=1||[RefSeqProtSlim]|e-value:2e-24|XP_025085009.1|28S ribosomal protein S21, mitochondrial-like [Pomacea canaliculata]	#N/A
XLOC-027273	0.521176	0.155	0.075	3.89e-30	[Uniprot/Swissprot]|e-value:8e-15|sp|A1ZA47|ZASP_DROME|PDZ and LIM domain protein Zasp OS=Drosophila melanogaster OX=7227 GN=Zasp52 PE=1 SV=2||[RefSeqProtSlim]|e-value:7e-57|CAD5124110.1|DgyrCDS12412 [Dimorphilus gyrociliatus]	#N/A		XLOC-018910	0.218163	0.071	0.041	8.36e-09	[Uniprot/Swissprot]|e-value:5e-33|sp|P38977|ANTA_HYDVU|Antistasin OS=Hydra vulgaris OX=6087 PE=2 SV=1||[RefSeqProtSlim]|e-value:0,0|CAC9665324.1|Ofus.G132543, partial [Owenia fusiformis]	#N/A
XLOC-067065	0.30377	0.086	0.028	4.18e-30	[Uniprot/Swissprot]|e-value:0,003|sp|Q08EJ0|PL8L1_MOUSE|PLAC8-like protein 1 OS=Mus musculus OX=10090 GN=Plac8l1 PE=2 SV=2||[RefSeqProtSlim]|e-value:4e-15|XP_025091187.1|placenta-specific gene 8 protein-like [Pomacea canaliculata]	#N/A		XLOC-055043	0.102816	0.115	0.075	8.42e-09	[Uniprot/Swissprot]|e-value:4e-34|sp|Q9DCG9|TR112_MOUSE|Multifunctional methyltransferase subunit TRM112-like protein OS=Mus musculus OX=10090 GN=Trmt112 PE=1 SV=1||[RefSeqProtSlim]|e-value:2e-45|XP_019627425.1|PREDICTED: multifunctional methyltransferase subunit TRM112-like protein isoform X2 [Branchiostoma belcheri]	#N/A
XLOC-039869	0.32967	0.197	0.104	4.84e-30	[Uniprot/Swissprot]|e-value:7e-19|sp|Q8N6F8|MET27_HUMAN|Methyltransferase-like protein 27 OS=Homo sapiens OX=9606 GN=METTL27 PE=1 SV=2||[RefSeqProtSlim]|e-value:9e-34|XP_019635812.1|PREDICTED: Williams-Beuren syndrome chromosomal region 27 protein-like [Branchiostoma belcheri]	#N/A		XLOC-062236	0.104541	0.034	0.014	8.46e-09	[Uniprot/Swissprot]|e-value:3e-92|sp|Q4FZQ0|YF1BB_XENLA|Protein YIF1B-B OS=Xenopus laevis OX=8355 GN=yif1b-b PE=2 SV=1||[RefSeqProtSlim]|e-value:3e-109|XP_021366987.1|protein YIF1B-B-like isoform X3 [Mizuhopecten yessoensis]	#N/A
XLOC-060628	0.272434	0.262	0.153	5.68e-30	[Uniprot/Swissprot]|e-value:0,0|sp|P48601|PRS4_DROME|26S proteasome regulatory subunit 4 OS=Drosophila melanogaster OX=7227 GN=Rpt2 PE=1 SV=2||[RefSeqProtSlim]|e-value:0,0|XP_011425280.1|26S proteasome regulatory subunit 4 [Crassostrea gigas]	#N/A		XLOC-054467	0.195314	0.448	0.376	8.59e-09	[Uniprot/Swissprot]|e-value:5e-54|sp|Q94514|COX5A_DROME|Cytochrome c oxidase subunit 5A, mitochondrial OS=Drosophila melanogaster OX=7227 GN=COX5A PE=2 SV=2||[RefSeqProtSlim]|e-value:1e-66|CAD5119305.1|DgyrCDS7932 [Dimorphilus gyrociliatus]	#N/A
XLOC-026953	0.248781	0.173	0.086	6.23e-30	[Uniprot/Swissprot]|e-value:2e-92|sp|Q9VXK0|NIPSN_DROME|Protein NipSnap OS=Drosophila melanogaster OX=7227 GN=Nipsnap PE=2 SV=2||[RefSeqProtSlim]|e-value:2e-124|XP_025090888.1|protein NipSnap-like isoform X2 [Pomacea canaliculata]	#N/A		XLOC-041162	0.177438	0.355	0.287	9.32e-09	[Uniprot/Swissprot]|e-value:3e-113|sp|P00125|CY1_BOVIN|Cytochrome c1, heme protein, mitochondrial OS=Bos taurus OX=9913 GN=CYC1 PE=1 SV=2||[RefSeqProtSlim]|e-value:8e-130|CAD5117107.1|DgyrCDS5915 [Dimorphilus gyrociliatus]	#N/A
XLOC-033299	0.384363	0.128	0.056	8e-30	[Uniprot/Swissprot]|no similarity||[RefSeqProtSlim]|no similarity	#N/A		XLOC-004344	0.139194	0.048	0.024	9.37e-09	[Uniprot/Swissprot]|e-value:5e-39|sp|Q6GNJ8|VPS72_XENLA|Vacuolar protein sorting-associated protein 72 homolog OS=Xenopus laevis OX=8355 GN=vps72 PE=2 SV=1||[RefSeqProtSlim]|e-value:4e-73|OWF36321.1|Vacuolar protein sorting-associated protein 72-like [Mizuhopecten yessoensis]	#N/A
XLOC-011320	0.298055	0.16	0.077	8.31e-30	[Uniprot/Swissprot]|e-value:6e-30|sp|Q6AXS3|DEK_RAT|Protein DEK OS=Rattus norvegicus OX=10116 GN=Dek PE=1 SV=1||[RefSeqProtSlim]|e-value:1e-39|XP_035667537.1|protein DEK-like [Branchiostoma floridae]	#N/A		XLOC-038814	0.163336	0.137	0.094	9.71e-09	[Uniprot/Swissprot]|e-value:0,0|sp|O60841|IF2P_HUMAN|Eukaryotic translation initiation factor 5B OS=Homo sapiens OX=9606 GN=EIF5B PE=1 SV=4||[RefSeqProtSlim]|e-value:0,0|XP_005102500.2|eukaryotic translation initiation factor 5B [Aplysia californica]	#N/A
XLOC-000223	0.315158	0.188	0.098	8.44e-30	[Uniprot/Swissprot]|e-value:0,0|sp|O88685|PRS6A_MOUSE|26S proteasome regulatory subunit 6A OS=Mus musculus OX=10090 GN=Psmc3 PE=1 SV=2||[RefSeqProtSlim]|e-value:0,0|CAC9611661.1|Ofus.G072685 [Owenia fusiformis]	#N/A		XLOC-064194	0.0960076	0.014	0.003	1.02e-08	[Uniprot/Swissprot]|no similarity||[RefSeqProtSlim]|no similarity	#N/A
XLOC-041749	0.252205	0.108	0.042	9.47e-30	[Uniprot/Swissprot]|e-value:0,0|sp|Q5F428|EIF3L_CHICK|Eukaryotic translation initiation factor 3 subunit L OS=Gallus gallus OX=9031 GN=EIF3L PE=2 SV=1||[RefSeqProtSlim]|e-value:0,0|CAC9668835.1|Ofus.G161615 [Owenia fusiformis]	#N/A		XLOC-051393	0.175715	0.241	0.183	1.02e-08	[Uniprot/Swissprot]|e-value:4e-18|sp|Q0DAE4|GRXC8_ORYSJ|Glutaredoxin-C8 OS=Oryza sativa subsp. japonica OX=39947 GN=GRXC8 PE=2 SV=2||[RefSeqProtSlim]|e-value:7e-46|XP_025076861.1|glutaredoxin-1-like [Pomacea canaliculata]	#N/A
XLOC-066594	0.434226	0.108	0.042	1.04e-29	[Uniprot/Swissprot]|e-value:5e-76|sp|Q5BL44|S20A1_XENTR|Sodium-dependent phosphate transporter 1 OS=Xenopus tropicalis OX=8364 GN=slc20a1 PE=2 SV=1||[RefSeqProtSlim]|e-value:3e-112|CAD5115935.1|DgyrCDS4865 [Dimorphilus gyrociliatus]	#N/A		XLOC-023202	0.152057	0.137	0.094	1.04e-08	[Uniprot/Swissprot]|e-value:6e-31|sp|Q02427|RBP1_DROME|RNA-binding protein 1 OS=Drosophila melanogaster OX=7227 GN=Rbp1 PE=2 SV=3||[RefSeqProtSlim]|e-value:2e-38|XP_011423091.1|RNA-binding protein 1 [Crassostrea gigas]	#N/A
XLOC-059874	0.25387	0.096	0.034	1.36e-29	[Uniprot/Swissprot]|e-value:3e-163|sp|Q7TQ20|DNJC2_RAT|DnaJ homolog subfamily C member 2 OS=Rattus norvegicus OX=10116 GN=Dnajc2 PE=1 SV=1||[RefSeqProtSlim]|e-value:7e-108|CAC9458174.1|Ofus.G011268 [Owenia fusiformis]	#N/A		XLOC-023275	0.151241	0.153	0.107	1.05e-08	[Uniprot/Swissprot]|e-value:2e-25|sp|Q5R8Z6|MCFD2_PONAB|Multiple coagulation factor deficiency protein 2 homolog OS=Pongo abelii OX=9601 GN=MCFD2 PE=2 SV=1||[RefSeqProtSlim]|e-value:1e-26|CAC9629241.1|Ofus.G09584 [Owenia fusiformis]	#N/A
XLOC-067313	0.270365	0.077	0.023	1.87e-29	[Uniprot/Swissprot]|e-value:9e-72|sp|Q0VCW8|PDCL3_BOVIN|Phosducin-like protein 3 OS=Bos taurus OX=9913 GN=PDCL3 PE=2 SV=1||[RefSeqProtSlim]|e-value:1e-93|OWF50210.1|Phosducin-like protein 3 [Mizuhopecten yessoensis]	#N/A		XLOC-040819	0.223398	0.148	0.104	1.12e-08	[Uniprot/Swissprot]|no similarity||[RefSeqProtSlim]|no similarity	#N/A
XLOC-001670	0.278558	0.426	0.287	2.72e-29	[Uniprot/Swissprot]|e-value:9e-177|sp|B5FZ19|EIF3I_TAEGU|Eukaryotic translation initiation factor 3 subunit I OS=Taeniopygia guttata OX=59729 GN=EIF3I PE=2 SV=2||[RefSeqProtSlim]|e-value:2e-180|XP_011445956.1|eukaryotic translation initiation factor 3 subunit I [Crassostrea gigas]	#N/A		XLOC-051093	0.263611	0.064	0.036	1.16e-08	[Uniprot/Swissprot]|e-value:5e-52|sp|A2AVA0|SVEP1_MOUSE|Sushi, von Willebrand factor type A, EGF and pentraxin domain-containing protein 1 OS=Mus musculus OX=10090 GN=Svep1 PE=1 SV=1||[RefSeqProtSlim]|e-value:6e-60|XP_035675281.1|CUB and sushi domain-containing protein 3-like [Branchiostoma floridae]	#N/A
XLOC-012798	0.3896	0.086	0.029	2.85e-29	[Uniprot/Swissprot]|e-value:1e-05|sp|Q64121|PRLHR_RAT|Prolactin-releasing peptide receptor OS=Rattus norvegicus OX=10116 GN=Prlhr PE=2 SV=1||[RefSeqProtSlim]|e-value:1e-31|OWF38301.1|Neuropeptide Y receptor type 5 [Mizuhopecten yessoensis]	#N/A		XLOC-027161	0.286388	0.107	0.069	1.21e-08	[Uniprot/Swissprot]|e-value:0,0|sp|P12276|FAS_CHICK|Fatty acid synthase OS=Gallus gallus OX=9031 GN=FASN PE=1 SV=5||[RefSeqProtSlim]|e-value:0,0|CAC9656883.1|Ofus.G102282 [Owenia fusiformis]	#N/A
XLOC-003997	0.250002	0.108	0.042	2.86e-29	[Uniprot/Swissprot]|e-value:8e-37|sp|Q66JD1|ATPF1_XENTR|ATP synthase mitochondrial F1 complex assembly factor 1 OS=Xenopus tropicalis OX=8364 GN=atpaf1 PE=2 SV=1||[RefSeqProtSlim]|e-value:6e-51|VDI68736.1|ATP synthase mitochondrial F1 complex assembly factor 1 [Mytilus galloprovincialis]	#N/A		XLOC-052094	0.145603	0.014	0.003	1.26e-08	[Uniprot/Swissprot]|e-value:3e-19|sp|P08570|RLA1_DROME|60S acidic ribosomal protein P1 OS=Drosophila melanogaster OX=7227 GN=RpLP1 PE=1 SV=2||[RefSeqProtSlim]|e-value:5e-19|XP_001602423.1|60S acidic ribosomal protein P1 [Nasonia vitripennis]	#N/A
XLOC-040819	0.386684	0.148	0.07	3.06e-29	[Uniprot/Swissprot]|no similarity||[RefSeqProtSlim]|no similarity	#N/A		XLOC-027611	0.137422	0.084	0.051	1.4e-08	[RefSeqProtSlim]|e-value:4e-21|CAD5114202.1|DgyrCDS3344 [Dimorphilus gyrociliatus]||[Uniprot/Swissprot]|no similarity	#N/A
XLOC-067098	0.286436	0.057	0.012	3.46e-29	[Uniprot/Swissprot]|e-value:2e-146|sp|P53798|FDFT_MOUSE|Squalene synthase OS=Mus musculus OX=10090 GN=Fdft1 PE=1 SV=2||[RefSeqProtSlim]|e-value:3e-152|XP_035659598.1|squalene synthase-like [Branchiostoma floridae]	#N/A		XLOC-004654	0.185724	0.087	0.053	1.4e-08	[Uniprot/Swissprot]|e-value:2e-123|sp|Q9LDU6|ST7R_ARATH|7-dehydrocholesterol reductase OS=Arabidopsis thaliana OX=3702 GN=DWF5 PE=1 SV=1||[RefSeqProtSlim]|e-value:9e-176|XP_012945181.1|7-dehydrocholesterol reductase [Aplysia californica]	#N/A
XLOC-011933	0.234665	0.37	0.239	3.52e-29	[Uniprot/Swissprot]|e-value:0,0|sp|P62716|PP2AB_RAT|Serine/threonine-protein phosphatase 2A catalytic subunit beta isoform OS=Rattus norvegicus OX=10116 GN=Ppp2cb PE=2 SV=1||[RefSeqProtSlim]|e-value:0,0|XP_011445935.1|serine/threonine-protein phosphatase 2A catalytic subunit beta isoform [Crassostrea gigas]	#N/A		XLOC-028356	0.0858889	0.025	0.009	1.41e-08	[Uniprot/Swissprot]|e-value:2e-176|sp|Q14692|BMS1_HUMAN|Ribosome biogenesis protein BMS1 homolog OS=Homo sapiens OX=9606 GN=BMS1 PE=1 SV=1||[RefSeqProtSlim]|e-value:0,0|XP_023805268.1|ribosome biogenesis protein BMS1 homolog [Oryzias latipes]	#N/A
XLOC-026930	0.343066	0.209	0.117	3.94e-29	[Uniprot/Swissprot]|no similarity||[RefSeqProtSlim]|no similarity	#N/A		XLOC-027488	0.11615	0.054	0.028	1.51e-08	[Uniprot/Swissprot]|e-value:5e-142|sp|Q91X78|ERLN1_MOUSE|Erlin-1 OS=Mus musculus OX=10090 GN=Erlin1 PE=1 SV=2||[RefSeqProtSlim]|e-value:2e-157|CAC9653984.1|Ofus.G101605 [Owenia fusiformis]	#N/A
XLOC-045128	0.273814	0.073	0.021	4.28e-29	[Uniprot/Swissprot]|e-value:0,0|sp|Q92616|GCN1_HUMAN|eIF-2-alpha kinase activator GCN1 OS=Homo sapiens OX=9606 GN=GCN1 PE=1 SV=6||[RefSeqProtSlim]|e-value:0,0|CAC9556518.1|Ofus.G042936 [Owenia fusiformis]	#N/A		XLOC-016961	0.114196	0.028	0.01	1.61e-08	[Uniprot/Swissprot]|no similarity||[RefSeqProtSlim]|no similarity	#N/A
XLOC-067869	0.382481	0.103	0.04	4.38e-29	[Uniprot/Swissprot]|e-value:0,0|sp|Q2KJI2|STT3A_BOVIN|Dolichyl-diphosphooligosaccharide--protein glycosyltransferase subunit STT3A OS=Bos taurus OX=9913 GN=STT3A PE=2 SV=1||[RefSeqProtSlim]|e-value:0,0|XP_011434154.1|dolichyl-diphosphooligosaccharide--protein glycosyltransferase subunit STT3A [Crassostrea gigas]	#N/A		XLOC-058985	0.135728	0.052	0.027	1.64e-08	[Uniprot/Swissprot]|e-value:0,0|sp|Q6DEL2|CLPT1_DANRE|Cleft lip and palate transmembrane protein 1 homolog OS=Danio rerio OX=7955 GN=clptm1 PE=2 SV=1||[RefSeqProtSlim]|e-value:0,0|VDI61560.1|Hypothetical predicted protein [Mytilus galloprovincialis]	#N/A
XLOC-020316	0.431693	0.043	0.006	4.82e-29	[Uniprot/Swissprot]|no similarity||[RefSeqProtSlim]|no similarity	#N/A		XLOC-040248	0.13862	0.08	0.048	1.67e-08	[Uniprot/Swissprot]|no similarity||[RefSeqProtSlim]|no similarity	#N/A
XLOC-004304	0.230785	0.362	0.232	5.05e-29	[Uniprot/Swissprot]|e-value:8e-144|sp|Q5ZL33|STRAP_CHICK|Serine-threonine kinase receptor-associated protein OS=Gallus gallus OX=9031 GN=STRAP PE=2 SV=2||[RefSeqProtSlim]|e-value:6e-171|XP_034332829.1|serine-threonine kinase receptor-associated protein [Crassostrea gigas]	#N/A		XLOC-054030	0.0944751	0.023	0.008	1.7e-08	[Uniprot/Swissprot]|e-value:4e-15|sp|Q29RM5|FEM1A_BOVIN|Protein fem-1 homolog A OS=Bos taurus OX=9913 GN=FEM1A PE=2 SV=1||[RefSeqProtSlim]|e-value:1e-19|XP_034317123.1|uncharacterized protein LOC117686323 isoform X2 [Crassostrea gigas]	#N/A
XLOC-001379	0.319597	0.467	0.328	5.93e-29	[Uniprot/Swissprot]|e-value:6e-18|sp|Q02372|NDUB8_BOVIN|NADH dehydrogenase [ubiquinone] 1 beta subcomplex subunit 8, mitochondrial OS=Bos taurus OX=9913 GN=NDUFB8 PE=1 SV=1||[RefSeqProtSlim]|e-value:3e-40|CAC9494281.1|Ofus.G021072 [Owenia fusiformis]	#N/A		XLOC-012125	0.476153	0.046	0.022	1.73e-08	[Uniprot/Swissprot]|no similarity||[RefSeqProtSlim]|no similarity	#N/A
XLOC-045336	0.837341	0.341	0.235	6.59e-29	[Uniprot/Swissprot]|e-value:0,0|sp|P24733|MYS_ARGIR|Myosin heavy chain, striated muscle OS=Argopecten irradians OX=31199 PE=1 SV=1||[RefSeqProtSlim]|e-value:0,0|CAD5122920.1|DgyrCDS11319 [Dimorphilus gyrociliatus]	st-mhc		XLOC-058974	0.129135	0.091	0.057	1.75e-08	[Uniprot/Swissprot]|e-value:5e-26|sp|Q9VYI3|RM49_DROME|Probable 39S ribosomal protein L49, mitochondrial OS=Drosophila melanogaster OX=7227 GN=mRpL49 PE=3 SV=1||[RefSeqProtSlim]|e-value:2e-37|XP_025104479.1|39S ribosomal protein L49, mitochondrial-like [Pomacea canaliculata]	#N/A
XLOC-041867	0.247739	0.1	0.037	6.82e-29	[Uniprot/Swissprot]|e-value:7e-53|sp|Q9D7X8|GGCT_MOUSE|Gamma-glutamylcyclotransferase OS=Mus musculus OX=10090 GN=Ggct PE=1 SV=1||[RefSeqProtSlim]|e-value:2e-52|BAB25854.1|unnamed protein product [Mus musculus]	#N/A		XLOC-066770	0.101542	0.029	0.011	1.77e-08	[Uniprot/Swissprot]|e-value:0,0|sp|D7REX8|UN45B_XENTR|Protein unc-45 homolog B OS=Xenopus tropicalis OX=8364 GN=unc45b PE=1 SV=1||[RefSeqProtSlim]|e-value:0,0|CAC9672490.1|Ofus.G211030 [Owenia fusiformis]	#N/A
XLOC-027947	0.258866	0.532	0.38	6.87e-29	[Uniprot/Swissprot]|e-value:3e-34|sp|Q24251|ATP5H_DROME|ATP synthase subunit d, mitochondrial OS=Drosophila melanogaster OX=7227 GN=ATPsynD PE=2 SV=2||[RefSeqProtSlim]|e-value:5e-55|AOR07074.1|mitochondrial ATP synthase subunit d precursor [Mesenchytraeus solifugus]	#N/A		XLOC-052381	0.115153	0.081	0.049	1.79e-08	[Uniprot/Swissprot]|e-value:0,0|sp|Q9VU68|WDR1_DROME|Actin-interacting protein 1 OS=Drosophila melanogaster OX=7227 GN=flr PE=2 SV=1||[RefSeqProtSlim]|e-value:0,0|CAC9480583.1|Ofus.G013658 [Owenia fusiformis]	#N/A
XLOC-047356	0.255089	0.03	0.001	7.95e-29	[Uniprot/Swissprot]|no similarity||[RefSeqProtSlim]|no similarity	#N/A		XLOC-017201	0.419236	0.11	0.073	1.79e-08	[Uniprot/Swissprot]|e-value:6e-45|sp|Q80T79|CSMD3_MOUSE|CUB and sushi domain-containing protein 3 OS=Mus musculus OX=10090 GN=Csmd3 PE=1 SV=3||[RefSeqProtSlim]|e-value:9e-99|AAL40415.1|endonuclease/reverse transcriptase [Branchiostoma floridae]	#N/A
XLOC-067103	0.271609	0.374	0.244	8e-29	[Uniprot/Swissprot]|e-value:1e-13|sp|A8XZB0|ATIF2_CAEBR|ATPase inhibitor mai-2, mitochondrial OS=Caenorhabditis briggsae OX=6238 GN=mai-2 PE=3 SV=1||[RefSeqProtSlim]|e-value:4e-16|XP_025090869.1|ATPase inhibitor mai-2, mitochondrial-like isoform X1 [Pomacea canaliculata]	#N/A		XLOC-050515	0.179757	0.124	0.084	1.91e-08	[Uniprot/Swissprot]|e-value:0,0|sp|O88487|DC1I2_MOUSE|Cytoplasmic dynein 1 intermediate chain 2 OS=Mus musculus OX=10090 GN=Dync1i2 PE=1 SV=1||[RefSeqProtSlim]|e-value:0,0|CAC9573217.1|Ofus.G053102 [Owenia fusiformis]	#N/A
XLOC-050845	0.64464	0.122	0.053	8.95e-29	[Uniprot/Swissprot]|e-value:1e-25|sp|Q9NR16|C163B_HUMAN|Scavenger receptor cysteine-rich type 1 protein M160 OS=Homo sapiens OX=9606 GN=CD163L1 PE=1 SV=2||[RefSeqProtSlim]|e-value:1e-31|XP_035657356.1|scavenger receptor cysteine-rich domain-containing group B protein-like [Branchiostoma floridae]	#N/A		XLOC-055562	0.10846	0.076	0.045	1.98e-08	[Uniprot/Swissprot]|e-value:4e-47|sp|Q5R4W3|DPOE3_PONAB|DNA polymerase epsilon subunit 3 OS=Pongo abelii OX=9601 GN=POLE3 PE=2 SV=1||[RefSeqProtSlim]|e-value:1e-49|XP_021355001.1|DNA polymerase epsilon subunit 3-like [Mizuhopecten yessoensis]	#N/A
XLOC-059842	0.25399	0.124	0.053	8.98e-29	[Uniprot/Swissprot]|e-value:3e-103|sp|Q5RBN9|TAD2B_PONAB|Transcriptional adapter 2-beta OS=Pongo abelii OX=9601 GN=TADA2B PE=2 SV=1||[RefSeqProtSlim]|e-value:5e-139|VDI21763.1|transcriptional adapter 2-beta [Mytilus galloprovincialis]	#N/A		XLOC-051339	0.127001	0.868	0.834	2.15e-08	[Uniprot/Swissprot]|e-value:2e-79|sp|Q95WA0|RL26_LITLI|60S ribosomal protein L26 OS=Littorina littorea OX=31216 GN=RPL26 PE=2 SV=1||[RefSeqProtSlim]|e-value:2e-83|XP_021355997.1|60S ribosomal protein L26-like [Mizuhopecten yessoensis]	#N/A
XLOC-000068	0.290486	0.099	0.037	9.01e-29	[Uniprot/Swissprot]|e-value:9e-70|sp|Q8U3Y2|GYAR_PYRFU|Glyoxylate reductase OS=Pyrococcus furiosus (strain ATCC 43587 / DSM 3638 / JCM 8422 / Vc1) OX=186497 GN=gyaR PE=1 SV=1||[RefSeqProtSlim]|e-value:2e-99|CAC9597197.1|Ofus.G063143, partial [Owenia fusiformis]	#N/A		XLOC-025050	0.117264	0.094	0.058	2.16e-08	[Uniprot/Swissprot]|e-value:0,0|sp|P81601|ADHL_GADMO|Alcohol dehydrogenase class-3 chain L OS=Gadus morhua OX=8049 PE=1 SV=1||[RefSeqProtSlim]|e-value:0,0|CAC9656118.1|Ofus.G102108 [Owenia fusiformis]	#N/A
XLOC-024919	0.306644	0.134	0.06	9.64e-29	[Uniprot/Swissprot]|e-value:1e-96|sp|Q2HJ54|PIPNA_BOVIN|Phosphatidylinositol transfer protein alpha isoform OS=Bos taurus OX=9913 GN=PITPNA PE=1 SV=3||[RefSeqProtSlim]|e-value:1e-127|XP_034338747.1|phosphatidylinositol transfer protein alpha isoform isoform X2 [Crassostrea gigas]	#N/A		XLOC-041749	0.165776	0.108	0.07	2.23e-08	[Uniprot/Swissprot]|e-value:0,0|sp|Q5F428|EIF3L_CHICK|Eukaryotic translation initiation factor 3 subunit L OS=Gallus gallus OX=9031 GN=EIF3L PE=2 SV=1||[RefSeqProtSlim]|e-value:0,0|CAC9668835.1|Ofus.G161615 [Owenia fusiformis]	#N/A
XLOC-009179	0.448032	0.192	0.103	1.01e-28	[Uniprot/Swissprot]|e-value:1e-68|sp|A1ZA47|ZASP_DROME|PDZ and LIM domain protein Zasp OS=Drosophila melanogaster OX=7227 GN=Zasp52 PE=1 SV=2||[RefSeqProtSlim]|e-value:2e-88|CAC9668792.1|Ofus.G161552 [Owenia fusiformis]	zasp		XLOC-004109	0.130247	0.106	0.069	2.25e-08	[Uniprot/Swissprot]|e-value:2e-16|sp|Q6P161|RM54_HUMAN|39S ribosomal protein L54, mitochondrial OS=Homo sapiens OX=9606 GN=MRPL54 PE=1 SV=1||[RefSeqProtSlim]|e-value:2e-26|XP_005094069.1|39S ribosomal protein L54, mitochondrial [Aplysia californica]	#N/A
XLOC-049645	0.328692	0.029	0	1.09e-28	[Uniprot/Swissprot]|no similarity||[RefSeqProtSlim]|no similarity	#N/A		XLOC-058592	0.189054	0.115	0.076	2.27e-08	[Uniprot/Swissprot]|e-value:2e-45|sp|O14084|IMT1_SCHPO|Inositol phosphoceramide mannosyltransferase 1 OS=Schizosaccharomyces pombe (strain 972 / ATCC 24843) OX=284812 GN=imt1 PE=3 SV=2||[RefSeqProtSlim]|e-value:1e-41|VDH93764.1|Hypothetical predicted protein [Mytilus galloprovincialis]	#N/A
XLOC-003204	0.52916	0.066	0.017	1.25e-28	[Uniprot/Swissprot]|e-value:7e-103|sp|P82198|BGH3_MOUSE|Transforming growth factor-beta-induced protein ig-h3 OS=Mus musculus OX=10090 GN=Tgfbi PE=1 SV=1||[RefSeqProtSlim]|e-value:5e-135|CAC9523142.1|Ofus.G031225 [Owenia fusiformis]	#N/A		XLOC-004940	0.198969	0.23	0.175	2.3e-08	[Uniprot/Swissprot]|e-value:0,0|sp|P54814|PRS8_MANSE|26S proteasome regulatory subunit 8 OS=Manduca sexta OX=7130 PE=2 SV=1||[RefSeqProtSlim]|e-value:0,0|XP_011435912.1|26S proteasome regulatory subunit 8 [Crassostrea gigas]	#N/A
XLOC-064275	0.336884	0.393	0.264	1.35e-28	[Uniprot/Swissprot]|e-value:6e-66|sp|P25169|AT1B1_ARTSF|Sodium/potassium-transporting ATPase subunit beta OS=Artemia franciscana OX=6661 PE=2 SV=1||[RefSeqProtSlim]|e-value:4e-76|XP_011434772.2|probable sodium/potassium-transporting ATPase subunit beta-3 [Crassostrea gigas]	#N/A		XLOC-005920	0.0434391	0.007	0	2.32e-08	[Uniprot/Swissprot]|no similarity||[RefSeqProtSlim]|no similarity	#N/A
XLOC-004999	0.301213	0.194	0.104	1.53e-28	[Uniprot/Swissprot]|e-value:0,0|sp|Q7ZU99|TERA_DANRE|Transitional endoplasmic reticulum ATPase OS=Danio rerio OX=7955 GN=vcp PE=1 SV=1||[RefSeqProtSlim]|e-value:0,0|XP_034314513.1|transitional endoplasmic reticulum ATPase [Crassostrea gigas]	#N/A		XLOC-062372	0.0495318	0.007	0	2.32e-08	[Uniprot/Swissprot]|no similarity||[RefSeqProtSlim]|no similarity	#N/A
XLOC-006212	0.257747	0.055	0.012	2.11e-28	[Uniprot/Swissprot]|no similarity||[RefSeqProtSlim]|no similarity	#N/A		XLOC-001622	0.0740272	0.024	0.009	2.38e-08	[Uniprot/Swissprot]|e-value:1e-102|sp|O88736|DHB7_MOUSE|3-keto-steroid reductase/17-beta-hydroxysteroid dehydrogenase 7 OS=Mus musculus OX=10090 GN=Hsd17b7 PE=1 SV=1||[RefSeqProtSlim]|e-value:1e-106|XP_005099395.1|3-keto-steroid reductase/17-beta-hydroxysteroid dehydrogenase 7 [Aplysia californica]	#N/A
XLOC-004621	0.269227	0.114	0.047	2.7e-28	[Uniprot/Swissprot]|e-value:0,0|sp|P53618|COPB_HUMAN|Coatomer subunit beta OS=Homo sapiens OX=9606 GN=COPB1 PE=1 SV=3||[RefSeqProtSlim]|e-value:0,0|QOW64960.1|hypothetical protein [Lymnaea stagnalis]	#N/A		XLOC-040289	0.168601	0.102	0.065	2.6e-08	[Uniprot/Swissprot]|e-value:6e-139|sp|O60884|DNJA2_HUMAN|DnaJ homolog subfamily A member 2 OS=Homo sapiens OX=9606 GN=DNAJA2 PE=1 SV=1||[RefSeqProtSlim]|e-value:1e-173|XP_025115187.1|dnaJ homolog subfamily A member 2-like [Pomacea canaliculata]	#N/A
XLOC-041433	0.382139	0.12	0.051	2.93e-28	[Uniprot/Swissprot]|e-value:4e-133|sp|Q9ET77|JPH3_MOUSE|Junctophilin-3 OS=Mus musculus OX=10090 GN=Jph3 PE=1 SV=1||[RefSeqProtSlim]|e-value:0,0|XP_035827470.1|junctophilin-1 isoform X2 [Aplysia californica]	#N/A		XLOC-062438	0.113729	0.077	0.046	2.77e-08	[Uniprot/Swissprot]|e-value:6e-52|sp|Q6P877|ADRM1_XENTR|Proteasomal ubiquitin receptor ADRM1 OS=Xenopus tropicalis OX=8364 GN=adrm1 PE=2 SV=1||[RefSeqProtSlim]|e-value:1e-114|UCK81618.1|proteasomal ubiquitin receptor ADRM1 [Arenicola marina]	#N/A
XLOC-012281	0.367217	0.157	0.077	3.01e-28	[Uniprot/Swissprot]|e-value:0,0|sp|B0LPN4|RYR2_RAT|Ryanodine receptor 2 OS=Rattus norvegicus OX=10116 GN=Ryr2 PE=1 SV=2||[RefSeqProtSlim]|e-value:0,0|XP_006569107.1|ryanodine receptor isoform X6 [Apis mellifera]	#N/A		XLOC-017776	0.114423	0.053	0.028	2.88e-08	[Uniprot/Swissprot]|e-value:9e-165|sp|P22292|M2OM_BOVIN|Mitochondrial 2-oxoglutarate/malate carrier protein OS=Bos taurus OX=9913 GN=SLC25A11 PE=1 SV=3||[RefSeqProtSlim]|e-value:7e-173|XP_035697100.1|mitochondrial 2-oxoglutarate/malate carrier protein-like [Branchiostoma floridae]	#N/A
XLOC-039418	0.20975	0.115	0.047	3.23e-28	[Uniprot/Swissprot]|e-value:4e-155|sp|A7YY75|SEH1_BOVIN|Nucleoporin SEH1 OS=Bos taurus OX=9913 GN=SEH1L PE=2 SV=1||[RefSeqProtSlim]|e-value:1e-159|XP_035692786.1|nucleoporin SEH1-like [Branchiostoma floridae]	#N/A		XLOC-051744	0.412734	0.059	0.033	2.91e-08	[Uniprot/Swissprot]|e-value:1e-56|sp|P49947|FRIM_SALSA|Ferritin, middle subunit OS=Salmo salar OX=8030 PE=2 SV=1||[RefSeqProtSlim]|e-value:2e-57|XP_023813547.1|ferritin, middle subunit isoform X1 [Oryzias latipes]	#N/A
XLOC-001407	0.307663	0.104	0.041	3.43e-28	[Uniprot/Swissprot]|e-value:0,0|sp|Q9NVP1|DDX18_HUMAN|ATP-dependent RNA helicase DDX18 OS=Homo sapiens OX=9606 GN=DDX18 PE=1 SV=2||[RefSeqProtSlim]|e-value:0,0|CAC9513029.1|Ofus.G024755 [Owenia fusiformis]	#N/A		XLOC-026512	0.218365	0.058	0.032	2.97e-08	[Uniprot/Swissprot]|e-value:8e-161|sp|Q9VAF5|CAD99_DROME|Cadherin-99C OS=Drosophila melanogaster OX=7227 GN=Cad99C PE=1 SV=2||[RefSeqProtSlim]|e-value:0,0|CAD5125791.1|DgyrCDS14002 [Dimorphilus gyrociliatus]	#N/A
XLOC-036989	0.317723	0.101	0.039	3.44e-28	[Uniprot/Swissprot]|e-value:1e-57|sp|Q95LU3|FBCD1_MACFA|Fibrinogen C domain-containing protein 1 OS=Macaca fascicularis OX=9541 GN=FIBCD1 PE=2 SV=1||[RefSeqProtSlim]|e-value:9e-66|XP_019643623.1|PREDICTED: microfibril-associated glycoprotein 4-like [Branchiostoma belcheri]	#N/A		XLOC-020997	0.213174	0.103	0.068	3.02e-08	[Uniprot/Swissprot]|no similarity||[RefSeqProtSlim]|no similarity	#N/A
XLOC-018601	0.384706	0.106	0.042	4.24e-28	[Uniprot/Swissprot]|e-value:1e-12|sp|Q6GMK7|SH3L2_DANRE|SH3 domain-binding glutamic acid-rich-like protein 2 OS=Danio rerio OX=7955 GN=sh3bgrl2 PE=3 SV=1||[RefSeqProtSlim]|e-value:3e-26|CAC9668178.1|Ofus.G16327 [Owenia fusiformis]	#N/A		XLOC-020059	0.123406	0.034	0.014	3.09e-08	[Uniprot/Swissprot]|e-value:8e-155|sp|Q6P360|RN121_XENTR|RING finger protein 121 OS=Xenopus tropicalis OX=8364 GN=rnf121 PE=2 SV=1||[RefSeqProtSlim]|e-value:4e-165|XP_005096944.1|RING finger protein 121 [Aplysia californica]	#N/A
XLOC-004703	0.239407	0.166	0.083	4.99e-28	[Uniprot/Swissprot]|e-value:8e-42|sp|Q05519|SRS11_HUMAN|Serine/arginine-rich splicing factor 11 OS=Homo sapiens OX=9606 GN=SRSF11 PE=1 SV=1||[RefSeqProtSlim]|e-value:2e-45|XP_011485268.3|serine/arginine-rich splicing factor 11 isoform X8 [Oryzias latipes]	#N/A		XLOC-004362	0.172541	0.364	0.295	3.32e-08	[Uniprot/Swissprot]|e-value:0,0|sp|P26043|RADI_MOUSE|Radixin OS=Mus musculus OX=10090 GN=Rdx PE=1 SV=3||[RefSeqProtSlim]|e-value:0,0|CAC9506709.1|Ofus.G023520 [Owenia fusiformis]	#N/A
XLOC-061889	0.307822	0.067	0.018	5.54e-28	[Uniprot/Swissprot]|e-value:5e-25|sp|P13196|HEM1_HUMAN|5-aminolevulinate synthase, nonspecific, mitochondrial OS=Homo sapiens OX=9606 GN=ALAS1 PE=1 SV=2||[RefSeqProtSlim]|e-value:1e-28|CAC9485222.1|Ofus.G014743 [Owenia fusiformis]	#N/A		XLOC-065006	0.15723	0.036	0.016	3.36e-08	[Uniprot/Swissprot]|no similarity||[RefSeqProtSlim]|no similarity	#N/A
XLOC-024847	0.243024	0.137	0.063	5.92e-28	[Uniprot/Swissprot]|e-value:7e-52|sp|P43487|RANG_HUMAN|Ran-specific GTPase-activating protein OS=Homo sapiens OX=9606 GN=RANBP1 PE=1 SV=1||[RefSeqProtSlim]|e-value:4e-59|OWF44342.1|Ran-specific GTPase-activating protein [Mizuhopecten yessoensis]	#N/A		XLOC-018654	0.101068	0.043	0.021	3.55e-08	[Uniprot/Swissprot]|e-value:2e-61|sp|Q08DM8|TSN_BOVIN|Translin OS=Bos taurus OX=9913 GN=TSN PE=2 SV=1||[RefSeqProtSlim]|e-value:4e-65|XP_004081480.1|translin [Oryzias latipes]	#N/A
XLOC-011927	0.32595	0.101	0.039	6.14e-28	[Uniprot/Swissprot]|e-value:0,0|sp|Q5F418|PSMD1_CHICK|26S proteasome non-ATPase regulatory subunit 1 OS=Gallus gallus OX=9031 GN=PSMD1 PE=2 SV=1||[RefSeqProtSlim]|e-value:0,0|UCK81611.1|26S proteasome non-ATPase regulatory subunit 1 [Arenicola marina]	#N/A		XLOC-064273	0.139686	0.044	0.022	3.65e-08	[Uniprot/Swissprot]|e-value:0,0|sp|Q9JLA3|UGGG1_RAT|UDP-glucose:glycoprotein glucosyltransferase 1 OS=Rattus norvegicus OX=10116 GN=Uggt1 PE=1 SV=2||[RefSeqProtSlim]|e-value:0,0|CAC9662733.1|Ofus.G12420 [Owenia fusiformis]	#N/A
XLOC-046376	0.324358	0.267	0.161	6.7e-28	[Uniprot/Swissprot]|e-value:5e-63|sp|Q0E908|HIL_DROME|Hillarin OS=Drosophila melanogaster OX=7227 GN=Hil PE=1 SV=1||[RefSeqProtSlim]|e-value:2e-170|CAC9472729.1|Ofus.G012800, partial [Owenia fusiformis]	#N/A		XLOC-004464	0.251784	0.045	0.022	3.91e-08	[Uniprot/Swissprot]|e-value:0,0|sp|A1KZ92|PXDNL_HUMAN|Peroxidasin-like protein OS=Homo sapiens OX=9606 GN=PXDNL PE=1 SV=3||[RefSeqProtSlim]|e-value:0,0|VDI54240.1|peroxidase [Mytilus galloprovincialis]	#N/A
XLOC-022957	0.361808	0.056	0.012	8.09e-28	[Uniprot/Swissprot]|no similarity||[RefSeqProtSlim]|no similarity	#N/A		XLOC-011573	0.130974	0.804	0.755	4.02e-08	[Uniprot/Swissprot]|e-value:9e-43|sp|Q29361|RL35_PIG|60S ribosomal protein L35 OS=Sus scrofa OX=9823 GN=RPL35 PE=1 SV=3||[RefSeqProtSlim]|e-value:4e-44|ABY27350.1|ribosomal protein L35, partial [Crassostrea gigas]	#N/A
XLOC-036520	0.468301	0.12	0.053	9.03e-28	[Uniprot/Swissprot]|e-value:0,0|sp|Q9MZ34|SC6A6_BOVIN|Sodium- and chloride-dependent taurine transporter OS=Bos taurus OX=9913 GN=SLC6A6 PE=2 SV=1||[RefSeqProtSlim]|e-value:0,0|CAC9480504.1|Ofus.G013655 [Owenia fusiformis]	#N/A		XLOC-058247	0.10335	0.026	0.01	4.06e-08	[Uniprot/Swissprot]|e-value:0,0|sp|Q8BU30|SYIC_MOUSE|Isoleucine--tRNA ligase, cytoplasmic OS=Mus musculus OX=10090 GN=Iars1 PE=1 SV=2||[RefSeqProtSlim]|e-value:0,0|CAC9469527.1|Ofus.G012245 [Owenia fusiformis]	#N/A
XLOC-041792	0.214471	0.047	0.008	9.19e-28	[Uniprot/Swissprot]|no similarity||[RefSeqProtSlim]|no similarity	#N/A		XLOC-027664	0.171288	0.049	0.025	4.06e-08	[Uniprot/Swissprot]|e-value:0,0|sp|O60763|USO1_HUMAN|General vesicular transport factor p115 OS=Homo sapiens OX=9606 GN=USO1 PE=1 SV=2||[RefSeqProtSlim]|e-value:0,0|XP_005090245.1|general vesicular transport factor p115 [Aplysia californica]	#N/A
XLOC-026980	0.249539	0.16	0.079	1.24e-27	[Uniprot/Swissprot]|e-value:6e-41|sp|Q5D016|PFD1_DANRE|Prefoldin subunit 1 OS=Danio rerio OX=7955 GN=pfdn1 PE=2 SV=1||[RefSeqProtSlim]|e-value:1e-52|XP_011423835.1|prefoldin subunit 1 [Crassostrea gigas]	#N/A		XLOC-037952	0.173743	0.071	0.041	4.14e-08	[Uniprot/Swissprot]|e-value:0,0|sp|Q8TAQ2|SMRC2_HUMAN|SWI/SNF complex subunit SMARCC2 OS=Homo sapiens OX=9606 GN=SMARCC2 PE=1 SV=1||[RefSeqProtSlim]|e-value:0,0|CAC9567416.1|Ofus.G051902, partial [Owenia fusiformis]	#N/A
XLOC-013240	0.25861	0.145	0.069	1.24e-27	[Uniprot/Swissprot]|e-value:1e-144|sp|P55735|SEC13_HUMAN|Protein SEC13 homolog OS=Homo sapiens OX=9606 GN=SEC13 PE=1 SV=3||[RefSeqProtSlim]|e-value:8e-154|CAC9455120.1|Ofus.G01974 [Owenia fusiformis]	#N/A		XLOC-046097	0.266477	0.15	0.106	4.15e-08	[Uniprot/Swissprot]|e-value:0,0|sp|Q8BHY3|ANO1_MOUSE|Anoctamin-1 OS=Mus musculus OX=10090 GN=Ano1 PE=1 SV=2||[RefSeqProtSlim]|e-value:0,0|CAD5125052.1|DgyrCDS13295 [Dimorphilus gyrociliatus]	#N/A
XLOC-059363	0.249529	0.227	0.128	1.26e-27	[RefSeqProtSlim]|e-value:0,005|VDI16476.1|Hypothetical predicted protein [Mytilus galloprovincialis]||[Uniprot/Swissprot]|no similarity	#N/A		XLOC-054911	0.13718	0.215	0.16	4.45e-08	[Uniprot/Swissprot]|e-value:4e-25|sp|Q3TLH4|PRC2C_MOUSE|Protein PRRC2C OS=Mus musculus OX=10090 GN=Prrc2c PE=1 SV=3||[RefSeqProtSlim]|e-value:6e-36|CAC9617003.1|Ofus.G08649 [Owenia fusiformis]	#N/A
XLOC-005521	0.214983	0.054	0.011	1.29e-27	[Uniprot/Swissprot]|e-value:0,0|sp|P40939|ECHA_HUMAN|Trifunctional enzyme subunit alpha, mitochondrial OS=Homo sapiens OX=9606 GN=HADHA PE=1 SV=2||[RefSeqProtSlim]|e-value:0,0|XP_025111168.1|trifunctional enzyme subunit alpha, mitochondrial-like [Pomacea canaliculata]	#N/A		XLOC-059732	0.120046	0.876	0.849	4.93e-08	[Uniprot/Swissprot]|e-value:4e-77|sp|P62979|RS27A_HUMAN|Ubiquitin-40S ribosomal protein S27a OS=Homo sapiens OX=9606 GN=RPS27A PE=1 SV=2||[RefSeqProtSlim]|e-value:2e-79|XP_025105320.1|ubiquitin-40S ribosomal protein S27a isoform X1 [Pomacea canaliculata]	#N/A
XLOC-011932	0.267543	0.08	0.027	1.61e-27	[Uniprot/Swissprot]|e-value:8e-117|sp|Q28DS0|SAE1_XENTR|SUMO-activating enzyme subunit 1 OS=Xenopus tropicalis OX=8364 GN=sae1 PE=2 SV=1||[RefSeqProtSlim]|e-value:9e-133|CAC9641382.1|Ofus.G092698 [Owenia fusiformis]	#N/A		XLOC-013298	0.122839	0.19	0.139	4.94e-08	[Uniprot/Swissprot]|e-value:9e-09|sp|Q6AX41|MC25A_XENLA|MICOS complex subunit mic25-a OS=Xenopus laevis OX=8355 GN=chchd6-a PE=2 SV=2||[RefSeqProtSlim]|e-value:1e-25|CAC9455399.1|Ofus.G01996 [Owenia fusiformis]	#N/A
XLOC-055922	0.218764	0.82	0.688	2.37e-27	[Uniprot/Swissprot]|e-value:4e-130|sp|O57592|RL7A_TAKRU|60S ribosomal protein L7a OS=Takifugu rubripes OX=31033 GN=rpl7a PE=3 SV=3||[RefSeqProtSlim]|e-value:4e-138|ABW23163.1|ribosomal protein rpl7a, partial [Arenicola marina]	#N/A		XLOC-055561	0.15762	0.142	0.099	5.04e-08	[Uniprot/Swissprot]|e-value:8e-104|sp|Q5ZJW4|SC22B_CHICK|Vesicle-trafficking protein SEC22b OS=Gallus gallus OX=9031 GN=SEC22B PE=2 SV=1||[RefSeqProtSlim]|e-value:5e-113|XP_019643479.1|PREDICTED: vesicle-trafficking protein SEC22b-B-like [Branchiostoma belcheri]	#N/A
XLOC-059213	0.287297	0.208	0.115	2.45e-27	[Uniprot/Swissprot]|e-value:0,0|sp|Q6Q7J2|GDIB_PIG|Rab GDP dissociation inhibitor beta OS=Sus scrofa OX=9823 GN=GDI2 PE=2 SV=1||[RefSeqProtSlim]|e-value:0,0|CAC9483593.1|Ofus.G014202 [Owenia fusiformis]	#N/A		XLOC-026980	0.14759	0.16	0.113	5.06e-08	[Uniprot/Swissprot]|e-value:6e-41|sp|Q5D016|PFD1_DANRE|Prefoldin subunit 1 OS=Danio rerio OX=7955 GN=pfdn1 PE=2 SV=1||[RefSeqProtSlim]|e-value:1e-52|XP_011423835.1|prefoldin subunit 1 [Crassostrea gigas]	#N/A
XLOC-000654	0.254596	0.089	0.032	2.74e-27	[Uniprot/Swissprot]|e-value:0,0|sp|Q9VWH4|IDH3A_DROME|Probable isocitrate dehydrogenase [NAD] subunit alpha, mitochondrial OS=Drosophila melanogaster OX=7227 GN=Idh3a PE=2 SV=1||[RefSeqProtSlim]|e-value:0,0|CAD5124292.1|DgyrCDS12582 [Dimorphilus gyrociliatus]	#N/A		XLOC-026335	0.112349	0.137	0.094	5.07e-08	[Uniprot/Swissprot]|e-value:4e-19|sp|P51673|RABP2_RAT|Cellular retinoic acid-binding protein 2 OS=Rattus norvegicus OX=10116 GN=Crabp2 PE=2 SV=2||[RefSeqProtSlim]|e-value:5e-26|CAC9536631.1|Ofus.G033207 [Owenia fusiformis]	#N/A
XLOC-025372	0.273996	0.259	0.153	2.81e-27	[Uniprot/Swissprot]|e-value:7e-105|sp|Q9CYI4|LUC7L_MOUSE|Putative RNA-binding protein Luc7-like 1 OS=Mus musculus OX=10090 GN=Luc7l PE=1 SV=2||[RefSeqProtSlim]|e-value:6e-132|XP_011442384.2|putative RNA-binding protein Luc7-like 1 isoform X2 [Crassostrea gigas]	#N/A		XLOC-000658	0.152859	0.038	0.018	5.21e-08	[Uniprot/Swissprot]|e-value:5e-11|sp|Q6PDZ2|TAF1C_MOUSE|TATA box-binding protein-associated factor RNA polymerase I subunit C OS=Mus musculus OX=10090 GN=Taf1c PE=1 SV=1||[RefSeqProtSlim]|e-value:8e-31|XP_011426248.2|uncharacterized protein LOC105327453 [Crassostrea gigas]	#N/A
XLOC-027793	0.264285	0.346	0.223	2.89e-27	[Uniprot/Swissprot]|e-value:0,014|sp|Q46C04|DNLI1_METBF|DNA ligase 1 OS=Methanosarcina barkeri (strain Fusaro / DSM 804) OX=269797 GN=lig1 PE=3 SV=1||[RefSeqProtSlim]|e-value:0,062|NP_001334003.1|rho GTPase-activating protein 45 isoform 3 [Mus musculus]	#N/A		XLOC-057898	0.0513606	0.006	0	5.25e-08	[RefSeqProtSlim]|e-value:6e-09|VDI53800.1|Hypothetical predicted protein [Mytilus galloprovincialis]||[Uniprot/Swissprot]|no similarity	#N/A
XLOC-027835	0.286434	0.565	0.422	3.08e-27	[Uniprot/Swissprot]|e-value:8e-32|sp|P14854|CX6B1_HUMAN|Cytochrome c oxidase subunit 6B1 OS=Homo sapiens OX=9606 GN=COX6B1 PE=1 SV=2||[RefSeqProtSlim]|e-value:4e-43|CAD5119696.1|DgyrCDS8288 [Dimorphilus gyrociliatus]	#N/A		XLOC-006134	0.119253	0.037	0.017	5.34e-08	[RefSeqProtSlim]|e-value:4e-51|VDH96421.1|Hypothetical predicted protein [Mytilus galloprovincialis]||[Uniprot/Swissprot]|no similarity	#N/A
XLOC-058590	0.348231	0.091	0.034	3.63e-27	[Uniprot/Swissprot]|e-value:4e-170|sp|Q0P4Y8|LMF2_XENTR|Lipase maturation factor 2 OS=Xenopus tropicalis OX=8364 GN=lmf2 PE=2 SV=1||[RefSeqProtSlim]|e-value:0,0|CAC9616438.1|Ofus.G08514 [Owenia fusiformis]	#N/A		XLOC-004583	0.12026	0.081	0.049	5.52e-08	[Uniprot/Swissprot]|e-value:3e-174|sp|Q58DW2|CGL_BOVIN|Cystathionine gamma-lyase OS=Bos taurus OX=9913 GN=CTH PE=2 SV=1||[RefSeqProtSlim]|e-value:0,0|CAC9565286.1|Ofus.G051289 [Owenia fusiformis]	#N/A
XLOC-015148	0.257914	0.064	0.017	3.95e-27	[Uniprot/Swissprot]|e-value:1e-56|sp|P48774|GSTM5_MOUSE|Glutathione S-transferase Mu 5 OS=Mus musculus OX=10090 GN=Gstm5 PE=1 SV=1||[RefSeqProtSlim]|e-value:1e-63|XP_025107274.1|LOW QUALITY PROTEIN: glutathione S-transferase Mu 2-like [Pomacea canaliculata]	#N/A		XLOC-022098	0.223466	0.089	0.056	5.53e-08	[RefSeqProtSlim]|e-value:6e-10|XP_023813862.1|uncharacterized protein LOC110014726 [Oryzias latipes]||[Uniprot/Swissprot]|no similarity	#N/A
XLOC-012842	0.296364	0.056	0.013	4.15e-27	[Uniprot/Swissprot]|e-value:6e-21|sp|P21329|RTJK_DROFU|RNA-directed DNA polymerase from mobile element jockey OS=Drosophila funebris OX=7221 GN=jockey\pol PE=1 SV=1||[RefSeqProtSlim]|e-value:6e-119|XP_005159209.1|uncharacterized protein si:dkey-242h9.3 isoform X1 [Danio rerio]	#N/A		XLOC-003997	0.158211	0.108	0.071	5.62e-08	[Uniprot/Swissprot]|e-value:8e-37|sp|Q66JD1|ATPF1_XENTR|ATP synthase mitochondrial F1 complex assembly factor 1 OS=Xenopus tropicalis OX=8364 GN=atpaf1 PE=2 SV=1||[RefSeqProtSlim]|e-value:6e-51|VDI68736.1|ATP synthase mitochondrial F1 complex assembly factor 1 [Mytilus galloprovincialis]	#N/A
XLOC-063921	0.294301	0.12	0.052	4.18e-27	[Uniprot/Swissprot]|e-value:0,0|sp|P56701|PSMD2_BOVIN|26S proteasome non-ATPase regulatory subunit 2 OS=Bos taurus OX=9913 GN=PSMD2 PE=1 SV=2||[RefSeqProtSlim]|e-value:0,0|CAC9622370.1|Ofus.G082278 [Owenia fusiformis]	#N/A		XLOC-010106	0.112718	0.043	0.021	5.69e-08	[Uniprot/Swissprot]|e-value:9e-137|sp|Q02790|FKBP4_HUMAN|Peptidyl-prolyl cis-trans isomerase FKBP4 OS=Homo sapiens OX=9606 GN=FKBP4 PE=1 SV=3||[RefSeqProtSlim]|e-value:2e-146|XP_021378090.1|peptidyl-prolyl cis-trans isomerase FKBP4-like isoform X1 [Mizuhopecten yessoensis]	#N/A
XLOC-026481	0.231348	0.121	0.052	4.65e-27	[Uniprot/Swissprot]|e-value:8e-45|sp|Q90673|PRLD1_CHICK|PRELI domain-containing protein 1, mitochondrial OS=Gallus gallus OX=9031 GN=PRELID1 PE=2 SV=1||[RefSeqProtSlim]|e-value:7e-56|XP_005106436.1|PRELI domain-containing protein 1, mitochondrial [Aplysia californica]	#N/A		XLOC-002714	0.121581	0.202	0.149	5.72e-08	[Uniprot/Swissprot]|e-value:1e-24|sp|A4D161|F221A_HUMAN|Protein FAM221A OS=Homo sapiens OX=9606 GN=FAM221A PE=1 SV=1||[RefSeqProtSlim]|e-value:3e-39|VDI68268.1|Hypothetical predicted protein [Mytilus galloprovincialis]	#N/A
XLOC-007931	0.322388	0.072	0.022	4.98e-27	[Uniprot/Swissprot]|no similarity||[RefSeqProtSlim]|no similarity	#N/A		XLOC-039125	0.130896	0.044	0.022	6.04e-08	[Uniprot/Swissprot]|e-value:1e-36|sp|B7Z0W9|OTOP_DROME|Proton channel OtopLc OS=Drosophila melanogaster OX=7227 GN=OtopLc PE=3 SV=2||[RefSeqProtSlim]|e-value:6e-91|CAD5123001.1|DgyrCDS11391 [Dimorphilus gyrociliatus]	#N/A
XLOC-026741	0.692829	0.277	0.179	5.59e-27	[Uniprot/Swissprot]|e-value:4e-32|sp|P15845|SM20_SCHMA|20 kDa calcium-binding protein OS=Schistosoma mansoni OX=6183 GN=SM20 PE=2 SV=2||[RefSeqProtSlim]|e-value:2e-50|CAD5123643.1|DgyrCDS11969 [Dimorphilus gyrociliatus]	#N/A		XLOC-022096	0.232584	0.107	0.07	6.11e-08	[Uniprot/Swissprot]|e-value:1e-12|sp|Q8TC21|ZN596_HUMAN|Zinc finger protein 596 OS=Homo sapiens OX=9606 GN=ZNF596 PE=1 SV=2||[RefSeqProtSlim]|e-value:4e-13|AAH92002.1|Zgc:113265 [Danio rerio]	#N/A
XLOC-012044	0.277439	0.173	0.089	5.6e-27	[Uniprot/Swissprot]|e-value:6e-48|sp|Q5RCP3|LSM8_PONAB|U6 snRNA-associated Sm-like protein LSm8 OS=Pongo abelii OX=9601 GN=LSM8 PE=3 SV=3||[RefSeqProtSlim]|e-value:2e-52|OWF41975.1|N-alpha-acetyltransferase 38, NatC auxiliary subunit [Mizuhopecten yessoensis]	#N/A		XLOC-039879	0.142849	0.103	0.067	6.46e-08	[Uniprot/Swissprot]|e-value:0,0|sp|P50309|G6PI_CRIGR|Glucose-6-phosphate isomerase OS=Cricetulus griseus OX=10029 GN=GPI PE=2 SV=1||[RefSeqProtSlim]|e-value:0,0|VDI72768.1|glucose-6-phosphate isomerase [Mytilus galloprovincialis]	#N/A
XLOC-004538	0.212886	0.937	0.862	5.92e-27	[Uniprot/Swissprot]|e-value:4e-50|sp|Q3T0B7|RS27L_BOVIN|40S ribosomal protein S27-like OS=Bos taurus OX=9913 GN=RPS27L PE=3 SV=3||[RefSeqProtSlim]|e-value:3e-55|CAC9665493.1|Ofus.G14129, partial [Owenia fusiformis]	#N/A		XLOC-002200	0.16746	0.36	0.292	6.51e-08	[Uniprot/Swissprot]|e-value:3e-164|sp|Q9Z2H5|E41L1_MOUSE|Band 4.1-like protein 1 OS=Mus musculus OX=10090 GN=Epb41l1 PE=1 SV=2||[RefSeqProtSlim]|e-value:0,0|AUG84435.1|cora [Platynereis dumerilii]	#N/A
XLOC-020201	0.242546	0.106	0.043	5.96e-27	[Uniprot/Swissprot]|e-value:2e-19|sp|Q2NL27|RT23_BOVIN|28S ribosomal protein S23, mitochondrial OS=Bos taurus OX=9913 GN=MRPS23 PE=1 SV=1||[RefSeqProtSlim]|e-value:9e-31|CAC9554783.1|Ofus.G042168, partial [Owenia fusiformis]	#N/A		XLOC-025477	0.191211	0.196	0.146	6.75e-08	[Uniprot/Swissprot]|e-value:3e-37|sp|C4N147|FABP1_DORPE|Sodium/calcium exchanger regulatory protein 1 OS=Doryteuthis pealeii OX=1051067 PE=1 SV=1||[RefSeqProtSlim]|e-value:3e-47|CAC9672727.1|Ofus.G22334 [Owenia fusiformis]	#N/A
XLOC-051780	0.283135	0.378	0.249	5.99e-27	[Uniprot/Swissprot]|e-value:2e-78|sp|Q0E908|HIL_DROME|Hillarin OS=Drosophila melanogaster OX=7227 GN=Hil PE=1 SV=1||[RefSeqProtSlim]|e-value:0,0|CAC9472729.1|Ofus.G012800, partial [Owenia fusiformis]	#N/A		XLOC-040078	0.167523	0.037	0.017	6.79e-08	[Uniprot/Swissprot]|e-value:2e-20|sp|Q9H0C5|BTBD1_HUMAN|BTB/POZ domain-containing protein 1 OS=Homo sapiens OX=9606 GN=BTBD1 PE=1 SV=1||[RefSeqProtSlim]|e-value:2e-26|CAC9556496.1|Ofus.G042888, partial [Owenia fusiformis]	#N/A
XLOC-065723	0.296738	0.043	0.006	6e-27	[Uniprot/Swissprot]|no similarity||[RefSeqProtSlim]|no similarity	#N/A		XLOC-028364	0.0634853	0.033	0.014	6.84e-08	[Uniprot/Swissprot]|no similarity||[RefSeqProtSlim]|no similarity	#N/A
XLOC-002292	0.234113	0.222	0.126	7.27e-27	[Uniprot/Swissprot]|e-value:5e-79|sp|Q5RCG9|PFD3_PONAB|Prefoldin subunit 3 OS=Pongo abelii OX=9601 GN=VBP1 PE=2 SV=1||[RefSeqProtSlim]|e-value:4e-91|CAC9493660.1|Ofus.G02910 [Owenia fusiformis]	#N/A		XLOC-011215	0.146067	0.301	0.238	7.08e-08	[Uniprot/Swissprot]|e-value:2e-142|sp|Q28104|COPE_BOVIN|Coatomer subunit epsilon OS=Bos taurus OX=9913 GN=COPE PE=1 SV=3||[RefSeqProtSlim]|e-value:3e-164|XP_005103288.2|coatomer subunit epsilon [Aplysia californica]	#N/A
XLOC-013398	0.246378	0.048	0.009	7.71e-27	[Uniprot/Swissprot]|e-value:2e-146|sp|O15381|NVL_HUMAN|Nuclear valosin-containing protein-like OS=Homo sapiens OX=9606 GN=NVL PE=1 SV=1||[RefSeqProtSlim]|e-value:0,0|OWF46639.1|Nuclear valosin-containing protein-like [Mizuhopecten yessoensis]	#N/A		XLOC-040909	0.161054	0.046	0.023	7.27e-08	[Uniprot/Swissprot]|e-value:3e-28|sp|P61972|NTF2_RAT|Nuclear transport factor 2 OS=Rattus norvegicus OX=10116 GN=Nutf2 PE=1 SV=1||[RefSeqProtSlim]|e-value:1e-36|XP_019629714.1|PREDICTED: nuclear transport factor 2-like [Branchiostoma belcheri]	#N/A
XLOC-056212	0.378131	0.089	0.032	8.67e-27	[Uniprot/Swissprot]|e-value:2e-59|sp|P12107|COBA1_HUMAN|Collagen alpha-1(XI) chain OS=Homo sapiens OX=9606 GN=COL11A1 PE=1 SV=4||[RefSeqProtSlim]|e-value:1e-96|XP_025111693.1|collagen alpha-1(I) chain-like [Pomacea canaliculata]	#N/A		XLOC-059517	0.188584	0.153	0.109	7.32e-08	[Uniprot/Swissprot]|e-value:0,0|sp|O18373|SPS1_DROME|Inactive selenide, water dikinase-like protein OS=Drosophila melanogaster OX=7227 GN=SelD PE=2 SV=1||[RefSeqProtSlim]|e-value:0,0|XP_025106960.1|selenide, water dikinase-like [Pomacea canaliculata]	#N/A
XLOC-004886	0.207221	0.171	0.087	1.02e-26	[Uniprot/Swissprot]|e-value:1e-11|sp|Q9D6U8|F162A_MOUSE|Protein FAM162A OS=Mus musculus OX=10090 GN=Fam162a PE=1 SV=1||[RefSeqProtSlim]|e-value:3e-22|CAD5113178.1|DgyrCDS2366 [Dimorphilus gyrociliatus]	#N/A		XLOC-046329	0.440046	0.17	0.125	7.33e-08	[RefSeqProtSlim]|e-value:6e-10|VDI38372.1|Hypothetical predicted protein [Mytilus galloprovincialis]||[Uniprot/Swissprot]|no similarity	#N/A
XLOC-067422	0.369965	0.094	0.036	1.04e-26	[Uniprot/Swissprot]|e-value:4e-09|sp|Q8WZ42|TITIN_HUMAN|Titin OS=Homo sapiens OX=9606 GN=TTN PE=1 SV=4||[RefSeqProtSlim]|e-value:3e-28|CAC9660412.1|Ofus.G11500 [Owenia fusiformis]	#N/A		XLOC-004288	0.123467	0.047	0.024	7.48e-08	[Uniprot/Swissprot]|e-value:5e-142|sp|A8KBL7|MET2A_DANRE|tRNA N(3)-methylcytidine methyltransferase METTL2 OS=Danio rerio OX=7955 GN=mettl2a PE=2 SV=1||[RefSeqProtSlim]|e-value:8e-153|XP_021365065.1|methyltransferase-like protein 2 isoform X3 [Mizuhopecten yessoensis]	#N/A
XLOC-063043	0.306366	0.146	0.071	1.16e-26	[Uniprot/Swissprot]|e-value:3e-67|sp|P20262|GLRK_LITBE|Probable glutamate receptor OS=Lithobates berlandieri OX=30360 PE=1 SV=1||[RefSeqProtSlim]|e-value:4e-104|CAD5125030.1|DgyrCDS13270 [Dimorphilus gyrociliatus]	#N/A		XLOC-059116	0.145137	0.086	0.053	7.58e-08	[Uniprot/Swissprot]|e-value:1e-127|sp|Q54P77|4CL1_DICDI|Probable 4-coumarate--CoA ligase 1 OS=Dictyostelium discoideum OX=44689 GN=4cl1 PE=3 SV=1||[RefSeqProtSlim]|e-value:7e-178|CAC9482895.1|Ofus.G013998 [Owenia fusiformis]	#N/A
XLOC-018667	0.216118	0.233	0.133	1.28e-26	[Uniprot/Swissprot]|e-value:1e-39|sp|Q66KU2|SC61G_XENLA|Protein transport protein Sec61 subunit gamma OS=Xenopus laevis OX=8355 GN=sec61g PE=3 SV=1||[RefSeqProtSlim]|e-value:3e-40|VDI26622.1|protein transport protein SEC61 subunit gamma and related proteins [Mytilus galloprovincialis]	#N/A		XLOC-021242	0.164952	0.615	0.543	8e-08	[Uniprot/Swissprot]|e-value:2e-171|sp|P29694|EF1G_RABIT|Elongation factor 1-gamma OS=Oryctolagus cuniculus OX=9986 GN=EEF1G PE=2 SV=3||[RefSeqProtSlim]|e-value:0,0|XP_034324989.1|elongation factor 1-gamma-like [Crassostrea gigas]	#N/A
XLOC-018836	0.198328	0.027	0	1.31e-26	[Uniprot/Swissprot]|e-value:2e-08|sp|P21328|RTJK_DROME|RNA-directed DNA polymerase from mobile element jockey OS=Drosophila melanogaster OX=7227 GN=pol PE=1 SV=1||[RefSeqProtSlim]|e-value:5e-16|PVD34161.1|hypothetical protein C0Q70_05424 [Pomacea canaliculata]	#N/A		XLOC-056394	0.248937	0.066	0.038	8.42e-08	[RefSeqProtSlim]|e-value:1e-05|VDI56504.1|Hypothetical predicted protein [Mytilus galloprovincialis]||[Uniprot/Swissprot]|no similarity	#N/A
XLOC-027058	0.238949	0.027	0	1.31e-26	[Uniprot/Swissprot]|no similarity||[RefSeqProtSlim]|no similarity	#N/A		XLOC-060516	0.176103	0.188	0.138	8.74e-08	[Uniprot/Swissprot]|e-value:2e-133|sp|Q3ZBY7|DEGS1_BOVIN|Sphingolipid delta(4)-desaturase DES1 OS=Bos taurus OX=9913 GN=DEGS1 PE=2 SV=1||[RefSeqProtSlim]|e-value:6e-151|XP_019630979.1|PREDICTED: sphingolipid delta(4)-desaturase DES1-like [Branchiostoma belcheri]	#N/A
XLOC-050577	0.232856	0.19	0.101	1.35e-26	[Uniprot/Swissprot]|e-value:9e-91|sp|Q56A18|SMCE1_RAT|SWI/SNF-related matrix-associated actin-dependent regulator of chromatin subfamily E member 1 OS=Rattus norvegicus OX=10116 GN=Smarce1 PE=1 SV=1||[RefSeqProtSlim]|e-value:1e-99|CAC9569083.1|Ofus.G052434 [Owenia fusiformis]	#N/A		XLOC-033990	0.239234	0.107	0.071	9e-08	[Uniprot/Swissprot]|e-value:2e-37|sp|Q92576|PHF3_HUMAN|PHD finger protein 3 OS=Homo sapiens OX=9606 GN=PHF3 PE=1 SV=3||[RefSeqProtSlim]|e-value:2e-41|XP_025089652.1|LOW QUALITY PROTEIN: uncharacterized protein LOC112561389 [Pomacea canaliculata]	#N/A
XLOC-067994	0.213946	0.057	0.014	1.4e-26	[Uniprot/Swissprot]|e-value:2e-110|sp|Q290A8|KAD2_DROPS|Adenylate kinase OS=Drosophila pseudoobscura pseudoobscura OX=46245 GN=Adk2 PE=3 SV=2||[RefSeqProtSlim]|e-value:8e-123|XP_005099746.1|adenylate kinase [Aplysia californica]	#N/A		XLOC-025177	0.132474	0.037	0.017	9.21e-08	[Uniprot/Swissprot]|e-value:5e-57|sp|Q7JW12|TMX2_DROME|Thioredoxin-related transmembrane protein 2 homolog OS=Drosophila melanogaster OX=7227 GN=CG11007 PE=2 SV=1||[RefSeqProtSlim]|e-value:3e-79|VDI32595.1|Hypothetical predicted protein [Mytilus galloprovincialis]	#N/A
XLOC-039695	1.65217	0.032	0.002	1.4e-26	[Uniprot/Swissprot]|no similarity||[RefSeqProtSlim]|no similarity	#N/A		XLOC-012994	0.097245	0.043	0.021	9.6e-08	[Uniprot/Swissprot]|e-value:2e-54|sp|P0C026|NUD24_ARATH|Nudix hydrolase 24, chloroplastic OS=Arabidopsis thaliana OX=3702 GN=NUDT24 PE=2 SV=1||[RefSeqProtSlim]|e-value:5e-97|XP_035677659.1|nudix hydrolase 24, chloroplastic-like [Branchiostoma floridae]	#N/A
XLOC-001726	0.297149	0.076	0.024	1.49e-26	[Uniprot/Swissprot]|e-value:4e-09|sp|Q9CU24|THMS3_MOUSE|Protein THEMIS3 OS=Mus musculus OX=10090 GN=Themis3 PE=2 SV=1||[RefSeqProtSlim]|e-value:1e-52|CAD5112028.1|DgyrCDS1278 [Dimorphilus gyrociliatus]	#N/A		XLOC-003173	0.144958	0.072	0.043	9.72e-08	[Uniprot/Swissprot]|e-value:3e-34|sp|Q9V6Y3|RT16_DROME|Probable 28S ribosomal protein S16, mitochondrial OS=Drosophila melanogaster OX=7227 GN=mRpS16 PE=2 SV=1||[RefSeqProtSlim]|e-value:6e-41|XP_035695923.1|probable 28S ribosomal protein S16, mitochondrial [Branchiostoma floridae]	#N/A
XLOC-026372	0.222871	0.09	0.033	1.56e-26	[Uniprot/Swissprot]|e-value:0,0|sp|Q9JMJ4|PRP19_RAT|Pre-mRNA-processing factor 19 OS=Rattus norvegicus OX=10116 GN=Prpf19 PE=1 SV=2||[RefSeqProtSlim]|e-value:0,0|OWF35611.1|Pre-mRNA-processing factor 19 [Mizuhopecten yessoensis]	#N/A		XLOC-009850	0.121113	0.035	0.016	9.75e-08	[Uniprot/Swissprot]|e-value:4e-134|sp|Q9CS74|ECD_MOUSE|Protein ecdysoneless homolog OS=Mus musculus OX=10090 GN=Ecd PE=1 SV=2||[RefSeqProtSlim]|e-value:4e-168|CAC9657633.1|Ofus.G102487, partial [Owenia fusiformis]	#N/A
XLOC-003533	0.234315	0.412	0.278	1.66e-26	[Uniprot/Swissprot]|no similarity||[RefSeqProtSlim]|no similarity	#N/A		XLOC-067346	0.170415	0.087	0.054	9.8e-08	[Uniprot/Swissprot]|e-value:4e-76|sp|Q9HCN8|SDF2L_HUMAN|Stromal cell-derived factor 2-like protein 1 OS=Homo sapiens OX=9606 GN=SDF2L1 PE=1 SV=2||[RefSeqProtSlim]|e-value:1e-102|XP_005111764.1|stromal cell-derived factor 2 [Aplysia californica]	#N/A
XLOC-025354	0.226221	0.099	0.039	1.9e-26	[Uniprot/Swissprot]|e-value:8e-26|sp|Q5U4U5|TIM22_XENLA|Mitochondrial import inner membrane translocase subunit Tim22 OS=Xenopus laevis OX=8355 GN=timm22 PE=2 SV=1||[RefSeqProtSlim]|e-value:6e-51|CAC9645490.1|Ofus.G10130 [Owenia fusiformis]	#N/A		XLOC-017764	0.164108	0.117	0.079	1.02e-07	[Uniprot/Swissprot]|e-value:0,0|sp|Q5U367|PLOD3_RAT|Multifunctional procollagen lysine hydroxylase and glycosyltransferase LH3 OS=Rattus norvegicus OX=10116 GN=Plod3 PE=1 SV=1||[RefSeqProtSlim]|e-value:0,0|CAC9569102.1|Ofus.G052435 [Owenia fusiformis]	#N/A
XLOC-004021	0.805308	0.3	0.204	2.12e-26	[Uniprot/Swissprot]|e-value:0,0|sp|O96064|MYSP_MYTGA|Paramyosin OS=Mytilus galloprovincialis OX=29158 PE=2 SV=1||[RefSeqProtSlim]|e-value:0,0|CAD5120239.1|DgyrCDS8811 [Dimorphilus gyrociliatus]	#N/A		XLOC-059036	0.100049	0.052	0.027	1.03e-07	[Uniprot/Swissprot]|e-value:0,001|sp|A4QNG1|CC167_XENTR|Coiled-coil domain-containing protein 167 OS=Xenopus tropicalis OX=8364 GN=ccdc167 PE=4 SV=1||[RefSeqProtSlim]|e-value:3e-12|XP_005112630.1|uncharacterized protein LOC101849587 isoform X2 [Aplysia californica]	#N/A
XLOC-040872	0.263485	0.178	0.093	2.21e-26	[Uniprot/Swissprot]|e-value:1e-68|sp|Q0VCY1|VAPA_BOVIN|Vesicle-associated membrane protein-associated protein A OS=Bos taurus OX=9913 GN=VAPA PE=2 SV=1||[RefSeqProtSlim]|e-value:4e-80|CAC9591939.1|Ofus.G062396 [Owenia fusiformis]	#N/A		XLOC-024884	0.125403	0.143	0.1	1.04e-07	[Uniprot/Swissprot]|e-value:0,0|sp|O88544|CSN4_MOUSE|COP9 signalosome complex subunit 4 OS=Mus musculus OX=10090 GN=Cops4 PE=1 SV=1||[RefSeqProtSlim]|e-value:0,0|CAG31993.1|hypothetical protein RCJMB04_15i11 [Gallus gallus]	#N/A
XLOC-007326	0.261405	0.116	0.05	2.6e-26	[Uniprot/Swissprot]|e-value:0,020|sp|P82931|RT06_BOVIN|28S ribosomal protein S6, mitochondrial OS=Bos taurus OX=9913 GN=MRPS6 PE=1 SV=4||[RefSeqProtSlim]|e-value:1e-11|CAC9494639.1|Ofus.G021094 [Owenia fusiformis]	#N/A		XLOC-060794	0.199319	0.075	0.045	1.04e-07	[Uniprot/Swissprot]|e-value:0,0|sp|P02469|LAMB1_MOUSE|Laminin subunit beta-1 OS=Mus musculus OX=10090 GN=Lamb1 PE=1 SV=3||[RefSeqProtSlim]|e-value:0,0|CAC9485205.1|Ofus.G014783 [Owenia fusiformis]	#N/A
XLOC-022091	0.390236	0.079	0.027	2.64e-26	[Uniprot/Swissprot]|e-value:0,041|sp|Q17QR8|HARB1_BOVIN|Putative nuclease HARBI1 OS=Bos taurus OX=9913 GN=HARBI1 PE=2 SV=1||[RefSeqProtSlim]|e-value:5e-55|VDH91678.1|Hypothetical predicted protein, partial [Mytilus galloprovincialis]	#N/A		XLOC-059072	0.155277	0.103	0.068	1.05e-07	[Uniprot/Swissprot]|e-value:0,0|sp|Q9PUE4|COPG2_DANRE|Coatomer subunit gamma-2 OS=Danio rerio OX=7955 GN=copg2 PE=2 SV=2||[RefSeqProtSlim]|e-value:0,0|CAC9453374.1|Ofus.G01806 [Owenia fusiformis]	#N/A
XLOC-010220	0.259633	0.288	0.178	2.97e-26	[Uniprot/Swissprot]|e-value:1e-24|sp|P23934|NDUS6_BOVIN|NADH dehydrogenase [ubiquinone] iron-sulfur protein 6, mitochondrial OS=Bos taurus OX=9913 GN=NDUFS6 PE=1 SV=2||[RefSeqProtSlim]|e-value:9e-53|XP_011431701.1|NADH dehydrogenase [ubiquinone] iron-sulfur protein 6, mitochondrial [Crassostrea gigas]	#N/A		XLOC-055493	0.482342	0.026	0.01	1.06e-07	[Uniprot/Swissprot]|e-value:5e-10|sp|Q60847|COCA1_MOUSE|Collagen alpha-1(XII) chain OS=Mus musculus OX=10090 GN=Col12a1 PE=2 SV=3||[RefSeqProtSlim]|e-value:2e-36|QTJ24581.1|astacin [Perinereis aibuhitensis]	#N/A
XLOC-000617	0.329489	0.075	0.024	2.98e-26	[Uniprot/Swissprot]|e-value:3e-81|sp|Q6PCX7|RGMA_MOUSE|Repulsive guidance molecule A OS=Mus musculus OX=10090 GN=Rgma PE=1 SV=1||[RefSeqProtSlim]|e-value:1e-121|CAC9669140.1|Ofus.G17238 [Owenia fusiformis]	#N/A		XLOC-002009	0.17703	0.119	0.081	1.07e-07	[Uniprot/Swissprot]|e-value:0,0|sp|Q80W54|FACE1_MOUSE|CAAX prenyl protease 1 homolog OS=Mus musculus OX=10090 GN=Zmpste24 PE=1 SV=2||[RefSeqProtSlim]|e-value:0,0|CAC9498354.1|Ofus.G022114 [Owenia fusiformis]	#N/A
XLOC-054950	0.218463	0.045	0.008	3.45e-26	[Uniprot/Swissprot]|no similarity||[RefSeqProtSlim]|no similarity	#N/A		XLOC-041352	0.137061	0.066	0.038	1.08e-07	[Uniprot/Swissprot]|e-value:0,0|sp|Q6DEY8|TBC31_XENTR|TBC1 domain family member 31 OS=Xenopus tropicalis OX=8364 GN=tbc1d31 PE=2 SV=1||[RefSeqProtSlim]|e-value:0,0|XP_034336620.1|TBC1 domain family member 31 [Crassostrea gigas]	#N/A
XLOC-001453	0.360058	0.149	0.074	3.59e-26	[Uniprot/Swissprot]|e-value:9e-73|sp|A2AX52|CO6A4_MOUSE|Collagen alpha-4(VI) chain OS=Mus musculus OX=10090 GN=Col6a4 PE=1 SV=2||[RefSeqProtSlim]|e-value:0,0|CAD5110740.1|DgyrCDS110 [Dimorphilus gyrociliatus]	#N/A		XLOC-001208	0.181168	0.102	0.067	1.09e-07	[Uniprot/Swissprot]|e-value:7e-48|sp|Q4G2T3|DESAT_THAPS|Sphingolipid 10-desaturase OS=Thalassiosira pseudonana OX=35128 GN=desA PE=1 SV=2||[RefSeqProtSlim]|e-value:3e-163|CAD5115661.1|unnamed protein product [Dimorphilus gyrociliatus]	#N/A
XLOC-046499	0.214553	0.03	0.001	3.94e-26	[Uniprot/Swissprot]|no similarity||[RefSeqProtSlim]|no similarity	#N/A		XLOC-005862	0.145697	0.265	0.206	1.18e-07	[Uniprot/Swissprot]|e-value:1e-55|sp|Q5ZMJ9|SRRM1_CHICK|Serine/arginine repetitive matrix protein 1 OS=Gallus gallus OX=9031 GN=SRRM1 PE=2 SV=1||[RefSeqProtSlim]|e-value:1e-72|CAC9493043.1|Ofus.G02785, partial [Owenia fusiformis]	#N/A
XLOC-012286	0.326695	0.056	0.013	4.19e-26	[Uniprot/Swissprot]|e-value:2e-57|sp|Q9JME2|CHSTB_MOUSE|Carbohydrate sulfotransferase 11 OS=Mus musculus OX=10090 GN=Chst11 PE=2 SV=1||[RefSeqProtSlim]|e-value:3e-57|XP_006513971.1|carbohydrate sulfotransferase 11 isoform X1 [Mus musculus]	#N/A		XLOC-063811	0.161712	0.526	0.448	1.18e-07	[RefSeqProtSlim]|e-value:2e-09|XP_012938957.1|uncharacterized protein LOC101860900 [Aplysia californica]||[Uniprot/Swissprot]|no similarity	#N/A
XLOC-060530	0.316943	0.148	0.073	5.11e-26	[Uniprot/Swissprot]|e-value:0,0|sp|Q7Z6Z7|HUWE1_HUMAN|E3 ubiquitin-protein ligase HUWE1 OS=Homo sapiens OX=9606 GN=HUWE1 PE=1 SV=3||[RefSeqProtSlim]|e-value:0,0|XP_021341229.1|E3 ubiquitin-protein ligase HUWE1-like isoform X3 [Mizuhopecten yessoensis]	#N/A		XLOC-014631	0.216131	0.099	0.064	1.18e-07	[Uniprot/Swissprot]|e-value:0,0|sp|P46461|NSF1_DROME|Vesicle-fusing ATPase 1 OS=Drosophila melanogaster OX=7227 GN=comt PE=2 SV=1||[RefSeqProtSlim]|e-value:0,0|CAC9665897.1|Ofus.G14841 [Owenia fusiformis]	#N/A
XLOC-003560	0.405298	0.055	0.013	6.14e-26	[Uniprot/Swissprot]|e-value:0,0|sp|P98133|FBN1_BOVIN|Fibrillin-1 OS=Bos taurus OX=9913 GN=FBN1 PE=1 SV=2||[RefSeqProtSlim]|e-value:0,0|XP_025077458.1|LOW QUALITY PROTEIN: fibrillin-2-like [Pomacea canaliculata]	#N/A		XLOC-025800	0.208492	0.1	0.065	1.19e-07	[Uniprot/Swissprot]|e-value:2e-136|sp|P61258|PCNA_MACFA|Proliferating cell nuclear antigen OS=Macaca fascicularis OX=9541 GN=PCNA PE=2 SV=1||[RefSeqProtSlim]|e-value:8e-145|PVD38866.1|hypothetical protein C0Q70_01491 [Pomacea canaliculata]	pcna
XLOC-024272	0.327298	0.026	0	6.48e-26	[Uniprot/Swissprot]|no similarity||[RefSeqProtSlim]|no similarity	#N/A		XLOC-002425	0.16833	0.286	0.226	1.28e-07	[Uniprot/Swissprot]|e-value:9e-121|sp|B5RI54|EIF3H_SALSA|Eukaryotic translation initiation factor 3 subunit H OS=Salmo salar OX=8030 GN=eif3h PE=2 SV=1||[RefSeqProtSlim]|e-value:1e-143|VDI11033.1|translation initiation factor 3 subunit H [Mytilus galloprovincialis]	#N/A
XLOC-056270	0.29279	0.104	0.043	6.51e-26	[RefSeqProtSlim]|e-value:5e-06|CAC9620481.1|Ofus.G081687 [Owenia fusiformis]||[Uniprot/Swissprot]|no similarity	#N/A		XLOC-000223	0.177859	0.188	0.139	1.28e-07	[Uniprot/Swissprot]|e-value:0,0|sp|O88685|PRS6A_MOUSE|26S proteasome regulatory subunit 6A OS=Mus musculus OX=10090 GN=Psmc3 PE=1 SV=2||[RefSeqProtSlim]|e-value:0,0|CAC9611661.1|Ofus.G072685 [Owenia fusiformis]	#N/A
XLOC-026267	0.230558	0.163	0.083	6.62e-26	[Uniprot/Swissprot]|e-value:0,0|sp|Q9D8W5|PSD12_MOUSE|26S proteasome non-ATPase regulatory subunit 12 OS=Mus musculus OX=10090 GN=Psmd12 PE=1 SV=4||[RefSeqProtSlim]|e-value:0,0|UCK81646.1|26S proteasome non-ATPase regulatory subunit 12 [Arenicola marina]	#N/A		XLOC-024230	0.348531	0.086	0.055	1.39e-07	[Uniprot/Swissprot]|e-value:1e-86|sp|P0CT39|TF26_SCHPO|Transposon Tf2-6 polyprotein OS=Schizosaccharomyces pombe (strain 972 / ATCC 24843) OX=284812 GN=Tf2-6 PE=3 SV=1||[RefSeqProtSlim]|e-value:8e-119|XP_021324313.1|uncharacterized protein ftr06 isoform X1 [Danio rerio]	#N/A
XLOC-025462	0.274522	0.139	0.067	7.29e-26	[Uniprot/Swissprot]|e-value:1e-29|sp|B4K5X8|CISD2_DROMO|CDGSH iron-sulfur domain-containing protein 2 homolog OS=Drosophila mojavensis OX=7230 GN=Cisd2 PE=3 SV=1||[RefSeqProtSlim]|e-value:4e-30|CAC9668131.1|Ofus.G16246 [Owenia fusiformis]	#N/A		XLOC-012380	0.115496	0.073	0.044	1.45e-07	[Uniprot/Swissprot]|e-value:0,0|sp|P53590|SUCB2_PIG|Succinate--CoA ligase [GDP-forming] subunit beta, mitochondrial (Fragment) OS=Sus scrofa OX=9823 GN=SUCLG2 PE=1 SV=2||[RefSeqProtSlim]|e-value:0,0|XP_005110205.1|succinate--CoA ligase [GDP-forming] subunit beta, mitochondrial [Aplysia californica]	#N/A
XLOC-014857	0.251208	0.477	0.338	7.48e-26	[Uniprot/Swissprot]|e-value:5e-10|sp|Q0MQD0|NDUB3_PONPY|NADH dehydrogenase [ubiquinone] 1 beta subcomplex subunit 3 OS=Pongo pygmaeus OX=9600 GN=NDUFB3 PE=3 SV=3||[RefSeqProtSlim]|e-value:7e-34|CAD5123580.1|DgyrCDS11914 [Dimorphilus gyrociliatus]	#N/A		XLOC-012771	0.10123	0.049	0.025	1.48e-07	[Uniprot/Swissprot]|e-value:3e-98|sp|Q6NWD4|TIM50_DANRE|Mitochondrial import inner membrane translocase subunit TIM50 OS=Danio rerio OX=7955 GN=timm50 PE=2 SV=2||[RefSeqProtSlim]|e-value:6e-144|CAC9636308.1|Ofus.G091881, partial [Owenia fusiformis]	#N/A
XLOC-025058	0.311562	0.134	0.063	8.22e-26	[Uniprot/Swissprot]|e-value:4e-83|sp|Q08E13|RNF10_BOVIN|RING finger protein 10 OS=Bos taurus OX=9913 GN=RNF10 PE=2 SV=1||[RefSeqProtSlim]|e-value:5e-142|XP_035690612.1|RING finger protein 10-like [Branchiostoma floridae]	#N/A		XLOC-048678	0.091451	0.016	0.004	1.49e-07	[Uniprot/Swissprot]|no similarity||[RefSeqProtSlim]|no similarity	#N/A
XLOC-066645	0.274453	0.293	0.185	8.62e-26	[Uniprot/Swissprot]|e-value:3e-133|sp|Q01518|CAP1_HUMAN|Adenylyl cyclase-associated protein 1 OS=Homo sapiens OX=9606 GN=CAP1 PE=1 SV=5||[RefSeqProtSlim]|e-value:4e-154|XP_025089867.1|adenylyl cyclase-associated protein 1-like isoform X1 [Pomacea canaliculata]	#N/A		XLOC-020104	0.151138	0.089	0.056	1.52e-07	[Uniprot/Swissprot]|e-value:0,0|sp|C1FXW9|THOC2_DASNO|THO complex subunit 2 OS=Dasypus novemcinctus OX=9361 GN=THOC2 PE=3 SV=1||[RefSeqProtSlim]|e-value:0,0|OWF53939.1|THO complex subunit 2 [Mizuhopecten yessoensis]	#N/A
XLOC-000736	0.258168	0.147	0.072	9.33e-26	[Uniprot/Swissprot]|e-value:0,0|sp|Q2KJC9|AL7A1_BOVIN|Alpha-aminoadipic semialdehyde dehydrogenase OS=Bos taurus OX=9913 GN=ALDH7A1 PE=2 SV=4||[RefSeqProtSlim]|e-value:0,0|XP_005094317.1|alpha-aminoadipic semialdehyde dehydrogenase [Aplysia californica]	#N/A		XLOC-022950	0.105506	0.022	0.008	1.53e-07	[Uniprot/Swissprot]|e-value:0,0|sp|Q9Z0W3|NU160_MOUSE|Nuclear pore complex protein Nup160 OS=Mus musculus OX=10090 GN=Nup160 PE=1 SV=2||[RefSeqProtSlim]|e-value:0,0|CAC9619337.1|Ofus.G081338, partial [Owenia fusiformis]	#N/A
XLOC-043659	0.184799	0.026	0	1.1e-25	[Uniprot/Swissprot]|no similarity||[RefSeqProtSlim]|no similarity	#N/A		XLOC-018834	0.112647	0.079	0.049	1.54e-07	[Uniprot/Swissprot]|e-value:7e-27|sp|Q9V9Z1|RM32_DROME|39S ribosomal protein L32, mitochondrial OS=Drosophila melanogaster OX=7227 GN=mRpL32 PE=2 SV=1||[RefSeqProtSlim]|e-value:4e-31|CAD5118182.1|DgyrCDS6911 [Dimorphilus gyrociliatus]	#N/A
XLOC-054004	0.28135	0.042	0.007	1.18e-25	[Uniprot/Swissprot]|e-value:1e-36|sp|Q20201|SOX3_CAEEL|Transcription factor sox-3 OS=Caenorhabditis elegans OX=6239 GN=sox-3 PE=2 SV=1||[RefSeqProtSlim]|e-value:1e-39|AST23030.1|soxB, partial [Capitella teleta]	soxB2		XLOC-000189	0.0955744	0.041	0.02	1.56e-07	[Uniprot/Swissprot]|e-value:3e-67|sp|Q7SYH5|SC5A8_XENLA|Sodium-coupled monocarboxylate transporter 1 OS=Xenopus laevis OX=8355 GN=slc5a8 PE=2 SV=1||[RefSeqProtSlim]|e-value:4e-88|XP_021356511.1|sodium-coupled monocarboxylate transporter 1-like isoform X1 [Mizuhopecten yessoensis]	#N/A
XLOC-025050	0.207166	0.094	0.036	1.21e-25	[Uniprot/Swissprot]|e-value:0,0|sp|P81601|ADHL_GADMO|Alcohol dehydrogenase class-3 chain L OS=Gadus morhua OX=8049 PE=1 SV=1||[RefSeqProtSlim]|e-value:0,0|CAC9656118.1|Ofus.G102108 [Owenia fusiformis]	#N/A		XLOC-041063	0.207619	0.034	0.015	1.56e-07	[Uniprot/Swissprot]|no similarity||[RefSeqProtSlim]|no similarity	#N/A
XLOC-001382	0.31032	0.15	0.075	1.31e-25	[Uniprot/Swissprot]|e-value:1e-30|sp|P45883|ACBP_PELRI|Acyl-CoA-binding protein homolog OS=Pelophylax ridibundus OX=8406 PE=1 SV=2||[RefSeqProtSlim]|e-value:3e-32|XP_034309625.1|acyl-CoA-binding protein-like [Crassostrea gigas]	#N/A		XLOC-039581	0.104847	0.032	0.014	1.59e-07	[Uniprot/Swissprot]|e-value:0,0|sp|Q7ZVE6|PLGT2_DANRE|Protein O-glucosyltransferase 2 OS=Danio rerio OX=7955 GN=poglut2 PE=2 SV=1||[RefSeqProtSlim]|e-value:0,0|CAC9671882.1|Ofus.G201443 [Owenia fusiformis]	#N/A
XLOC-016102	0.363458	0.181	0.098	1.36e-25	[Uniprot/Swissprot]|no similarity||[RefSeqProtSlim]|no similarity	#N/A		XLOC-023296	0.607662	0.045	0.023	1.66e-07	[Uniprot/Swissprot]|no similarity||[RefSeqProtSlim]|no similarity	#N/A
XLOC-069417	0.276037	0.081	0.028	1.37e-25	[Uniprot/Swissprot]|e-value:2e-34|sp|Q09596|GST5_CAEEL|Probable glutathione S-transferase 5 OS=Caenorhabditis elegans OX=6239 GN=gst-5 PE=1 SV=1||[RefSeqProtSlim]|e-value:9e-42|XP_019613967.1|PREDICTED: glutathione S-transferase 1-like [Branchiostoma belcheri]	#N/A		XLOC-001124	0.125983	0.049	0.026	1.67e-07	[Uniprot/Swissprot]|e-value:3e-139|sp|Q9Y673|ALG5_HUMAN|Dolichyl-phosphate beta-glucosyltransferase OS=Homo sapiens OX=9606 GN=ALG5 PE=1 SV=1||[RefSeqProtSlim]|e-value:6e-150|VDI38969.1|dolichyl-phosphate beta-glucosyltransferase [Mytilus galloprovincialis]	#N/A
XLOC-011701	0.275073	0.1	0.04	1.41e-25	[Uniprot/Swissprot]|e-value:3e-26|sp|Q9CYX7|RRP15_MOUSE|RRP15-like protein OS=Mus musculus OX=10090 GN=Rrp15 PE=1 SV=2||[RefSeqProtSlim]|e-value:1e-33|XP_011416606.2|RRP15-like protein [Crassostrea gigas]	#N/A		XLOC-049443	0.213994	0.036	0.017	1.68e-07	[RefSeqProtSlim]|e-value:2e-88|CAD5124777.1|DgyrCDS13040 [Dimorphilus gyrociliatus]||[Uniprot/Swissprot]|no similarity	#N/A
XLOC-028203	0.217162	0.168	0.087	1.48e-25	[Uniprot/Swissprot]|no similarity||[RefSeqProtSlim]|no similarity	#N/A		XLOC-026981	0.160537	0.257	0.2	1.69e-07	[Uniprot/Swissprot]|e-value:8e-15|sp|Q9D1L0|CHCH2_MOUSE|Coiled-coil-helix-coiled-coil-helix domain-containing protein 2 OS=Mus musculus OX=10090 GN=Chchd2 PE=2 SV=1||[RefSeqProtSlim]|e-value:1e-15|AAQ13909.1|unknown [Mus musculus]	#N/A
XLOC-069485	0.251281	0.154	0.077	1.48e-25	[Uniprot/Swissprot]|e-value:0,0|sp|Q7KZ85|SPT6H_HUMAN|Transcription elongation factor SPT6 OS=Homo sapiens OX=9606 GN=SUPT6H PE=1 SV=2||[RefSeqProtSlim]|e-value:0,0|XP_035691768.1|transcription elongation factor SPT6-like isoform X1 [Branchiostoma floridae]	#N/A		XLOC-066594	0.191664	0.108	0.072	1.76e-07	[Uniprot/Swissprot]|e-value:5e-76|sp|Q5BL44|S20A1_XENTR|Sodium-dependent phosphate transporter 1 OS=Xenopus tropicalis OX=8364 GN=slc20a1 PE=2 SV=1||[RefSeqProtSlim]|e-value:3e-112|CAD5115935.1|DgyrCDS4865 [Dimorphilus gyrociliatus]	#N/A
XLOC-060131	0.221099	0.224	0.128	1.56e-25	[Uniprot/Swissprot]|e-value:1e-103|sp|Q641G7|ARPC4_XENLA|Actin-related protein 2/3 complex subunit 4 OS=Xenopus laevis OX=8355 GN=arpc4 PE=1 SV=1||[RefSeqProtSlim]|e-value:3e-104|XP_021342939.1|actin-related protein 2/3 complex subunit 4 [Mizuhopecten yessoensis]	#N/A		XLOC-043879	0.106666	0.068	0.04	1.8e-07	[Uniprot/Swissprot]|e-value:2e-105|sp|Q9H7B2|RPF2_HUMAN|Ribosome production factor 2 homolog OS=Homo sapiens OX=9606 GN=RPF2 PE=1 SV=2||[RefSeqProtSlim]|e-value:4e-118|CAC9491227.1|Ofus.G02345 [Owenia fusiformis]	#N/A
XLOC-021928	0.203268	0.051	0.011	1.77e-25	[Uniprot/Swissprot]|e-value:3e-35|sp|Q9Y5T4|DJC15_HUMAN|DnaJ homolog subfamily C member 15 OS=Homo sapiens OX=9606 GN=DNAJC15 PE=1 SV=2||[RefSeqProtSlim]|e-value:4e-41|XP_005090141.1|mitochondrial import inner membrane translocase subunit TIM14 [Aplysia californica]	#N/A		XLOC-005327	0.0992803	0.156	0.111	1.84e-07	[Uniprot/Swissprot]|e-value:9e-56|sp|Q6ZWX0|ASTER_MOUSE|PAT complex subunit Asterix OS=Mus musculus OX=10090 GN=Wdr83os PE=3 SV=1||[RefSeqProtSlim]|e-value:1e-61|XP_021350601.1|protein Asterix-like [Mizuhopecten yessoensis]	#N/A
XLOC-051570	0.250998	0.11	0.047	1.8e-25	[Uniprot/Swissprot]|e-value:0,0|sp|P85515|ACTZ_RAT|Alpha-centractin OS=Rattus norvegicus OX=10116 GN=Actr1a PE=1 SV=1||[RefSeqProtSlim]|e-value:0,0|XP_035672404.1|beta-centractin [Branchiostoma floridae]	#N/A		XLOC-034344	0.0841434	0.024	0.009	1.86e-07	[Uniprot/Swissprot]|e-value:0,008|sp|B0JW10|GLO2_MICAN|Hydroxyacylglutathione hydrolase OS=Microcystis aeruginosa (strain NIES-843) OX=449447 GN=gloB PE=3 SV=1||[RefSeqProtSlim]|no similarity	#N/A
gene-ND3	0.319263	0.646	0.496	2.2e-25	#N/A	#N/A		XLOC-018597	0.147098	0.052	0.028	1.86e-07	[Uniprot/Swissprot]|e-value:0,0|sp|Q9BXJ9|NAA15_HUMAN|N-alpha-acetyltransferase 15, NatA auxiliary subunit OS=Homo sapiens OX=9606 GN=NAA15 PE=1 SV=1||[RefSeqProtSlim]|e-value:0,0|XP_025088334.1|LOW QUALITY PROTEIN: N-alpha-acetyltransferase 15, NatA auxiliary subunit-like [Pomacea canaliculata]	#N/A
XLOC-015216	0.215036	0.119	0.053	2.25e-25	[Uniprot/Swissprot]|e-value:0,0|sp|Q4V7C7|ARP3_RAT|Actin-related protein 3 OS=Rattus norvegicus OX=10116 GN=Actr3 PE=1 SV=1||[RefSeqProtSlim]|e-value:0,0|PVD38453.1|hypothetical protein C0Q70_01068 [Pomacea canaliculata]	#N/A		XLOC-049442	0.288512	0.054	0.029	1.99e-07	[Uniprot/Swissprot]|e-value:9e-08|sp|O43897|TLL1_HUMAN|Tolloid-like protein 1 OS=Homo sapiens OX=9606 GN=TLL1 PE=1 SV=1||[RefSeqProtSlim]|e-value:3e-172|CAD5124777.1|DgyrCDS13040 [Dimorphilus gyrociliatus]	#N/A
XLOC-055126	0.319252	0.157	0.08	2.28e-25	[Uniprot/Swissprot]|e-value:9e-180|sp|O61491|FLOT1_DROME|Flotillin-1 OS=Drosophila melanogaster OX=7227 GN=Flo1 PE=2 SV=1||[RefSeqProtSlim]|e-value:0,0|CAC9664359.1|Ofus.G13519 [Owenia fusiformis]	#N/A		XLOC-022798	0.213496	0.098	0.064	2e-07	[Uniprot/Swissprot]|e-value:2e-30|sp|P18428|LBP_HUMAN|Lipopolysaccharide-binding protein OS=Homo sapiens OX=9606 GN=LBP PE=1 SV=3||[RefSeqProtSlim]|e-value:2e-149|QAU32338.1|LBP/BPI [Perinereis linea]	#N/A
XLOC-056099	0.238159	0.05	0.011	2.48e-25	[RefSeqProtSlim]|e-value:4e-10|XP_035674349.1|RAD51-associated protein 1-like [Branchiostoma floridae]||[Uniprot/Swissprot]|no similarity	#N/A		XLOC-065914	0.157928	0.094	0.06	2.08e-07	[Uniprot/Swissprot]|e-value:1e-47|sp|P62313|LSM6_MOUSE|U6 snRNA-associated Sm-like protein LSm6 OS=Mus musculus OX=10090 GN=Lsm6 PE=1 SV=1||[RefSeqProtSlim]|e-value:2e-48|XP_011420171.1|U6 snRNA-associated Sm-like protein LSm6 isoform X1 [Crassostrea gigas]	#N/A
XLOC-054911	0.253385	0.215	0.122	2.58e-25	[Uniprot/Swissprot]|e-value:4e-25|sp|Q3TLH4|PRC2C_MOUSE|Protein PRRC2C OS=Mus musculus OX=10090 GN=Prrc2c PE=1 SV=3||[RefSeqProtSlim]|e-value:6e-36|CAC9617003.1|Ofus.G08649 [Owenia fusiformis]	#N/A		XLOC-026736	0.173389	0.271	0.213	2.08e-07	[Uniprot/Swissprot]|e-value:0,0|sp|Q68FD5|CLH1_MOUSE|Clathrin heavy chain 1 OS=Mus musculus OX=10090 GN=Cltc PE=1 SV=3||[RefSeqProtSlim]|e-value:0,0|XP_025089563.1|clathrin heavy chain 1 [Pomacea canaliculata]	#N/A
XLOC-040942	0.346998	0.151	0.077	2.7e-25	[RefSeqProtSlim]|e-value:0,006|XP_019633268.1|PREDICTED: uncharacterized protein LOC109476706 [Branchiostoma belcheri]||[Uniprot/Swissprot]|no similarity	#N/A		XLOC-014983	0.16507	0.113	0.076	2.09e-07	[Uniprot/Swissprot]|e-value:0,0|sp|Q8SWU7|OLA1_DROME|Obg-like ATPase 1 OS=Drosophila melanogaster OX=7227 GN=CG1354 PE=1 SV=1||[RefSeqProtSlim]|e-value:0,0|XP_008216612.1|obg-like ATPase 1 [Nasonia vitripennis]	#N/A
XLOC-067572	0.235041	0.346	0.225	2.92e-25	[Uniprot/Swissprot]|e-value:2e-34|sp|P09497|CLCB_HUMAN|Clathrin light chain B OS=Homo sapiens OX=9606 GN=CLTB PE=1 SV=1||[RefSeqProtSlim]|e-value:1e-50|XP_021374942.1|clathrin light chain A-like isoform X5 [Mizuhopecten yessoensis]	#N/A		XLOC-047243	0.368901	0.343	0.289	2.1e-07	[Uniprot/Swissprot]|e-value:1e-14|sp|O43866|CD5L_HUMAN|CD5 antigen-like OS=Homo sapiens OX=9606 GN=CD5L PE=1 SV=1||[RefSeqProtSlim]|e-value:6e-18|XP_017213893.1|lysyl oxidase homolog 4-like [Danio rerio]	#N/A
XLOC-018753	0.227232	0.056	0.014	3.08e-25	[Uniprot/Swissprot]|e-value:7e-47|sp|Q9X248|FABG_THEMA|3-oxoacyl-[acyl-carrier-protein] reductase FabG OS=Thermotoga maritima (strain ATCC 43589 / DSM 3109 / JCM 10099 / NBRC 100826 / MSB8) OX=243274 GN=fabG PE=3 SV=1||[RefSeqProtSlim]|e-value:1e-138|VDI45087.1|Hypothetical predicted protein [Mytilus galloprovincialis]	#N/A		XLOC-051574	0.108639	0.053	0.029	2.23e-07	[Uniprot/Swissprot]|e-value:2e-36|sp|Q8BP74|PSTK_MOUSE|L-seryl-tRNA(Sec) kinase OS=Mus musculus OX=10090 GN=Pstk PE=1 SV=2||[RefSeqProtSlim]|e-value:1e-48|XP_004080485.1|L-seryl-tRNA(Sec) kinase [Oryzias latipes]	#N/A
XLOC-063822	0.127253	0.154	0.076	3.36e-25	[Uniprot/Swissprot]|e-value:6e-105|sp|P30740|ILEU_HUMAN|Leukocyte elastase inhibitor OS=Homo sapiens OX=9606 GN=SERPINB1 PE=1 SV=1||[RefSeqProtSlim]|e-value:3e-117|XP_019640745.1|PREDICTED: leukocyte elastase inhibitor-like isoform X8 [Branchiostoma belcheri]	#N/A		XLOC-003128	0.149773	0.109	0.073	2.26e-07	[Uniprot/Swissprot]|e-value:7e-88|sp|Q13123|RED_HUMAN|Protein Red OS=Homo sapiens OX=9606 GN=IK PE=1 SV=3||[RefSeqProtSlim]|e-value:3e-101|XP_034302872.1|protein Red [Crassostrea gigas]	#N/A
XLOC-012730	0.299957	0.413	0.284	3.41e-25	[Uniprot/Swissprot]|e-value:3e-85|sp|Q28735|TMEDA_RABIT|Transmembrane emp24 domain-containing protein 10 OS=Oryctolagus cuniculus OX=9986 GN=TMED10 PE=1 SV=1||[RefSeqProtSlim]|e-value:2e-108|CAD5119829.1|DgyrCDS8412 [Dimorphilus gyrociliatus]	#N/A		XLOC-027002	0.122587	0.048	0.025	2.31e-07	[Uniprot/Swissprot]|e-value:2e-57|sp|Q9BXU1|STK31_HUMAN|Serine/threonine-protein kinase 31 OS=Homo sapiens OX=9606 GN=STK31 PE=2 SV=2||[RefSeqProtSlim]|e-value:3e-91|VDI57111.1|serine/threonine-protein kinase 31 [Mytilus galloprovincialis]	#N/A
XLOC-047141	0.192571	0.264	0.159	3.77e-25	[Uniprot/Swissprot]|e-value:6e-113|sp|Q3T127|U2AF4_BOVIN|Splicing factor U2AF 26 kDa subunit OS=Bos taurus OX=9913 GN=U2AF1L4 PE=2 SV=1||[RefSeqProtSlim]|e-value:4e-118|XP_011417403.2|splicing factor U2AF 26 kDa subunit isoform X2 [Crassostrea gigas]	#N/A		XLOC-069039	0.155835	0.047	0.024	2.37e-07	[Uniprot/Swissprot]|e-value:1e-42|sp|P26697|GSTA3_CHICK|Glutathione S-transferase 3 OS=Gallus gallus OX=9031 PE=1 SV=2||[RefSeqProtSlim]|e-value:1e-99|AEI70672.1|GST-alpha, partial [Perinereis nuntia]	#N/A
XLOC-041274	0.34027	0.188	0.104	4.26e-25	[Uniprot/Swissprot]|e-value:0,0|sp|Q6YHK3|CD109_HUMAN|CD109 antigen OS=Homo sapiens OX=9606 GN=CD109 PE=1 SV=2||[RefSeqProtSlim]|e-value:0,0|UCK81477.1|CD109 antigen-like protein [Arenicola marina]	#N/A		XLOC-061449	0.0356066	0.006	0	2.68e-07	[Uniprot/Swissprot]|no similarity||[RefSeqProtSlim]|no similarity	#N/A
XLOC-025477	0.226771	0.196	0.108	5.17e-25	[Uniprot/Swissprot]|e-value:3e-37|sp|C4N147|FABP1_DORPE|Sodium/calcium exchanger regulatory protein 1 OS=Doryteuthis pealeii OX=1051067 PE=1 SV=1||[RefSeqProtSlim]|e-value:3e-47|CAC9672727.1|Ofus.G22334 [Owenia fusiformis]	#N/A		XLOC-003120	0.0951458	0.052	0.028	2.77e-07	[Uniprot/Swissprot]|e-value:0,0|sp|P26639|SYTC_HUMAN|Threonine--tRNA ligase 1, cytoplasmic OS=Homo sapiens OX=9606 GN=TARS1 PE=1 SV=3||[RefSeqProtSlim]|e-value:0,0|XP_025077145.1|threonine--tRNA ligase, cytoplasmic-like isoform X2 [Pomacea canaliculata]	#N/A
XLOC-012904	0.160831	0.044	0.008	5.18e-25	[Uniprot/Swissprot]|e-value:1e-04|sp|Q2TBJ0|NOPC1_BOVIN|NOP protein chaperone 1 OS=Bos taurus OX=9913 GN=NOPCHAP1 PE=2 SV=1||[RefSeqProtSlim]|e-value:8e-12|PVD24314.1|hypothetical protein C0Q70_14792 [Pomacea canaliculata]	#N/A		XLOC-026470	0.0920407	0.05	0.027	2.82e-07	[Uniprot/Swissprot]|e-value:2e-160|sp|A7SWH1|PESC_NEMVE|Pescadillo homolog OS=Nematostella vectensis OX=45351 GN=v1g194255 PE=3 SV=1||[RefSeqProtSlim]|e-value:8e-180|CAC9556697.1|Ofus.G042954 [Owenia fusiformis]	#N/A
XLOC-026721	0.301549	0.141	0.069	5.3e-25	[Uniprot/Swissprot]|e-value:0,0|sp|Q6ZRS2|SRCAP_HUMAN|Helicase SRCAP OS=Homo sapiens OX=9606 GN=SRCAP PE=1 SV=3||[RefSeqProtSlim]|e-value:0,0|CAC9554638.1|Ofus.G042100, partial [Owenia fusiformis]	#N/A		XLOC-041018	0.100138	0.255	0.197	2.82e-07	[Uniprot/Swissprot]|e-value:1e-04|sp|Q21154|MOMA1_CAEEL|MICOS complex subunit MIC27 OS=Caenorhabditis elegans OX=6239 GN=moma-1 PE=2 SV=1||[RefSeqProtSlim]|e-value:2e-17|CAC9571655.1|Ofus.G052948, partial [Owenia fusiformis]	#N/A
[truncated: 3,294 more rows]
