# Supplementary material for: Light-modulated stem cells in the camera-type eye of an annelid model for adult brain plasticity
Source: Nat Commun. 2025 Dec 1;16:9861. doi: 10.1038/s41467-025-65631-0 (PMC12669781; doi:10.1038/s41467-025-65631-0)
Supplement: Supplementary file 8 — Supplementary Data 5 [file 41467_2025_65631_MOESM8_ESM.xlsx]

## Sheet: Supplementary Data 5
Supplementary Data5: Identifiers of proteins and genes used in this study
Fut10/Pofut3 Phylogeny (Supplementary Fig. 6)
UniProt/RefSeq ID	Protein name	Organism	Size (aa)	Tree annotation
XM_056028039.1	glycoprotein 3-alpha L-fucosyltransferase A-like	Biomphalaria glabrata	413	FutA/C
XM_014816590.1	PREDICTED: alpha-(1,3)- fucosyltransferase C	Priapulus caudatus	556	FutC
XM_046595249.1	alpha-(1,3)- fucosyltransferase C	Daphnia pulex	402
P83088	Alpha-(1,3)- fucosyltransferase C	Drosophila melanogaster	425
XP_015837155.1	PREDICTED: alpha-(1,3)- fucosyltransferase C	Tribolium castaneum	378
XP_006571382.1	alpha-(1,3)- fucosyltransferase C	Apis mellifera	399
XM_021497705.1	glycoprotein 3-alpha L-fucosyltransferase A-like isoform X2	Mizuhopecten yessoensis	470	FutA
XP_052826277.1	alpha-(1,3)- fucosyltransferase 10	Octopus bimaculoides	378
XM_046599450.1	glycoprotein 3-alpha L-fucosyltransferase A-like	Daphnia pulex	496
Q9VUL9	Glycoprotein 3-alpha L-fucosyltransferase A	Drosophila melanogaster	503
XM_788623.5	glycoprotein 3-alpha L-fucosyltransferase A	Strongylocentrotus purpuratus	485
XP_016770756.1	glycoprotein 3-alpha L-fucosyltransferase A isoform X1	Apis mellifera	436
XP_008196711.1	PREDICTED: glycoprotein 3-alpha L-fucosyltransferase A	Tribolium castaneum	422
Q6EV12	Fucosyltransferase	Xenopus tropicalis	363	Fut4
NP_001026658.1	alpha-(1,3)- fucosyltransferase 4	Gallus gallus	356
Q11127	Alpha-(1,3)- fucosyltransferase 4	Mus musculus	433
P22083	Alpha-(1,3)- fucosyltransferase 4	Homo sapiens	530
P21217	3-galactosyl-N acetylglucosaminide 4- alpha-L fucosyltransferase FUT3	Homo sapiens	631	Fut3
Q5F2N6	Fucosyltransferase	Xenopus tropicalis	359	Fut9
O88819	4-galactosyl-N acetylglucosaminide 3- alpha-L fucosyltransferase 9	Mus musculus	359
Q9Y231	4-galactosyl-N acetylglucosaminide 3- alpha-L fucosyltransferase 9	Homo sapiens	359
Q9VLC1.2	Alpha-(1,3)- fucosyltransferase B	Drosophila melanogaster	444	Fut10/Pofut3
XM_008193940.2	alpha-(1,3)- fucosyltransferase 10 isoform X1	Tribolium castaneum	401
XP_026297817.1	alpha-(1,3)- fucosyltransferase 10	Apis mellifera	430
XM_046588597.1	alpha-(1,3)- fucosyltransferase 10- like	Daphnia pulex	457
Q5F2N3.3	Alpha-(1,3)- fucosyltransferase 10	Danio rerio	458
Q8AWB5.2	Alpha-(1,3)- fucosyltransferase 10	Gallus gallus	475
Q6A1G3	Alpha-(1,3)- fucosyltransferase 10	Xenopus tropicalis	471
Q5F2L2.1	Alpha-(1,3)- fucosyltransferase 10	Mus musculus	481
Q6P4F1	Alpha-(1,3)- fucosyltransferase 10	Homo sapiens	479
XM_021485253.1	alpha-(1,3)- fucosyltransferase 10- like	Mizuhopecten yessoensis	473	Fut10-11
XM_011424988.3	alpha-(1,3)- fucosyltransferase 10	Crassostrea gigas	472
XP_052826277.1	alpha-(1,3)- fucosyltransferase 10	Octopus bimaculoides	356
XM_013207006.2	alpha-(1,3)- fucosyltransferase 10- like isoform X1	Biomphalaria glabrata	487
XM_025241171.1	alpha-(1,3)- fucosyltransferase 10- like	Pomacea canaliculata	459
XM_030979055.1	alpha-(1,3)- fucosyltransferase 10	Strongylocentrotus purpuratus	571
XM_002739966.2	PREDICTED: alpha- (1,3)- fucosyltransferase 10- like	Saccoglossus kowalevskii	435
XM_011447610.3	PREDICTED: alpha-(1,3)- fucosyltransferase 11	Crassostrea gigas	452	Fut11/Pofut4
XM_021507757.1	alpha-(1,3)- fucosyltransferase 11- like	Mizuhopecten yessoensis	494
XM_025226580.1	PREDICTED: alpha- (1,3)- fucosyltransferase 11- like	Pomacea canaliculata	432
XM_779075.5	alpha-(1,3)- fucosyltransferase 11	Strongylocentrotus purpuratus	571
XM_002733065.2	PREDICTED: alpha- (1,3)- fucosyltransferase 11- like	Saccoglossus kowalevskii	441
Q08C60.1	Alpha-(1,3)- fucosyltransferase 11	Danio rerio	483
Q6A1G2.1	Alpha-(1,3)- fucosyltransferase 11	Xenopus tropicalis	533
Q8AWC7	Alpha-(1,3)- fucosyltransferase 11	Gallus gallus	505
Q8BHC9.1	Alpha-(1,3)- fucosyltransferase 11	Mus musculus	489
Q495W5	Alpha-(1,3)- fucosyltransferase 11	Homo sapiens	492
XM_021485212.1	alpha-(1,6)- fucosyltransferase-like	Mizuhopecten yessoensis	573	Fut8
XM_011455484.3	alpha-(1,6)- fucosyltransferase isoform X1	Crassostrea gigas	595
XM_013234282.2	alpha-(1,6)- fucosyltransferase-like isoform X1	Biomphalaria glabrata	593
XM_025247597.1	alpha-(1,6)- fucosyltransferase-like	Pomacea canaliculata	602
XM_014806347.1	PREDICTED: alpha- (1,6)- fucosyltransferase-like	Priapulus caudatus	413
XM_046605247.1	alpha-(1,6)- fucosyltransferase-like	Daphnia pulex	609
XM_016914360.2	alpha-(1,3)- fucosyltransferase 11	Apis mellifera	590
XM_964018.4	alpha-(1,6)- fucosyltransferase	Tribolium castaneum	592
Q9VYV5	Alpha-(1,6)- fucosyltransferase	Drosophila melanogaster	619
XM_030998712.1	alpha-(1,6)- fucosyltransferase	Strongylocentrotus purpuratus	602
XM_002735425.2	alpha-(1,6)- fucosyltransferase-like	Saccoglossus kowalevskii	587
CAH03675	Alpha-(1,6)- fucosyltransferase	Danio rerio	580
Q6NVP8	Alpha-(1,6)- fucosyltransferase	Xenopus tropicalis	578
Q9WTS2	Alpha-(1,6)- fucosyltransferase	Mus musculus	575
Q9BYC5	Alpha-(1,6)- fucosyltransferase	Homo sapiens	575
Ki-67 Phylogeny (Supplementary Fig. 4)
UniProt/RefSeq ID	Protein name	Organism	Size (aa)	Tree annotation
XM_008477142.3	mucin-19 isoform X1	Diaphorina citri	2216	M19
Q08BU2	marker of proliferation Ki-67 S homeolog	Xenopus laevis	2510	KI67
NM_001277446.2	proliferation marker protein Ki-67	Danio rerio	2057	KI67
XM_004942359.5	proliferation marker protein Ki-67 isoform X1	Gallus gallus	2545	KI67
E9PVX6	Proliferation marker protein Ki-67	Mus musculus	3177	KI67
P46013.2	Proliferation marker protein Ki-67	Homo sapiens	2510	KI67
Neurofilament/Nf phylogeny (Supplementary Fig. 4)
UniProt/RefSeq ID	Protein name	Organism	Size (aa)	Tree annotation
NP_001310405.1	intermediate filament protein ifa 1-like	Priapulus caudatus	547	NF
XP_055897778.1	70 kDa neurofilament protein like	Biomphalaria glabrata	624
XP_014776803.1	60 kDa neurofilament protein	Octopus bimaculoides	520
XP_009030018.1	hypothetical protein HELRODRAFT_90252, partial intermediate filament protein	Helobdella robusta	493
Q01241.1	70 kDa neurofilament protein	Doryteuthis pealeii	615
XP_009060607.1	hypothetical protein LOTGIDRAFT_204366 Intermediate filament protein	Lottia gigantea	617
XP_021348582.1	neurofilament medium polypeptide-like	Mizuhopecten yessoensis	1296
XP_034300507.1	70 kDa neurofilament protein isoform X1	Crassostrea gigas	633
P23239	Desmin	Xenopus laevis	458	DES
P02542.2	desmin	Gallus gallus	464
P31001.3	desmin	Mus musculus	469
P17661	Desmin	Homo sapiens	470
NP_571947.1	vimentin	Danio rerio	455	VIM
P24789	Vimentin-1/2	Xenopus laevis	458
P09654.2	vimetin	Gallus gallus	460
P20152.3	vimetin	Mus musculus	466
P08670	Vimetin	Homo sapiens	466
Q58EE9	Glial fibrillary acidic protein	Danio rerio	455	GFAP
XP_040548208.1	glial fibrillary acidic protein	Gallus gallus	422
P03995	Glial fibrillary acidic protein	Mus musculus	430
P14136	Glial fibrillary acidic protein	Homo sapiens	432
NP_001306166.1	Peripherin	Danio rerio	442	PRPH
P48676	Peripherin	Xenopus laevis	456
XP_015128082.1	peripherin isoform X1	Gallus gallus	340
NP_001138256	internexin neuronal intermediate filament protein, alpha a	Danio rerio	474	INA
NP_001079278	internexin neuronal intermediate filament protein alpha S homeolog	Xenopus laevis	490
XP_015144218.2	alpha-internexin	Gallus gallus	423
P46660	Alpha-internexin	Mus musculus	501
Q16352	alpha-internexin	Homo sapiens	499
NP_001034927.1	neurofilament light chain b	Danio rerio	579	NEFL
P35616	Neurofilament light polypeptide	Xenopus laevis	544
XP_040545514.1	neurofilament light polypeptide isoform X1	Gallus gallus	556
P08551	Neurofilament light polypeptide	Mus musculus	543
P07196	Neurofilament light polypeptide	Homo sapiens	543
NP_001104684.2	neurofilament, medium polypeptide a	Danio rerio	849	NEFL
NP_001095200.1	neurofilament medium polypeptide	Gallus gallus	858
P07197	Neurofilament medium polypeptide	Homo sapiens	916
XP_041436176.1	neurofilament heavy polypeptide	Xenopus laevis	1192	NEFH
XP_040545514.1	neurofilament light polypeptide isoform X1	Gallus gallus	556
P19246	Neurofilament heavy polypeptide	Mus musculus	1090
NP_066554.2	neurofilament heavy polypeptide	Homo sapiens	1020
NP_001310407	lamin Dm0-like	Priapulus caudatus	568	LAM0
XP_046437486.1	lamin Dm0-like	Daphnia pulex	527
P08928.4	Lamin Dm0	Drosophila melanogaster	622
XP_972795.1	PREDICTED: lamin Dm0	Tribolium castaneum	587
XP_396670.3	lamin Dm0 isoform X2	Apis mellifera	597
XP_009022369.1	hypothetical protein HELRODRAFT_113696	Helobdella robusta	614
XP_052831984.1	lamin-B1 isoform X1	Octopus bimaculoides	602
XP_034325378.1	lamin Dm0	Crassostrea gigas	590
XP_009059675.1	hypothetical protein LOTGIDRAFT_179001	Lottia gigantea	558
XP_055897433.1	lamin-B1-like	Biomphalaria glabrata	589
XP_025092392.1	lamin-L(I)-like	Pomacea canaliculata	593
NP_999665.1	nuclear intermediate filament protein	Strongylocentrotus purpuratus	595
P10999	Lamin-L(III)	Xenopus laevis	583	LAMA
P13648.1	Lamin-A	Gallus gallus	657
P48678.2	Prelamin-A/C	Mus musculus	665
P02545	Prelamin-A/C	Homo sapiens	664
P14731.1	Lamin-B1	Gallus gallus	584	LAMB1
P14733.3	Lamin-B1	Mus musculus	588
P20700	Lamin-B1	Homo sapiens	586
P14732.1	Lamin-B2	Gallus gallus	600	LAMB2
P21619.2	Lamin-B2	Mus musculus	596
Q03252	Lamin-B2	Homo sapiens	620
Btg phylogeny (Supplementary Fig. 11)
UniProt/RefSeq ID	Protein name	Organism	Size (aa)	Tree annotation
XM_394152.7	maternal B9.10 protein	Apis mellifera	266	B910
XM_011414720.3	maternal B9.10 protein isoform X1	Crassostrea gigas	368
NM_001308892.1	uncharacterized protein LOC105340066	Crassostrea gigas	182	BTG1
XM_781229.5	Strongylocentrotus purpuratus	Strongylocentrotus	176
P34743	Protein BTG1	Gallus gallus	170
NP_956314.1	protein BTG1	Danio rerio	182
P62325	Protein BTG1	Mus musculus	171
P62324	Protein BTG1	Homo sapiens	171
XP_003249228.1	protein BTG2	Apis mellifera	183	BTG2
XM_002738262.2	PREDICTED: protein BTG2- like	Saccoglossus kowalevskii	156
NP_570997.1	protein BTG2	Danio rerio	165
Q04211	BTG2_MOUSE	mus musculus	158
P78543	Protein BTG2	Homo sapiens	158
XP_040547605.1	protein BTG2	Gallus gallus	164
XM_002734801.2	PREDICTED: protein BTG3- like	Saccoglossus kowalevskii	186	BTG3
NM_001326706.1	protein BTG3 isoform 1	Danio rerio	241
XP_018101489.1	BTG3	Xenopus laevis	249
P50615	Protein BTG3	Mus musculus	252
Q14201	Protein BTG3	Homo sapiens	252
XM_787689.5	protein BTG4	Strongylocentrotus purpuratus	221	BTG4
NM_198121.2	protein BTG4	Danio rerio	258
NM_001278123.2	protein BTG4	Gallus gallus	225
O70552	Protein BTG4	Mus musculus	250
Q9NY30	Protein BTG4	Homo sapiens	223
XM_788472.5	protein Tob1	Strongylocentrotus purpuratus	324	TOB1
XM_002736435.2	PREDICTED: protein Tob1- like	Saccoglossus kowalevskii	318
XM_006563990.3	protein Tob1	Apis mellifera	458
XM_011425249.3	protein Tob1-like	Crassostrea gigas	386
XM_018235425.2	protein Tob1	Xenopus laevis	318
NP_998139.1	protein Tob1b	Danio rerio	322
NM_001001467.2	protein Tob1	Gallus gallus	325
Q61471	Protein Tob1(Transducer of erbB-2 1)	Mus musculus	362
P50616	Protein Tob1	Homo sapiens	345
NM_001012534.2	protein Tob2	Gallus gallus	340	TOB2
Q9JM55	Protein Tob2	Mus musculus	345
FoxO phylogeny (Supplementary Fig. 11)
UniProt/RefSeq ID	Protein name	Organism	Size (aa)	Tree annotation
XP_052832486.1	forkhead box protein O	Octopus bimaculoides	793	FoxO
XM_011416057.3	forkhead box protein O	Crassostrea gigas	664
XM_013239801.2	forkhead box protein O-like	Biomphalaria glabrata	611
XM_025241893.1	forkhead box protein O-like	Pomacea canaliculata	600
Q95V55	Forkhead box protein O	Drosophila melanogaster	613
XP_975200.2	forkhead box protein O isoform X1	Tribolium castaneum	500
XP_016768670.1	forkhead box protein O isoform X1	Apis mellifera	556
XM_030994593.1	forkhead box protein O1	Strongylocentrotus purpuratus	552
NM_001009988.1	forkhead box protein O3a	Danio rerio	643	FoxO3
Q6EUW1	Forkhead box protein O3	Xenopus laevis	657
XP_001234496.5	forkhead box protein O3	Gallus gallus	660
Q9WVH4	Forkhead box protein O3	Mus musculus (Mouse)	672
O43524	Forkhead box protein O3	Homo sapiens (Human)	673
XP_690041.2	forkhead box protein O6	Danio rerio	594	Foxo6
XP_018101901.1	forkhead box protein O6	Xenopus laevis	559
XP_015153061.3	forkhead box protein O6 isoform X1	Gallus gallus	608
Q70KY4	forkhead box protein O6	Mus musculus (Mouse)	559
A8MYZ6	Forkhead box protein O6	Homo sapiens (Human)	492
A3RK74.1	Forkhead box protein O1-A	Danio rerio (Zebrafish)	652	FoxO1
Q6EUW2	Forkhead box protein O1	Xenopus laevis (African clawed frog)	631
A0A8V0XGP1	Forkhead box O1	Gallus gallus (Chicken)	649
Q9R1E0	Forkhead box protein O1	Mus musculus (Mouse)	652
Q12778	Forkhead box protein O1	Homo sapiens (Human)	655
XP_009289443.1	forkhead box protein O4	Danio rerio	626	FoxO4
NP_001154870.1	forkhead box O4 L homeolog	Xenopus laevis	492
XP_015134143.3	forkhead box protein O4	Gallus gallus	550
Q9WVH3	forkhead box protein O4	Mus musculus (Mouse)	505
P98177	Forkhead box protein O4	Homo sapiens (Human)	505
	Gene identifiers for Platynereis genes mentioned by name and/or characterized in this study
Acronym	Gene name	Genbank ID	(Genome locus information)
syt-1/2/4/11	Platynereis dumerilii Syntaxin-1,2,4,11, mRNA	PV864739	XLOC_027771
syt-16	Platynereis dumerilii Syntaxin-16, mRNA	PV864740	XLOC_040145
snap-25	Platynereis dumerilii SNAP-25, mRNA	PV864741	XLOC_059369
vamp	Platynereis dumerilii Synaptobrevin/Vamp, mRNA	PV864742	XLOC_017035
syt-1	Platynereis dumerilii Synaptotagmin-1, mRNA	EF544397.1	XLOC_000875
syt-4	Platynereis dumerilii Synaptotagmin-4, mRNA	PV864743	XLOC_000454
syt-7	Platynereis dumerilii Synaptotagmin-7, mRNA	PV864744	XLOC_002116
syt-9	Platynereis dumerilii Synaptotagmin-9, mRNA	PV864745	XLOC_043797
syt-12	Platynereis dumerilii Synaptotagmin-12, mRNA	PV864746	XLOC_003798
syt-15	Platynereis dumerilii Synaptotagmin-15, mRNA	PV864747	XLOC_027997
syt-14	Platynereis dumerilii Synaptotagmin-14, mRNA	PV864748	XLOC_063800
syt-17	Platynereis dumerilii Synaptotagmin-17, mRNA	PV864749	XLOC_020912
elav1	Platynereis dumerilii Elav1, mRNA	EF384209.1	XLOC_001549
elav2	Platynereis dumerilii Elav2, mRNA	PV864750	XLOC_002600
erp4.9	Platynereis dumerilii Ependymin-related protein 4.9 mRNA,partial cds	MH645922.1	XLOC_064431
fabp	Platynereis dumerilii Fatty acid binding protein mRNA,complete cds	MH587646.1	XLOC_022172
qpeptin	Platynereis dumerilii Qpeptin precursor, mRNA, partial cds	MH678618.1	XLOC_000343
pkd2.1	Platynereis dumerilii polycystic kidney disease 2.1 (pkd2.1) mRNA, complete cds.	MZ647696	XLOC_026080
l-cry	Platynereis dumerilii light receptive cryptochrome (l-cry) mRNA, complete cds Poehn et al.	MW161054.1	XLOC_005350
pdf	Platynereis dumerilii Pdf (pdf) mRNA, complete cds	GU322426.1	XLOC_005180
pedp	Platynereis dumerilii Pedal Peptide 2 / MDL (pedp), mRNA	KF515945.1	XLOC_064003
gb2a	Platynereis dumerilii Globin IIa (gb2a), mRNA	MT701033.1	XLOC_041393
c1ql	Platynereis dumerilii C1q-domain-containing protein (c1ql), mRNA	PV864751	XLOC_028145
nrxn	Platynereis dumerilii Neurexin (nrxn), mRNA	PV864752	XLOC_060686
lophotrochin	Platynereis dumerilii Lophotrochin, mRNA	MT127430.1	XLOC_041359
vglut	Platynereis dumerilii Vesicular glutamate transporter (Vglut), mRNA	GU169424.1	XLOC_008985
dce1	Platynereis dumerilii Glutamate decarboxylase 1 (Dce1), mRNA	GU169427.1	XLOC_036336
clat	Platynereis dumerilii Choline O-acetyltransferase (Clat), mRNA	EF384218.1	XLOC_026597
vacht	Platynereis dumerilii Vesicular acetylcholine transporter (VAChT), mRNA	EF384217.1	XLOC_026597
vmat	Platynereis dumerilii Synaptic vesicular amine transporter (Vmat), mRNA	PV864753	XLOC_051435
ty3h	Platynereis dumerilii Tyrosine 3-monooxygenase (Ty3h), mRNA	GU169428.1	XLOC_004462
tph	Platynereis dumerilii Tryptophan 5-hydroxylase (Tph ), mRNA	EF544398.1	XLOC_037608
hdc	Platynereis dumerilii Histidine decarboxylase (Hdc), mRNA	KY607915.1	XLOC_001605
pcna	Platynereis dumerilii Proliferative cell nuclear antigen (pcna), mRNA	HF935038.1	XLOC_025800
cdk1l	Platynereis dumerilii Cyclin-dependent kinase 1-like/Cdk1-like, mRNA	PV864754	XLOC_028122
soxB2	Platynereis dumerilii SoxB2, mRNA	FN357280.1	XLOC_063505, XLOC_054004 (split locus)
ki67	Platynereis dumerilii Ki-67, mRNA	PV864755	XLOC_052210
nf	Platynereis dumerilii Neurofilament/Nf, mRNA	PV864756	XLOC_056655
fut10	Platynereis dumerilii α-1,3-Fucosyltransferase 10 (fut10), mRNA	PV864757	XLOC_027522
soxB1	Platynereis dumerilii SoxB1, mRNA	KT266552.1	XLOC_064106
prox	Platynereis dumerilii Prospero, mRNA	FN357281.1	XLOC_021539
notch	Platynereis dumerilii Notch, mRNA	AM114766.1	XLOC_066267
r-opsin1	Platynereis dumerilii r-Opsin1	AJ316544.1	XLOC_028295
r-opsin3	Platynereis dumerilii r-Opsin3	KC810971.1	XLOC_037151
Go-opsin1	Platynereis dumerilii Go-opsin1	KR869765.1	XLOC_005894
c-ops1	Platynereis dumerilii c-Opsin1, mRNA	AY692353.1	XLOC_012133
r-opsin4	Platynereis dumerilii rhabdomeric opsin 4 mRNA	KC810972.1	XLOC_025923
r-opsin5	Platynereis dumerilii rhabdomeric opsin 5 mRNA	KR869768.1	XLOC_027716
Go-opsin2	Platynereis dumerilii Go coupled opsin 2 mRNA	KR869766.1	XLOC_024158
c-opsin2	Platynereis dumerilii c-opsin2 mRNA	MG182639.1	XLOC_012185
neuropsin1	Platynereis dumerilii neuropsin mRNA (*)	KM393193.1	XLOC_012915 (*)
neuropsin2	Platynereis dumerilii neuropsin mRNA (*)	KM393193.1	XLOC_012916 (*)
peropsin	Platynereis dumerilii peropsin mRNA	KF844232.1	XLOC_069536
tr-cry	Platynereis dumerilii tr-cry mRNA	KF316924.1	XLOC_002140
pt-cry	Platynereis dumerilii cryptochrome mRNA	KJ415054.1	XLOC_040065
6-4-photolyase	Platynereis dumerilii 6-4 photolyase mRNA	KF316927.1	XLOC_054919
soxC	Platynereis dumerilii SRY-related HMG box C protein (SoxC), mRNA	FN357282.1	XLOC_008123
par3a	Platynereis dumerilii Par3A protein (Par3A), mRNA	MG197657.1	XLOC_004327
btg1/2	Platynereis dumerilii B cell translocation gene 1/2 (btg1/2), mRNA	PV864758	XLOC_060478
btg3/4	Platynereis dumerilii B cell translocation gene 3/4 (btg3/4), mRNA	PV864759	XLOC_063920
foxo	Platynereis dumerilii forkhead box protein O (FoxO), mRNA	PV864760	XLOC_002034
		PV864739-PV864760: this study
		(*) duplicated gene loci
