# Supplementary material for: Light-modulated stem cells in the camera-type eye of an annelid model for adult brain plasticity
Source: Nat Commun. 2025 Dec 1;16:9861. doi: 10.1038/s41467-025-65631-0 (PMC12669781; doi:10.1038/s41467-025-65631-0)
Supplement: Supplementary file 9 — Supplementary Data 6 [file 41467_2025_65631_MOESM9_ESM.xlsx]

## Sheet: Supplementary Data 6
Supplementary Data 6: Genes enriched in EPs and uncharacterized – diverse (+ eye support cells) and overlap with genes exclusively enriched in eye photoreceptors and jointly enriched in eye photoreceptors and trunk r-opsin1 expressing cells as per Revilla-i-Domingo et al. (referred to as "bulk")
EPs vs whole brain atlas							Uncharacterized – diverse (+ eye support cells) vs whole brain atlas
Gene	avg_log2FC	pct.1	pct.2	p_val_adj	Roger's ID		Gene	avg_log2FC	pct.1	pct.2	p_val_adj	Roger's ID		EPs ∩ Uncharacterized – diverse (+ eye support cells)	EPs ∩ Uncharacterized – diverse (+ eye support cells) ∩ Bulk		EPs ∩ Bulk	105
XLOC-017302	2.61875	0.916	0.369	1.34642e-207	C10763		XLOC-012302	1.68391	0.811	0.428	3.49579e-213	#N/A		XLOC-017302	C10763		EPs ∩ Bulk - Uncharacterized – diverse (+ eye support cells)	67
XLOC-003726	2.55975	0.934	0.368	3.94067e-179	C22000		XLOC-060060	1.47836	0.73	0.36	2.4997e-207	#N/A		XLOC-003726	C22000		EPs ∩ Uncharacterized – diverse (+ eye support cells)	324
XLOC-010177	1.20373	0.666	0.165	2.90361e-155	C10401		XLOC-055577	0.96031	0.455	0.185	1.72593e-143	#N/A		#N/A	#N/A		EPs ∩ Uncharacterized – diverse (+ eye support cells) ∩ Bulk	38
XLOC-002502	2.56571	0.878	0.241	1.33832e-151	C6424		XLOC-064394	0.495589	0.293	0.03	1.49211e-142	#N/A		XLOC-002502	C6424		EPs rest	903
XLOC-009947	0.543693	0.323	0.013	1.90905e-146	C4441		XLOC-028250	1.41506	0.649	0.222	5.98963e-134	#N/A		#N/A	#N/A		Uncharacterized – diverse (+ eye support cells) ∩ Bulk	52
XLOC-035515	0.8685	0.493	0.082	1.61552e-141	#N/A		XLOC-037956	0.867821	0.451	0.07	7.5442e-134	#N/A		#N/A	#N/A		Uncharacterized – diverse (+ eye support cells) ∩ Bulk - EPs	14
XLOC-013203	1.02247	0.543	0.092	2.94204e-135	#N/A		XLOC-015634	1.02256	0.542	0.087	5.17241e-132	#N/A		#N/A	#N/A		Uncharacterized – diverse (+ eye support cells) rest	1115
XLOC-027657	2.5376	0.832	0.167	6.67113e-135	C8120		XLOC-044003	2.55854	0.608	0.18	1.65777e-115	#N/A		#N/A	#N/A
XLOC-053906	1.03584	0.538	0.089	7.66522e-134	#N/A		XLOC-063903	0.86771	0.468	0.124	1.87067e-113	#N/A		XLOC-053906	#N/A
XLOC-059187	1.63027	0.644	0.11	2.31065e-133	#N/A		XLOC-021693	0.518498	0.276	0.027	8.29648e-113	#N/A		#N/A	#N/A
XLOC-060236	0.651511	0.429	0.099	1.80071e-127	C10933		XLOC-037466	0.74183	0.618	0.336	1.14238e-111	#N/A		#N/A	#N/A
XLOC-002902	2.27469	0.824	0.148	8.69842e-124	C2642-C2643, C7982		XLOC-011685	0.311269	0.228	0.041	2.67643e-111	#N/A		XLOC-002902	C2642-C2643, C7982
XLOC-002482	0.753304	0.421	0.065	9.43586e-123	C11119		XLOC-026022	0.846883	0.681	0.42	4.31245e-111	#N/A		#N/A	#N/A
XLOC-066948	0.349245	0.22	0.009	2.71888e-122	C8357		XLOC-010101	0.341668	0.215	0.028	3.19461e-109	#N/A		#N/A	#N/A
XLOC-028140	0.549067	0.368	0.057	2.52556e-121	#N/A		XLOC-039643	1.53872	0.471	0.122	6.58349e-107	#N/A		#N/A	#N/A
XLOC-005694	0.702149	0.431	0.097	3.32329e-119	#N/A		XLOC-003277	0.464711	0.364	0.138	1.11758e-103	#N/A		#N/A	#N/A
XLOC-045937	1.21354	0.59	0.104	3.33526e-119	#N/A		XLOC-004656	0.301324	0.187	0.022	4.40377e-103	#N/A		#N/A	#N/A
XLOC-063938	3.6772	0.905	0.223	6.91389e-119	C10037, C8732-C8733		XLOC-020161	0.632664	0.335	0.067	1.02062e-102	C2502		#N/A	#N/A
XLOC-024923	0.656015	0.385	0.043	2.81234e-118	C11135		XLOC-000120	1.31692	0.491	0.07	1.05875e-102	#N/A		XLOC-024923	C11135
XLOC-004194	0.670609	0.437	0.102	1.99428e-117	#N/A		XLOC-012811	1.42047	0.513	0.089	3.49615e-101	#N/A		#N/A	#N/A
XLOC-021302	2.88017	0.853	0.168	1.59453e-115	C10800-C10802		XLOC-025898	0.601718	0.334	0.059	2.21424e-97	#N/A		#N/A	#N/A
XLOC-025909	0.755772	0.441	0.033	2.87558e-115	#N/A		XLOC-002745	0.804736	0.754	0.494	4.67776e-97	#N/A		XLOC-025909	#N/A
XLOC-040739	0.936106	0.498	0.045	6.18132e-114	#N/A		XLOC-001990	0.951507	0.405	0.041	4.76038e-97	#N/A		#N/A	#N/A
XLOC-001345	0.807348	0.446	0.072	2.75483e-108	C9478 C9676		XLOC-052110	0.844572	0.719	0.492	4.62497e-96	#N/A		XLOC-001345	C9478 C9676
XLOC-060629	0.919283	0.482	0.108	1.52011e-107	#N/A		XLOC-045285	0.784372	0.731	0.533	1.57056e-94	#N/A		XLOC-060629	#N/A
XLOC-004484	1.10985	0.512	0.058	1.95341e-107	C9898		XLOC-012884	0.584893	0.501	0.243	4.84901e-93	#N/A		#N/A	#N/A
XLOC-025053	0.441941	0.309	0.041	4.19686e-107	#N/A		XLOC-056823	0.648966	0.386	0.08	7.098e-92	#N/A		#N/A	#N/A
XLOC-009819	1.09032	0.543	0.059	8.20507e-107	C35757		XLOC-058899	0.482963	0.241	0.027	2.39505e-91	#N/A		XLOC-009819	C35757
XLOC-000520	1.10906	0.538	0.047	1.26072e-106	C11068-C11071 C11157-C11158		XLOC-064065	0.444617	0.412	0.19	1.53233e-90	#N/A		#N/A	#N/A
XLOC-047213	2.83683	0.858	0.2	1.00793e-104	C2433		XLOC-041235	0.411536	0.354	0.125	3.67006e-90	#N/A		XLOC-047213	C2433
XLOC-004929	0.638736	0.378	0.056	1.63035e-102	#N/A		XLOC-067798	1.93185	0.704	0.083	2.53293e-88	#N/A		#N/A	#N/A
XLOC-060844	0.482756	0.31	0.039	1.65856e-102	#N/A		XLOC-038163	0.368442	0.245	0.065	4.85599e-88	#N/A		#N/A	#N/A
XLOC-055822	1.502	0.629	0.092	1.60514e-100	C471, C5587, C8749		XLOC-001123	0.246514	0.163	0.024	9.44939e-88	#N/A		XLOC-055822	C471, C5587, C8749
XLOC-005785	0.989873	0.538	0.062	2.14331e-100	#N/A		XLOC-041638	0.322252	0.231	0.054	5.77978e-87	#N/A		XLOC-005785	#N/A
XLOC-036937	1.20759	0.549	0.053	3.89755e-99	#N/A		XLOC-001233	0.717387	0.754	0.537	1.02353e-85	#N/A		#N/A	#N/A
XLOC-023987	0.213093	0.148	0.007	4.33034e-98	#N/A		XLOC-059755	0.26745	0.183	0.024	1.27364e-84	#N/A		#N/A	#N/A
XLOC-062246	0.315569	0.22	0.022	1.63801e-97	C10381		XLOC-011322	0.389548	0.304	0.097	1.46722e-84	#N/A		#N/A	#N/A
XLOC-002600	0.972619	0.679	0.267	3.88697e-96	#N/A		XLOC-053921	0.603645	0.296	0.048	1.95924e-83	#N/A		XLOC-002600	#N/A
XLOC-036005	1.15083	0.612	0.316	6.02802e-96	#N/A		XLOC-060487	0.980262	0.489	0.138	2.25179e-83	#N/A		XLOC-036005	#N/A
XLOC-058777	0.772026	0.406	0.053	4.92599e-95	#N/A		XLOC-018600	0.379163	0.242	0.032	5.34593e-83	#N/A		#N/A	#N/A
XLOC-016724	1.18344	0.534	0.044	5.36387e-94	C11068-C11071		XLOC-017316	0.387483	0.243	0.054	1.17935e-82	#N/A		#N/A	#N/A
XLOC-058437	0.751759	0.516	0.14	3.15513e-92	#N/A		XLOC-051480	0.908312	0.683	0.287	5.32813e-82	#N/A		#N/A	#N/A
XLOC-002775	0.536504	0.348	0.044	8.34835e-91	#N/A		XLOC-002654	0.39158	0.303	0.108	1.07958e-81	#N/A		XLOC-002775	#N/A
XLOC-063018	0.244465	0.156	0.007	1.5582e-89	C10037, C8732		XLOC-055077	0.384554	0.224	0.035	1.48005e-81	#N/A		#N/A	#N/A
XLOC-003638	0.819725	0.415	0.055	1.0717e-88	C16459		XLOC-060687	0.737302	0.741	0.522	2.58521e-81	#N/A		#N/A	#N/A
XLOC-000264	0.776867	0.657	0.358	1.47756e-88	C6924		XLOC-062581	0.747363	0.685	0.462	6.17599e-80	#N/A		XLOC-000264	C6924
XLOC-022952	0.819564	0.512	0.213	7.10988e-88	#N/A		XLOC-050861	2.55296	0.794	0.13	8.97105e-80	#N/A		#N/A	#N/A
XLOC-004487	0.463973	0.275	0.025	6.43081e-87	C9234		XLOC-027208	0.18356	0.127	0.016	5.53642e-78	#N/A		#N/A	#N/A
XLOC-022111	0.561485	0.309	0.028	1.0981e-86	#N/A		XLOC-002506	0.396881	0.261	0.099	5.5383e-78	#N/A		#N/A	#N/A
XLOC-059909	2.4615	0.757	0.096	3.46643e-86	C10625		XLOC-001530	0.451612	0.279	0.071	1.1135e-77	#N/A		#N/A	#N/A
XLOC-040165	0.488713	0.295	0.039	1.42447e-84	#N/A		XLOC-026567	0.410588	0.308	0.094	1.94657e-77	#N/A		XLOC-040165	#N/A
XLOC-064032	1.00317	0.488	0.024	2.2042e-84	#N/A		XLOC-002600	0.562493	0.55	0.267	2.67166e-77	#N/A		#N/A	#N/A
XLOC-004486	0.543321	0.368	0.104	9.17441e-84	#N/A		XLOC-037645	0.644294	0.313	0.044	6.62511e-76	#N/A		#N/A	#N/A
XLOC-044358	1.03675	0.398	0.086	1.27548e-83	#N/A		XLOC-045035	0.641805	0.309	0.068	4.88526e-75	#N/A		#N/A	#N/A
XLOC-045376	0.702685	0.381	0.028	2.53228e-83	C2630		XLOC-017123	0.261631	0.157	0.019	8.98564e-74	#N/A		#N/A	#N/A
XLOC-028295	4.58362	0.947	0.269	5.14842e-83	C8630		XLOC-056825	0.543235	0.349	0.083	9.55969e-74	#N/A		#N/A	#N/A
XLOC-005658	2.01308	0.691	0.075	8.24877e-83	C11066		XLOC-026697	0.294652	0.253	0.075	1.62463e-73	#N/A		#N/A	#N/A
XLOC-052393	0.280976	0.189	0.02	2.23966e-81	#N/A		XLOC-014652	0.570362	0.24	0.033	2.12054e-73	#N/A		#N/A	#N/A
XLOC-059910	0.925458	0.412	0.043	2.54318e-81	#N/A		XLOC-059134	0.172243	0.129	0.02	7.34995e-73	#N/A		#N/A	#N/A
XLOC-021838	0.338981	0.211	0.02	4.55504e-81	#N/A		XLOC-002072	0.671216	0.376	0.07	2.36566e-72	#N/A		#N/A	#N/A
XLOC-054199	0.367519	0.25	0.018	7.44343e-81	#N/A		XLOC-001733	0.385835	0.261	0.077	1.15039e-71	#N/A		#N/A	#N/A
XLOC-005586	0.561995	0.318	0.034	1.30212e-80	C8415, C8417		XLOC-014864	0.198339	0.14	0.019	4.16653e-71	#N/A		XLOC-005586	C8415, C8417
XLOC-051338	0.422389	0.307	0.074	1.37433e-80	#N/A		XLOC-069040	0.177631	0.126	0.019	1.15132e-70	#N/A		#N/A	#N/A
XLOC-003411	0.195428	0.129	0.006	3.97471e-80	#N/A		XLOC-063101	0.654273	0.666	0.426	1.50109e-70	#N/A		#N/A	#N/A
XLOC-033751	0.984584	0.479	0.021	5.18555e-80	C23386		XLOC-001587	0.282663	0.183	0.029	7.06632e-70	#N/A		#N/A	#N/A
XLOC-060798	0.451352	0.292	0.037	1.45163e-79	C6344		XLOC-034320	0.570063	0.725	0.494	1.0629e-69	#N/A		#N/A	#N/A
XLOC-013042	0.659636	0.437	0.077	4.05191e-78	C10836-C10838		XLOC-013042	0.387223	0.261	0.077	7.15044e-69	C10836-C10838		XLOC-013042	C10836-C10838
XLOC-062616	0.338	0.262	0.047	1.21442e-77	C4807		XLOC-039786	1.7264	0.532	0.072	8.05874e-69	#N/A		XLOC-062616	C4807
XLOC-041821	0.506242	0.285	0.034	5.04708e-77	#N/A		XLOC-017514	0.191279	0.133	0.019	4.21557e-67	#N/A		#N/A	#N/A
XLOC-046362	0.552274	0.39	0.083	5.03999e-74	C7161		XLOC-026643	0.591969	0.7	0.486	3.05063e-66	#N/A		#N/A	#N/A
XLOC-005674	0.533348	0.306	0.035	4.87992e-73	C6520		XLOC-066643	0.487734	0.519	0.272	1.26527e-65	#N/A		XLOC-005674	C6520
XLOC-036094	0.580874	0.345	0.051	1.47949e-72	#N/A		XLOC-028296	0.473545	0.303	0.083	5.85685e-65	#N/A		XLOC-036094	#N/A
XLOC-027658	0.186037	0.129	0.008	2.41364e-72	#N/A		XLOC-003008	0.176373	0.121	0.016	6.12718e-65	#N/A		#N/A	#N/A
XLOC-047641	1.16547	0.509	0.061	2.48347e-72	#N/A		XLOC-023931	0.318892	0.208	0.038	3.81383e-64	#N/A		XLOC-047641	#N/A
XLOC-003804	0.735819	0.465	0.071	4.3303e-72	#N/A		XLOC-028412	0.509846	0.519	0.283	6.33618e-64	#N/A		XLOC-003804	#N/A
XLOC-004026	1.95588	0.744	0.057	6.32148e-72	C10788		XLOC-064511	1.42055	0.392	0.067	7.07489e-64	#N/A		#N/A	#N/A
XLOC-040515	0.491866	0.281	0.031	6.4894e-72	C10969		XLOC-018435	0.215876	0.164	0.032	1.52098e-63	#N/A		XLOC-040515	C10970
XLOC-021303	1.20431	0.505	0.039	1.23977e-71	#N/A		XLOC-047640	0.545331	0.519	0.319	3.81141e-63	#N/A		#N/A	#N/A
XLOC-027205	0.95521	0.438	0.022	5.62132e-71	C8347		XLOC-058199	0.34402	0.293	0.105	6.19834e-63	#N/A		#N/A	#N/A
XLOC-034218	0.847464	0.658	0.266	8.14175e-69	C19415		XLOC-002560	0.681504	0.638	0.412	6.22654e-63	#N/A		#N/A	#N/A
XLOC-069025	0.438766	0.324	0.074	1.4386e-68	C7411		XLOC-054019	0.669132	0.253	0.031	8.71329e-63	#N/A		#N/A	#N/A
XLOC-023241	0.632121	0.437	0.167	1.71659e-68	#N/A		XLOC-063436	0.685835	0.243	0.122	1.35843e-62	#N/A		#N/A	#N/A
XLOC-052639	2.15714	0.568	0.086	1.44897e-67	#N/A		XLOC-028163	0.40506	0.198	0.063	2.6081e-62	#N/A		#N/A	#N/A
XLOC-012059	0.208427	0.137	0.01	2.54596e-67	#N/A		XLOC-010021	0.20825	0.15	0.032	9.58186e-62	#N/A		#N/A	#N/A
XLOC-058372	0.636169	0.287	0.052	5.87223e-67	#N/A		XLOC-015042	0.530547	0.471	0.178	4.39872e-61	#N/A		#N/A	#N/A
XLOC-001134	0.263288	0.2	0.032	1.59722e-66	#N/A		XLOC-012965	0.409519	0.319	0.084	5.82455e-61	#N/A		#N/A	#N/A
XLOC-026657	0.23467	0.164	0.018	4.52619e-66	#N/A		XLOC-014664	0.358053	0.185	0.02	1.38655e-60	#N/A		#N/A	#N/A
XLOC-026763	0.497208	0.382	0.167	1.08743e-64	#N/A		XLOC-017600	0.328416	0.296	0.131	2.13001e-60	#N/A		#N/A	#N/A
XLOC-003627	0.392694	0.257	0.041	1.10919e-64	#N/A		XLOC-002012	0.362985	0.316	0.09	2.58577e-60	#N/A		#N/A	#N/A
XLOC-010780	0.537369	0.328	0.044	3.97932e-64	#N/A		XLOC-002008	0.459141	0.508	0.303	6.8039e-60	#N/A		#N/A	#N/A
XLOC-026644	0.402595	0.275	0.063	8.89901e-64	#N/A		XLOC-059398	0.492032	0.585	0.369	2.38342e-59	#N/A		#N/A	#N/A
XLOC-035856	0.396826	0.317	0.082	1.45177e-63	#N/A		XLOC-036472	0.136302	0.108	0.018	3.22197e-59	#N/A		#N/A	#N/A
XLOC-012580	1.7599	0.721	0.084	2.47199e-63	C10609		XLOC-002710	0.470374	0.309	0.073	3.60884e-59	#N/A		XLOC-012580	C10609
XLOC-063903	1.04769	0.496	0.124	3.3422e-63	#N/A		XLOC-004595	0.308063	0.248	0.091	3.70154e-59	#N/A		XLOC-063903	#N/A
XLOC-062917	0.290095	0.186	0.022	4.24648e-63	#N/A		XLOC-001379	0.550417	0.541	0.314	4.78813e-59	#N/A		#N/A	#N/A
XLOC-004327	0.367645	0.229	0.03	2.64365e-62	#N/A		XLOC-025702	0.546935	0.345	0.054	9.6404e-59	#N/A		#N/A	#N/A
XLOC-002408	0.291179	0.201	0.039	9.22885e-62	C10413		XLOC-028099	0.192052	0.162	0.041	1.92861e-58	#N/A		#N/A	#N/A
XLOC-012351	0.23125	0.172	0.025	1.59397e-61	#N/A		XLOC-003726	0.895247	0.757	0.368	2.03209e-58	C22000		#N/A	#N/A
XLOC-055400	1.15497	0.51	0.037	8.53556e-61	C10868-C10869		rna-NC-000931.1:11681..12852	0.596709	0.998	0.993	2.18112e-58	#N/A		XLOC-055400	C14053
XLOC-034210	0.486083	0.392	0.109	1.07861e-60	C7720		XLOC-017473	0.142546	0.096	0.012	2.85817e-58	#N/A		XLOC-034210	C7720
XLOC-061258	0.237606	0.133	0.005	1.26435e-60	C7905		XLOC-025345	0.504268	0.251	0.056	2.88817e-58	#N/A		#N/A	#N/A
XLOC-003007	0.169867	0.117	0.007	1.31276e-60	#N/A		XLOC-064275	0.463984	0.542	0.312	3.60864e-58	C5868		#N/A	#N/A
XLOC-009922	0.47228	0.229	0.01	4.17989e-59	C10866-C10867		XLOC-009224	0.212235	0.159	0.044	4.9186e-58	#N/A		#N/A	#N/A
XLOC-025490	0.393024	0.335	0.099	1.19189e-58	C10994		XLOC-066967	0.237278	0.14	0.023	1.04504e-57	#N/A		#N/A	#N/A
XLOC-004362	0.520643	0.479	0.179	1.50627e-58	#N/A		XLOC-037661	0.357839	0.219	0.039	1.63383e-57	#N/A		#N/A	#N/A
XLOC-005833	0.200191	0.117	0.005	1.66185e-58	#N/A		XLOC-014673	0.573466	0.455	0.162	1.82324e-57	#N/A		#N/A	#N/A
XLOC-013018	0.415113	0.262	0.064	3.05326e-58	#N/A		XLOC-003201	0.248077	0.192	0.049	3.72603e-57	#N/A		XLOC-013018	#N/A
XLOC-043724	0.509644	0.257	0.025	5.27674e-58	#N/A		XLOC-041287	0.415532	0.447	0.258	4.74102e-57	#N/A		#N/A	#N/A
XLOC-060249	0.328179	0.207	0.018	9.57298e-58	#N/A		XLOC-060865	0.168997	0.121	0.021	1.17985e-56	#N/A		#N/A	#N/A
XLOC-042599	0.153328	0.106	0.008	1.03767e-56	#N/A		XLOC-000041	0.437619	0.45	0.253	1.21052e-56	#N/A		#N/A	#N/A
XLOC-050395	0.242971	0.161	0.019	1.34262e-56	#N/A		XLOC-069046	0.181904	0.134	0.024	2.22259e-56	#N/A		#N/A	#N/A
XLOC-024922	0.22087	0.147	0.008	1.47147e-56	C8560		XLOC-052427	0.157796	0.128	0.029	4.48179e-55	#N/A		#N/A	#N/A
XLOC-002581	0.143269	0.108	0.009	3.0124e-56	#N/A		XLOC-059129	0.351852	0.357	0.175	8.95521e-55	#N/A		#N/A	#N/A
XLOC-004644	1.75666	0.694	0.035	9.35353e-56	C11129		XLOC-017302	0.81311	0.692	0.369	9.65936e-55	C10763		#N/A	#N/A
XLOC-028157	1.01881	0.736	0.297	1.54007e-55	C8961		XLOC-027522	2.34773	0.479	0.076	1.15357e-54	#N/A		#N/A	#N/A
XLOC-003406	1.96296	0.686	0.059	5.83589e-55	C5292		XLOC-026027	0.412391	0.219	0.032	1.78512e-54	#N/A		#N/A	#N/A
XLOC-056193	0.427357	0.296	0.077	1.12773e-54	#N/A		XLOC-004483	0.479052	0.253	0.1	2.66473e-54	#N/A		XLOC-056193	#N/A
XLOC-027503	0.418088	0.282	0.069	1.54624e-54	#N/A		XLOC-037977	0.145135	0.106	0.02	6.81578e-54	#N/A		XLOC-027503	#N/A
XLOC-012948	0.531944	0.262	0.025	2.16206e-54	C5699		XLOC-051075	0.327671	0.211	0.046	8.39975e-54	#N/A		#N/A	#N/A
XLOC-018483	0.299855	0.178	0.019	3.27971e-53	#N/A		XLOC-025207	0.296997	0.207	0.054	1.2176e-53	#N/A		#N/A	#N/A
XLOC-065924	0.39343	0.315	0.117	3.17006e-52	#N/A		gene-ND4	0.568625	0.795	0.592	3.23398e-53	#N/A		#N/A	#N/A
XLOC-043830	0.482389	0.385	0.091	5.64195e-52	#N/A		XLOC-027835	0.513879	0.617	0.433	4.87768e-53	#N/A		#N/A	#N/A
XLOC-004154	0.426846	0.271	0.07	1.52907e-51	#N/A		XLOC-013552	0.306543	0.179	0.047	5.05574e-53	#N/A		#N/A	#N/A
XLOC-044685	0.205636	0.128	0.012	5.40103e-51	#N/A		XLOC-055578	0.639899	0.249	0.045	6.08604e-53	#N/A		#N/A	#N/A
XLOC-051709	0.117091	0.084	0.005	5.63482e-51	#N/A		XLOC-005105	0.233376	0.161	0.038	8.01645e-53	#N/A		#N/A	#N/A
XLOC-025278	0.70239	0.596	0.349	1.32581e-50	#N/A		XLOC-000383	0.456414	0.463	0.27	1.29587e-52	#N/A		#N/A	#N/A
XLOC-025802	0.260004	0.178	0.032	1.38193e-50	#N/A		XLOC-004936	0.405686	0.411	0.22	2.03838e-52	#N/A		#N/A	#N/A
XLOC-027971	0.177901	0.139	0.018	3.71873e-50	#N/A		XLOC-002297	0.23623	0.158	0.024	3.0299e-52	#N/A		XLOC-027971	#N/A
XLOC-018997	0.884507	0.46	0.047	4.70412e-50	C10791-C10792		XLOC-050393	0.261394	0.171	0.039	4.31563e-52	#N/A		#N/A	#N/A
XLOC-003812	0.302726	0.215	0.045	5.84216e-50	#N/A		XLOC-038287	0.160777	0.121	0.022	1.25752e-51	#N/A		#N/A	#N/A
XLOC-039487	0.150886	0.111	0.011	1.22092e-49	#N/A		XLOC-054897	0.280584	0.203	0.041	1.35838e-51	#N/A		#N/A	#N/A
XLOC-026649	0.47515	0.34	0.058	3.87421e-49	#N/A		gene-ND1	0.59061	0.909	0.806	4.2958e-51	#N/A		#N/A	#N/A
XLOC-012893	0.459966	0.223	0.012	1.29988e-48	#N/A		XLOC-026751	0.437973	0.499	0.305	7.76563e-51	#N/A		#N/A	#N/A
XLOC-051115	0.336747	0.304	0.102	2.08006e-48	#N/A		XLOC-045124	0.393068	0.361	0.144	3.69715e-50	#N/A		#N/A	#N/A
XLOC-005518	4.02062	0.889	0.106	2.63271e-48	C22014		XLOC-002947	0.564896	0.708	0.512	3.78202e-50	#N/A		#N/A	#N/A
XLOC-037953	0.720528	0.268	0.034	2.65398e-48	#N/A		XLOC-002708	0.241777	0.154	0.027	1.00609e-49	#N/A		#N/A	#N/A
XLOC-003916	0.607055	0.223	0.116	5.22895e-48	#N/A		XLOC-037941	0.242268	0.169	0.052	1.67593e-49	#N/A		#N/A	#N/A
XLOC-047139	0.236818	0.161	0.027	6.13376e-48	#N/A		XLOC-069414	0.156361	0.102	0.016	2.4297e-49	#N/A		#N/A	#N/A
XLOC-002744	0.349056	0.304	0.1	7.34173e-48	C10882-C10883		XLOC-054467	0.475216	0.466	0.267	3.11804e-49	#N/A		XLOC-002744	C10882-C10883
XLOC-019028	0.495378	0.41	0.14	9.61336e-48	#N/A		XLOC-041162	0.38073	0.426	0.228	9.41355e-49	#N/A		XLOC-019028	#N/A
XLOC-039668	1.33665	0.51	0.133	1.24675e-47	#N/A		XLOC-060964	0.486629	0.621	0.431	1.11297e-48	#N/A		#N/A	#N/A
XLOC-037117	1.86037	0.619	0.039	1.0682e-46	#N/A		XLOC-063092	0.697781	0.314	0.045	2.16846e-48	#N/A		#N/A	#N/A
XLOC-026761	3.07029	0.866	0.116	1.25841e-46	C9425		XLOC-034208	0.256489	0.258	0.094	4.44136e-48	#N/A		XLOC-026761	C9425
XLOC-065995	0.163782	0.119	0.016	1.43981e-46	#N/A		XLOC-026679	0.211422	0.211	0.077	5.69403e-48	#N/A		#N/A	#N/A
XLOC-040161	0.340171	0.203	0.027	1.9041e-46	#N/A		XLOC-014857	0.441293	0.492	0.317	7.29156e-48	#N/A		#N/A	#N/A
XLOC-059899	0.881256	0.658	0.369	7.28896e-46	#N/A		XLOC-027609	0.191455	0.13	0.036	7.51712e-48	#N/A		#N/A	#N/A
XLOC-009498	0.340366	0.226	0.036	9.77109e-46	#N/A		XLOC-028442	0.298194	0.258	0.095	8.50536e-48	#N/A		#N/A	#N/A
XLOC-046530	3.16552	0.885	0.067	1.66326e-45	C8364		XLOC-039198	0.315289	0.29	0.121	8.54964e-48	#N/A		#N/A	#N/A
XLOC-063937	0.16666	0.103	0.008	3.35443e-45	#N/A		gene-ND6	0.520958	0.949	0.875	1.52405e-47	#N/A		#N/A	#N/A
XLOC-025386	0.2217	0.17	0.038	8.70358e-45	#N/A		XLOC-005822	0.24373	0.185	0.064	3.10199e-47	#N/A		#N/A	#N/A
XLOC-002212	0.608704	0.504	0.309	1.33863e-43	#N/A		gene-ND2	0.503533	0.808	0.654	3.15975e-47	#N/A		XLOC-002212	#N/A
XLOC-009031	0.283873	0.226	0.051	2.00228e-43	#N/A		XLOC-010220	0.351689	0.357	0.181	4.0444e-47	#N/A		#N/A	#N/A
XLOC-000452	0.621651	0.404	0.115	2.8295e-43	#N/A		XLOC-054246	0.412519	0.306	0.103	4.92427e-47	#N/A		#N/A	#N/A
XLOC-002161	0.53458	0.44	0.196	3.34371e-43	C9744		XLOC-010219	0.684893	0.286	0.131	9.84873e-47	#N/A		XLOC-002161	C9744
XLOC-005894	0.199403	0.126	0.006	3.43139e-43	#N/A		XLOC-049959	0.0992185	0.076	0.01	1.03554e-46	#N/A		#N/A	#N/A
XLOC-005111	0.25575	0.19	0.045	4.66764e-43	#N/A		XLOC-011939	0.280923	0.224	0.091	1.19322e-46	#N/A		XLOC-005111	#N/A
gene-ND1	0.785492	0.947	0.806	6.67169e-43	#N/A		XLOC-001982	0.250407	0.159	0.042	1.47772e-46	#N/A		gene-ND1	#N/A
XLOC-001999	0.525618	0.379	0.153	7.6552e-43	#N/A		XLOC-015629	0.213127	0.176	0.063	2.3339e-46	#N/A		XLOC-001999	#N/A
XLOC-028412	0.623413	0.53	0.283	1.43332e-42	#N/A		XLOC-021353	0.639606	0.611	0.217	5.59287e-46	#N/A		XLOC-028412	#N/A
XLOC-027573	0.204296	0.162	0.035	1.79727e-42	#N/A		XLOC-004459	0.116947	0.099	0.022	5.61852e-46	#N/A		#N/A	#N/A
XLOC-012435	0.125535	0.087	0.008	2.01981e-42	#N/A		XLOC-052009	0.475223	0.163	0.04	1.23176e-45	#N/A		#N/A	#N/A
XLOC-012157	0.249677	0.179	0.037	2.27887e-42	#N/A		gene-ND5	0.517392	0.962	0.863	1.23366e-45	#N/A		#N/A	#N/A
XLOC-043768	0.229456	0.148	0.019	3.00802e-42	#N/A		XLOC-009445	0.132131	0.108	0.021	1.26041e-45	#N/A		XLOC-043768	#N/A
XLOC-001706	0.39214	0.289	0.072	4.4375e-42	#N/A		XLOC-001836	0.482613	0.304	0.125	1.32854e-45	#N/A		XLOC-001706	#N/A
XLOC-013333	0.26747	0.192	0.035	5.39491e-42	#N/A		XLOC-066527	0.86147	0.675	0.414	1.37879e-45	#N/A		XLOC-013333	#N/A
XLOC-060820	0.290932	0.175	0.016	6.01564e-42	#N/A		XLOC-013790	0.149528	0.101	0.014	3.17182e-45	#N/A		#N/A	#N/A
XLOC-059743	0.301583	0.215	0.047	6.12882e-42	#N/A		XLOC-019307	0.308403	0.317	0.151	3.71914e-45	#N/A		#N/A	#N/A
XLOC-000497	0.28859	0.212	0.042	6.60256e-42	#N/A		XLOC-068626	0.15799	0.099	0.016	3.9548e-45	#N/A		XLOC-000497	#N/A
XLOC-035475	0.308442	0.231	0.066	1.26948e-41	#N/A		XLOC-003730	0.397008	0.513	0.31	5.99707e-45	#N/A		XLOC-035475	#N/A
XLOC-012361	0.453739	0.409	0.179	5.15746e-41	#N/A		XLOC-040562	0.456225	0.5	0.293	6.68556e-45	#N/A		#N/A	#N/A
XLOC-040910	0.0934783	0.07	0.004	5.59407e-41	#N/A		XLOC-048935	0.154096	0.087	0.008	7.13973e-45	#N/A		#N/A	#N/A
XLOC-012357	0.174771	0.112	0.014	1.57263e-40	#N/A		XLOC-028249	3.11926	0.365	0.12	8.07551e-45	#N/A		#N/A	#N/A
XLOC-050393	0.361198	0.256	0.039	2.04095e-40	#N/A		XLOC-042585	0.132622	0.087	0.014	1.00332e-44	#N/A		XLOC-050393	#N/A
XLOC-012965	0.558062	0.351	0.084	3.70757e-40	#N/A		XLOC-014794	0.122712	0.1	0.023	2.00563e-44	#N/A		XLOC-012965	#N/A
XLOC-001526	0.313511	0.197	0.034	4.51556e-40	#N/A		XLOC-052553	0.186629	0.168	0.051	2.10203e-44	#N/A		#N/A	#N/A
XLOC-045207	0.246437	0.187	0.041	4.94073e-40	#N/A		XLOC-040317	0.208936	0.181	0.05	7.30297e-44	#N/A		#N/A	#N/A
XLOC-058390	0.345783	0.301	0.1	7.3155e-40	#N/A		XLOC-059418	0.208399	0.18	0.056	7.52844e-44	#N/A		#N/A	#N/A
XLOC-017608	0.394162	0.29	0.065	7.49105e-40	#N/A		XLOC-002709	0.27604	0.185	0.038	9.97077e-44	#N/A		#N/A	#N/A
XLOC-059415	0.166684	0.115	0.014	2.1732e-39	#N/A		XLOC-001232	0.129908	0.099	0.022	1.24336e-43	#N/A		#N/A	#N/A
XLOC-051017	0.365366	0.296	0.124	3.04963e-39	#N/A		XLOC-001122	0.183312	0.126	0.031	3.64077e-43	#N/A		#N/A	#N/A
XLOC-012681	1.19765	0.435	0.019	3.49108e-39	C10932		XLOC-047213	1.0358	0.653	0.2	3.97523e-43	C2433		#N/A	#N/A
XLOC-019908	0.21945	0.164	0.036	4.00184e-39	#N/A		XLOC-040926	0.314522	0.332	0.156	4.62262e-43	C2720-C2721, C8774-C8775		#N/A	#N/A
XLOC-053405	0.410306	0.193	0.012	6.16037e-39	#N/A		XLOC-018878	0.499408	0.769	0.602	1.16218e-42	#N/A		#N/A	#N/A
XLOC-021534	0.138025	0.101	0.011	7.4122e-39	#N/A		XLOC-039286	0.343122	0.357	0.171	1.3017e-42	#N/A		#N/A	#N/A
XLOC-001375	0.551239	0.423	0.182	1.0849e-38	#N/A		XLOC-013396	0.13178	0.094	0.014	1.8461e-42	#N/A		XLOC-001375	#N/A
XLOC-027103	0.186664	0.123	0.015	1.28434e-38	#N/A		XLOC-038694	0.365567	0.277	0.147	2.03693e-42	#N/A		XLOC-027103	#N/A
XLOC-051685	0.340769	0.201	0.026	1.87485e-38	#N/A		XLOC-000799	0.337864	0.412	0.243	2.41179e-42	#N/A		XLOC-051685	#N/A
XLOC-021102	0.297319	0.158	0.016	2.82593e-38	#N/A		XLOC-000884	0.243924	0.219	0.092	2.56914e-42	#N/A		#N/A	#N/A
XLOC-067991	0.493164	0.29	0.057	2.902e-38	C5055		XLOC-005885	0.199971	0.186	0.054	2.79209e-42	#N/A		XLOC-067991	C5055
XLOC-026807	0.210075	0.162	0.033	3.33491e-38	#N/A		XLOC-005879	0.433845	0.405	0.169	3.43656e-42	#N/A		#N/A	#N/A
XLOC-066533	0.190798	0.148	0.031	3.47558e-38	#N/A		XLOC-059531	0.135786	0.089	0.012	3.50715e-42	#N/A		#N/A	#N/A
XLOC-066114	0.54756	0.231	0.011	8.47528e-38	#N/A		XLOC-027947	0.427472	0.511	0.342	6.18447e-42	#N/A		#N/A	#N/A
XLOC-012262	0.288921	0.236	0.073	2.13442e-37	#N/A		XLOC-025967	0.437685	0.479	0.298	6.29292e-42	#N/A		#N/A	#N/A
XLOC-025285	0.411678	0.264	0.072	2.13974e-37	#N/A		XLOC-013143	0.0997236	0.062	0.006	6.46428e-42	#N/A		XLOC-025285	#N/A
XLOC-003798	0.490362	0.32	0.073	3.02021e-37	#N/A		XLOC-028128	0.192102	0.152	0.034	7.74514e-42	#N/A		#N/A	#N/A
XLOC-056164	0.151025	0.109	0.013	3.13792e-37	#N/A		XLOC-014666	0.0712528	0.053	0.005	1.8369e-41	#N/A		#N/A	#N/A
XLOC-042600	0.231861	0.137	0.019	1.61797e-36	#N/A		XLOC-027973	0.502634	0.602	0.44	2.37904e-41	#N/A		#N/A	#N/A
XLOC-002059	0.266688	0.204	0.062	2.27176e-36	#N/A		XLOC-063922	0.283198	0.147	0.018	2.44759e-41	#N/A		#N/A	#N/A
XLOC-015129	0.455328	0.324	0.084	2.42101e-36	C2675		XLOC-041402	0.230201	0.22	0.08	3.53655e-41	#N/A		XLOC-015129	C2675
XLOC-000950	0.136037	0.092	0.008	2.73293e-36	#N/A		XLOC-001310	0.428456	0.532	0.34	4.12913e-41	#N/A		#N/A	#N/A
XLOC-050266	0.326397	0.151	0.01	3.82602e-36	#N/A		XLOC-055039	0.191483	0.119	0.027	4.2289e-41	#N/A		#N/A	#N/A
XLOC-003392	0.18841	0.117	0.011	4.80545e-36	C10817-C10818		XLOC-063007	0.540418	0.253	0.032	4.30516e-41	#N/A		#N/A	#N/A
XLOC-027660	0.14744	0.089	0.007	5.37348e-36	#N/A		XLOC-038368	0.260896	0.121	0.022	4.81059e-41	#N/A		#N/A	#N/A
rna-NC-000931.1:10828..11617	0.656187	0.891	0.736	9.60234e-36	#N/A		XLOC-015651	0.424669	0.302	0.108	9.13752e-41	#N/A		rna-NC-000931.1:10828..11617	#N/A
XLOC-039720	0.216977	0.179	0.049	1.75679e-35	#N/A		XLOC-002502	0.751193	0.554	0.241	2.75675e-40	C6424		#N/A	#N/A
XLOC-063712	0.600247	0.331	0.087	2.23597e-35	#N/A		XLOC-005445	0.207862	0.208	0.074	3.05354e-40	#N/A		#N/A	#N/A
XLOC-004276	0.524108	0.499	0.251	3.38109e-35	#N/A		XLOC-051818	0.230274	0.237	0.093	3.35598e-40	#N/A		XLOC-004276	#N/A
XLOC-020471	0.169244	0.114	0.016	1.64078e-34	#N/A		XLOC-059884	0.132123	0.093	0.013	4.80923e-40	#N/A		#N/A	#N/A
XLOC-010202	0.479884	0.301	0.133	2.77112e-34	#N/A		XLOC-018641	0.173484	0.141	0.045	5.18579e-40	#N/A		#N/A	#N/A
XLOC-025842	0.218244	0.173	0.037	3.47405e-34	#N/A		XLOC-010031	0.109515	0.076	0.011	5.34139e-40	#N/A		#N/A	#N/A
XLOC-045151	0.233125	0.201	0.061	5.90355e-34	#N/A		XLOC-000264	0.356709	0.524	0.358	5.65909e-40	C6924		#N/A	#N/A
XLOC-005438	0.0806787	0.059	0.004	6.0997e-34	C6424		XLOC-059256	0.397088	0.476	0.29	7.54081e-40	#N/A		XLOC-005438	C6424
XLOC-027902	0.196779	0.139	0.027	1.38248e-33	#N/A		XLOC-063575	0.492029	0.386	0.248	8.45083e-40	#N/A		XLOC-027902	#N/A
XLOC-037540	0.231769	0.195	0.062	2.38882e-33	#N/A		XLOC-012410	0.302103	0.32	0.163	8.8699e-40	#N/A		#N/A	#N/A
XLOC-051256	0.386251	0.259	0.076	2.91615e-33	#N/A		XLOC-003136	0.261232	0.182	0.056	1.12421e-39	#N/A		XLOC-051256	#N/A
gene-COX3	0.634124	0.992	0.959	4.07039e-33	#N/A		XLOC-021847	0.166698	0.153	0.048	4.53385e-39	#N/A		gene-COX3	#N/A
XLOC-012306	0.237854	0.186	0.041	5.60837e-33	#N/A		XLOC-064651	0.537967	0.244	0.114	6.28657e-39	#N/A		#N/A	#N/A
XLOC-051061	0.949621	0.526	0.168	5.78066e-33	C8266		XLOC-002442	0.226867	0.113	0.032	8.00686e-39	#N/A		XLOC-051061	C8266
XLOC-011765	0.355929	0.301	0.104	9.37509e-33	#N/A		XLOC-038416	0.253134	0.269	0.129	9.75976e-39	#N/A		XLOC-011765	#N/A
XLOC-001296	0.271076	0.262	0.103	1.03147e-32	#N/A		XLOC-017364	0.257212	0.198	0.064	1.13447e-38	#N/A		#N/A	#N/A
XLOC-056075	0.175911	0.134	0.018	1.28378e-32	#N/A		XLOC-028142	0.11189	0.084	0.017	1.29434e-38	#N/A		#N/A	#N/A
XLOC-008412	0.143379	0.078	0.003	1.30294e-32	#N/A		XLOC-026989	0.136614	0.086	0.014	1.42036e-38	#N/A		#N/A	#N/A
XLOC-005631	0.213856	0.197	0.065	1.59516e-32	#N/A		XLOC-001959	0.528693	0.31	0.126	1.63434e-38	#N/A		#N/A	#N/A
XLOC-021523	0.100916	0.066	0.005	2.07662e-32	#N/A		XLOC-046600	0.433551	0.551	0.379	1.78374e-38	#N/A		#N/A	#N/A
XLOC-059431	0.216602	0.167	0.046	2.56119e-32	#N/A		XLOC-014874	0.186991	0.163	0.055	2.42402e-38	#N/A		#N/A	#N/A
XLOC-060974	0.254775	0.17	0.037	2.93553e-32	#N/A		gene-COX1	0.47359	0.994	0.952	3.79314e-38	#N/A		XLOC-060974	#N/A
XLOC-002485	0.746378	0.381	0.108	3.42573e-32	#N/A		XLOC-025975	0.0992514	0.084	0.018	3.86227e-38	#N/A		#N/A	#N/A
XLOC-002560	0.725008	0.641	0.412	3.59224e-32	#N/A		XLOC-054262	0.236485	0.121	0.026	4.63261e-38	#N/A		XLOC-002560	#N/A
XLOC-024804	0.212651	0.198	0.057	3.81014e-32	#N/A		XLOC-066717	0.258889	0.263	0.132	7.53791e-38	#N/A		#N/A	#N/A
XLOC-044349	0.4123	0.3	0.081	6.10165e-32	C10856		XLOC-018746	0.297855	0.141	0.038	8.73507e-38	#N/A		#N/A	#N/A
XLOC-055077	0.374882	0.248	0.035	7.59474e-32	#N/A		XLOC-039917	0.228181	0.251	0.12	1.02013e-37	#N/A		XLOC-055077	#N/A
XLOC-045285	0.666308	0.702	0.533	1.53505e-31	#N/A		XLOC-060185	0.136368	0.086	0.012	1.11237e-37	#N/A		XLOC-045285	#N/A
XLOC-039301	0.103363	0.066	0.004	1.54296e-31	#N/A		XLOC-058432	0.451604	0.489	0.312	1.37639e-37	#N/A		#N/A	#N/A
XLOC-028039	0.120996	0.073	0.005	1.62175e-31	#N/A		XLOC-003028	0.188058	0.201	0.088	1.90509e-37	#N/A		#N/A	#N/A
XLOC-059760	0.355409	0.226	0.091	1.79182e-31	C6344		XLOC-058114	0.325437	0.232	0.099	2.00363e-37	#N/A		XLOC-059760	C6344
XLOC-020902	0.235488	0.179	0.045	2.09808e-31	#N/A		XLOC-049978	0.0871505	0.064	0.009	3.48385e-37	#N/A		XLOC-020902	#N/A
XLOC-017607	0.16375	0.109	0.012	2.31016e-31	#N/A		XLOC-011730	0.32971	0.406	0.249	4.20728e-37	#N/A		#N/A	#N/A
XLOC-013030	0.308611	0.259	0.112	4.78596e-31	#N/A		XLOC-015314	0.325478	0.55	0.43	5.93807e-37	#N/A		#N/A	#N/A
XLOC-027750	0.257274	0.184	0.035	6.16405e-31	#N/A		XLOC-040243	0.2547	0.313	0.16	6.29987e-37	#N/A		#N/A	#N/A
XLOC-024980	0.29815	0.183	0.038	6.16623e-31	#N/A		XLOC-021365	0.368431	0.426	0.277	9.77591e-37	#N/A		#N/A	#N/A
XLOC-054258	0.123239	0.09	0.012	7.90833e-31	#N/A		XLOC-000375	0.185515	0.175	0.054	1.09429e-36	#N/A		#N/A	#N/A
XLOC-023244	0.315507	0.19	0.013	2.15941e-30	C10919		XLOC-039834	0.115302	0.072	0.01	1.70963e-36	#N/A		#N/A	#N/A
XLOC-037151	0.552281	0.22	0.009	2.52716e-30	C3283		XLOC-069294	0.169881	0.148	0.057	1.72501e-36	#N/A		#N/A	#N/A
XLOC-063868	0.193711	0.167	0.049	3.42738e-30	#N/A		XLOC-056376	0.169711	0.145	0.046	3.53416e-36	#N/A		#N/A	#N/A
XLOC-002928	0.218133	0.181	0.065	3.54247e-30	#N/A		XLOC-059380	0.193699	0.205	0.085	6.02385e-36	#N/A		#N/A	#N/A
XLOC-026826	0.192116	0.126	0.013	5.73955e-30	#N/A		rna-NC-000931.1:10828..11617	0.453692	0.837	0.736	1.79673e-35	#N/A		XLOC-026826	#N/A
XLOC-004034	0.179223	0.14	0.033	6.02596e-30	#N/A		XLOC-002444	0.24248	0.261	0.122	2.30876e-35	#N/A		#N/A	#N/A
XLOC-051932	0.286697	0.181	0.025	6.86617e-30	#N/A		XLOC-045303	0.329573	0.352	0.201	4.42397e-35	#N/A		#N/A	#N/A
XLOC-017388	0.298127	0.229	0.026	1.1247e-29	#N/A		XLOC-026323	0.398575	0.237	0.101	6.6298e-35	#N/A		#N/A	#N/A
XLOC-039661	2.63675	0.637	0.037	1.50904e-29	C6495		XLOC-068631	0.135533	0.091	0.018	1.666e-34	#N/A		#N/A	#N/A
XLOC-062581	0.670058	0.657	0.462	2.31744e-29	#N/A		gene-COX3	0.447184	0.989	0.959	1.72237e-34	#N/A		XLOC-062581	#N/A
XLOC-040810	0.422843	0.365	0.17	2.85393e-29	#N/A		XLOC-056499	0.250837	0.2	0.073	5.59189e-34	#N/A		#N/A	#N/A
XLOC-039566	0.111105	0.094	0.016	4.05918e-29	#N/A		XLOC-004855	0.273806	0.315	0.165	7.3349e-34	#N/A		#N/A	#N/A
XLOC-051184	0.281916	0.239	0.069	4.56898e-29	#N/A		XLOC-059299	0.394213	0.412	0.228	7.49878e-34	#N/A		XLOC-051184	#N/A
XLOC-021480	0.624989	0.245	0.028	4.64286e-29	#N/A		XLOC-000982	0.0824241	0.062	0.01	1.14677e-33	#N/A		#N/A	#N/A
XLOC-027835	0.559614	0.646	0.433	5.44336e-29	#N/A		XLOC-050942	0.255023	0.137	0.023	1.37407e-33	#N/A		XLOC-027835	#N/A
XLOC-056620	0.0777345	0.053	0.003	5.71442e-29	#N/A		XLOC-046366	0.488442	0.168	0.015	2.84569e-33	#N/A		#N/A	#N/A
XLOC-001697	0.184315	0.101	0.008	7.26039e-29	#N/A		XLOC-034362	0.260471	0.173	0.096	2.84705e-33	#N/A		#N/A	#N/A
XLOC-044746	0.0860295	0.064	0.006	8.66229e-29	#N/A		XLOC-011327	0.271108	0.33	0.182	3.6554e-33	#N/A		#N/A	#N/A
XLOC-021822	0.128227	0.08	0.007	1.82408e-28	#N/A		XLOC-008985	0.296328	0.281	0.096	5.06104e-33	#N/A		#N/A	#N/A
XLOC-051579	0.0704384	0.048	0.003	1.90127e-28	#N/A		XLOC-046393	0.091708	0.064	0.009	5.67915e-33	#N/A		#N/A	#N/A
XLOC-036825	0.207173	0.161	0.041	2.11404e-28	#N/A		XLOC-004085	0.247699	0.137	0.033	5.9699e-33	#N/A		#N/A	#N/A
XLOC-067724	0.252861	0.237	0.08	3.38816e-28	#N/A		XLOC-050442	0.37677	0.176	0.072	1.41123e-32	#N/A		#N/A	#N/A
XLOC-041382	0.423756	0.37	0.137	3.44825e-28	#N/A		XLOC-059400	0.268105	0.267	0.123	3.54483e-32	#N/A		XLOC-041382	#N/A
XLOC-055329	0.229095	0.198	0.061	3.55813e-28	#N/A		XLOC-065942	0.120176	0.1	0.028	3.76462e-32	#N/A		XLOC-055329	#N/A
XLOC-009573	0.375298	0.376	0.145	3.69508e-28	#N/A		XLOC-034961	0.187567	0.182	0.067	3.9274e-32	#N/A		XLOC-009573	#N/A
XLOC-009224	0.211891	0.178	0.044	5.74761e-28	#N/A		XLOC-003822	0.0942261	0.063	0.009	4.11113e-32	#N/A		XLOC-009224	#N/A
XLOC-035003	0.251618	0.239	0.07	9.68326e-28	#N/A		XLOC-063473	0.369598	0.404	0.184	4.66497e-32	#N/A		#N/A	#N/A
XLOC-060964	0.546366	0.593	0.431	1.00455e-27	#N/A		XLOC-005786	0.128949	0.11	0.027	6.00425e-32	#N/A		XLOC-060964	#N/A
XLOC-003410	0.0607963	0.042	0.002	1.01671e-27	#N/A		XLOC-041382	0.288139	0.318	0.137	6.651e-32	#N/A		#N/A	#N/A
XLOC-024869	0.239683	0.226	0.075	1.21957e-27	C9165		XLOC-044450	0.24827	0.345	0.197	7.23097e-32	#N/A		XLOC-024869	C9165
XLOC-063934	0.180389	0.09	0.009	1.40727e-27	#N/A		XLOC-020385	0.322061	0.263	0.067	7.70389e-32	#N/A		#N/A	#N/A
XLOC-057938	0.298297	0.237	0.099	1.68548e-27	#N/A		XLOC-051057	0.18863	0.17	0.063	9.79739e-32	#N/A		XLOC-057938	#N/A
XLOC-035005	0.310168	0.348	0.177	1.71243e-27	#N/A		XLOC-021489	0.185321	0.182	0.066	1.09706e-31	#N/A		XLOC-035005	#N/A
XLOC-056699	0.415276	0.242	0.05	1.97744e-27	#N/A		XLOC-012668	0.353573	0.436	0.283	1.43897e-31	#N/A		#N/A	#N/A
XLOC-025350	0.228066	0.109	0.01	1.97927e-27	#N/A		XLOC-062575	0.165325	0.181	0.063	1.67413e-31	#N/A		#N/A	#N/A
XLOC-012510	0.184849	0.133	0.034	2.18054e-27	#N/A		XLOC-025031	0.191418	0.156	0.05	2.47169e-31	#N/A		#N/A	#N/A
XLOC-024210	0.438763	0.479	0.289	2.37834e-27	#N/A		XLOC-001986	0.19438	0.211	0.094	2.86983e-31	#N/A		#N/A	#N/A
XLOC-033748	0.0883038	0.051	0.002	2.38657e-27	#N/A		XLOC-063040	0.196344	0.194	0.091	5.61849e-31	#N/A		#N/A	#N/A
XLOC-037064	0.0830352	0.058	0.006	3.36589e-27	#N/A		XLOC-067103	0.313643	0.367	0.211	1.05462e-30	#N/A		#N/A	#N/A
XLOC-054991	0.292166	0.259	0.072	3.3899e-27	#N/A		XLOC-000019	0.104547	0.066	0.009	1.11098e-30	#N/A		XLOC-054991	#N/A
XLOC-001492	0.487074	0.284	0.034	6.26732e-27	#N/A		XLOC-054034	0.0899703	0.068	0.012	1.15337e-30	#N/A		#N/A	#N/A
XLOC-000470	0.242484	0.2	0.073	9.85064e-27	#N/A		XLOC-012019	0.496408	0.383	0.167	1.37476e-30	#N/A		#N/A	#N/A
XLOC-051180	0.585339	0.312	0.122	1.07101e-26	#N/A		XLOC-002979	0.106766	0.097	0.026	1.90861e-30	#N/A		XLOC-051180	#N/A
XLOC-051361	0.56567	0.317	0.102	1.32138e-26	#N/A		XLOC-026761	1.51443	0.537	0.116	2.69171e-30	C9425		XLOC-051361	#N/A
XLOC-046600	0.531745	0.582	0.379	2.74586e-26	#N/A		XLOC-002854	0.277428	0.431	0.277	4.20994e-30	#N/A		XLOC-046600	#N/A
XLOC-011866	1.01717	0.761	0.422	3.50501e-26	C13877		XLOC-003963	0.0616422	0.046	0.006	4.29154e-30	#N/A		#N/A	#N/A
XLOC-055136	0.386061	0.295	0.104	3.71473e-26	#N/A		XLOC-040758	0.295204	0.367	0.217	5.86448e-30	#N/A		XLOC-055136	#N/A
XLOC-044644	0.0528084	0.037	0.002	4.24376e-26	#N/A		XLOC-002759	0.176223	0.135	0.049	8.47245e-30	#N/A		#N/A	#N/A
XLOC-002947	0.605998	0.68	0.512	6.83922e-26	#N/A		XLOC-001465	0.572215	0.837	0.668	1.24992e-29	#N/A		XLOC-002947	#N/A
XLOC-015314	0.39234	0.619	0.43	7.27335e-26	#N/A		XLOC-059585	0.239006	0.24	0.084	1.25376e-29	#N/A		XLOC-015314	#N/A
XLOC-025282	0.108324	0.08	0.011	8.10074e-26	#N/A		XLOC-046603	0.371477	0.484	0.316	1.29009e-29	#N/A		#N/A	#N/A
XLOC-004228	0.204402	0.156	0.045	2.14763e-25	#N/A		XLOC-024910	0.203392	0.206	0.088	4.4174e-29	#N/A		XLOC-004228	#N/A
XLOC-041381	0.168469	0.086	0.013	2.80883e-25	#N/A		XLOC-055662	0.104464	0.087	0.024	5.12892e-29	#N/A		#N/A	#N/A
XLOC-027661	0.0635064	0.045	0.003	2.87892e-25	#N/A		XLOC-012301	0.219354	0.285	0.147	5.62216e-29	#N/A		#N/A	#N/A
XLOC-052381	0.144579	0.119	0.025	3.90239e-25	#N/A		XLOC-049111	0.162282	0.124	0.045	6.68769e-29	#N/A		#N/A	#N/A
XLOC-064314	0.347778	0.332	0.179	4.41708e-25	#N/A		XLOC-006034	0.0640316	0.041	0.004	7.35094e-29	#N/A		XLOC-064314	#N/A
XLOC-045161	0.252204	0.242	0.08	5.13317e-25	#N/A		XLOC-069446	0.114278	0.102	0.03	7.85348e-29	#N/A		XLOC-045161	#N/A
XLOC-044595	0.173559	0.111	0.014	5.78404e-25	#N/A		XLOC-020369	0.0696523	0.049	0.007	8.07979e-29	#N/A		#N/A	#N/A
XLOC-045355	0.152168	0.109	0.011	8.7029e-25	#N/A		XLOC-039584	0.375695	0.54	0.377	8.41504e-29	#N/A		#N/A	#N/A
XLOC-008342	0.170442	0.084	0.006	2.30806e-24	#N/A		XLOC-021889	0.265638	0.186	0.09	1.1864e-28	#N/A		#N/A	#N/A
XLOC-021113	0.088566	0.058	0.006	2.61889e-24	#N/A		XLOC-037988	0.185775	0.15	0.058	1.21206e-28	#N/A		#N/A	#N/A
XLOC-047827	0.108468	0.076	0.011	2.8514e-24	#N/A		XLOC-001248	0.182809	0.155	0.069	1.5636e-28	#N/A		XLOC-047827	#N/A
XLOC-067405	0.286194	0.265	0.116	3.06442e-24	#N/A		XLOC-051290	0.158071	0.153	0.069	1.94932e-28	#N/A		#N/A	#N/A
XLOC-051049	0.606335	0.633	0.363	4.0074e-24	#N/A		XLOC-001375	0.307537	0.318	0.182	2.25132e-28	#N/A		#N/A	#N/A
XLOC-036119	0.167741	0.153	0.052	4.24888e-24	#N/A		XLOC-062350	0.221933	0.092	0.014	2.42409e-28	#N/A		#N/A	#N/A
XLOC-054815	0.0921608	0.051	0.002	4.30665e-24	#N/A		XLOC-055139	0.238289	0.323	0.177	2.56969e-28	#N/A		#N/A	#N/A
XLOC-028086	0.399182	0.176	0.058	4.31448e-24	#N/A		XLOC-056250	0.162256	0.195	0.085	2.67148e-28	#N/A		#N/A	#N/A
XLOC-030252	0.0770127	0.056	0.004	7.07265e-24	#N/A		gene-ND3	0.371836	0.636	0.49	3.46051e-28	#N/A		#N/A	#N/A
XLOC-010900	0.121276	0.084	0.014	1.38524e-23	#N/A		XLOC-051061	0.528066	0.447	0.168	3.77942e-28	C8266		#N/A	#N/A
XLOC-027752	0.153456	0.086	0.011	1.64637e-23	#N/A		XLOC-050506	0.129529	0.126	0.046	3.87697e-28	#N/A		#N/A	#N/A
XLOC-063928	0.177739	0.176	0.055	1.96196e-23	C1760		XLOC-034210	0.209319	0.243	0.109	4.13001e-28	C7720		#N/A	#N/A
XLOC-011285	0.149166	0.084	0.008	2.26149e-23	#N/A		XLOC-005048	0.310847	0.253	0.157	1.00129e-27	#N/A		#N/A	#N/A
XLOC-009445	0.149667	0.112	0.021	3.3012e-23	#N/A		XLOC-063144	0.103933	0.08	0.017	1.20019e-27	#N/A		XLOC-009445	#N/A
XLOC-056397	0.258725	0.246	0.118	3.57134e-23	#N/A		XLOC-026079	0.179128	0.171	0.066	1.21884e-27	#N/A		XLOC-056397	#N/A
XLOC-038511	0.0674787	0.05	0.005	3.84151e-23	#N/A		XLOC-066508	0.317452	0.208	0.082	1.27999e-27	#N/A		#N/A	#N/A
XLOC-014208	0.0848986	0.066	0.009	4.68088e-23	#N/A		XLOC-026255	0.118413	0.102	0.032	1.37214e-27	#N/A		#N/A	#N/A
XLOC-000853	0.243873	0.281	0.119	6.53802e-23	#N/A		XLOC-027249	0.141663	0.126	0.049	1.42424e-27	#N/A		#N/A	#N/A
XLOC-018163	0.162935	0.131	0.034	7.70959e-23	#N/A		XLOC-041018	0.236297	0.264	0.138	1.43305e-27	#N/A		#N/A	#N/A
XLOC-059191	0.0911491	0.051	0.003	8.41149e-23	#N/A		XLOC-059112	0.342122	0.455	0.305	1.44722e-27	#N/A		#N/A	#N/A
XLOC-011562	0.133066	0.098	0.021	9.42226e-23	#N/A		XLOC-009346	0.177828	0.118	0.032	1.56212e-27	#N/A		#N/A	#N/A
XLOC-005856	0.151125	0.131	0.038	1.08424e-22	#N/A		XLOC-012683	0.192855	0.237	0.128	1.57288e-27	#N/A		#N/A	#N/A
XLOC-002441	0.157153	0.139	0.039	1.20815e-22	#N/A		XLOC-060199	0.26592	0.335	0.206	1.93093e-27	#N/A		XLOC-002441	#N/A
XLOC-041433	0.288008	0.234	0.068	1.45597e-22	#N/A		XLOC-003446	0.0686099	0.06	0.012	3.18127e-27	#N/A		#N/A	#N/A
XLOC-066746	0.150771	0.14	0.044	1.60517e-22	#N/A		XLOC-017333	0.134632	0.134	0.048	4.05437e-27	C3156, C7312		#N/A	#N/A
XLOC-012624	0.176706	0.178	0.064	1.64076e-22	C8541		XLOC-020113	0.344872	0.625	0.49	4.32743e-27	#N/A		#N/A	#N/A
XLOC-003089	0.113173	0.062	0.004	1.91392e-22	#N/A		XLOC-020470	0.0754331	0.054	0.009	5.05921e-27	#N/A		#N/A	#N/A
XLOC-014516	0.511356	0.484	0.317	2.10189e-22	#N/A		XLOC-045131	0.0641388	0.045	0.006	5.06737e-27	#N/A		XLOC-014516	#N/A
XLOC-058023	0.30562	0.281	0.096	2.16265e-22	#N/A		XLOC-054979	0.0521413	0.042	0.006	5.51529e-27	#N/A		#N/A	#N/A
XLOC-051257	0.122055	0.083	0.011	2.25697e-22	#N/A		XLOC-064679	0.581535	0.168	0.016	1.03959e-26	#N/A		#N/A	#N/A
XLOC-064275	0.431214	0.505	0.312	2.32711e-22	C5868		XLOC-057938	0.191084	0.206	0.099	1.15078e-26	#N/A		XLOC-064275	C5868
XLOC-026218	0.0804623	0.053	0.004	2.65911e-22	#N/A		XLOC-036005	0.382684	0.48	0.316	1.25979e-26	#N/A		#N/A	#N/A
XLOC-025715	0.142481	0.131	0.039	2.71204e-22	#N/A		XLOC-009797	0.149775	0.123	0.038	1.27394e-26	#N/A		#N/A	#N/A
XLOC-011898	0.160498	0.131	0.029	3.33574e-22	#N/A		XLOC-012783	0.104006	0.06	0.01	1.3228e-26	#N/A		#N/A	#N/A
XLOC-013135	0.242683	0.232	0.098	4.03199e-22	#N/A		XLOC-055253	0.151992	0.099	0.039	1.50891e-26	#N/A		#N/A	#N/A
XLOC-003886	0.231928	0.19	0.071	4.15393e-22	#N/A		XLOC-012588	0.214836	0.213	0.129	1.68333e-26	#N/A		#N/A	#N/A
XLOC-002745	0.575667	0.661	0.494	4.25456e-22	#N/A		XLOC-062169	0.16575	0.192	0.086	1.78898e-26	#N/A		XLOC-002745	#N/A
XLOC-069245	0.0976828	0.075	0.013	4.53528e-22	#N/A		XLOC-003489	0.152761	0.14	0.05	1.81682e-26	#N/A		#N/A	#N/A
XLOC-051846	0.456035	0.434	0.161	4.65926e-22	#N/A		XLOC-068630	0.0597908	0.044	0.006	2.07264e-26	#N/A		XLOC-051846	#N/A
XLOC-009036	0.321925	0.367	0.205	8.43794e-22	#N/A		XLOC-026970	0.106404	0.1	0.032	2.25693e-26	#N/A		#N/A	#N/A
XLOC-052110	0.598055	0.655	0.492	8.7828e-22	#N/A		XLOC-051723	0.147197	0.151	0.06	2.92472e-26	#N/A		XLOC-052110	#N/A
XLOC-012533	0.131745	0.108	0.023	8.90163e-22	#N/A		XLOC-027887	0.102852	0.094	0.031	3.12851e-26	#N/A		#N/A	#N/A
XLOC-034215	0.238816	0.248	0.102	9.97337e-22	#N/A		XLOC-000733	0.238045	0.154	0.052	3.18442e-26	#N/A		XLOC-034215	#N/A
XLOC-002998	0.269736	0.12	0.032	1.30521e-21	#N/A		XLOC-009516	0.185074	0.244	0.133	3.23418e-26	#N/A		#N/A	#N/A
XLOC-008918	0.763829	0.835	0.8	1.63992e-21	#N/A		XLOC-063599	0.334736	0.503	0.345	4.73232e-26	#N/A		#N/A	#N/A
XLOC-051528	0.214729	0.167	0.049	1.69661e-21	#N/A		XLOC-028068	0.156718	0.134	0.05	4.94547e-26	#N/A		#N/A	#N/A
XLOC-005592	0.180243	0.137	0.028	1.72169e-21	#N/A		XLOC-021347	0.111975	0.105	0.033	5.37044e-26	#N/A		#N/A	#N/A
XLOC-021478	0.100414	0.056	0.003	2.43747e-21	#N/A		XLOC-001789	0.0942815	0.079	0.02	5.50419e-26	#N/A		#N/A	#N/A
XLOC-001581	0.321809	0.384	0.222	2.68522e-21	#N/A		XLOC-018536	0.101438	0.061	0.009	5.63853e-26	#N/A		#N/A	#N/A
XLOC-067716	0.147809	0.094	0.011	2.69694e-21	C27993		XLOC-014514	0.163581	0.19	0.096	6.21793e-26	#N/A		#N/A	#N/A
XLOC-059582	0.143179	0.105	0.016	2.87708e-21	#N/A		XLOC-015129	0.232379	0.22	0.084	6.30225e-26	C2675		#N/A	#N/A
XLOC-003419	0.130942	0.098	0.022	3.022e-21	#N/A		XLOC-066964	0.12362	0.073	0.015	7.88507e-26	#N/A		#N/A	#N/A
XLOC-054745	0.10642	0.089	0.018	3.06155e-21	#N/A		XLOC-009550	0.163401	0.13	0.04	7.9621e-26	#N/A		#N/A	#N/A
XLOC-014934	0.216185	0.222	0.089	3.20598e-21	#N/A		XLOC-020230	0.0721904	0.049	0.007	8.55006e-26	#N/A		#N/A	#N/A
XLOC-059911	0.15093	0.115	0.028	3.38639e-21	#N/A		XLOC-003804	0.251057	0.186	0.071	9.49127e-26	#N/A		#N/A	#N/A
XLOC-001555	0.313816	0.262	0.068	3.60896e-21	#N/A		XLOC-009404	0.116994	0.087	0.024	9.53801e-26	#N/A		XLOC-001555	#N/A
XLOC-038657	0.144531	0.115	0.014	3.7951e-21	#N/A		XLOC-001903	0.113703	0.109	0.041	1.04052e-25	#N/A		#N/A	#N/A
XLOC-003666	0.0959504	0.062	0.008	4.01519e-21	#N/A		XLOC-010057	0.0860347	0.074	0.017	1.4581e-25	#N/A		#N/A	#N/A
XLOC-052351	0.140963	0.125	0.033	4.07331e-21	#N/A		XLOC-004393	0.285128	0.37	0.239	1.51689e-25	#N/A		#N/A	#N/A
XLOC-025400	0.183707	0.181	0.069	4.16813e-21	#N/A		XLOC-026002	0.153842	0.17	0.073	1.72644e-25	#N/A		#N/A	#N/A
XLOC-000244	0.0968128	0.067	0.007	4.29793e-21	#N/A		XLOC-018773	0.146867	0.131	0.051	1.7542e-25	#N/A		#N/A	#N/A
XLOC-063429	2.92263	0.437	0.047	4.30751e-21	#N/A		XLOC-060029	0.0840245	0.073	0.017	1.98783e-25	#N/A		#N/A	#N/A
XLOC-062032	0.064518	0.041	0.002	4.34317e-21	C10625		XLOC-067726	0.29297	0.174	0.106	2.11571e-25	#N/A		#N/A	#N/A
XLOC-053907	0.071274	0.045	0.003	5.84962e-21	#N/A		XLOC-021076	0.283299	0.137	0.03	2.24594e-25	#N/A		#N/A	#N/A
XLOC-026825	0.149311	0.105	0.01	6.69112e-21	#N/A		XLOC-015193	0.190461	0.099	0.039	3.77383e-25	#N/A		#N/A	#N/A
gene-ND6	0.515536	0.958	0.875	7.36995e-21	#N/A		XLOC-002098	0.264745	0.285	0.137	4.48675e-25	#N/A		gene-ND6	#N/A
XLOC-052169	0.258858	0.27	0.138	7.76227e-21	#N/A		XLOC-038718	0.0617755	0.046	0.007	5.0498e-25	#N/A		#N/A	#N/A
XLOC-005595	0.245803	0.176	0.029	8.82949e-21	#N/A		XLOC-059914	0.195293	0.227	0.125	5.60931e-25	#N/A		#N/A	#N/A
XLOC-009958	0.203209	0.168	0.062	1.17353e-20	#N/A		XLOC-003306	0.22993	0.245	0.105	6.13962e-25	#N/A		#N/A	#N/A
XLOC-017180	0.201785	0.144	0.039	1.64663e-20	#N/A		XLOC-058912	0.44532	0.623	0.457	6.9051e-25	#N/A		XLOC-017180	#N/A
XLOC-060235	0.05922	0.037	0.001	1.90065e-20	#N/A		XLOC-019269	0.07933	0.065	0.017	8.0597e-25	#N/A		#N/A	#N/A
XLOC-013151	0.259404	0.351	0.182	1.97064e-20	#N/A		XLOC-019998	0.181185	0.263	0.155	8.22199e-25	#N/A		#N/A	#N/A
XLOC-005214	0.422774	0.153	0.089	2.06587e-20	#N/A		XLOC-050570	0.123192	0.122	0.047	1.27321e-24	#N/A		#N/A	#N/A
XLOC-046714	0.080291	0.048	0.003	2.09137e-20	#N/A		XLOC-041126	0.0800283	0.044	0.004	1.68197e-24	#N/A		#N/A	#N/A
XLOC-002150	0.284789	0.321	0.149	2.09282e-20	#N/A		XLOC-060463	0.0769952	0.065	0.016	2.3641e-24	#N/A		#N/A	#N/A
XLOC-021539	0.281455	0.287	0.114	2.10904e-20	#N/A		XLOC-027704	0.161247	0.126	0.035	3.01637e-24	#N/A		#N/A	#N/A
XLOC-020250	0.167464	0.147	0.055	2.20382e-20	#N/A		XLOC-008890	0.179262	0.262	0.143	3.13171e-24	#N/A		#N/A	#N/A
XLOC-059518	0.259551	0.27	0.133	2.26398e-20	#N/A		XLOC-001999	0.251279	0.288	0.153	3.26142e-24	#N/A		#N/A	#N/A
gene-COX2	0.514148	0.986	0.944	2.30402e-20	#N/A		XLOC-000125	0.0472591	0.033	0.003	3.56181e-24	#N/A		gene-COX2	#N/A
XLOC-058432	0.50003	0.47	0.312	2.33676e-20	#N/A		XLOC-002618	0.144243	0.182	0.088	3.6475e-24	#N/A		XLOC-058432	#N/A
XLOC-021536	0.346971	0.462	0.258	2.79321e-20	#N/A		XLOC-011716	0.452013	0.134	0.053	3.96988e-24	#N/A		#N/A	#N/A
XLOC-001310	0.45102	0.515	0.34	3.21389e-20	#N/A		XLOC-014516	0.356559	0.451	0.317	4.31498e-24	#N/A		XLOC-001310	#N/A
XLOC-000521	0.0500618	0.034	0.002	3.76371e-20	#N/A		XLOC-004015	0.252925	0.261	0.182	4.43836e-24	#N/A		#N/A	#N/A
XLOC-037939	0.248773	0.298	0.145	5.31669e-20	#N/A		XLOC-006701	0.0883706	0.061	0.01	4.60018e-24	#N/A		#N/A	#N/A
XLOC-040745	0.239768	0.189	0.06	6.34935e-20	#N/A		XLOC-010083	0.140248	0.171	0.083	6.83803e-24	#N/A		#N/A	#N/A
XLOC-009283	0.209235	0.184	0.047	6.85268e-20	C10041, C849		XLOC-024950	0.222594	0.227	0.126	7.84918e-24	#N/A		#N/A	#N/A
XLOC-025588	0.116986	0.081	0.01	9.22409e-20	#N/A		XLOC-025061	0.184375	0.102	0.021	7.87347e-24	#N/A		#N/A	#N/A
XLOC-048607	0.205085	0.131	0.023	9.43041e-20	#N/A		XLOC-022458	0.181514	0.216	0.112	9.25225e-24	C10112		XLOC-048607	#N/A
XLOC-046476	0.0876303	0.056	0.007	1.04985e-19	#N/A		XLOC-015889	0.0804274	0.081	0.024	1.46467e-23	#N/A		#N/A	#N/A
XLOC-062364	0.152784	0.129	0.04	1.30505e-19	#N/A		XLOC-012824	0.146635	0.132	0.056	1.4945e-23	#N/A		#N/A	#N/A
XLOC-050257	0.140331	0.076	0.01	1.33735e-19	#N/A		XLOC-004773	0.185507	0.134	0.035	1.52442e-23	#N/A		#N/A	#N/A
XLOC-001311	0.136037	0.12	0.034	1.35261e-19	#N/A		XLOC-028253	0.357225	0.244	0.089	1.56833e-23	#N/A		#N/A	#N/A
XLOC-069536	0.13496	0.095	0.018	1.40387e-19	#N/A		XLOC-046250	0.310151	0.298	0.139	1.63248e-23	#N/A		#N/A	#N/A
XLOC-005487	0.293232	0.304	0.154	1.41529e-19	#N/A		XLOC-056124	0.223701	0.131	0.031	1.93912e-23	#N/A		XLOC-005487	#N/A
XLOC-001303	0.106177	0.083	0.012	1.44623e-19	#N/A		XLOC-013333	0.127028	0.097	0.035	1.95765e-23	#N/A		#N/A	#N/A
XLOC-054984	0.238512	0.181	0.058	1.78313e-19	#N/A		XLOC-002938	0.123064	0.106	0.038	2.21927e-23	#N/A		XLOC-054984	#N/A
XLOC-023502	0.0822666	0.048	0.003	2.05007e-19	#N/A		XLOC-038661	0.357261	0.119	0.01	2.3741e-23	#N/A		#N/A	#N/A
XLOC-013014	0.177374	0.176	0.067	2.08772e-19	#N/A		XLOC-024142	0.104617	0.105	0.04	2.62841e-23	#N/A		#N/A	#N/A
XLOC-068012	0.20999	0.201	0.071	2.08901e-19	#N/A		XLOC-037965	0.347557	0.304	0.116	3.02057e-23	#N/A		#N/A	#N/A
XLOC-022458	0.243447	0.259	0.112	2.23556e-19	C10112		XLOC-040348	0.117195	0.12	0.047	3.55618e-23	#N/A		XLOC-022458	C10112
XLOC-013220	0.3642	0.307	0.091	2.28386e-19	#N/A		XLOC-061406	0.337653	0.155	0.026	4.27957e-23	#N/A		#N/A	#N/A
XLOC-043723	0.250203	0.342	0.195	2.4559e-19	#N/A		XLOC-060462	0.329078	0.311	0.115	5.50839e-23	#N/A		XLOC-043723	#N/A
XLOC-004042	0.188855	0.109	0.02	2.50236e-19	#N/A		XLOC-042474	0.12254	0.111	0.036	5.65318e-23	#N/A		#N/A	#N/A
XLOC-056136	0.0773148	0.066	0.011	2.58012e-19	#N/A		gene-COX2	0.375301	0.98	0.944	6.15647e-23	#N/A		XLOC-056136	#N/A
XLOC-006377	0.0544666	0.036	0.002	2.60375e-19	#N/A		XLOC-055329	0.134907	0.148	0.061	7.0671e-23	#N/A		#N/A	#N/A
XLOC-026791	0.0891137	0.05	0.003	2.74382e-19	#N/A		XLOC-058222	0.0899045	0.058	0.008	7.552e-23	#N/A		#N/A	#N/A
XLOC-060199	0.332146	0.36	0.206	2.78423e-19	#N/A		XLOC-039435	0.222081	0.284	0.17	8.2375e-23	#N/A		XLOC-060199	#N/A
XLOC-051653	0.0543877	0.039	0.003	3.01561e-19	#N/A		XLOC-012580	0.549021	0.311	0.084	8.94866e-23	C10609		#N/A	#N/A
gene-ND3	0.453849	0.672	0.49	3.16296e-19	#N/A		XLOC-021217	0.24131	0.217	0.081	1.01359e-22	#N/A		gene-ND3	#N/A
XLOC-011080	0.298625	0.323	0.18	5.53017e-19	#N/A		XLOC-048607	0.131043	0.092	0.023	1.17525e-22	#N/A		#N/A	#N/A
XLOC-060099	0.0961102	0.07	0.014	7.00992e-19	#N/A		XLOC-041128	0.057038	0.035	0.003	1.27913e-22	#N/A		#N/A	#N/A
XLOC-048048	0.188857	0.084	0.011	7.40947e-19	#N/A		XLOC-044992	0.114369	0.101	0.026	1.3881e-22	#N/A		#N/A	#N/A
XLOC-044354	0.212569	0.154	0.053	7.98752e-19	#N/A		XLOC-000038	0.18787	0.216	0.1	1.45168e-22	#N/A		#N/A	#N/A
XLOC-059213	0.243214	0.273	0.127	8.36461e-19	#N/A		XLOC-067293	0.195536	0.192	0.087	2.51902e-22	#N/A		#N/A	#N/A
XLOC-012581	0.0546043	0.039	0.003	8.96868e-19	#N/A		XLOC-012578	0.119778	0.102	0.042	3.29007e-22	#N/A		#N/A	#N/A
XLOC-037142	0.257319	0.254	0.123	1.09932e-18	#N/A		XLOC-015891	0.0707163	0.065	0.019	3.7519e-22	#N/A		#N/A	#N/A
XLOC-011855	0.197225	0.137	0.042	1.30925e-18	#N/A		XLOC-037917	0.0927858	0.079	0.019	4.35574e-22	#N/A		#N/A	#N/A
XLOC-059360	0.197137	0.214	0.093	1.64941e-18	#N/A		XLOC-045182	0.0949196	0.078	0.019	4.6549e-22	#N/A		#N/A	#N/A
rna-NC-000931.1:11681..12852	0.507629	1	0.993	1.67165e-18	#N/A		XLOC-057626	0.0988953	0.089	0.032	1.35342e-21	#N/A		rna-NC-000931.1:11681..12852	#N/A
XLOC-001262	0.171798	0.114	0.019	1.73785e-18	#N/A		XLOC-059035	0.21113	0.289	0.172	1.60374e-21	#N/A		XLOC-001262	#N/A
XLOC-008773	0.186396	0.086	0.006	2.00229e-18	#N/A		XLOC-025950	0.331401	0.116	0.021	1.92147e-21	#N/A		#N/A	#N/A
XLOC-017756	0.144945	0.111	0.026	2.45365e-18	#N/A		XLOC-014671	0.0743192	0.057	0.011	1.94688e-21	#N/A		XLOC-017756	#N/A
XLOC-069249	0.0802825	0.064	0.01	2.93932e-18	#N/A		XLOC-001345	0.185954	0.184	0.072	2.29888e-21	C9478 C9676		#N/A	#N/A
XLOC-008671	0.048255	0.036	0.003	3.88197e-18	#N/A		XLOC-059396	0.14546	0.149	0.071	2.61711e-21	#N/A		#N/A	#N/A
XLOC-027315	0.344339	0.315	0.135	6.27426e-18	#N/A		XLOC-038069	0.159487	0.217	0.115	3.19747e-21	#N/A		XLOC-027315	#N/A
XLOC-005342	0.20809	0.253	0.12	6.6472e-18	#N/A		XLOC-003826	0.212403	0.308	0.192	3.68134e-21	#N/A		#N/A	#N/A
XLOC-021547	0.126681	0.108	0.034	1.04649e-17	#N/A		XLOC-063141	0.121339	0.089	0.021	4.30989e-21	#N/A		#N/A	#N/A
XLOC-063936	0.0964499	0.055	0.006	1.09161e-17	#N/A		XLOC-003382	0.229313	0.329	0.208	6.85197e-21	#N/A		#N/A	#N/A
XLOC-063026	0.221043	0.248	0.112	1.09601e-17	#N/A		XLOC-060184	0.0622681	0.044	0.007	8.31734e-21	#N/A		#N/A	#N/A
XLOC-065747	0.099188	0.051	0.003	1.11819e-17	#N/A		XLOC-005354	0.0869833	0.059	0.012	9.83093e-21	#N/A		#N/A	#N/A
XLOC-041583	0.0586284	0.041	0.003	1.13002e-17	#N/A		XLOC-035508	0.118704	0.088	0.024	1.7903e-20	#N/A		#N/A	#N/A
gene-COX1	0.48434	0.989	0.952	1.18598e-17	#N/A		XLOC-027103	0.0796375	0.064	0.015	1.84675e-20	#N/A		gene-COX1	#N/A
XLOC-051142	0.262211	0.262	0.129	1.39843e-17	#N/A		XLOC-005256	0.201744	0.207	0.1	1.85153e-20	#N/A		XLOC-051142	#N/A
XLOC-067545	0.0489775	0.034	0.003	1.68304e-17	#N/A		XLOC-033997	0.0782946	0.057	0.011	1.86533e-20	#N/A		#N/A	#N/A
XLOC-009596	0.201338	0.212	0.092	1.7183e-17	#N/A		XLOC-046643	0.212996	0.306	0.193	2.15427e-20	#N/A		#N/A	#N/A
XLOC-059942	0.0791502	0.061	0.008	1.78348e-17	#N/A		XLOC-064957	0.0950742	0.068	0.012	3.02449e-20	#N/A		#N/A	#N/A
XLOC-025315	0.780563	0.256	0.027	1.93684e-17	#N/A		XLOC-047641	0.28434	0.217	0.061	3.57494e-20	#N/A		#N/A	#N/A
XLOC-017125	0.147491	0.117	0.029	1.98126e-17	#N/A		XLOC-025019	0.17591	0.191	0.087	4.39292e-20	#N/A		#N/A	#N/A
XLOC-027729	0.207062	0.168	0.084	2.26918e-17	#N/A		XLOC-035567	0.946139	0.451	0.17	5.33229e-20	#N/A		#N/A	#N/A
XLOC-015719	0.173235	0.179	0.071	2.43167e-17	C2429		XLOC-060181	0.199398	0.17	0.057	5.8022e-20	#N/A		#N/A	#N/A
XLOC-015520	0.0556158	0.037	0.002	2.73462e-17	#N/A		XLOC-001995	0.154138	0.124	0.035	6.5474e-20	#N/A		#N/A	#N/A
XLOC-062842	0.100899	0.07	0.013	2.93811e-17	#N/A		XLOC-026390	0.0865656	0.069	0.018	7.54491e-20	#N/A		#N/A	#N/A
XLOC-001471	0.165903	0.112	0.041	3.05133e-17	#N/A		XLOC-060018	0.23017	0.243	0.131	8.79876e-20	#N/A		#N/A	#N/A
XLOC-050732	1.08544	0.376	0.115	3.4131e-17	#N/A		XLOC-036509	0.113645	0.102	0.042	1.38163e-19	#N/A		#N/A	#N/A
XLOC-067431	0.122294	0.097	0.024	3.70948e-17	#N/A		XLOC-052578	0.0661969	0.062	0.017	2.01138e-19	#N/A		#N/A	#N/A
XLOC-061973	0.0760028	0.048	0.004	3.82582e-17	#N/A		XLOC-055037	0.60256	0.18	0.125	2.59551e-19	#N/A		#N/A	#N/A
XLOC-057826	0.0391012	0.03	0.002	3.86395e-17	#N/A		XLOC-004084	0.216935	0.275	0.162	2.63219e-19	#N/A		#N/A	#N/A
XLOC-044361	0.188516	0.222	0.095	4.36589e-17	#N/A		XLOC-040496	0.319331	0.329	0.255	2.78862e-19	#N/A		XLOC-044361	#N/A
XLOC-062353	0.212965	0.181	0.046	4.54578e-17	#N/A		XLOC-058995	0.0893837	0.098	0.037	2.84353e-19	#N/A		#N/A	#N/A
XLOC-000383	0.390676	0.406	0.27	5.72195e-17	#N/A		XLOC-027806	0.185138	0.205	0.087	3.19994e-19	#N/A		XLOC-000383	#N/A
XLOC-019990	0.157364	0.09	0.011	5.98504e-17	#N/A		XLOC-019450	0.0791223	0.045	0.008	3.28011e-19	#N/A		#N/A	#N/A
XLOC-037462	0.159909	0.142	0.044	6.35234e-17	#N/A		XLOC-048939	0.0304642	0.023	0.002	4.84124e-19	#N/A		#N/A	#N/A
XLOC-027608	0.158093	0.156	0.065	6.99686e-17	#N/A		XLOC-037524	0.317911	0.43	0.324	5.98143e-19	#N/A		#N/A	#N/A
XLOC-022450	0.0833645	0.07	0.012	7.89181e-17	#N/A		XLOC-011612	0.217372	0.121	0.062	6.08887e-19	#N/A		XLOC-022450	#N/A
XLOC-034883	0.0381435	0.027	0.001	8.22281e-17	#N/A		XLOC-027251	0.061794	0.045	0.01	6.12435e-19	#N/A		#N/A	#N/A
XLOC-014514	0.19506	0.212	0.096	8.89512e-17	#N/A		XLOC-043851	0.141835	0.182	0.094	6.13994e-19	#N/A		XLOC-014514	#N/A
XLOC-010999	0.0796217	0.07	0.014	9.56469e-17	#N/A		XLOC-037003	0.252201	0.6	0.496	7.06294e-19	#N/A		#N/A	#N/A
XLOC-056100	0.293398	0.293	0.159	9.70864e-17	#N/A		XLOC-011776	0.0619589	0.044	0.008	7.42916e-19	#N/A		#N/A	#N/A
XLOC-017797	0.324708	0.331	0.144	1.04547e-16	#N/A		XLOC-060578	0.914448	0.107	0.027	8.40265e-19	#N/A		#N/A	#N/A
XLOC-000727	0.222013	0.154	0.025	1.53289e-16	#N/A		XLOC-069143	0.153446	0.134	0.034	1.15532e-18	#N/A		XLOC-000727	#N/A
XLOC-004277	0.205661	0.159	0.035	1.92599e-16	#N/A		XLOC-011318	0.185099	0.187	0.081	1.21899e-18	#N/A		#N/A	#N/A
XLOC-018625	0.16618	0.084	0.005	2.02851e-16	#N/A		XLOC-006702	0.0568426	0.044	0.008	1.24456e-18	#N/A		#N/A	#N/A
XLOC-025961	0.204695	0.084	0.014	2.0388e-16	#N/A		XLOC-022403	0.19335	0.293	0.177	1.38279e-18	#N/A		#N/A	#N/A
XLOC-022134	0.170242	0.106	0.039	2.05094e-16	#N/A		XLOC-005718	0.11653	0.107	0.044	1.38802e-18	C840		#N/A	#N/A
XLOC-067041	0.184512	0.201	0.081	2.08412e-16	#N/A		XLOC-009524	0.253328	0.1	0.02	1.39686e-18	#N/A		XLOC-067041	#N/A
XLOC-058199	0.261014	0.246	0.105	2.36736e-16	#N/A		XLOC-054232	0.15437	0.234	0.137	1.54378e-18	#N/A		XLOC-058199	#N/A
XLOC-050446	0.326474	0.535	0.405	2.79306e-16	#N/A		XLOC-055106	0.202296	0.069	0.029	1.60884e-18	#N/A		XLOC-050446	#N/A
XLOC-046485	0.0371306	0.028	0.002	2.97816e-16	#N/A		XLOC-003276	0.249357	0.386	0.28	2.20936e-18	#N/A		#N/A	#N/A
XLOC-002849	0.108699	0.089	0.023	3.20844e-16	#N/A		XLOC-026692	0.165287	0.211	0.105	2.69536e-18	C10955		#N/A	#N/A
XLOC-000398	0.179743	0.228	0.111	4.68026e-16	#N/A		XLOC-043846	0.200589	0.266	0.159	3.24709e-18	#N/A		#N/A	#N/A
XLOC-040163	0.0973161	0.059	0.007	5.14627e-16	#N/A		XLOC-005742	0.420996	0.723	0.568	3.35649e-18	#N/A		#N/A	#N/A
XLOC-062033	0.0394628	0.03	0.002	6.06337e-16	#N/A		XLOC-045904	0.0566129	0.046	0.01	3.54162e-18	#N/A		#N/A	#N/A
XLOC-039343	0.0319952	0.023	0.001	6.39363e-16	#N/A		XLOC-000582	0.0802095	0.068	0.016	3.65902e-18	#N/A		#N/A	#N/A
XLOC-013010	0.254467	0.256	0.105	6.40179e-16	#N/A		XLOC-039378	0.17043	0.215	0.117	3.96684e-18	#N/A		#N/A	#N/A
XLOC-047245	0.261359	0.271	0.135	7.47741e-16	#N/A		XLOC-063093	0.253792	0.163	0.023	5.8415e-18	#N/A		#N/A	#N/A
XLOC-018624	0.246361	0.097	0.006	7.85715e-16	#N/A		XLOC-001577	0.217123	0.248	0.129	6.12978e-18	#N/A		#N/A	#N/A
XLOC-004337	0.0594229	0.037	0.003	7.96917e-16	#N/A		XLOC-043536	0.452585	0.553	0.452	6.27119e-18	#N/A		#N/A	#N/A
XLOC-008952	0.24411	0.215	0.068	1.09092e-15	#N/A		XLOC-044679	0.127244	0.088	0.027	6.35616e-18	#N/A		#N/A	#N/A
XLOC-035553	0.0717867	0.045	0.006	1.09424e-15	#N/A		XLOC-027391	0.0509866	0.04	0.007	8.02335e-18	#N/A		#N/A	#N/A
XLOC-037524	0.429358	0.462	0.324	1.24299e-15	#N/A		XLOC-025671	0.0985463	0.097	0.033	8.66803e-18	#N/A		XLOC-037524	#N/A
XLOC-068116	0.247374	0.203	0.087	1.31007e-15	#N/A		XLOC-051846	0.269071	0.306	0.161	9.29093e-18	#N/A		#N/A	#N/A
XLOC-012214	0.0559049	0.036	0.002	1.65212e-15	#N/A		XLOC-011204	0.0272445	0.021	0.002	1.11266e-17	#N/A		#N/A	#N/A
XLOC-012929	0.0973453	0.09	0.026	1.73501e-15	#N/A		XLOC-064608	0.130695	0.182	0.099	1.20747e-17	#N/A		#N/A	#N/A
XLOC-066527	0.760343	0.744	0.414	1.85681e-15	#N/A		XLOC-034844	0.046249	0.037	0.007	1.30656e-17	#N/A		XLOC-066527	#N/A
XLOC-021903	0.122878	0.114	0.04	2.09624e-15	#N/A		XLOC-059947	0.117088	0.065	0.022	1.42975e-17	#N/A		#N/A	#N/A
XLOC-060590	0.116606	0.111	0.03	2.13925e-15	#N/A		XLOC-026468	0.0511436	0.033	0.004	1.85556e-17	#N/A		#N/A	#N/A
XLOC-004766	0.241646	0.306	0.151	2.30249e-15	C6035		XLOC-004658	0.159629	0.072	0.011	1.9417e-17	#N/A		#N/A	#N/A
XLOC-061860	0.0582551	0.044	0.005	2.69381e-15	#N/A		XLOC-009358	0.130887	0.158	0.089	2.07064e-17	#N/A		#N/A	#N/A
XLOC-059387	0.340081	0.445	0.302	2.93108e-15	#N/A		XLOC-009438	0.382695	0.073	0.046	2.13925e-17	#N/A		XLOC-059387	#N/A
XLOC-065706	0.0696731	0.037	0.001	3.0404e-15	#N/A		XLOC-004506	0.119971	0.145	0.073	2.90836e-17	#N/A		#N/A	#N/A
XLOC-056185	0.256719	0.187	0.025	3.19305e-15	#N/A		XLOC-027315	0.21741	0.276	0.135	2.93432e-17	#N/A		#N/A	#N/A
XLOC-002098	0.316993	0.314	0.137	3.55419e-15	#N/A		XLOC-020029	0.227333	0.456	0.321	3.1811e-17	#N/A		XLOC-002098	#N/A
XLOC-025967	0.398764	0.449	0.298	3.93907e-15	#N/A		XLOC-009650	0.204344	0.375	0.258	3.43872e-17	#N/A		XLOC-025967	#N/A
XLOC-000142	0.15568	0.145	0.05	5.00414e-15	#N/A		XLOC-000236	0.148886	0.181	0.095	3.95604e-17	#N/A		#N/A	#N/A
XLOC-028400	0.170774	0.193	0.082	5.05377e-15	#N/A		XLOC-009376	0.171519	0.216	0.102	4.04763e-17	#N/A		XLOC-028400	#N/A
XLOC-045201	0.218334	0.293	0.147	5.34492e-15	#N/A		XLOC-009193	0.120351	0.096	0.026	4.07782e-17	#N/A		#N/A	#N/A
XLOC-018641	0.157013	0.137	0.045	5.95248e-15	#N/A		XLOC-011765	0.169058	0.197	0.104	4.1922e-17	#N/A		XLOC-018641	#N/A
XLOC-043081	0.0579668	0.044	0.005	6.25295e-15	#N/A		XLOC-013154	0.125325	0.145	0.071	4.36533e-17	#N/A		#N/A	#N/A
XLOC-003117	0.250149	0.259	0.118	6.90053e-15	#N/A		XLOC-020649	0.0674638	0.064	0.019	5.14793e-17	#N/A		XLOC-003117	#N/A
XLOC-042244	0.129688	0.115	0.037	8.89651e-15	#N/A		XLOC-035908	0.103458	0.09	0.025	5.30832e-17	#N/A		XLOC-042244	#N/A
XLOC-022005	0.0583993	0.041	0.005	9.67726e-15	#N/A		XLOC-011933	0.196798	0.365	0.248	5.498e-17	#N/A		#N/A	#N/A
XLOC-064831	0.0384331	0.025	0.001	9.78476e-15	#N/A		XLOC-014667	0.0365431	0.029	0.004	6.04939e-17	#N/A		#N/A	#N/A
XLOC-009444	0.125381	0.111	0.038	1.0805e-14	#N/A		XLOC-001143	0.252037	0.194	0.086	7.06134e-17	#N/A		#N/A	#N/A
XLOC-003317	0.282163	0.471	0.361	1.52718e-14	#N/A		XLOC-010493	0.0439449	0.036	0.007	7.86755e-17	#N/A		#N/A	#N/A
gene-ND2	0.425836	0.816	0.654	1.62906e-14	#N/A		XLOC-024998	0.187507	0.137	0.116	8.32113e-17	#N/A		gene-ND2	#N/A
XLOC-063692	0.107485	0.089	0.025	1.67097e-14	#N/A		XLOC-045820	0.322626	0.251	0.041	8.39953e-17	#N/A		#N/A	#N/A
XLOC-026986	0.136289	0.137	0.051	1.9079e-14	#N/A		XLOC-013357	0.305867	0.129	0.064	1.11423e-16	#N/A		#N/A	#N/A
XLOC-060090	0.26085	0.117	0.023	2.02757e-14	#N/A		XLOC-043532	0.107829	0.067	0.018	1.28364e-16	#N/A		#N/A	#N/A
XLOC-009226	0.217418	0.115	0.059	2.44587e-14	#N/A		XLOC-020178	0.163955	0.149	0.05	1.30443e-16	#N/A		#N/A	#N/A
XLOC-009540	0.0798134	0.044	0.005	2.52646e-14	#N/A		XLOC-060763	0.461998	0.599	0.245	1.44255e-16	#N/A		#N/A	#N/A
XLOC-012884	0.339368	0.42	0.243	2.78312e-14	#N/A		XLOC-000573	0.104327	0.115	0.045	1.82095e-16	#N/A		XLOC-012884	#N/A
XLOC-055543	0.0688532	0.059	0.011	4.22054e-14	#N/A		XLOC-060132	0.138677	0.201	0.101	2.03745e-16	#N/A		#N/A	#N/A
XLOC-034197	0.145104	0.114	0.029	4.27705e-14	#N/A		XLOC-019124	0.149914	0.193	0.109	2.35219e-16	#N/A		#N/A	#N/A
XLOC-069472	0.0333966	0.025	0.001	4.53489e-14	#N/A		XLOC-005674	0.12894	0.113	0.035	2.44179e-16	C6520		#N/A	#N/A
XLOC-049842	0.042443	0.027	0.001	4.59138e-14	#N/A		XLOC-067572	0.200106	0.333	0.221	2.59783e-16	#N/A		#N/A	#N/A
XLOC-002893	0.165059	0.14	0.044	4.68658e-14	#N/A		XLOC-068990	0.157623	0.162	0.082	2.62258e-16	#N/A		#N/A	#N/A
XLOC-069250	0.188679	0.162	0.053	5.09949e-14	#N/A		XLOC-026440	0.117052	0.133	0.065	3.12395e-16	#N/A		#N/A	#N/A
XLOC-010486	0.0296495	0.022	0.001	5.12596e-14	#N/A		XLOC-056136	0.0481831	0.044	0.011	3.36924e-16	#N/A		#N/A	#N/A
XLOC-025417	0.34736	0.527	0.367	5.25732e-14	#N/A		XLOC-039899	0.192179	0.361	0.247	3.84756e-16	#N/A		XLOC-025417	#N/A
XLOC-003239	0.0864974	0.048	0.003	5.46194e-14	#N/A		XLOC-040631	0.0427867	0.033	0.006	4.10663e-16	#N/A		#N/A	#N/A
XLOC-000799	0.294505	0.396	0.243	5.46869e-14	#N/A		XLOC-010254	0.213405	0.15	0.072	4.54761e-16	C4152		XLOC-000799	#N/A
XLOC-009167	0.180763	0.225	0.115	6.35141e-14	#N/A		XLOC-014746	0.103559	0.076	0.018	4.79731e-16	#N/A		#N/A	#N/A
XLOC-027973	0.444692	0.577	0.44	6.41342e-14	#N/A		XLOC-000307	0.0603939	0.052	0.013	5.1988e-16	#N/A		XLOC-027973	#N/A
XLOC-004962	0.11791	0.122	0.042	7.46334e-14	#N/A		XLOC-002161	0.21638	0.314	0.196	5.65075e-16	C9744		#N/A	#N/A
XLOC-060687	0.468434	0.635	0.522	7.54621e-14	#N/A		XLOC-028178	0.134389	0.184	0.101	5.8133e-16	#N/A		XLOC-060687	#N/A
XLOC-003407	0.0653857	0.037	0.001	7.69645e-14	#N/A		XLOC-000843	0.103976	0.113	0.047	6.58711e-16	#N/A		#N/A	#N/A
XLOC-001378	0.0600432	0.041	0.005	7.70984e-14	#N/A		XLOC-050512	0.0670083	0.044	0.011	7.64835e-16	C20125		#N/A	#N/A
XLOC-056560	0.128157	0.112	0.038	7.80766e-14	#N/A		XLOC-009219	0.0796723	0.068	0.022	7.66063e-16	#N/A		#N/A	#N/A
XLOC-051372	0.126193	0.125	0.049	7.85371e-14	#N/A		XLOC-001010	0.0985463	0.083	0.033	7.75323e-16	#N/A		#N/A	#N/A
XLOC-017395	0.260746	0.184	0.065	8.35287e-14	#N/A		XLOC-055136	0.193118	0.189	0.104	9.39099e-16	#N/A		XLOC-017395	#N/A
XLOC-009447	0.313364	0.365	0.185	8.748e-14	#N/A		XLOC-026577	0.109133	0.067	0.017	1.33373e-15	#N/A		#N/A	#N/A
XLOC-046515	0.133162	0.09	0.016	9.22023e-14	#N/A		XLOC-050945	0.103626	0.114	0.048	1.53727e-15	#N/A		#N/A	#N/A
XLOC-053513	0.302382	0.154	0.033	9.48319e-14	#N/A		XLOC-025955	0.119622	0.136	0.059	2.0891e-15	#N/A		#N/A	#N/A
XLOC-009429	0.0416596	0.031	0.003	1.05102e-13	#N/A		XLOC-041588	0.148621	0.174	0.092	2.10094e-15	#N/A		#N/A	#N/A
XLOC-060250	0.0473123	0.031	0.002	1.11343e-13	#N/A		XLOC-041103	0.168353	0.093	0.025	2.73767e-15	#N/A		#N/A	#N/A
XLOC-056616	0.137215	0.144	0.053	1.27818e-13	#N/A		XLOC-020428	0.07348	0.073	0.026	2.83483e-15	#N/A		#N/A	#N/A
XLOC-040700	0.141178	0.08	0.007	1.37723e-13	#N/A		XLOC-055663	0.0764821	0.078	0.027	2.85333e-15	#N/A		#N/A	#N/A
XLOC-052147	0.128883	0.136	0.053	1.38684e-13	#N/A		XLOC-010330	0.0461053	0.036	0.007	3.02783e-15	#N/A		#N/A	#N/A
XLOC-055432	0.100933	0.101	0.031	1.52472e-13	#N/A		XLOC-059028	0.0890793	0.076	0.033	3.14647e-15	#N/A		#N/A	#N/A
XLOC-026992	0.119048	0.125	0.039	1.53326e-13	#N/A		XLOC-015194	0.0362687	0.03	0.005	3.3476e-15	#N/A		#N/A	#N/A
XLOC-004393	0.315787	0.349	0.239	1.54032e-13	#N/A		XLOC-009780	0.132855	0.161	0.078	4.0133e-15	#N/A		XLOC-004393	#N/A
XLOC-002506	0.225232	0.253	0.099	1.58401e-13	#N/A		XLOC-028252	0.636418	0.333	0.189	5.06553e-15	#N/A		XLOC-002506	#N/A
XLOC-007976	0.200058	0.195	0.103	1.71672e-13	#N/A		XLOC-026973	0.0653995	0.071	0.025	5.42622e-15	#N/A		#N/A	#N/A
XLOC-004403	0.146304	0.098	0.031	1.7954e-13	#N/A		XLOC-050918	0.181373	0.16	0.052	5.43536e-15	#N/A		#N/A	#N/A
XLOC-063101	0.439393	0.56	0.426	1.92591e-13	#N/A		XLOC-017771	0.111472	0.139	0.066	5.83857e-15	#N/A		XLOC-063101	#N/A
XLOC-001112	0.420275	0.454	0.271	2.05987e-13	#N/A		XLOC-024893	0.186179	0.354	0.245	6.48004e-15	#N/A		XLOC-001112	#N/A
XLOC-018773	0.159744	0.153	0.051	2.13798e-13	#N/A		XLOC-005154	0.132487	0.168	0.076	6.89233e-15	#N/A		XLOC-018773	#N/A
XLOC-010135	0.124129	0.126	0.041	2.90833e-13	#N/A		XLOC-060792	0.223052	0.355	0.23	7.39505e-15	#N/A		#N/A	#N/A
XLOC-054438	0.0694702	0.044	0.004	2.9623e-13	C5057		XLOC-056193	0.13789	0.151	0.077	7.46935e-15	#N/A		#N/A	#N/A
XLOC-041391	0.0961894	0.075	0.015	3.22494e-13	#N/A		XLOC-000654	0.0966141	0.105	0.043	8.16657e-15	#N/A		#N/A	#N/A
XLOC-028296	0.304547	0.289	0.083	3.4976e-13	#N/A		XLOC-054981	0.0650451	0.06	0.017	8.43042e-15	#N/A		XLOC-028296	#N/A
gene-ATP6	0.416006	0.928	0.841	3.52842e-13	#N/A		XLOC-059465	0.123941	0.115	0.044	9.31812e-15	#N/A		gene-ATP6	#N/A
XLOC-004439	0.126224	0.125	0.049	3.72733e-13	#N/A		XLOC-017759	0.099675	0.075	0.017	9.70538e-15	#N/A		#N/A	#N/A
XLOC-020029	0.293785	0.501	0.321	3.99859e-13	#N/A		XLOC-067290	0.169067	0.301	0.195	1.07116e-14	#N/A		XLOC-020029	#N/A
XLOC-023501	0.0483272	0.034	0.003	4.17868e-13	#N/A		XLOC-056277	0.0912471	0.097	0.04	1.09281e-14	#N/A		XLOC-023501	#N/A
XLOC-025585	0.212382	0.223	0.093	4.75846e-13	#N/A		XLOC-053843	0.154571	0.157	0.066	1.13339e-14	#N/A		#N/A	#N/A
XLOC-043536	0.575054	0.633	0.452	4.96232e-13	#N/A		XLOC-001112	0.294335	0.389	0.271	1.28396e-14	#N/A		XLOC-043536	#N/A
XLOC-048423	0.0418041	0.031	0.003	5.07932e-13	#N/A		XLOC-004928	0.135735	0.135	0.061	1.40518e-14	#N/A		#N/A	#N/A
XLOC-056497	0.155556	0.153	0.058	5.69618e-13	#N/A		XLOC-003590	0.183987	0.304	0.178	1.4597e-14	#N/A		#N/A	#N/A
XLOC-027659	0.0313438	0.023	0.001	6.25652e-13	#N/A		XLOC-059425	0.116413	0.113	0.035	1.54425e-14	#N/A		#N/A	#N/A
XLOC-014857	0.349133	0.463	0.317	6.59788e-13	#N/A		XLOC-041255	0.0511436	0.031	0.004	1.73457e-14	#N/A		XLOC-014857	#N/A
XLOC-055826	0.0428157	0.031	0.002	6.69014e-13	#N/A		XLOC-025004	0.0778757	0.075	0.029	1.74267e-14	#N/A		#N/A	#N/A
XLOC-028396	0.107238	0.097	0.029	6.72317e-13	#N/A		XLOC-028188	0.0720704	0.071	0.024	2.14344e-14	#N/A		#N/A	#N/A
XLOC-002752	0.160125	0.15	0.059	6.96342e-13	#N/A		XLOC-007371	0.0410477	0.031	0.005	2.38582e-14	#N/A		XLOC-002752	#N/A
XLOC-056823	0.356108	0.256	0.08	7.8275e-13	#N/A		XLOC-026124	0.0858133	0.052	0.012	2.90445e-14	#N/A		XLOC-056823	#N/A
XLOC-025671	0.131195	0.112	0.033	9.04077e-13	#N/A		XLOC-053869	0.200838	0.402	0.298	2.9323e-14	#N/A		XLOC-025671	#N/A
XLOC-036968	0.470905	0.989	0.969	9.07463e-13	#N/A		XLOC-004433	0.150315	0.197	0.11	3.34317e-14	#N/A		#N/A	#N/A
XLOC-002012	0.25355	0.27	0.09	9.61533e-13	#N/A		XLOC-022324	0.13856	0.162	0.066	3.52021e-14	#N/A		XLOC-002012	#N/A
XLOC-000482	0.0488312	0.028	0.001	9.62745e-13	#N/A		XLOC-054268	0.0666767	0.036	0.006	3.54549e-14	#N/A		#N/A	#N/A
XLOC-043532	0.15278	0.097	0.018	1.00443e-12	#N/A		XLOC-026069	0.167795	0.264	0.174	3.81712e-14	#N/A		XLOC-043532	#N/A
XLOC-021526	0.275652	0.137	0.034	1.06641e-12	#N/A		XLOC-050446	0.211811	0.529	0.405	4.03494e-14	#N/A		#N/A	#N/A
XLOC-024220	0.129018	0.058	0.005	1.12351e-12	#N/A		gene-ATP6	0.296015	0.916	0.841	4.60575e-14	#N/A		#N/A	#N/A
XLOC-013093	0.0664941	0.039	0.004	1.16441e-12	#N/A		XLOC-017300	0.12482	0.092	0.032	5.44163e-14	#N/A		#N/A	#N/A
XLOC-056743	0.207971	0.201	0.078	1.18861e-12	#N/A		XLOC-049919	0.156644	0.248	0.154	5.52804e-14	#N/A		#N/A	#N/A
XLOC-062585	0.175065	0.214	0.097	1.20414e-12	#N/A		XLOC-059473	0.0979232	0.096	0.037	5.61457e-14	#N/A		#N/A	#N/A
XLOC-069024	0.224707	0.37	0.23	1.30655e-12	#N/A		XLOC-003117	0.163318	0.198	0.118	5.91383e-14	#N/A		#N/A	#N/A
XLOC-037206	0.0300839	0.02	0.001	1.43305e-12	#N/A		XLOC-060429	0.0976325	0.114	0.057	6.0402e-14	#N/A		#N/A	#N/A
XLOC-056162	0.298373	0.348	0.191	1.5197e-12	#N/A		XLOC-015011	0.0910897	0.107	0.047	7.47588e-14	#N/A		#N/A	#N/A
XLOC-012410	0.256855	0.317	0.163	1.53823e-12	#N/A		XLOC-004396	0.264392	0.391	0.287	8.95047e-14	#N/A		XLOC-012410	#N/A
XLOC-002915	0.0863712	0.044	0.004	1.55882e-12	#N/A		XLOC-026257	0.133207	0.191	0.115	1.0315e-13	#N/A		#N/A	#N/A
XLOC-003658	0.203182	0.158	0.024	1.85505e-12	#N/A		XLOC-039881	0.127845	0.209	0.121	1.09101e-13	C8606		#N/A	#N/A
XLOC-058304	0.185779	0.209	0.1	1.95172e-12	#N/A		XLOC-026734	0.435728	0.155	0.095	1.15862e-13	#N/A		#N/A	#N/A
XLOC-009187	0.178423	0.144	0.037	2.21071e-12	#N/A		XLOC-002396	0.193234	0.309	0.196	1.29876e-13	#N/A		#N/A	#N/A
XLOC-023310	0.174122	0.145	0.027	2.22421e-12	#N/A		XLOC-069463	0.108538	0.128	0.069	1.31185e-13	#N/A		XLOC-023310	#N/A
XLOC-066178	0.106627	0.092	0.026	2.38547e-12	#N/A		XLOC-051710	0.0900524	0.079	0.026	1.45462e-13	#N/A		#N/A	#N/A
XLOC-019738	0.148536	0.092	0.021	2.63253e-12	#N/A		XLOC-038406	0.157789	0.263	0.182	1.66438e-13	#N/A		#N/A	#N/A
XLOC-021204	0.334034	0.17	0.109	2.7438e-12	#N/A		XLOC-012555	0.138997	0.189	0.105	1.77792e-13	#N/A		#N/A	#N/A
XLOC-047991	0.0954674	0.061	0.013	2.88799e-12	#N/A		XLOC-059161	0.0970042	0.062	0.011	1.86278e-13	#N/A		#N/A	#N/A
XLOC-025455	0.057739	0.045	0.007	2.97575e-12	#N/A		XLOC-050320	0.1242	0.054	0.028	2.23179e-13	#N/A		#N/A	#N/A
XLOC-042823	0.0649125	0.047	0.009	2.98723e-12	#N/A		XLOC-011736	0.0619196	0.056	0.02	2.44741e-13	#N/A		#N/A	#N/A
XLOC-005855	0.104067	0.086	0.019	3.14153e-12	C730		XLOC-063708	0.0749662	0.078	0.029	2.72115e-13	#N/A		#N/A	#N/A
XLOC-010783	0.0451525	0.037	0.005	3.32552e-12	#N/A		XLOC-004907	0.0789433	0.076	0.034	3.4615e-13	#N/A		#N/A	#N/A
XLOC-026645	0.048979	0.037	0.004	3.49194e-12	#N/A		XLOC-060902	0.0608624	0.046	0.01	4.30285e-13	#N/A		#N/A	#N/A
XLOC-001544	0.228609	0.175	0.02	3.62925e-12	#N/A		XLOC-057946	0.131721	0.181	0.101	4.42813e-13	#N/A		#N/A	#N/A
XLOC-021479	0.0415748	0.028	0.002	3.92651e-12	#N/A		XLOC-009525	0.301251	0.115	0.042	4.47637e-13	#N/A		#N/A	#N/A
XLOC-063967	0.0331072	0.023	0.002	5.85527e-12	#N/A		XLOC-051805	0.086992	0.077	0.028	4.67807e-13	#N/A		#N/A	#N/A
XLOC-060159	0.227173	0.117	0.055	6.05712e-12	#N/A		XLOC-013018	0.115975	0.137	0.064	4.99534e-13	#N/A		#N/A	#N/A
XLOC-012952	0.0931244	0.089	0.03	7.17674e-12	#N/A		XLOC-013275	0.0747425	0.062	0.019	5.21362e-13	#N/A		#N/A	#N/A
XLOC-040562	0.361918	0.457	0.293	7.25019e-12	#N/A		XLOC-058970	0.493741	0.166	0.039	6.26584e-13	#N/A		XLOC-040562	#N/A
XLOC-026643	0.389814	0.616	0.486	7.82322e-12	#N/A		XLOC-011882	0.120004	0.132	0.064	6.6742e-13	#N/A		XLOC-026643	#N/A
XLOC-037885	0.0471041	0.037	0.005	8.46754e-12	#N/A		XLOC-012039	0.114016	0.068	0.015	6.73292e-13	#N/A		#N/A	#N/A
XLOC-059129	0.248636	0.295	0.175	1.04139e-11	#N/A		XLOC-000727	0.117948	0.084	0.025	7.43467e-13	#N/A		XLOC-059129	#N/A
XLOC-021951	0.0553187	0.037	0.004	1.3267e-11	#N/A		XLOC-015459	0.0718084	0.076	0.029	7.45496e-13	#N/A		#N/A	#N/A
XLOC-043474	0.0571236	0.034	0.003	1.34913e-11	#N/A		XLOC-038680	0.0954552	0.067	0.039	8.0119e-13	#N/A		#N/A	#N/A
XLOC-046946	0.13604	0.148	0.062	1.36624e-11	#N/A		XLOC-041524	0.0683802	0.051	0.011	9.02609e-13	#N/A		#N/A	#N/A
XLOC-024893	0.242144	0.392	0.245	1.36633e-11	#N/A		XLOC-025909	0.129316	0.109	0.033	9.24045e-13	#N/A		XLOC-024893	#N/A
XLOC-060902	0.0979675	0.064	0.01	1.5738e-11	#N/A		XLOC-002359	0.206889	0.312	0.21	1.02371e-12	C6927		XLOC-060902	#N/A
XLOC-050541	0.428991	0.733	0.509	1.70044e-11	#N/A		XLOC-012868	0.887413	0.344	0.135	1.20422e-12	#N/A		#N/A	#N/A
XLOC-044859	1.30545	0.145	0.031	1.92392e-11	#N/A		XLOC-005466	0.114633	0.062	0.016	1.34823e-12	#N/A		#N/A	#N/A
XLOC-067290	0.21976	0.349	0.195	2.02724e-11	#N/A		XLOC-007549	0.0291027	0.023	0.003	1.41455e-12	#N/A		XLOC-067290	#N/A
XLOC-001379	0.375238	0.415	0.314	2.10953e-11	#N/A		XLOC-045939	0.192488	0.271	0.167	1.47937e-12	#N/A		XLOC-001379	#N/A
XLOC-004764	0.145277	0.172	0.084	2.55656e-11	#N/A		gene-CYTB	0.28159	0.98	0.94	1.58037e-12	#N/A		#N/A	#N/A
XLOC-000246	0.108144	0.103	0.036	2.66348e-11	#N/A		XLOC-060119	0.0643504	0.073	0.029	1.64723e-12	#N/A		#N/A	#N/A
XLOC-038643	0.271478	0.193	0.056	2.76182e-11	#N/A		XLOC-040507	0.0659029	0.062	0.019	1.66349e-12	#N/A		#N/A	#N/A
XLOC-001938	0.0884748	0.075	0.024	2.8258e-11	#N/A		XLOC-025417	0.227315	0.491	0.367	1.68795e-12	#N/A		#N/A	#N/A
XLOC-041580	0.12765	0.133	0.052	2.97153e-11	C8760		XLOC-045121	0.199494	0.216	0.142	1.70612e-12	#N/A		XLOC-041580	C8760
XLOC-055189	0.151651	0.142	0.046	3.05067e-11	#N/A		XLOC-035357	0.070047	0.071	0.028	1.74463e-12	#N/A		#N/A	#N/A
XLOC-037633	0.115113	0.115	0.036	3.18799e-11	#N/A		XLOC-062365	0.150707	0.215	0.133	1.97101e-12	#N/A		#N/A	#N/A
XLOC-046500	0.130164	0.092	0.02	3.26609e-11	#N/A		XLOC-052222	0.0738803	0.07	0.029	1.99353e-12	#N/A		#N/A	#N/A
XLOC-058590	0.12012	0.1	0.036	3.3422e-11	#N/A		XLOC-058363	0.0608457	0.057	0.021	2.2468e-12	#N/A		#N/A	#N/A
XLOC-018599	0.138912	0.062	0.005	3.47193e-11	#N/A		XLOC-036162	0.115007	0.14	0.075	2.2585e-12	#N/A		#N/A	#N/A
XLOC-027792	0.139177	0.164	0.074	3.47498e-11	#N/A		XLOC-026981	0.165492	0.269	0.19	2.37447e-12	#N/A		XLOC-027792	#N/A
XLOC-059986	0.110066	0.105	0.037	4.92826e-11	#N/A		XLOC-052092	0.222329	0.31	0.168	2.42519e-12	#N/A		#N/A	#N/A
XLOC-064261	0.17645	0.175	0.073	5.06746e-11	#N/A		XLOC-026461	0.199851	0.299	0.211	2.43209e-12	#N/A		#N/A	#N/A
XLOC-044390	0.190843	0.184	0.075	5.32741e-11	#N/A		XLOC-002742	0.0667568	0.071	0.026	2.69047e-12	#N/A		#N/A	#N/A
XLOC-065175	0.0988991	0.072	0.016	5.9109e-11	#N/A		XLOC-063365	0.134721	0.216	0.13	3.33708e-12	#N/A		#N/A	#N/A
XLOC-067572	0.246907	0.349	0.221	6.3347e-11	#N/A		XLOC-002902	0.36344	0.365	0.148	3.64176e-12	C2642-C2643, C7982		XLOC-067572	#N/A
XLOC-015202	0.137825	0.133	0.056	6.87377e-11	#N/A		XLOC-053981	0.0258565	0.019	0.002	3.67734e-12	#N/A		XLOC-015202	#N/A
XLOC-066591	0.112455	0.103	0.034	7.15603e-11	#N/A		XLOC-002492	0.0952328	0.094	0.032	4.25044e-12	#N/A		#N/A	#N/A
XLOC-044169	0.300706	0.1	0.013	7.28817e-11	#N/A		XLOC-040955	0.179521	0.099	0.026	4.44452e-12	#N/A		#N/A	#N/A
XLOC-010220	0.25788	0.328	0.181	7.62774e-11	#N/A		XLOC-046435	0.170546	0.165	0.106	4.47533e-12	#N/A		XLOC-010220	#N/A
XLOC-060600	0.165405	0.176	0.074	7.74936e-11	#N/A		XLOC-011323	0.180125	0.357	0.247	4.57244e-12	#N/A		#N/A	#N/A
XLOC-048049	0.279205	0.087	0.014	7.7619e-11	#N/A		XLOC-001860	0.0754349	0.062	0.024	5.09311e-12	#N/A		#N/A	#N/A
XLOC-002340	0.0675444	0.045	0.009	7.88416e-11	#N/A		XLOC-007893	0.0463929	0.036	0.007	5.49966e-12	#N/A		#N/A	#N/A
XLOC-012855	0.0906549	0.089	0.03	8.30202e-11	#N/A		XLOC-000778	0.0380403	0.036	0.009	7.57506e-12	#N/A		XLOC-012855	#N/A
XLOC-004443	0.0520725	0.044	0.008	8.65403e-11	#N/A		XLOC-004440	0.0357073	0.032	0.007	8.60495e-12	#N/A		#N/A	#N/A
XLOC-065719	0.361734	0.136	0.014	8.69044e-11	#N/A		XLOC-018590	0.161113	0.304	0.196	8.83021e-12	#N/A		#N/A	#N/A
XLOC-008413	0.023461	0.017	0.001	1.1017e-10	#N/A		XLOC-047802	0.099501	0.127	0.065	9.31427e-12	#N/A		#N/A	#N/A
XLOC-033768	0.0413837	0.034	0.005	1.12019e-10	#N/A		XLOC-016766	0.156372	0.229	0.136	9.76181e-12	#N/A		#N/A	#N/A
XLOC-034128	0.168271	0.195	0.085	1.19588e-10	#N/A		XLOC-004594	0.028657	0.021	0.003	1.00695e-11	#N/A		#N/A	#N/A
XLOC-024914	0.0519259	0.047	0.01	1.4435e-10	#N/A		XLOC-020095	0.0632108	0.062	0.022	1.0752e-11	#N/A		#N/A	#N/A
XLOC-004584	0.0724177	0.064	0.015	1.56816e-10	#N/A		XLOC-001872	0.19726	0.129	0.058	1.09543e-11	#N/A		#N/A	#N/A
XLOC-025292	0.0646754	0.053	0.011	1.57402e-10	#N/A		XLOC-009932	0.108459	0.131	0.067	1.09711e-11	#N/A		#N/A	#N/A
XLOC-040354	0.122575	0.134	0.044	1.61307e-10	#N/A		XLOC-037530	0.0928512	0.09	0.044	1.39919e-11	#N/A		XLOC-040354	#N/A
XLOC-020470	0.0681638	0.056	0.009	1.66844e-10	#N/A		XLOC-060531	0.0595553	0.043	0.012	1.4662e-11	#N/A		XLOC-020470	#N/A
XLOC-026628	0.255331	0.289	0.121	1.79837e-10	#N/A		XLOC-028180	0.0243955	0.019	0.002	1.48455e-11	#N/A		#N/A	#N/A
XLOC-058805	0.0493398	0.031	0.004	2.14378e-10	#N/A		XLOC-060549	0.062423	0.037	0.005	1.50305e-11	#N/A		#N/A	#N/A
XLOC-016971	0.0806194	0.073	0.024	2.18133e-10	#N/A		XLOC-058980	0.0907623	0.125	0.061	1.51849e-11	#N/A		#N/A	#N/A
XLOC-028394	0.0987594	0.103	0.035	2.45202e-10	#N/A		XLOC-017756	0.0730915	0.071	0.026	1.68075e-11	#N/A		#N/A	#N/A
XLOC-056148	0.1251	0.103	0.038	2.94306e-10	#N/A		XLOC-060581	0.0342523	0.031	0.007	1.74164e-11	#N/A		XLOC-056148	#N/A
XLOC-014913	0.310397	0.198	0.079	2.98198e-10	#N/A		XLOC-024912	0.315457	0.683	0.575	1.76884e-11	#N/A		#N/A	#N/A
XLOC-053880	0.283755	0.306	0.157	3.12516e-10	#N/A		XLOC-058463	0.0941082	0.041	0.012	2.7381e-11	#N/A		#N/A	#N/A
XLOC-022978	0.0842443	0.058	0.012	3.16178e-10	#N/A		XLOC-020855	0.0960755	0.135	0.073	3.2417e-11	#N/A		#N/A	#N/A
XLOC-001350	0.11383	0.094	0.019	3.18466e-10	#N/A		XLOC-000915	0.139614	0.253	0.179	3.48269e-11	#N/A		#N/A	#N/A
XLOC-027689	0.178227	0.201	0.088	3.26316e-10	#N/A		XLOC-004228	0.087276	0.102	0.045	3.53468e-11	#N/A		#N/A	#N/A
XLOC-069252	0.102747	0.097	0.031	3.54567e-10	#N/A		XLOC-001523	0.132344	0.193	0.118	3.5828e-11	#N/A		#N/A	#N/A
XLOC-060343	0.0588186	0.041	0.006	3.82838e-10	#N/A		XLOC-039340	0.0426426	0.028	0.005	3.67976e-11	#N/A		#N/A	#N/A
XLOC-009650	0.238026	0.382	0.258	4.05725e-10	#N/A		XLOC-005159	0.0475368	0.043	0.012	3.77189e-11	#N/A		XLOC-009650	#N/A
XLOC-058592	0.129468	0.15	0.062	4.10289e-10	#N/A		XLOC-063576	0.177768	0.134	0.069	3.88551e-11	#N/A		#N/A	#N/A
XLOC-024950	0.220699	0.243	0.126	4.73128e-10	#N/A		XLOC-020840	0.10982	0.174	0.102	4.0759e-11	#N/A		XLOC-024950	#N/A
XLOC-063943	0.130212	0.126	0.05	5.00434e-10	#N/A		XLOC-013218	0.049532	0.048	0.013	4.1423e-11	#N/A		#N/A	#N/A
XLOC-047657	0.0930375	0.076	0.026	5.75114e-10	#N/A		XLOC-006073	0.0237854	0.016	0.001	4.55664e-11	#N/A		#N/A	#N/A
XLOC-055262	0.102282	0.051	0.004	5.80981e-10	#N/A		XLOC-004618	0.074554	0.091	0.041	4.66815e-11	#N/A		#N/A	#N/A
XLOC-009932	0.151872	0.151	0.067	6.52996e-10	#N/A		XLOC-015650	0.0685047	0.066	0.025	4.75688e-11	#N/A		XLOC-009932	#N/A
XLOC-026736	0.19865	0.309	0.191	7.51746e-10	#N/A		XLOC-004999	0.126513	0.182	0.112	4.93152e-11	#N/A		#N/A	#N/A
XLOC-002060	0.335139	0.395	0.302	7.65181e-10	#N/A		XLOC-043082	0.0283935	0.025	0.005	4.99182e-11	#N/A		#N/A	#N/A
XLOC-020095	0.0888846	0.078	0.022	8.39165e-10	#N/A		XLOC-043721	0.126002	0.19	0.117	5.15274e-11	#N/A		XLOC-020095	#N/A
XLOC-005580	0.125229	0.126	0.046	8.80109e-10	#N/A		XLOC-046323	0.127193	0.204	0.128	5.18427e-11	#N/A		#N/A	#N/A
XLOC-015791	0.152629	0.181	0.082	8.80973e-10	#N/A		XLOC-024747	0.0917127	0.114	0.06	5.25454e-11	#N/A		#N/A	#N/A
XLOC-045938	0.0470365	0.037	0.007	1.04697e-09	#N/A		XLOC-017761	0.0565978	0.029	0.004	5.95702e-11	#N/A		XLOC-045938	#N/A
XLOC-059400	0.226886	0.267	0.123	1.17764e-09	#N/A		XLOC-017669	0.0878141	0.098	0.047	6.12898e-11	#N/A		XLOC-059400	#N/A
XLOC-059071	0.226234	0.273	0.145	1.45073e-09	#N/A		XLOC-012721	0.0492602	0.039	0.009	6.80431e-11	#N/A		XLOC-059071	#N/A
XLOC-025676	0.04724	0.03	0.002	1.66646e-09	#N/A		XLOC-002205	0.0890723	0.118	0.055	6.95968e-11	#N/A		#N/A	#N/A
XLOC-000808	0.0690813	0.045	0.006	1.70471e-09	#N/A		XLOC-012309	0.050871	0.048	0.017	7.00205e-11	#N/A		#N/A	#N/A
XLOC-040139	0.102607	0.089	0.031	1.75587e-09	#N/A		XLOC-039540	0.0848526	0.107	0.052	7.06098e-11	#N/A		#N/A	#N/A
XLOC-012012	0.147653	0.151	0.072	1.78666e-09	#N/A		XLOC-010199	0.0873265	0.108	0.057	7.20927e-11	#N/A		#N/A	#N/A
XLOC-005687	0.150616	0.114	0.051	2.00997e-09	#N/A		XLOC-009551	0.0993765	0.105	0.042	7.21963e-11	#N/A		#N/A	#N/A
XLOC-005350	0.16199	0.156	0.056	2.37832e-09	C6971		XLOC-001138	0.0851521	0.105	0.051	7.29938e-11	#N/A		#N/A	#N/A
XLOC-001530	0.218513	0.217	0.071	2.49188e-09	#N/A		XLOC-055989	0.0306533	0.025	0.004	7.9461e-11	#N/A		XLOC-001530	#N/A
XLOC-027519	0.169292	0.197	0.103	2.86944e-09	#N/A		XLOC-067041	0.103859	0.15	0.081	8.02287e-11	#N/A		#N/A	#N/A
XLOC-028099	0.116247	0.111	0.041	2.88302e-09	#N/A		XLOC-003340	0.148423	0.16	0.082	9.15736e-11	#N/A		XLOC-028099	#N/A
XLOC-062844	0.0543025	0.041	0.006	2.99317e-09	#N/A		XLOC-064814	0.0734713	0.073	0.033	9.60696e-11	#N/A		#N/A	#N/A
XLOC-006383	0.129102	0.137	0.06	3.04399e-09	#N/A		XLOC-051358	0.100759	0.133	0.076	9.94256e-11	#N/A		#N/A	#N/A
XLOC-061889	0.0708399	0.055	0.013	3.0619e-09	#N/A		XLOC-037597	0.0483277	0.04	0.009	1.00434e-10	#N/A		#N/A	#N/A
XLOC-013298	0.153318	0.192	0.091	3.35177e-09	#N/A		XLOC-047827	0.045031	0.039	0.011	1.01375e-10	#N/A		XLOC-013298	#N/A
XLOC-023500	0.0901298	0.045	0.01	3.91369e-09	#N/A		XLOC-034990	0.090507	0.057	0.029	1.01417e-10	#N/A		#N/A	#N/A
XLOC-026069	0.203885	0.287	0.174	3.95245e-09	#N/A		XLOC-003971	0.107765	0.108	0.062	1.04818e-10	#N/A		XLOC-026069	#N/A
XLOC-001715	0.0742726	0.067	0.02	4.20824e-09	#N/A		XLOC-054959	0.127961	0.218	0.143	1.08809e-10	#N/A		#N/A	#N/A
XLOC-062589	0.0343126	0.028	0.004	4.29132e-09	C4807		XLOC-005165	0.107329	0.131	0.065	1.20923e-10	#N/A		#N/A	#N/A
XLOC-010702	0.0547133	0.044	0.011	4.47182e-09	#N/A		XLOC-067448	0.122146	0.171	0.106	1.23993e-10	#N/A		#N/A	#N/A
XLOC-004651	0.108687	0.09	0.029	4.48844e-09	#N/A		XLOC-019451	0.0248293	0.017	0.002	1.38687e-10	#N/A		#N/A	#N/A
XLOC-041724	0.105183	0.103	0.043	4.50143e-09	#N/A		XLOC-038769	0.087099	0.121	0.061	1.47657e-10	#N/A		#N/A	#N/A
XLOC-064048	0.168205	0.211	0.114	4.57223e-09	#N/A		XLOC-026705	0.0584058	0.063	0.026	1.56562e-10	#N/A		XLOC-064048	#N/A
XLOC-000508	0.12691	0.15	0.071	4.88007e-09	#N/A		XLOC-058530	0.0977947	0.138	0.079	1.61397e-10	#N/A		#N/A	#N/A
XLOC-019779	0.0892125	0.062	0.011	5.70924e-09	#N/A		XLOC-007920	0.0441	0.039	0.011	1.74591e-10	#N/A		#N/A	#N/A
XLOC-062186	0.0657058	0.061	0.017	7.7201e-09	#N/A		XLOC-012620	0.135414	0.163	0.069	1.79601e-10	C10190		#N/A	#N/A
XLOC-000041	0.271379	0.374	0.253	8.19901e-09	#N/A		XLOC-001646	0.115075	0.154	0.086	1.95535e-10	#N/A		XLOC-000041	#N/A
XLOC-014954	0.106546	0.114	0.045	8.21341e-09	#N/A		XLOC-056557	0.143768	0.187	0.094	1.98752e-10	C19669		#N/A	#N/A
XLOC-017612	0.0514999	0.042	0.007	9.27119e-09	#N/A		XLOC-012081	0.100425	0.11	0.054	2.02942e-10	#N/A		#N/A	#N/A
XLOC-063039	0.129607	0.158	0.079	9.36917e-09	#N/A		XLOC-024123	0.131618	0.19	0.135	2.07533e-10	#N/A		XLOC-063039	#N/A
XLOC-001031	0.101627	0.1	0.031	9.59983e-09	#N/A		XLOC-027180	0.0465356	0.043	0.015	2.10555e-10	#N/A		#N/A	#N/A
XLOC-005003	0.0857964	0.09	0.031	9.80138e-09	#N/A		XLOC-005785	0.165875	0.131	0.062	2.13817e-10	#N/A		#N/A	#N/A
XLOC-038418	0.187717	0.253	0.165	1.14074e-08	#N/A		XLOC-051333	0.0628826	0.065	0.024	2.14356e-10	#N/A		#N/A	#N/A
XLOC-013089	0.100907	0.105	0.042	1.26858e-08	#N/A		XLOC-054991	0.118308	0.15	0.072	2.18041e-10	#N/A		#N/A	#N/A
XLOC-027165	0.0495564	0.031	0.004	1.35447e-08	#N/A		XLOC-011330	0.0639276	0.075	0.033	2.21146e-10	#N/A		#N/A	#N/A
XLOC-025131	0.232191	0.34	0.188	1.39322e-08	#N/A		XLOC-067009	0.0986195	0.111	0.042	2.36663e-10	#N/A		#N/A	#N/A
XLOC-045541	0.172341	0.189	0.115	1.50567e-08	#N/A		XLOC-004567	0.0938206	0.127	0.064	2.41713e-10	#N/A		#N/A	#N/A
XLOC-013261	0.19722	0.349	0.23	1.61205e-08	#N/A		XLOC-002169	0.125931	0.099	0.034	2.51529e-10	#N/A		XLOC-013261	#N/A
XLOC-050125	0.0730257	0.064	0.016	1.73729e-08	#N/A		XLOC-055416	0.057771	0.065	0.026	2.79717e-10	#N/A		#N/A	#N/A
XLOC-001709	0.0570811	0.042	0.009	1.86739e-08	#N/A		XLOC-039091	0.0683811	0.077	0.034	2.88401e-10	#N/A		#N/A	#N/A
XLOC-062565	0.0617771	0.059	0.016	1.96953e-08	#N/A		XLOC-066672	0.0512005	0.06	0.023	2.95474e-10	#N/A		#N/A	#N/A
XLOC-043082	0.0397109	0.03	0.005	2.06964e-08	#N/A		XLOC-060517	0.095494	0.07	0.027	2.98074e-10	#N/A		XLOC-043082	#N/A
XLOC-061259	0.0442159	0.034	0.006	2.30139e-08	#N/A		XLOC-003447	0.0947506	0.091	0.041	3.48881e-10	#N/A		#N/A	#N/A
XLOC-041165	0.120894	0.134	0.058	2.40977e-08	#N/A		XLOC-005586	0.10336	0.09	0.034	4.13685e-10	C8415, C8417		#N/A	#N/A
XLOC-044616	0.22906	0.161	0.055	2.42132e-08	#N/A		XLOC-015720	0.0753252	0.065	0.024	4.19452e-10	#N/A		#N/A	#N/A
XLOC-058907	0.155924	0.211	0.11	2.44318e-08	#N/A		XLOC-003805	0.0516799	0.038	0.011	4.2471e-10	#N/A		XLOC-058907	#N/A
XLOC-001658	0.127468	0.168	0.083	2.80347e-08	#N/A		XLOC-015653	0.0649105	0.062	0.019	4.36029e-10	#N/A		#N/A	#N/A
XLOC-050261	0.454807	0.119	0.007	3.15957e-08	#N/A		XLOC-004912	0.124843	0.187	0.115	4.49397e-10	#N/A		#N/A	#N/A
XLOC-002853	0.0294324	0.019	0.001	3.39396e-08	#N/A		XLOC-002360	0.0764092	0.079	0.034	4.67076e-10	C6927		#N/A	#N/A
XLOC-059299	0.305757	0.41	0.228	3.41329e-08	#N/A		XLOC-041595	0.086877	0.067	0.014	5.30221e-10	#N/A		XLOC-059299	#N/A
XLOC-033052	0.0251652	0.017	0.001	3.56167e-08	#N/A		XLOC-026342	0.0254375	0.02	0.003	5.68615e-10	#N/A		#N/A	#N/A
XLOC-037132	0.229382	0.362	0.265	3.67085e-08	#N/A		XLOC-018673	0.0916595	0.102	0.045	6.18956e-10	#N/A		#N/A	#N/A
XLOC-027609	0.111842	0.109	0.036	3.72495e-08	#N/A		XLOC-018638	0.109716	0.16	0.101	6.42088e-10	#N/A		XLOC-027609	#N/A
XLOC-026567	0.195626	0.237	0.094	4.01979e-08	#N/A		XLOC-001363	0.119885	0.157	0.075	6.42742e-10	#N/A		XLOC-026567	#N/A
XLOC-012618	0.103903	0.123	0.051	4.22571e-08	C9806		XLOC-012035	0.0632767	0.04	0.009	6.44246e-10	#N/A		#N/A	#N/A
XLOC-002618	0.130604	0.173	0.088	4.63077e-08	#N/A		XLOC-019028	0.15209	0.227	0.14	7.09824e-10	#N/A		XLOC-002618	#N/A
XLOC-005076	0.0987602	0.098	0.039	5.04857e-08	#N/A		XLOC-066028	0.0939069	0.123	0.068	7.16943e-10	#N/A		#N/A	#N/A
XLOC-056742	0.222979	0.07	0.004	5.2248e-08	#N/A		XLOC-027677	0.100174	0.16	0.091	7.30482e-10	#N/A		#N/A	#N/A
XLOC-038422	0.195941	0.195	0.104	5.45064e-08	#N/A		XLOC-012342	0.089478	0.087	0.034	8.09059e-10	#N/A		#N/A	#N/A
XLOC-039912	0.0560671	0.042	0.011	5.51197e-08	#N/A		XLOC-014997	0.0530843	0.048	0.014	9.14414e-10	#N/A		#N/A	#N/A
XLOC-012620	0.197954	0.136	0.069	5.51211e-08	C10190		XLOC-005303	0.086413	0.099	0.048	9.88898e-10	#N/A		XLOC-012620	C10190
XLOC-025905	0.0947999	0.105	0.041	6.34278e-08	#N/A		XLOC-036094	0.113864	0.125	0.051	9.99605e-10	#N/A		#N/A	#N/A
XLOC-025589	0.506348	0.285	0.187	6.71494e-08	#N/A		XLOC-011940	0.0462496	0.037	0.01	1.07048e-09	#N/A		#N/A	#N/A
XLOC-046514	0.222755	0.225	0.1	7.03081e-08	#N/A		XLOC-005867	0.117701	0.153	0.083	1.11033e-09	#N/A		#N/A	#N/A
XLOC-049799	0.267595	0.08	0.009	7.06041e-08	#N/A		XLOC-067265	0.0724055	0.084	0.04	1.18589e-09	#N/A		#N/A	#N/A
XLOC-010211	0.12689	0.126	0.039	7.11224e-08	#N/A		XLOC-026219	0.0919596	0.14	0.081	1.28943e-09	#N/A		XLOC-010211	#N/A
XLOC-018372	0.0572032	0.044	0.012	7.39159e-08	#N/A		XLOC-003969	0.0955288	0.137	0.079	1.35983e-09	#N/A		#N/A	#N/A
XLOC-012353	0.118586	0.14	0.067	7.44792e-08	#N/A		XLOC-022119	0.087368	0.11	0.056	1.36508e-09	#N/A		#N/A	#N/A
XLOC-026828	0.103122	0.067	0.008	7.84312e-08	#N/A		XLOC-026346	0.0750947	0.097	0.045	1.39033e-09	#N/A		#N/A	#N/A
XLOC-040561	0.372671	0.534	0.292	8.36227e-08	#N/A		XLOC-043748	0.0866619	0.094	0.039	1.40423e-09	#N/A		#N/A	#N/A
XLOC-026864	0.228705	0.499	0.381	8.4987e-08	#N/A		XLOC-060629	0.150605	0.212	0.108	1.41018e-09	#N/A		XLOC-026864	#N/A
XLOC-054467	0.298681	0.409	0.267	1.05568e-07	#N/A		XLOC-062505	0.0505661	0.058	0.022	1.50237e-09	#N/A		XLOC-054467	#N/A
XLOC-000257	0.0551436	0.044	0.01	1.08438e-07	#N/A		XLOC-045135	0.0644944	0.06	0.023	1.52881e-09	#N/A		#N/A	#N/A
XLOC-005369	0.0734115	0.05	0.008	1.13219e-07	#N/A		XLOC-012938	0.126858	0.177	0.113	1.68106e-09	#N/A		#N/A	#N/A
XLOC-041154	0.0240798	0.019	0.002	1.1442e-07	#N/A		XLOC-000304	0.241664	0.165	0.054	1.77955e-09	#N/A		#N/A	#N/A
XLOC-059398	0.288857	0.463	0.369	1.14953e-07	#N/A		XLOC-024302	0.0486146	0.031	0.009	1.93223e-09	#N/A		XLOC-059398	#N/A
XLOC-056165	0.118923	0.115	0.038	1.18164e-07	#N/A		XLOC-054436	0.118546	0.222	0.151	1.93484e-09	#N/A		#N/A	#N/A
XLOC-058912	0.392106	0.702	0.457	1.25112e-07	#N/A		XLOC-015037	0.0685903	0.067	0.023	2.00591e-09	#N/A		XLOC-058912	#N/A
XLOC-063907	0.127458	0.161	0.075	1.32621e-07	#N/A		XLOC-019240	0.0347006	0.031	0.008	2.05139e-09	#N/A		XLOC-063907	#N/A
XLOC-046678	0.0701377	0.056	0.017	1.34819e-07	#N/A		XLOC-052752	0.0245555	0.019	0.003	2.13059e-09	#N/A		#N/A	#N/A
XLOC-003028	0.132298	0.181	0.088	1.43138e-07	#N/A		XLOC-040023	0.0809731	0.077	0.037	2.19124e-09	#N/A		XLOC-003028	#N/A
XLOC-009956	0.0763911	0.075	0.024	1.51602e-07	C10041, C849		XLOC-063366	0.155327	0.157	0.073	2.36892e-09	#N/A		XLOC-009956	C10041, C849
XLOC-038243	0.417527	0.089	0.011	1.53146e-07	#N/A		XLOC-003094	0.0618811	0.073	0.031	2.45701e-09	#N/A		#N/A	#N/A
XLOC-017669	0.112112	0.112	0.047	1.67967e-07	#N/A		XLOC-060818	0.156488	0.229	0.148	2.51568e-09	#N/A		XLOC-017669	#N/A
XLOC-001339	0.192252	0.226	0.098	1.80212e-07	#N/A		XLOC-000140	0.100188	0.141	0.077	2.54501e-09	#N/A		#N/A	#N/A
XLOC-025362	0.0838156	0.061	0.012	1.9465e-07	#N/A		XLOC-040303	0.0757209	0.082	0.031	2.54811e-09	#N/A		XLOC-025362	#N/A
XLOC-000991	0.0740953	0.067	0.021	2.00463e-07	#N/A		XLOC-012381	0.111249	0.097	0.039	2.9111e-09	#N/A		#N/A	#N/A
XLOC-004289	0.0960632	0.072	0.019	2.0473e-07	#N/A		XLOC-013379	0.0864935	0.118	0.063	3.19219e-09	#N/A		#N/A	#N/A
XLOC-026679	0.132319	0.153	0.077	2.09251e-07	#N/A		XLOC-043723	0.128555	0.265	0.195	3.23451e-09	#N/A		XLOC-026679	#N/A
XLOC-034320	0.307665	0.604	0.494	2.10936e-07	#N/A		XLOC-025257	0.171637	0.301	0.177	3.33284e-09	#N/A		XLOC-034320	#N/A
XLOC-002898	0.11225	0.087	0.026	2.11014e-07	#N/A		XLOC-009223	0.02701	0.023	0.005	3.37769e-09	#N/A		#N/A	#N/A
XLOC-005327	0.139178	0.156	0.089	2.12979e-07	#N/A		XLOC-054652	0.0714362	0.089	0.043	3.39496e-09	#N/A		XLOC-005327	#N/A
XLOC-027753	0.0298972	0.023	0.002	2.24513e-07	#N/A		XLOC-014595	0.122369	0.159	0.071	3.49606e-09	#N/A		#N/A	#N/A
XLOC-044671	0.146631	0.231	0.132	3.28774e-07	#N/A		XLOC-046229	0.148504	0.246	0.193	3.50683e-09	#N/A		#N/A	#N/A
XLOC-004473	0.481013	0.309	0.029	3.37781e-07	#N/A		XLOC-061273	0.0536912	0.05	0.018	3.68394e-09	#N/A		#N/A	#N/A
XLOC-063303	0.297069	0.3	0.124	3.89238e-07	#N/A		XLOC-015573	0.087242	0.068	0.023	3.68743e-09	#N/A		#N/A	#N/A
XLOC-003210	0.0853626	0.066	0.019	4.49761e-07	#N/A		XLOC-023299	0.0928675	0.11	0.056	3.93079e-09	#N/A		#N/A	#N/A
XLOC-056557	0.186815	0.214	0.094	4.54747e-07	C19669		XLOC-002752	0.0914214	0.113	0.059	4.1621e-09	#N/A		XLOC-056557	C19669
XLOC-038795	0.0448796	0.039	0.008	4.58393e-07	#N/A		XLOC-055557	0.0489572	0.044	0.015	4.40078e-09	#N/A		#N/A	#N/A
XLOC-053282	0.058981	0.048	0.011	4.86589e-07	#N/A		XLOC-026098	0.0886397	0.088	0.044	4.44356e-09	#N/A		#N/A	#N/A
XLOC-002359	0.240115	0.331	0.21	5.05131e-07	C6927		XLOC-054456	0.0899711	0.135	0.079	4.66657e-09	#N/A		XLOC-002359	C6927
XLOC-056186	0.0603725	0.047	0.007	5.08325e-07	#N/A		XLOC-039040	0.063483	0.062	0.025	5.06661e-09	#N/A		#N/A	#N/A
XLOC-063361	0.11907	0.158	0.083	5.24802e-07	#N/A		XLOC-009998	0.496611	0.079	0.012	5.18306e-09	#N/A		#N/A	#N/A
XLOC-027887	0.0818265	0.089	0.031	5.28165e-07	#N/A		XLOC-044430	0.0995817	0.158	0.091	5.34983e-09	#N/A		XLOC-027887	#N/A
XLOC-041235	0.17913	0.22	0.125	5.58158e-07	#N/A		XLOC-003486	0.115229	0.148	0.083	5.48579e-09	#N/A		XLOC-041235	#N/A
XLOC-034867	0.0853373	0.081	0.028	5.58767e-07	#N/A		XLOC-054753	0.093992	0.085	0.033	6.03065e-09	#N/A		#N/A	#N/A
XLOC-060523	0.127779	0.075	0.033	5.83047e-07	#N/A		XLOC-003706	0.111279	0.162	0.101	6.06648e-09	#N/A		#N/A	#N/A
XLOC-051374	0.0658726	0.064	0.02	5.99772e-07	#N/A		XLOC-004276	0.188357	0.357	0.251	6.73274e-09	#N/A		#N/A	#N/A
XLOC-001347	0.152592	0.228	0.132	6.03377e-07	#N/A		XLOC-051050	0.04625	0.04	0.013	6.74627e-09	#N/A		XLOC-001347	#N/A
XLOC-011730	0.230599	0.37	0.249	6.2101e-07	#N/A		XLOC-010432	0.0159638	0.012	0.001	6.89572e-09	#N/A		XLOC-011730	#N/A
XLOC-014789	0.0398704	0.033	0.006	6.73803e-07	#N/A		XLOC-026597	0.163157	0.13	0.061	6.95733e-09	#N/A		#N/A	#N/A
XLOC-003730	0.256104	0.434	0.31	6.88612e-07	#N/A		XLOC-000437	0.255465	0.05	0.015	7.15732e-09	#N/A		XLOC-003730	#N/A
XLOC-063341	0.0931947	0.083	0.027	7.00279e-07	#N/A		XLOC-020871	0.124405	0.2	0.128	7.17464e-09	#N/A		#N/A	#N/A
XLOC-049798	0.0314885	0.019	0.001	7.11219e-07	#N/A		XLOC-042587	0.0435173	0.036	0.008	7.28651e-09	#N/A		#N/A	#N/A
XLOC-038425	0.0467536	0.041	0.008	7.69714e-07	#N/A		XLOC-048459	0.142009	0.243	0.164	7.37119e-09	#N/A		#N/A	#N/A
XLOC-054916	0.0575165	0.058	0.017	7.87697e-07	#N/A		XLOC-002441	0.0684719	0.081	0.039	7.59027e-09	#N/A		#N/A	#N/A
XLOC-020032	0.198222	0.31	0.185	8.80373e-07	#N/A		XLOC-004139	0.137918	0.097	0.046	7.66841e-09	#N/A		#N/A	#N/A
XLOC-028069	0.0521316	0.051	0.014	9.17662e-07	#N/A		XLOC-003915	0.0468212	0.045	0.014	7.82795e-09	#N/A		#N/A	#N/A
XLOC-026827	0.0365521	0.025	0.002	9.34841e-07	#N/A		XLOC-004725	0.0941185	0.076	0.031	8.82632e-09	#N/A		#N/A	#N/A
XLOC-028177	0.142714	0.192	0.111	9.46118e-07	#N/A		XLOC-020083	0.0708217	0.097	0.049	8.90023e-09	#N/A		#N/A	#N/A
XLOC-002811	0.138106	0.193	0.117	9.90729e-07	#N/A		XLOC-010870	0.0208036	0.017	0.003	8.92839e-09	#N/A		#N/A	#N/A
XLOC-063908	0.0170248	0.012	0.001	1.00957e-06	#N/A		XLOC-002714	0.105494	0.149	0.089	9.91031e-09	#N/A		#N/A	#N/A
XLOC-039530	0.11775	0.172	0.091	1.03563e-06	#N/A		XLOC-038396	0.0453258	0.049	0.018	1.05939e-08	#N/A		XLOC-039530	#N/A
XLOC-017071	0.0724124	0.045	0.012	1.10085e-06	#N/A		XLOC-028158	0.0971575	0.101	0.052	1.06821e-08	#N/A		#N/A	#N/A
XLOC-060829	0.0745915	0.07	0.02	1.12265e-06	#N/A		XLOC-024710	0.166973	0.052	0.013	1.06865e-08	#N/A		#N/A	#N/A
XLOC-051408	0.0906778	0.095	0.039	1.19037e-06	#N/A		XLOC-027503	0.102227	0.142	0.069	1.18288e-08	#N/A		#N/A	#N/A
XLOC-025971	0.104995	0.133	0.062	1.19737e-06	#N/A		XLOC-025881	0.0580917	0.068	0.028	1.21525e-08	#N/A		XLOC-025971	#N/A
XLOC-005594	0.0203779	0.016	0.001	1.33054e-06	#N/A		XLOC-035687	0.0529495	0.057	0.024	1.22048e-08	#N/A		#N/A	#N/A
XLOC-052092	0.261586	0.307	0.168	1.40066e-06	#N/A		XLOC-001706	0.113971	0.129	0.072	1.29131e-08	#N/A		XLOC-052092	#N/A
XLOC-000887	0.0998103	0.084	0.028	1.46203e-06	#N/A		XLOC-045451	0.133714	0.094	0.034	1.31326e-08	#N/A		#N/A	#N/A
XLOC-020896	0.219933	0.314	0.192	1.55037e-06	#N/A		XLOC-008900	0.124732	0.226	0.155	1.37215e-08	#N/A		XLOC-020896	#N/A
XLOC-056137	0.174824	0.198	0.11	1.57333e-06	#N/A		XLOC-018445	0.0782957	0.102	0.049	1.40357e-08	#N/A		#N/A	#N/A
XLOC-001474	0.0735159	0.033	0.004	1.59335e-06	#N/A		XLOC-011264	0.0181246	0.015	0.002	1.47145e-08	#N/A		#N/A	#N/A
XLOC-063879	0.0269735	0.022	0.003	1.62158e-06	#N/A		XLOC-004386	0.0838177	0.126	0.073	1.47949e-08	#N/A		#N/A	#N/A
XLOC-054720	0.03549	0.027	0.004	1.66395e-06	#N/A		XLOC-011867	0.0965564	0.127	0.073	1.47962e-08	#N/A		#N/A	#N/A
XLOC-046475	0.0235736	0.019	0.002	1.71435e-06	#N/A		XLOC-054433	0.110755	0.157	0.095	1.65003e-08	#N/A		#N/A	#N/A
XLOC-000811	0.290895	0.732	0.568	1.83292e-06	#N/A		XLOC-044009	0.0482704	0.023	0.002	1.71997e-08	#N/A		#N/A	#N/A
XLOC-003652	0.170235	0.24	0.149	1.8693e-06	#N/A		XLOC-045155	0.0981701	0.099	0.037	1.84678e-08	#N/A		#N/A	#N/A
XLOC-051527	0.126947	0.147	0.064	1.89657e-06	#N/A		XLOC-047609	0.0338486	0.021	0.003	1.85469e-08	#N/A		#N/A	#N/A
XLOC-024322	0.13774	0.144	0.065	1.96205e-06	#N/A		XLOC-003214	0.177997	0.203	0.105	1.86253e-08	#N/A		#N/A	#N/A
XLOC-013059	0.0896057	0.101	0.045	1.96617e-06	#N/A		XLOC-003988	0.135096	0.044	0.007	1.89002e-08	#N/A		#N/A	#N/A
XLOC-001592	0.322601	0.167	0.078	2.21395e-06	#N/A		XLOC-045709	0.173439	0.31	0.213	1.93085e-08	#N/A		#N/A	#N/A
XLOC-045651	0.10659	0.044	0.004	2.28084e-06	#N/A		XLOC-064066	0.0518567	0.047	0.018	2.01139e-08	#N/A		#N/A	#N/A
XLOC-062231	0.0475292	0.028	0.002	2.37951e-06	#N/A		XLOC-063195	0.0311185	0.025	0.006	2.02176e-08	#N/A		#N/A	#N/A
XLOC-002140	0.120182	0.175	0.095	2.4019e-06	#N/A		XLOC-051685	0.0846791	0.08	0.026	2.0801e-08	#N/A		#N/A	#N/A
XLOC-024435	0.195832	0.081	0.016	2.44095e-06	#N/A		XLOC-005286	0.0501009	0.044	0.013	2.28418e-08	#N/A		#N/A	#N/A
XLOC-005252	0.0889975	0.109	0.047	2.52417e-06	#N/A		XLOC-026008	0.0612807	0.058	0.023	2.39699e-08	#N/A		#N/A	#N/A
XLOC-043796	0.0334939	0.025	0.003	2.54565e-06	#N/A		XLOC-000454	0.150345	0.237	0.119	2.54885e-08	#N/A		#N/A	#N/A
XLOC-058320	0.0743423	0.081	0.031	2.57718e-06	#N/A		XLOC-059440	0.0638451	0.08	0.037	2.67876e-08	#N/A		#N/A	#N/A
XLOC-050823	0.314399	0.229	0.11	2.62173e-06	#N/A		XLOC-025311	0.0960059	0.156	0.092	2.72923e-08	#N/A		#N/A	#N/A
XLOC-041754	0.0883619	0.105	0.046	2.6969e-06	#N/A		XLOC-023985	0.11376	0.193	0.118	2.995e-08	#N/A		#N/A	#N/A
XLOC-064491	0.0415407	0.033	0.006	2.79683e-06	#N/A		XLOC-002431	0.0580955	0.034	0.009	3.22551e-08	#N/A		#N/A	#N/A
XLOC-040542	0.099171	0.128	0.061	2.8196e-06	C9174		XLOC-000497	0.0798923	0.095	0.042	3.37827e-08	#N/A		#N/A	#N/A
XLOC-038762	0.282086	0.264	0.079	2.84974e-06	#N/A		XLOC-050319	0.053227	0.037	0.014	3.4802e-08	#N/A		#N/A	#N/A
XLOC-054022	0.0206674	0.016	0.001	2.86231e-06	#N/A		XLOC-066443	0.0799415	0.099	0.044	3.51631e-08	#N/A		#N/A	#N/A
XLOC-059035	0.186452	0.25	0.172	2.971e-06	#N/A		XLOC-008923	0.10617	0.153	0.093	3.53822e-08	#N/A		XLOC-059035	#N/A
XLOC-054232	0.144457	0.225	0.137	3.03528e-06	#N/A		XLOC-003700	0.120185	0.265	0.182	3.62172e-08	#N/A		XLOC-054232	#N/A
XLOC-067368	0.0903037	0.078	0.027	3.04747e-06	#N/A		XLOC-022448	0.0646608	0.076	0.033	3.71508e-08	#N/A		#N/A	#N/A
XLOC-040317	0.126479	0.131	0.05	3.13806e-06	#N/A		XLOC-040837	0.114401	0.159	0.102	3.86105e-08	#N/A		XLOC-040317	#N/A
XLOC-066717	0.167341	0.245	0.132	3.38475e-06	#N/A		XLOC-013395	0.03629	0.03	0.007	3.86467e-08	#N/A		XLOC-066717	#N/A
XLOC-021847	0.1052	0.125	0.048	3.41478e-06	#N/A		XLOC-014982	0.055504	0.063	0.029	4.37249e-08	#N/A		XLOC-021847	#N/A
XLOC-033767	0.0458796	0.036	0.006	3.48518e-06	#N/A		XLOC-059088	0.0858978	0.131	0.075	4.41812e-08	#N/A		#N/A	#N/A
XLOC-039841	0.0467584	0.039	0.01	3.5033e-06	#N/A		XLOC-004614	0.0564749	0.068	0.029	4.62658e-08	#N/A		#N/A	#N/A
XLOC-047826	0.0413967	0.033	0.006	3.64991e-06	#N/A		XLOC-006912	0.0328572	0.027	0.005	4.78642e-08	#N/A		#N/A	#N/A
XLOC-034071	0.0746972	0.058	0.022	3.67618e-06	#N/A		XLOC-020861	0.0662487	0.084	0.04	5.07103e-08	#N/A		#N/A	#N/A
XLOC-002854	0.208467	0.39	0.277	3.68763e-06	#N/A		XLOC-027301	0.048672	0.044	0.015	5.46295e-08	#N/A		XLOC-002854	#N/A
XLOC-002360	0.0958978	0.083	0.034	3.72645e-06	C6927		XLOC-042244	0.0655494	0.079	0.037	5.76361e-08	#N/A		XLOC-002360	C6927
XLOC-030908	0.0454271	0.023	0.002	3.80897e-06	#N/A		XLOC-056693	0.0775416	0.106	0.057	5.93283e-08	#N/A		#N/A	#N/A
XLOC-067609	0.0271903	0.02	0.003	3.94474e-06	#N/A		XLOC-014631	0.102444	0.153	0.093	5.98473e-08	#N/A		#N/A	#N/A
XLOC-000654	0.100211	0.106	0.043	4.03624e-06	#N/A		XLOC-049921	0.0324677	0.023	0.003	6.32554e-08	#N/A		XLOC-000654	#N/A
XLOC-021104	0.0399994	0.028	0.004	4.42058e-06	#N/A		XLOC-069048	0.021165	0.016	0.003	6.45743e-08	#N/A		#N/A	#N/A
XLOC-003969	0.117152	0.153	0.079	4.52306e-06	#N/A		XLOC-060175	0.119272	0.224	0.149	6.51506e-08	#N/A		XLOC-003969	#N/A
XLOC-067341	0.223129	0.193	0.057	4.78517e-06	#N/A		XLOC-046524	0.0533879	0.05	0.021	6.56038e-08	#N/A		#N/A	#N/A
XLOC-064806	0.038197	0.033	0.005	4.91887e-06	#N/A		XLOC-002664	0.0781077	0.107	0.055	6.74191e-08	#N/A		#N/A	#N/A
XLOC-036652	0.0262151	0.019	0.002	4.94347e-06	#N/A		XLOC-068629	0.0297645	0.02	0.003	6.91171e-08	#N/A		#N/A	#N/A
XLOC-047808	0.06483	0.056	0.019	5.23545e-06	#N/A		XLOC-040515	0.0860944	0.079	0.031	6.92275e-08	C10970		#N/A	#N/A
XLOC-016082	0.030794	0.023	0.003	5.45648e-06	#N/A		XLOC-020896	0.159914	0.28	0.192	7.08491e-08	#N/A		#N/A	#N/A
XLOC-050258	0.0962946	0.039	0.001	5.95213e-06	#N/A		XLOC-027725	0.0834281	0.118	0.065	7.36809e-08	#N/A		#N/A	#N/A
XLOC-009818	0.038306	0.023	0.002	6.09607e-06	#N/A		XLOC-009956	0.0522471	0.057	0.024	7.81788e-08	C10041, C849		#N/A	#N/A
XLOC-005599	0.0217241	0.017	0.002	6.5844e-06	#N/A		XLOC-067685	0.0395297	0.043	0.016	8.29081e-08	#N/A		#N/A	#N/A
XLOC-018799	0.147547	0.125	0.079	6.62643e-06	#N/A		XLOC-026787	0.0919788	0.103	0.048	8.46282e-08	#N/A		#N/A	#N/A
XLOC-005877	0.0721529	0.05	0.007	6.67664e-06	#N/A		XLOC-024078	0.0933409	0.092	0.04	8.83556e-08	#N/A		#N/A	#N/A
XLOC-036938	0.142441	0.089	0.034	6.8783e-06	#N/A		XLOC-005272	0.0509328	0.054	0.018	9.05651e-08	#N/A		#N/A	#N/A
XLOC-027241	0.0297832	0.025	0.004	6.90619e-06	#N/A		XLOC-003319	0.124514	0.228	0.146	9.91559e-08	#N/A		#N/A	#N/A
XLOC-069294	0.106364	0.128	0.057	7.02587e-06	#N/A		XLOC-004566	0.093714	0.105	0.052	1.02658e-07	#N/A		XLOC-069294	#N/A
XLOC-004279	0.065538	0.053	0.014	7.04819e-06	#N/A		XLOC-004257	0.089882	0.125	0.073	1.0455e-07	#N/A		#N/A	#N/A
XLOC-013348	0.0688173	0.064	0.023	7.367e-06	#N/A		XLOC-059760	0.116977	0.134	0.091	1.11986e-07	C6344		#N/A	#N/A
XLOC-035551	0.0725091	0.075	0.026	7.52736e-06	C23563		XLOC-025795	0.19656	0.409	0.315	1.2651e-07	#N/A		#N/A	#N/A
XLOC-013187	0.1161	0.055	0.013	7.67305e-06	#N/A		XLOC-005363	0.0342693	0.03	0.008	1.26753e-07	#N/A		#N/A	#N/A
XLOC-041162	0.219626	0.332	0.228	8.21577e-06	#N/A		XLOC-034738	0.0420038	0.033	0.007	1.34824e-07	#N/A		XLOC-041162	#N/A
XLOC-009032	0.0998548	0.123	0.055	8.27255e-06	#N/A		XLOC-064048	0.107597	0.174	0.114	1.39297e-07	#N/A		#N/A	#N/A
XLOC-066586	0.0150174	0.011	0	8.41862e-06	#N/A		XLOC-002770	0.121308	0.236	0.165	1.49571e-07	#N/A		#N/A	#N/A
XLOC-045554	0.0655634	0.061	0.016	8.83878e-06	#N/A		XLOC-013289	0.0505123	0.047	0.017	1.59463e-07	#N/A		#N/A	#N/A
XLOC-055482	0.106804	0.14	0.081	9.35776e-06	#N/A		XLOC-067828	0.0773611	0.093	0.043	1.66817e-07	#N/A		#N/A	#N/A
XLOC-035687	0.0656616	0.07	0.024	9.41427e-06	#N/A		XLOC-039077	0.134815	0.214	0.109	1.86741e-07	#N/A		XLOC-035687	#N/A
XLOC-024352	0.0276578	0.023	0.004	9.48987e-06	#N/A		XLOC-056453	0.0862192	0.139	0.081	1.86837e-07	#N/A		#N/A	#N/A
XLOC-009750	0.0487717	0.042	0.012	9.5551e-06	#N/A		XLOC-020902	0.075845	0.091	0.045	2.1113e-07	#N/A		#N/A	#N/A
XLOC-052620	0.136954	0.217	0.125	9.87335e-06	#N/A		XLOC-013019	0.0326604	0.025	0.007	2.29973e-07	#N/A		#N/A	#N/A
XLOC-021683	0.0573741	0.056	0.017	1.0138e-05	#N/A		XLOC-040165	0.0790601	0.095	0.039	2.55516e-07	#N/A		#N/A	#N/A
XLOC-004097	0.0450381	0.041	0.011	1.01608e-05	#N/A		XLOC-044642	0.109125	0.172	0.104	2.56403e-07	#N/A		#N/A	#N/A
XLOC-059744	0.025492	0.019	0.002	1.04517e-05	#N/A		XLOC-058458	0.0498843	0.041	0.014	2.64788e-07	#N/A		#N/A	#N/A
XLOC-039063	0.101852	0.137	0.073	1.05668e-05	#N/A		gene-ATP8	0.156065	0.381	0.306	2.83608e-07	#N/A		#N/A	#N/A
XLOC-041362	0.0317333	0.022	0.002	1.05959e-05	#N/A		XLOC-027792	0.0806672	0.126	0.074	2.88396e-07	#N/A		#N/A	#N/A
XLOC-061604	0.219464	0.07	0.01	1.11043e-05	#N/A		XLOC-022001	0.0358733	0.03	0.009	2.91873e-07	#N/A		#N/A	#N/A
XLOC-056034	0.11925	0.187	0.098	1.13209e-05	#N/A		XLOC-067817	0.139872	0.081	0.05	2.95869e-07	#N/A		#N/A	#N/A
XLOC-052313	0.0819248	0.095	0.041	1.192e-05	#N/A		XLOC-005565	0.0429691	0.044	0.016	3.05036e-07	#N/A		#N/A	#N/A
XLOC-009516	0.142559	0.211	0.133	1.2625e-05	#N/A		XLOC-026864	0.154695	0.475	0.381	3.13569e-07	#N/A		XLOC-009516	#N/A
XLOC-062662	0.182249	0.192	0.116	1.33248e-05	#N/A		XLOC-056924	0.0275605	0.019	0.003	3.17505e-07	#N/A		#N/A	#N/A
XLOC-036056	0.177458	0.236	0.116	1.36383e-05	C8138-C8139		XLOC-005279	0.049668	0.041	0.015	3.52439e-07	#N/A		#N/A	#N/A
XLOC-000245	0.061509	0.055	0.013	1.38322e-05	#N/A		XLOC-041119	0.100094	0.078	0.043	3.74254e-07	#N/A		#N/A	#N/A
XLOC-056540	0.0700854	0.075	0.03	1.42712e-05	#N/A		XLOC-001630	0.0581684	0.07	0.033	3.82313e-07	#N/A		#N/A	#N/A
XLOC-040681	0.0595403	0.058	0.02	1.44458e-05	#N/A		XLOC-056634	0.146483	0.046	0.005	3.96037e-07	#N/A		#N/A	#N/A
XLOC-041176	0.184565	0.268	0.172	1.4528e-05	#N/A		XLOC-012956	0.0294275	0.024	0.005	4.03012e-07	#N/A		#N/A	#N/A
XLOC-048072	0.123738	0.045	0.004	1.5237e-05	#N/A		XLOC-002223	0.0760335	0.11	0.06	4.10218e-07	#N/A		#N/A	#N/A
XLOC-009603	0.0875491	0.103	0.048	1.5454e-05	#N/A		XLOC-060560	0.0306145	0.025	0.006	4.15173e-07	#N/A		#N/A	#N/A
XLOC-050515	0.105784	0.14	0.074	1.67328e-05	#N/A		XLOC-047814	0.0484093	0.027	0.004	4.26597e-07	#N/A		#N/A	#N/A
XLOC-062970	0.0644891	0.048	0.013	1.70744e-05	#N/A		XLOC-066468	0.0472466	0.048	0.016	4.36824e-07	#N/A		#N/A	#N/A
XLOC-027212	0.101909	0.111	0.051	1.73725e-05	#N/A		XLOC-025793	0.0592274	0.078	0.037	4.52028e-07	#N/A		#N/A	#N/A
XLOC-019241	0.14933	0.139	0.087	1.74916e-05	#N/A		XLOC-040680	0.0617694	0.068	0.032	4.68559e-07	#N/A		#N/A	#N/A
XLOC-050839	0.10391	0.128	0.061	1.79023e-05	#N/A		XLOC-059469	0.0417456	0.038	0.014	4.85638e-07	#N/A		#N/A	#N/A
XLOC-051570	0.0863088	0.105	0.049	1.8033e-05	#N/A		XLOC-014398	0.102593	0.172	0.113	4.90615e-07	#N/A		#N/A	#N/A
XLOC-057946	0.137991	0.181	0.101	1.81604e-05	#N/A		XLOC-004501	0.0517378	0.06	0.027	5.08829e-07	#N/A		XLOC-057946	#N/A
XLOC-009358	0.118252	0.162	0.089	1.81824e-05	#N/A		XLOC-027971	0.0451836	0.046	0.018	5.15772e-07	#N/A		XLOC-009358	#N/A
XLOC-051181	0.0719186	0.053	0.014	1.89159e-05	#N/A		XLOC-058776	0.0728714	0.091	0.042	5.96691e-07	C16066		#N/A	#N/A
XLOC-026001	0.0865501	0.098	0.039	1.89932e-05	#N/A		XLOC-006340	0.0422338	0.036	0.011	6.02157e-07	#N/A		#N/A	#N/A
XLOC-004916	0.0764301	0.084	0.038	1.90456e-05	#N/A		XLOC-012500	0.109435	0.179	0.116	6.88937e-07	#N/A		#N/A	#N/A
XLOC-010199	0.0975349	0.115	0.057	2.0432e-05	#N/A		XLOC-013294	0.0359669	0.036	0.011	6.90636e-07	#N/A		XLOC-010199	#N/A
XLOC-040269	0.103969	0.139	0.077	2.08258e-05	#N/A		XLOC-047796	0.0466762	0.053	0.022	6.94398e-07	#N/A		#N/A	#N/A
XLOC-060032	0.0879959	0.09	0.022	2.14437e-05	#N/A		XLOC-012934	0.103918	0.08	0.049	7.35117e-07	#N/A		#N/A	#N/A
XLOC-038416	0.155614	0.24	0.129	2.22102e-05	#N/A		XLOC-049674	0.0348516	0.019	0.002	7.54983e-07	#N/A		XLOC-038416	#N/A
XLOC-056706	0.101919	0.086	0.024	2.24633e-05	#N/A		XLOC-046598	0.219382	0.034	0.028	7.84922e-07	#N/A		#N/A	#N/A
XLOC-027169	0.0262511	0.022	0.003	2.2852e-05	#N/A		XLOC-056310	0.0318897	0.031	0.009	8.31155e-07	#N/A		#N/A	#N/A
XLOC-069004	0.0987578	0.062	0.02	2.44883e-05	#N/A		XLOC-012544	0.103076	0.15	0.093	9.1694e-07	#N/A		#N/A	#N/A
XLOC-012683	0.14089	0.217	0.128	2.58376e-05	#N/A		XLOC-035334	0.0914767	0.129	0.067	9.91328e-07	#N/A		XLOC-012683	#N/A
XLOC-027771	0.130798	0.184	0.107	2.59955e-05	#N/A		XLOC-004231	0.0692562	0.099	0.055	1.05484e-06	C870		#N/A	#N/A
XLOC-027506	0.0412986	0.023	0.003	2.62222e-05	#N/A		XLOC-024939	0.0531109	0.068	0.031	1.18552e-06	#N/A		#N/A	#N/A
XLOC-046603	0.266217	0.42	0.316	2.75695e-05	#N/A		XLOC-059029	0.0723003	0.065	0.024	1.29916e-06	#N/A		XLOC-046603	#N/A
XLOC-008023	0.0314001	0.025	0.004	2.77399e-05	#N/A		XLOC-044446	0.0543092	0.063	0.029	1.30079e-06	#N/A		#N/A	#N/A
XLOC-001798	0.0598533	0.055	0.016	2.80683e-05	#N/A		XLOC-047845	0.0561219	0.045	0.014	1.35042e-06	#N/A		#N/A	#N/A
XLOC-044985	0.084695	0.084	0.031	2.92703e-05	#N/A		XLOC-069291	0.0439094	0.051	0.021	1.35219e-06	#N/A		#N/A	#N/A
XLOC-049999	0.125055	0.122	0.041	2.96896e-05	#N/A		XLOC-012957	0.0250462	0.015	0.002	1.36117e-06	#N/A		#N/A	#N/A
XLOC-018590	0.174455	0.292	0.196	3.23231e-05	#N/A		XLOC-022450	0.0367754	0.036	0.012	1.36122e-06	#N/A		XLOC-018590	#N/A
XLOC-015576	0.0458013	0.028	0.004	3.24845e-05	#N/A		XLOC-058922	0.0397483	0.041	0.016	1.42437e-06	#N/A		#N/A	#N/A
XLOC-026920	0.0725517	0.081	0.03	3.26404e-05	#N/A		XLOC-021381	0.15292	0.16	0.072	1.42652e-06	#N/A		#N/A	#N/A
XLOC-027318	0.0729655	0.069	0.024	3.3013e-05	#N/A		XLOC-048144	0.0247153	0.018	0.003	1.52082e-06	#N/A		#N/A	#N/A
XLOC-063980	0.0270458	0.022	0.003	3.35129e-05	#N/A		XLOC-068627	0.0209661	0.017	0.003	1.61398e-06	#N/A		XLOC-063980	#N/A
XLOC-041288	0.145581	0.231	0.147	3.49092e-05	#N/A		XLOC-018250	0.0271678	0.022	0.005	1.63961e-06	#N/A		XLOC-041288	#N/A
XLOC-026002	0.114776	0.156	0.073	3.53416e-05	#N/A		XLOC-046050	0.0336495	0.033	0.01	1.72626e-06	#N/A		XLOC-026002	#N/A
XLOC-022118	0.0951456	0.123	0.057	3.7194e-05	#N/A		XLOC-024869	0.0857051	0.122	0.075	1.82045e-06	C9165		#N/A	#N/A
XLOC-040970	0.0823186	0.09	0.043	3.76364e-05	#N/A		XLOC-013409	0.106896	0.134	0.06	1.84346e-06	#N/A		#N/A	#N/A
XLOC-005871	0.0222305	0.016	0.002	3.8017e-05	#N/A		XLOC-051184	0.0918002	0.129	0.069	1.87997e-06	#N/A		#N/A	#N/A
XLOC-012811	0.446909	0.42	0.089	3.84842e-05	#N/A		XLOC-054429	0.0684648	0.099	0.053	1.93786e-06	C6808		XLOC-012811	#N/A
XLOC-002444	0.15428	0.222	0.122	3.98216e-05	#N/A		XLOC-040354	0.0687788	0.084	0.044	2.07958e-06	#N/A		XLOC-002444	#N/A
XLOC-068470	0.0242245	0.017	0.002	4.05264e-05	#N/A		XLOC-002484	0.0796371	0.098	0.054	2.11626e-06	#N/A		#N/A	#N/A
XLOC-045480	0.109764	0.062	0.029	4.65035e-05	#N/A		XLOC-005111	0.0666685	0.089	0.045	2.20311e-06	#N/A		#N/A	#N/A
XLOC-035639	0.0737425	0.058	0.023	4.8247e-05	#N/A		XLOC-051142	0.115766	0.188	0.129	2.23012e-06	#N/A		#N/A	#N/A
XLOC-018750	0.159799	0.125	0.041	5.12486e-05	#N/A		XLOC-052555	0.075219	0.049	0.017	2.2435e-06	#N/A		#N/A	#N/A
XLOC-013409	0.156064	0.128	0.06	5.20958e-05	#N/A		XLOC-016675	0.128834	0.178	0.105	2.2525e-06	#N/A		XLOC-013409	#N/A
XLOC-014980	0.111373	0.142	0.07	5.36007e-05	#N/A		XLOC-020221	0.0878016	0.135	0.078	2.50159e-06	#N/A		#N/A	#N/A
XLOC-025138	0.0799457	0.055	0.017	5.50954e-05	#N/A		XLOC-041256	0.0218156	0.015	0.002	2.57255e-06	#N/A		#N/A	#N/A
XLOC-036829	0.0306788	0.027	0.005	5.68357e-05	#N/A		XLOC-017035	0.128189	0.283	0.195	2.6466e-06	#N/A		#N/A	#N/A
XLOC-059076	0.196868	0.334	0.221	5.83003e-05	#N/A		XLOC-004986	0.132219	0.198	0.11	2.67775e-06	#N/A		XLOC-059076	#N/A
XLOC-037656	0.045468	0.037	0.011	6.03549e-05	#N/A		XLOC-025595	0.055568	0.067	0.028	2.78078e-06	#N/A		#N/A	#N/A
XLOC-067770	0.609124	0.09	0.008	6.20271e-05	#N/A		XLOC-015143	0.127851	0.188	0.117	2.83266e-06	#N/A		#N/A	#N/A
XLOC-059892	0.124606	0.117	0.045	6.42635e-05	#N/A		XLOC-005033	0.168819	0.113	0.042	2.83994e-06	#N/A		#N/A	#N/A
XLOC-024871	0.0349357	0.028	0.006	6.5611e-05	#N/A		XLOC-067991	0.123452	0.082	0.057	2.8433e-06	C5055		#N/A	#N/A
XLOC-008924	0.0837626	0.103	0.051	7.24318e-05	#N/A		XLOC-002598	0.0668326	0.074	0.04	2.84429e-06	#N/A		#N/A	#N/A
XLOC-066852	0.0739908	0.069	0.027	7.57066e-05	#N/A		XLOC-040794	0.0853898	0.077	0.032	3.00789e-06	#N/A		#N/A	#N/A
XLOC-059396	0.114931	0.136	0.071	7.62403e-05	#N/A		XLOC-057170	1.66611	0.113	0.014	3.07552e-06	#N/A		XLOC-059396	#N/A
XLOC-013857	0.0297526	0.02	0.002	7.63415e-05	#N/A		XLOC-047326	0.0938617	0.139	0.086	3.13633e-06	#N/A		#N/A	#N/A
XLOC-056433	0.0270083	0.023	0.004	7.75656e-05	#N/A		XLOC-004663	0.0916734	0.152	0.101	3.20275e-06	#N/A		#N/A	#N/A
XLOC-013291	0.0272626	0.019	0.003	7.77017e-05	#N/A		XLOC-069026	0.0550822	0.063	0.028	3.24882e-06	#N/A		#N/A	#N/A
XLOC-066441	0.131652	0.168	0.097	7.94529e-05	#N/A		XLOC-002335	0.0519013	0.049	0.021	3.67053e-06	#N/A		#N/A	#N/A
XLOC-027788	0.0356342	0.023	0.004	8.08198e-05	#N/A		XLOC-012850	0.110687	0.245	0.173	3.96229e-06	#N/A		#N/A	#N/A
XLOC-051710	0.0883232	0.089	0.026	8.1843e-05	#N/A		XLOC-057171	0.0160362	0.011	0.001	3.98021e-06	#N/A		XLOC-051710	#N/A
XLOC-063141	0.0991108	0.078	0.021	8.43778e-05	#N/A		XLOC-011916	0.101488	0.148	0.078	4.07651e-06	#N/A		XLOC-063141	#N/A
XLOC-013170	0.0980207	0.122	0.066	8.62753e-05	C10872		XLOC-021486	0.0468176	0.052	0.022	4.08461e-06	#N/A		#N/A	#N/A
XLOC-067044	0.0919289	0.086	0.036	8.65166e-05	#N/A		XLOC-003533	0.144374	0.331	0.25	4.11796e-06	#N/A		#N/A	#N/A
XLOC-055825	0.0225923	0.016	0.001	8.66236e-05	#N/A		XLOC-005501	0.0184338	0.015	0.002	4.66479e-06	#N/A		#N/A	#N/A
XLOC-060098	0.0693549	0.075	0.031	8.70411e-05	#N/A		XLOC-028393	0.0480809	0.061	0.028	4.69182e-06	#N/A		#N/A	#N/A
XLOC-060519	0.112468	0.07	0.033	8.71983e-05	#N/A		XLOC-056148	0.0667211	0.07	0.038	4.76074e-06	#N/A		#N/A	#N/A
XLOC-050938	0.0347197	0.03	0.006	8.87572e-05	C23271		XLOC-060974	0.0689677	0.084	0.037	4.78885e-06	#N/A		#N/A	#N/A
XLOC-052221	0.0313561	0.028	0.006	8.89992e-05	#N/A		XLOC-005292	0.095462	0.166	0.1	4.79077e-06	#N/A		#N/A	#N/A
XLOC-018485	0.0343598	0.031	0.007	9.12389e-05	#N/A		XLOC-051211	0.0353862	0.033	0.01	4.98666e-06	#N/A		#N/A	#N/A
XLOC-054629	0.0301441	0.023	0.004	9.42907e-05	#N/A		XLOC-002775	0.0806322	0.099	0.044	5.01774e-06	#N/A		#N/A	#N/A
XLOC-019596	0.047193	0.042	0.011	9.51417e-05	#N/A		XLOC-062690	0.0368787	0.027	0.008	5.0276e-06	#N/A		#N/A	#N/A
XLOC-002770	0.150608	0.239	0.165	9.74979e-05	#N/A		XLOC-068038	0.148945	0.072	0.025	5.27003e-06	#N/A		XLOC-002770	#N/A
XLOC-004212	0.0215072	0.017	0.002	0.000101983	#N/A		XLOC-025325	0.0681869	0.082	0.043	5.37364e-06	#N/A		#N/A	#N/A
XLOC-019763	0.179788	0.158	0.054	0.00010244	#N/A		XLOC-001154	0.0852015	0.046	0.018	5.97303e-06	#N/A		#N/A	#N/A
XLOC-000038	0.146313	0.186	0.1	0.000107517	#N/A		XLOC-015215	0.0655934	0.098	0.056	6.13551e-06	#N/A		XLOC-000038	#N/A
XLOC-051119	0.166889	0.197	0.087	0.000114664	#N/A		XLOC-067262	0.0405408	0.041	0.016	6.61069e-06	#N/A		#N/A	#N/A
XLOC-009679	0.178666	0.092	0.013	0.000116163	#N/A		XLOC-063006	0.0668638	0.09	0.053	6.63686e-06	#N/A		#N/A	#N/A
XLOC-034015	0.0315722	0.027	0.006	0.00011698	#N/A		XLOC-057118	0.0208217	0.017	0.003	6.72479e-06	#N/A		#N/A	#N/A
XLOC-024873	0.0129342	0.009	0	0.000117208	#N/A		XLOC-051205	0.135957	0.057	0.018	7.0839e-06	#N/A		#N/A	#N/A
XLOC-063070	0.0295254	0.027	0.006	0.000118958	#N/A		XLOC-061201	0.0159854	0.012	0.002	7.28576e-06	#N/A		#N/A	#N/A
XLOC-026219	0.102884	0.147	0.081	0.000119957	#N/A		XLOC-059207	0.211978	0.142	0.057	7.33564e-06	#N/A		XLOC-026219	#N/A
XLOC-002500	0.058676	0.062	0.022	0.000121985	#N/A		XLOC-011802	0.116739	0.142	0.082	7.88977e-06	#N/A		#N/A	#N/A
XLOC-012243	0.0338074	0.027	0.004	0.000124632	#N/A		XLOC-010664	0.0303716	0.028	0.009	7.97809e-06	#N/A		#N/A	#N/A
XLOC-066928	0.0204502	0.016	0.001	0.000124718	#N/A		XLOC-004378	0.085923	0.143	0.094	9.26034e-06	C9807		#N/A	#N/A
XLOC-038426	0.103289	0.094	0.03	0.000128607	#N/A		XLOC-025362	0.0481781	0.035	0.012	9.86254e-06	#N/A		#N/A	#N/A
XLOC-047249	0.0380708	0.034	0.007	0.000130422	#N/A		XLOC-058369	0.19869	0.403	0.279	1.04346e-05	#N/A		#N/A	#N/A
XLOC-012133	0.200265	0.058	0.004	0.000136134	#N/A		XLOC-012077	0.0543032	0.04	0.011	1.04396e-05	#N/A		#N/A	#N/A
XLOC-036267	0.0294945	0.022	0.004	0.000136425	#N/A		XLOC-000194	0.0892284	0.057	0.03	1.05032e-05	#N/A		#N/A	#N/A
XLOC-062160	0.200623	0.278	0.144	0.000138319	#N/A		XLOC-001293	0.0871754	0.157	0.102	1.1256e-05	#N/A		#N/A	#N/A
XLOC-041799	0.0472727	0.045	0.014	0.000141232	#N/A		XLOC-005317	0.0489344	0.05	0.023	1.13751e-05	#N/A		#N/A	#N/A
XLOC-051480	0.368427	0.493	0.287	0.000159015	#N/A		XLOC-000905	0.0973286	0.109	0.046	1.19232e-05	#N/A		XLOC-051480	#N/A
XLOC-005682	0.0667652	0.073	0.029	0.00017146	#N/A		XLOC-025883	0.0741946	0.046	0.016	1.21468e-05	#N/A		#N/A	#N/A
XLOC-051656	0.0128617	0.009	0	0.000177996	#N/A		XLOC-051256	0.103589	0.139	0.076	1.22078e-05	#N/A		#N/A	#N/A
XLOC-022409	0.0251306	0.019	0.003	0.000178447	#N/A		XLOC-044361	0.0835991	0.145	0.095	1.24497e-05	#N/A		#N/A	#N/A
XLOC-051290	0.104064	0.136	0.069	0.000189005	#N/A		XLOC-024124	0.0433904	0.033	0.013	1.3099e-05	#N/A		XLOC-051290	#N/A
XLOC-000418	0.0259623	0.022	0.004	0.00019608	#N/A		XLOC-024593	0.0463207	0.024	0.003	1.36053e-05	#N/A		#N/A	#N/A
XLOC-004067	0.035872	0.031	0.005	0.000200318	#N/A		XLOC-055058	0.0849488	0.166	0.106	1.37158e-05	#N/A		#N/A	#N/A
XLOC-063068	0.0745493	0.089	0.042	0.000203364	#N/A		XLOC-034182	0.0414806	0.044	0.018	1.4174e-05	#N/A		#N/A	#N/A
XLOC-026529	0.0293093	0.027	0.006	0.000204638	#N/A		XLOC-005284	0.0388775	0.039	0.014	1.44289e-05	#N/A		#N/A	#N/A
XLOC-017141	0.0950827	0.092	0.058	0.000204645	#N/A		XLOC-020220	0.0255832	0.023	0.006	1.45692e-05	#N/A		#N/A	#N/A
XLOC-052215	0.0882632	0.094	0.04	0.00021097	#N/A		XLOC-026125	0.0721731	0.036	0.007	1.47614e-05	#N/A		#N/A	#N/A
XLOC-046250	0.22805	0.293	0.139	0.000225381	#N/A		XLOC-054786	0.0216687	0.02	0.005	1.62446e-05	#N/A		XLOC-046250	#N/A
XLOC-013043	0.0856118	0.112	0.059	0.000226897	#N/A		XLOC-038035	0.033847	0.028	0.008	1.6249e-05	#N/A		XLOC-013043	#N/A
XLOC-020397	0.125245	0.183	0.105	0.00023189	#N/A		XLOC-003526	0.154898	0.149	0.115	1.62797e-05	#N/A		#N/A	#N/A
XLOC-056145	0.032365	0.025	0.005	0.000244031	#N/A		XLOC-037991	0.100083	0.179	0.129	1.66721e-05	#N/A		#N/A	#N/A
XLOC-067286	0.103478	0.126	0.064	0.000248693	#N/A		XLOC-036591	0.0303828	0.03	0.01	1.67805e-05	#N/A		#N/A	#N/A
XLOC-006016	0.0229542	0.014	0.001	0.00025354	#N/A		XLOC-005235	0.153809	0.038	0.005	1.69418e-05	#N/A		#N/A	#N/A
XLOC-043719	0.0921809	0.095	0.053	0.000263134	#N/A		XLOC-009333	0.0507192	0.069	0.035	1.7867e-05	#N/A		#N/A	#N/A
XLOC-009902	0.145404	0.05	0.04	0.000268773	#N/A		XLOC-017395	0.110422	0.113	0.065	1.80261e-05	#N/A		#N/A	#N/A
XLOC-028719	0.0375487	0.03	0.006	0.000269014	#N/A		XLOC-037649	0.0514388	0.059	0.03	1.85805e-05	#N/A		#N/A	#N/A
XLOC-015651	0.227431	0.246	0.108	0.000277431	#N/A		XLOC-001979	0.0625518	0.05	0.02	1.86932e-05	#N/A		XLOC-015651	#N/A
XLOC-017518	0.109851	0.165	0.095	0.000282666	#N/A		XLOC-003510	0.0106097	0.008	0.001	1.91055e-05	#N/A		#N/A	#N/A
XLOC-037007	0.0412658	0.031	0.008	0.000282922	#N/A		XLOC-052641	0.0195035	0.017	0.004	2.03563e-05	#N/A		#N/A	#N/A
XLOC-057945	0.0941038	0.106	0.052	0.000284236	#N/A		XLOC-015043	0.0256552	0.023	0.006	2.03715e-05	#N/A		#N/A	#N/A
XLOC-005863	0.112387	0.087	0.042	0.000287715	C23176		XLOC-059071	0.123102	0.216	0.145	2.04205e-05	#N/A		#N/A	#N/A
XLOC-040260	0.0177982	0.014	0.002	0.000294948	#N/A		XLOC-001262	0.0569048	0.053	0.019	2.04396e-05	#N/A		#N/A	#N/A
XLOC-001293	0.117004	0.151	0.102	0.000298229	#N/A		XLOC-045161	0.0874461	0.129	0.08	2.0585e-05	#N/A		XLOC-001293	#N/A
XLOC-027505	0.0290299	0.019	0.003	0.000311464	#N/A		XLOC-023501	0.0202256	0.017	0.003	2.07881e-05	#N/A		#N/A	#N/A
XLOC-025477	0.18199	0.159	0.098	0.000318833	#N/A		XLOC-069302	0.0484469	0.047	0.02	2.11661e-05	#N/A		#N/A	#N/A
XLOC-022436	0.072885	0.095	0.043	0.000323944	#N/A		XLOC-005796	0.0254818	0.02	0.005	2.13545e-05	#N/A		#N/A	#N/A
XLOC-001090	0.0986313	0.142	0.074	0.000329775	#N/A		XLOC-064153	0.0337123	0.029	0.009	2.13653e-05	#N/A		#N/A	#N/A
XLOC-000915	0.141647	0.273	0.179	0.000343548	#N/A		XLOC-050236	0.0381524	0.036	0.013	2.19906e-05	#N/A		XLOC-000915	#N/A
XLOC-059395	0.0905078	0.123	0.068	0.000349833	#N/A		XLOC-035475	0.0783972	0.109	0.066	2.22534e-05	#N/A		#N/A	#N/A
XLOC-034178	0.0746197	0.087	0.038	0.000351345	#N/A		XLOC-003098	0.0911964	0.05	0.011	2.23352e-05	#N/A		#N/A	#N/A
XLOC-022113	0.0434139	0.033	0.004	0.000360462	#N/A		XLOC-054466	0.0326751	0.034	0.013	2.25316e-05	#N/A		#N/A	#N/A
XLOC-046065	0.0859733	0.062	0.031	0.000360534	#N/A		XLOC-046495	0.118268	0.232	0.165	2.39653e-05	#N/A		#N/A	#N/A
XLOC-063040	0.121703	0.178	0.091	0.000369199	#N/A		XLOC-038283	0.029751	0.023	0.007	2.52294e-05	#N/A		XLOC-063040	#N/A
XLOC-005838	0.0432999	0.039	0.009	0.000370081	C7982		XLOC-001018	0.0353531	0.038	0.014	2.59174e-05	#N/A		#N/A	#N/A
XLOC-007655	0.01816	0.014	0.001	0.000378416	#N/A		XLOC-054416	0.122348	0.303	0.213	2.60866e-05	#N/A		#N/A	#N/A
XLOC-006163	0.01816	0.014	0.001	0.000378416	#N/A		XLOC-017803	0.0549011	0.068	0.032	2.64975e-05	#N/A		#N/A	#N/A
XLOC-051277	0.0813422	0.062	0.013	0.000378977	#N/A		XLOC-036079	0.0268625	0.025	0.008	2.75553e-05	#N/A		#N/A	#N/A
XLOC-026751	0.223276	0.376	0.305	0.000379744	#N/A		XLOC-066492	0.0221014	0.019	0.005	2.97029e-05	#N/A		XLOC-026751	#N/A
XLOC-043734	0.0899749	0.123	0.061	0.000384377	#N/A		XLOC-027709	0.0576271	0.086	0.043	3.20593e-05	#N/A		#N/A	#N/A
XLOC-002361	0.0274413	0.023	0.004	0.000389807	#N/A		XLOC-011615	0.100131	0.103	0.035	3.20804e-05	#N/A		#N/A	#N/A
XLOC-003716	0.0840036	0.105	0.057	0.000397198	#N/A		XLOC-040345	0.15893	0.212	0.133	3.33528e-05	#N/A		#N/A	#N/A
XLOC-023361	0.11681	0.123	0.063	0.000402058	#N/A		XLOC-027902	0.0520785	0.057	0.027	3.38832e-05	#N/A		#N/A	#N/A
XLOC-039586	0.0531092	0.058	0.02	0.000408295	#N/A		XLOC-050608	0.0150009	0.01	0.001	3.50504e-05	#N/A		#N/A	#N/A
XLOC-022015	0.0986324	0.142	0.078	0.000410323	#N/A		XLOC-055777	0.0466051	0.049	0.022	3.52747e-05	#N/A		#N/A	#N/A
XLOC-050181	0.0201608	0.014	0.001	0.000427708	#N/A		XLOC-050130	0.0661853	0.102	0.059	3.54468e-05	#N/A		#N/A	#N/A
XLOC-064751	0.0499895	0.041	0.012	0.000431289	#N/A		XLOC-043768	0.0481646	0.052	0.019	3.69787e-05	#N/A		#N/A	#N/A
XLOC-039249	0.0127169	0.009	0.001	0.000471875	#N/A		XLOC-016364	0.0162024	0.012	0.002	3.7138e-05	#N/A		#N/A	#N/A
XLOC-060237	0.0127169	0.009	0.001	0.000471875	#N/A		XLOC-002065	0.0430496	0.046	0.018	3.80592e-05	#N/A		#N/A	#N/A
XLOC-009695	1.37574	0.363	0.033	0.000501404	#N/A		XLOC-051421	0.0597626	0.06	0.025	3.87756e-05	#N/A		#N/A	#N/A
XLOC-064273	0.0546646	0.056	0.02	0.000519085	#N/A		XLOC-021483	0.0512984	0.057	0.03	3.95483e-05	#N/A		#N/A	#N/A
XLOC-000143	0.0256013	0.022	0.004	0.000522552	#N/A		XLOC-011319	0.217349	0.08	0.024	4.06032e-05	#N/A		#N/A	#N/A
XLOC-010143	0.0515554	0.045	0.017	0.000522815	#N/A		XLOC-040830	0.0458945	0.038	0.016	4.31407e-05	#N/A		#N/A	#N/A
XLOC-001587	0.111948	0.081	0.029	0.000523051	#N/A		XLOC-065918	0.0982384	0.194	0.137	4.36999e-05	#N/A		XLOC-001587	#N/A
XLOC-064794	0.0616929	0.069	0.028	0.000551938	#N/A		XLOC-045457	0.248311	0.389	0.225	4.45867e-05	#N/A		#N/A	#N/A
XLOC-055517	0.0224893	0.019	0.003	0.000556707	#N/A		XLOC-069526	0.126047	0.166	0.105	4.5702e-05	#N/A		#N/A	#N/A
XLOC-067448	0.125499	0.173	0.106	0.000558855	#N/A		XLOC-028100	0.0902063	0.14	0.084	4.87553e-05	#N/A		XLOC-067448	#N/A
XLOC-035610	0.0176535	0.014	0.002	0.000609948	#N/A		XLOC-000613	0.368777	0.62	0.378	4.90324e-05	#N/A		#N/A	#N/A
XLOC-017333	0.0911812	0.087	0.048	0.000619438	C3156, C7312		XLOC-025020	0.0467463	0.054	0.022	5.19049e-05	#N/A		XLOC-017333	C3156, C7312
XLOC-066495	0.0314281	0.028	0.006	0.000633275	#N/A		XLOC-049768	0.0104648	0.008	0.001	5.19358e-05	#N/A		#N/A	#N/A
XLOC-064005	0.0515531	0.051	0.018	0.000637834	#N/A		XLOC-000042	0.0532466	0.062	0.03	5.3351e-05	#N/A		#N/A	#N/A
XLOC-015634	0.277346	0.229	0.087	0.000646546	#N/A		XLOC-015993	0.0175665	0.015	0.003	5.47879e-05	#N/A		XLOC-015634	#N/A
XLOC-057981	0.0264312	0.023	0.005	0.000670953	#N/A		XLOC-002022	0.0678445	0.091	0.06	5.71904e-05	#N/A		#N/A	#N/A
XLOC-067571	0.0588699	0.044	0.015	0.000678565	#N/A		XLOC-044454	0.0868176	0.153	0.093	5.86815e-05	#N/A		#N/A	#N/A
XLOC-014654	0.070337	0.078	0.029	0.000696683	#N/A		XLOC-058471	0.0292955	0.029	0.01	5.99494e-05	#N/A		#N/A	#N/A
XLOC-051925	0.164349	0.215	0.107	0.000703495	#N/A		XLOC-009783	0.0725936	0.088	0.048	6.03614e-05	#N/A		#N/A	#N/A
XLOC-045145	0.0764115	0.087	0.046	0.000714077	#N/A		XLOC-041858	0.0498809	0.07	0.035	6.19625e-05	#N/A		#N/A	#N/A
XLOC-036523	0.107106	0.17	0.106	0.000754129	#N/A		XLOC-041111	0.0385154	0.022	0.004	6.34459e-05	#N/A		#N/A	#N/A
XLOC-001724	0.063695	0.069	0.03	0.000762303	#N/A		XLOC-034329	0.0756435	0.119	0.073	6.3504e-05	#N/A		#N/A	#N/A
XLOC-040756	0.0308663	0.022	0.003	0.000762327	#N/A		XLOC-009680	0.136645	0.213	0.133	6.53396e-05	#N/A		#N/A	#N/A
XLOC-058047	0.119185	0.098	0.037	0.000770379	#N/A		XLOC-051357	0.140763	0.31	0.241	6.76053e-05	#N/A		#N/A	#N/A
XLOC-027875	0.0586633	0.058	0.023	0.000807711	#N/A		XLOC-058506	0.0471658	0.061	0.029	7.03752e-05	#N/A		#N/A	#N/A
XLOC-044446	0.0676538	0.066	0.029	0.000818643	#N/A		XLOC-064314	0.118596	0.25	0.179	7.39109e-05	#N/A		XLOC-044446	#N/A
XLOC-060818	0.167964	0.253	0.148	0.000827303	#N/A		XLOC-055348	0.032737	0.033	0.012	7.44944e-05	#N/A		XLOC-060818	#N/A
XLOC-047038	0.105741	0.154	0.086	0.000852695	#N/A		XLOC-011921	0.0601526	0.077	0.043	7.46717e-05	#N/A		#N/A	#N/A
XLOC-003299	0.104776	0.137	0.058	0.000854525	#N/A		XLOC-056462	0.0709764	0.118	0.07	7.47179e-05	#N/A		#N/A	#N/A
XLOC-053283	0.0582653	0.044	0.011	0.000861793	#N/A		XLOC-028445	0.0695511	0.114	0.073	7.48916e-05	C6243		#N/A	#N/A
gene-CYTB	0.270112	0.973	0.94	0.000869208	#N/A		XLOC-049686	0.0259863	0.027	0.008	7.55809e-05	#N/A		gene-CYTB	#N/A
XLOC-040914	0.0604881	0.059	0.023	0.000879487	#N/A		XLOC-054792	0.0135797	0.009	0.001	8.12306e-05	#N/A		#N/A	#N/A
XLOC-055044	0.0537371	0.058	0.023	0.00090019	#N/A		XLOC-036522	0.034362	0.037	0.016	8.28339e-05	#N/A		#N/A	#N/A
XLOC-048461	0.0862414	0.101	0.052	0.000903226	#N/A		XLOC-059779	0.0327991	0.031	0.012	8.33815e-05	#N/A		#N/A	#N/A
XLOC-055757	0.122478	0.145	0.06	0.000904681	#N/A		XLOC-027733	0.127259	0.179	0.099	8.42453e-05	#N/A		XLOC-055757	#N/A
XLOC-068091	0.0924647	0.073	0.021	0.000911834	#N/A		XLOC-028385	0.0362402	0.017	0.002	8.68227e-05	#N/A		#N/A	#N/A
XLOC-066943	0.0420087	0.036	0.01	0.000914592	#N/A		XLOC-013298	0.0827289	0.142	0.091	8.81729e-05	#N/A		#N/A	#N/A
XLOC-046928	0.0569266	0.051	0.02	0.000917263	#N/A		XLOC-046378	0.0883029	0.159	0.11	8.81868e-05	#N/A		#N/A	#N/A
XLOC-040727	0.0696866	0.027	0.004	0.000919008	#N/A		XLOC-004246	0.0757323	0.095	0.054	9.34715e-05	#N/A		#N/A	#N/A
XLOC-043470	0.0540972	0.056	0.021	0.000922994	#N/A		XLOC-013900	0.0202979	0.015	0.003	9.4159e-05	#N/A		#N/A	#N/A
XLOC-030253	0.0274071	0.019	0.002	0.000958824	#N/A		XLOC-005127	0.0473139	0.046	0.02	9.5189e-05	#N/A		#N/A	#N/A
XLOC-041704	0.0561755	0.03	0.004	0.00098052	#N/A		XLOC-052059	0.0259288	0.022	0.005	9.57337e-05	#N/A		#N/A	#N/A
XLOC-021064	0.0591203	0.031	0.004	0.000982791	#N/A		XLOC-066435	0.0869609	0.119	0.07	9.72623e-05	#N/A		#N/A	#N/A
XLOC-026697	0.114094	0.144	0.075	0.000993371	#N/A		XLOC-043803	0.414372	0.494	0.291	9.72689e-05	#N/A		XLOC-026697	#N/A
XLOC-055431	0.0894832	0.122	0.067	0.00100127	#N/A		XLOC-055822	0.16687	0.208	0.092	9.86011e-05	C471, C5587, C8749		#N/A	#N/A
XLOC-019160	0.147667	0.097	0.035	0.00101611	#N/A		XLOC-062703	0.0607941	0.081	0.04	9.90476e-05	#N/A		#N/A	#N/A
XLOC-056499	0.140612	0.162	0.073	0.0010275	#N/A		XLOC-054482	0.052703	0.06	0.027	9.91302e-05	#N/A		XLOC-056499	#N/A
XLOC-064323	0.0347197	0.028	0.006	0.00103817	#N/A		XLOC-040364	0.0766093	0.068	0.026	9.95037e-05	#N/A		#N/A	#N/A
XLOC-040248	0.0864135	0.112	0.061	0.00105824	C7506		XLOC-065908	0.108844	0.193	0.147	9.9714e-05	#N/A		#N/A	#N/A
XLOC-025439	0.0475585	0.044	0.013	0.0010616	#N/A		XLOC-027693	0.05999	0.049	0.013	0.000100071	#N/A		#N/A	#N/A
XLOC-053007	0.0159388	0.012	0.001	0.00112231	#N/A		XLOC-028400	0.0740274	0.14	0.082	0.000101863	#N/A		#N/A	#N/A
XLOC-040748	0.0142932	0.011	0.001	0.0011297	#N/A		XLOC-004891	0.0306311	0.033	0.012	0.000102142	#N/A		#N/A	#N/A
XLOC-055405	0.0299578	0.025	0.005	0.00123249	#N/A		XLOC-056507	0.0178874	0.011	0.001	0.000105823	#N/A		#N/A	#N/A
XLOC-037014	0.0700614	0.064	0.022	0.00131948	#N/A		XLOC-024917	0.0423393	0.042	0.019	0.000105833	#N/A		#N/A	#N/A
XLOC-017073	0.125237	0.206	0.136	0.00133197	#N/A		XLOC-009569	0.0774168	0.037	0.014	0.000109106	#N/A		#N/A	#N/A
XLOC-021836	0.0297526	0.019	0.002	0.00134622	#N/A		XLOC-000937	0.0679241	0.106	0.061	0.000111061	#N/A		#N/A	#N/A
XLOC-040167	0.198857	0.153	0.065	0.00134895	#N/A		XLOC-005151	0.103277	0.23	0.164	0.00011705	#N/A		#N/A	#N/A
XLOC-003597	0.0737811	0.064	0.029	0.00136659	#N/A		XLOC-012207	0.038198	0.044	0.019	0.000117235	#N/A		XLOC-003597	#N/A
XLOC-040028	0.0525415	0.053	0.02	0.00140813	#N/A		XLOC-000738	0.027312	0.022	0.005	0.000117596	#N/A		#N/A	#N/A
XLOC-003853	0.0695532	0.072	0.019	0.00140907	#N/A		XLOC-025366	0.0507636	0.048	0.023	0.000119644	#N/A		#N/A	#N/A
XLOC-069334	0.0391012	0.02	0.002	0.00143194	#N/A		XLOC-052464	0.0491673	0.041	0.014	0.000123289	#N/A		#N/A	#N/A
XLOC-054456	0.0957641	0.131	0.079	0.001448	#N/A		XLOC-052334	0.0801946	0.092	0.039	0.00012401	#N/A		XLOC-054456	#N/A
XLOC-061554	0.0308807	0.03	0.008	0.0014617	#N/A		XLOC-000349	0.10771	0.171	0.12	0.000126245	#N/A		#N/A	#N/A
XLOC-003566	0.0967677	0.09	0.045	0.00155206	#N/A		XLOC-069063	0.0206233	0.017	0.004	0.000127507	#N/A		#N/A	#N/A
XLOC-058316	0.061391	0.067	0.023	0.00158546	#N/A		XLOC-021091	0.0511418	0.065	0.033	0.000129688	#N/A		#N/A	#N/A
XLOC-050256	0.0189563	0.012	0.001	0.00160497	#N/A		XLOC-041005	0.105884	0.216	0.157	0.000130185	#N/A		#N/A	#N/A
XLOC-022130	0.0443935	0.034	0.011	0.00179741	#N/A		XLOC-058907	0.087238	0.161	0.11	0.000131142	#N/A		#N/A	#N/A
XLOC-023016	0.0777051	0.097	0.05	0.00187952	#N/A		XLOC-055016	0.0324152	0.018	0.005	0.000138158	#N/A		#N/A	#N/A
XLOC-037743	0.0495628	0.051	0.018	0.001914	#N/A		XLOC-003621	0.0312837	0.025	0.007	0.00014014	#N/A		#N/A	#N/A
XLOC-041558	0.0844731	0.108	0.06	0.00193655	#N/A		XLOC-010102	0.01032	0.008	0.001	0.000144764	#N/A		#N/A	#N/A
XLOC-039527	0.0357707	0.034	0.009	0.00194561	#N/A		XLOC-027516	0.0636005	0.065	0.022	0.000147526	#N/A		#N/A	#N/A
XLOC-022124	0.06312	0.053	0.025	0.00195427	#N/A		XLOC-021949	0.0215069	0.018	0.004	0.000148001	#N/A		#N/A	#N/A
XLOC-047872	0.0927275	0.134	0.074	0.00195836	#N/A		XLOC-045938	0.0228172	0.023	0.007	0.00014809	#N/A		#N/A	#N/A
XLOC-002602	0.024697	0.019	0.003	0.00203059	#N/A		XLOC-055558	0.0743169	0.113	0.068	0.000149527	#N/A		#N/A	#N/A
XLOC-017146	0.0429117	0.045	0.016	0.00203956	#N/A		XLOC-004079	0.0975251	0.23	0.161	0.000151455	C9375		#N/A	#N/A
XLOC-001346	0.0453455	0.045	0.015	0.00205145	#N/A		XLOC-005402	0.0555265	0.073	0.04	0.000154643	#N/A		#N/A	#N/A
XLOC-062588	0.300738	0.718	0.59	0.00212041	#N/A		XLOC-013261	0.110696	0.302	0.23	0.000155983	#N/A		#N/A	#N/A
XLOC-046229	0.153392	0.268	0.193	0.00213404	#N/A		XLOC-064964	0.0178035	0.015	0.003	0.000170543	#N/A		XLOC-046229	#N/A
XLOC-012947	0.0124996	0.009	0.001	0.00218957	#N/A		XLOC-036606	0.0456887	0.056	0.027	0.000172832	#N/A		#N/A	#N/A
XLOC-039195	0.0241521	0.016	0.002	0.00223872	#N/A		XLOC-006363	0.0116734	0.009	0.001	0.000184099	#N/A		#N/A	#N/A
XLOC-025222	0.0907998	0.117	0.069	0.00224136	#N/A		XLOC-015202	0.066088	0.092	0.056	0.000189427	#N/A		#N/A	#N/A
XLOC-013264	0.164384	0.239	0.124	0.00226649	#N/A		XLOC-001605	0.069198	0.031	0.008	0.000192169	#N/A		#N/A	#N/A
XLOC-045572	0.0743748	0.095	0.048	0.0023008	#N/A		XLOC-056822	0.0487865	0.056	0.025	0.000194192	#N/A		#N/A	#N/A
XLOC-018614	0.0327975	0.025	0.005	0.00243427	#N/A		XLOC-065899	0.0307246	0.033	0.013	0.000210994	#N/A		#N/A	#N/A
XLOC-055139	0.151754	0.268	0.177	0.00243706	#N/A		XLOC-069528	0.0677346	0.102	0.06	0.000213397	#N/A		XLOC-055139	#N/A
XLOC-027161	0.106843	0.122	0.059	0.00249162	#N/A		XLOC-063300	0.100717	0.183	0.116	0.00021456	C36008		#N/A	#N/A
XLOC-039377	0.0665267	0.084	0.039	0.00261446	#N/A		XLOC-026188	0.0501577	0.065	0.035	0.000216447	#N/A		#N/A	#N/A
XLOC-062679	0.121934	0.176	0.088	0.00268897	#N/A		XLOC-047005	0.0644328	0.093	0.054	0.00022614	#N/A		#N/A	#N/A
XLOC-017814	0.101853	0.067	0.021	0.00276342	#N/A		XLOC-040452	0.0449877	0.057	0.03	0.00023122	#N/A		#N/A	#N/A
XLOC-011215	0.150647	0.24	0.173	0.00283896	#N/A		XLOC-004602	0.0383946	0.038	0.016	0.000241216	#N/A		#N/A	#N/A
XLOC-064749	0.0820577	0.056	0.021	0.00286959	#N/A		XLOC-001993	0.0469569	0.06	0.024	0.000242733	#N/A		#N/A	#N/A
XLOC-064074	0.10676	0.055	0.007	0.00297925	#N/A		XLOC-059404	0.0347429	0.041	0.017	0.000256244	#N/A		#N/A	#N/A
XLOC-007107	0.0279799	0.025	0.005	0.00301703	#N/A		XLOC-018476	0.101513	0.228	0.16	0.000259126	#N/A		#N/A	#N/A
XLOC-021207	0.0427652	0.028	0.005	0.00305229	#N/A		XLOC-043298	0.0380095	0.033	0.013	0.000259547	#N/A		#N/A	#N/A
XLOC-064254	0.0674178	0.07	0.03	0.00311423	#N/A		XLOC-026737	0.0580414	0.08	0.049	0.000259927	#N/A		#N/A	#N/A
XLOC-015939	0.0227784	0.017	0.003	0.00312674	#N/A		XLOC-002475	0.0234001	0.017	0.003	0.000261669	#N/A		#N/A	#N/A
XLOC-004881	0.0612217	0.076	0.033	0.00315183	#N/A		XLOC-034675	0.0936844	0.171	0.122	0.000261767	#N/A		#N/A	#N/A
XLOC-041448	0.0312558	0.023	0.004	0.0031742	#N/A		XLOC-034234	0.0630012	0.063	0.02	0.00026277	#N/A		#N/A	#N/A
XLOC-058887	0.0644051	0.075	0.033	0.00323417	#N/A		XLOC-004182	0.135021	0.203	0.121	0.000266711	#N/A		#N/A	#N/A
XLOC-069271	0.0497758	0.051	0.016	0.00324164	#N/A		XLOC-058502	0.0509755	0.054	0.022	0.000268389	#N/A		XLOC-069271	#N/A
XLOC-054928	0.0820213	0.098	0.048	0.00335229	#N/A		XLOC-063202	0.0280052	0.031	0.011	0.000268694	#N/A		#N/A	#N/A
XLOC-025526	0.0531184	0.048	0.016	0.00335588	#N/A		XLOC-055091	0.0422654	0.036	0.018	0.00027779	#N/A		#N/A	#N/A
XLOC-059256	0.211307	0.402	0.29	0.00345122	#N/A		XLOC-016196	0.0371844	0.043	0.017	0.00028933	#N/A		XLOC-059256	#N/A
XLOC-028393	0.0577101	0.066	0.028	0.00350855	#N/A		XLOC-050786	0.021002	0.019	0.005	0.000293262	#N/A		XLOC-028393	#N/A
XLOC-020260	0.0353897	0.031	0.007	0.00352325	#N/A		XLOC-023055	0.0380559	0.042	0.019	0.000293432	#N/A		#N/A	#N/A
XLOC-001194	0.0706879	0.066	0.028	0.00367567	#N/A		XLOC-050785	0.01519	0.012	0.002	0.000294018	#N/A		#N/A	#N/A
XLOC-052056	0.0393822	0.036	0.007	0.00369418	#N/A		XLOC-012768	0.0352351	0.027	0.009	0.00030237	#N/A		#N/A	#N/A
XLOC-018518	0.0107026	0.008	0	0.00383977	#N/A		XLOC-055400	0.150681	0.109	0.037	0.000329642	C14053		#N/A	#N/A
XLOC-059844	0.0729321	0.069	0.023	0.00395703	#N/A		XLOC-056813	0.0287812	0.027	0.01	0.000331613	#N/A		#N/A	#N/A
XLOC-064049	0.0658527	0.067	0.033	0.00395874	#N/A		XLOC-052227	0.0539495	0.087	0.049	0.000358529	#N/A		#N/A	#N/A
XLOC-068145	0.0669093	0.058	0.023	0.00400228	#N/A		XLOC-063269	0.0442784	0.056	0.027	0.000364895	#N/A		#N/A	#N/A
XLOC-067999	0.214729	0.326	0.222	0.00422669	#N/A		XLOC-012038	0.0432541	0.035	0.014	0.000367932	#N/A		#N/A	#N/A
XLOC-005826	0.0944267	0.111	0.061	0.00432177	#N/A		XLOC-013421	0.132728	0.099	0.045	0.000372946	#N/A		#N/A	#N/A
XLOC-005885	0.0985594	0.122	0.054	0.00440331	#N/A		XLOC-017180	0.0627017	0.079	0.039	0.000373804	#N/A		XLOC-005885	#N/A
XLOC-024460	0.0319952	0.016	0.001	0.00443296	#N/A		XLOC-062616	0.0587984	0.078	0.047	0.000389408	C4807		#N/A	#N/A
XLOC-024919	0.0952113	0.131	0.072	0.00451795	#N/A		XLOC-028028	0.0409121	0.041	0.018	0.000391121	C11001		#N/A	#N/A
XLOC-062860	0.107668	0.08	0.027	0.00452033	#N/A		XLOC-059327	0.0450442	0.048	0.018	0.000392145	#N/A		#N/A	#N/A
XLOC-040726	0.0984267	0.111	0.062	0.00469306	#N/A		XLOC-025492	0.073529	0.131	0.083	0.000410424	#N/A		#N/A	#N/A
XLOC-060864	0.0274033	0.023	0.006	0.00469594	#N/A		XLOC-013417	0.0414505	0.054	0.027	0.00041563	#N/A		#N/A	#N/A
XLOC-022119	0.0867198	0.114	0.056	0.0047693	#N/A		XLOC-034215	0.0837201	0.148	0.102	0.000417011	#N/A		XLOC-022119	#N/A
XLOC-018878	0.261694	0.658	0.602	0.00478408	#N/A		XLOC-002723	0.0528609	0.084	0.048	0.000421527	#N/A		XLOC-018878	#N/A
XLOC-028354	0.173905	0.37	0.272	0.00482644	#N/A		XLOC-063161	0.0348211	0.031	0.011	0.000422014	#N/A		#N/A	#N/A
XLOC-056461	0.0720667	0.072	0.031	0.00493558	#N/A		XLOC-047965	0.0415947	0.055	0.027	0.000450232	#N/A		#N/A	#N/A
XLOC-026441	0.0472727	0.044	0.013	0.0049757	#N/A		XLOC-063039	0.0684031	0.122	0.079	0.000450452	#N/A		#N/A	#N/A
XLOC-021889	0.151	0.162	0.09	0.00500093	#N/A		XLOC-014672	0.0195415	0.018	0.005	0.00045301	#N/A		XLOC-021889	#N/A
XLOC-031758	0.0165903	0.011	0.001	0.00501739	#N/A		XLOC-002143	0.0981849	0.208	0.144	0.000458604	#N/A		#N/A	#N/A
XLOC-012578	0.0767259	0.095	0.042	0.00518766	#N/A		XLOC-059387	0.142312	0.391	0.302	0.000460951	#N/A		XLOC-012578	#N/A
XLOC-067293	0.132019	0.159	0.087	0.00526761	#N/A		XLOC-058945	0.0567967	0.087	0.05	0.000463455	#N/A		XLOC-067293	#N/A
XLOC-065926	0.0361298	0.031	0.008	0.00553698	#N/A		XLOC-001991	0.036551	0.044	0.018	0.00049263	#N/A		#N/A	#N/A
XLOC-004173	0.0564534	0.066	0.028	0.00571932	#N/A		XLOC-021795	0.0671381	0.118	0.077	0.000510424	#N/A		#N/A	#N/A
XLOC-022772	0.0258179	0.02	0.004	0.00581643	#N/A		XLOC-025910	0.0210563	0.016	0.004	0.00052868	#N/A		#N/A	#N/A
XLOC-001797	0.0657784	0.061	0.019	0.00581663	C2799-C2800		XLOC-047554	0.0295941	0.029	0.01	0.000535993	#N/A		#N/A	#N/A
XLOC-011280	0.153563	0.303	0.216	0.00582465	#N/A		XLOC-050546	0.0373393	0.041	0.018	0.000549467	#N/A		#N/A	#N/A
XLOC-045552	0.0123547	0.009	0.001	0.0058382	#N/A		XLOC-045553	0.066819	0.071	0.037	0.000614205	#N/A		#N/A	#N/A
XLOC-018593	0.0668051	0.086	0.038	0.00603605	C10582		XLOC-067948	0.0140109	0.012	0.003	0.000625607	#N/A		XLOC-018593	C10582
XLOC-024177	0.125083	0.242	0.16	0.00609155	#N/A		XLOC-056826	0.0913804	0.123	0.063	0.000626865	#N/A		#N/A	#N/A
XLOC-002547	0.0465028	0.05	0.019	0.00610079	#N/A		XLOC-060953	0.102507	0.212	0.156	0.000635355	#N/A		#N/A	#N/A
XLOC-041638	0.0999175	0.119	0.054	0.00628169	#N/A		XLOC-003823	0.0499118	0.054	0.024	0.000640053	#N/A		XLOC-041638	#N/A
XLOC-012152	0.0492794	0.051	0.02	0.00634213	#N/A		XLOC-054077	0.0205146	0.014	0.003	0.000643471	#N/A		#N/A	#N/A
XLOC-021477	0.0245139	0.016	0.001	0.0063604	#N/A		XLOC-039178	0.0249506	0.025	0.007	0.000649593	#N/A		#N/A	#N/A
XLOC-058998	0.0620624	0.08	0.038	0.00641932	#N/A		XLOC-044962	0.0213082	0.019	0.005	0.000675323	#N/A		#N/A	#N/A
XLOC-018992	0.0315002	0.025	0.006	0.00644151	#N/A		XLOC-066000	0.0493183	0.065	0.036	0.00069604	#N/A		#N/A	#N/A
XLOC-063972	0.0827955	0.103	0.062	0.00682232	#N/A		XLOC-037918	0.0199741	0.018	0.005	0.000698599	#N/A		#N/A	#N/A
XLOC-039536	0.0542141	0.062	0.026	0.00696276	#N/A		XLOC-001555	0.0974062	0.119	0.068	0.00069938	#N/A		#N/A	#N/A
XLOC-067354	0.115958	0.108	0.062	0.00731221	#N/A		XLOC-024120	1.40146	0.081	0.01	0.000730353	#N/A		#N/A	#N/A
XLOC-038712	0.0894832	0.108	0.065	0.00733445	#N/A		XLOC-041494	0.0509141	0.038	0.02	0.000731596	#N/A		#N/A	#N/A
XLOC-024198	0.0259986	0.023	0.005	0.00763435	#N/A		XLOC-012291	0.0515684	0.078	0.045	0.000742959	#N/A		#N/A	#N/A
XLOC-069468	0.110989	0.165	0.108	0.00778043	#N/A		XLOC-014491	0.31141	0.145	0.069	0.000744801	#N/A		#N/A	#N/A
XLOC-002723	0.0698513	0.089	0.048	0.00780137	#N/A		XLOC-064817	0.0309783	0.028	0.01	0.000749796	#N/A		XLOC-002723	#N/A
XLOC-024987	0.071622	0.092	0.051	0.00797313	#N/A		XLOC-063907	0.0691797	0.122	0.075	0.000751813	#N/A		#N/A	#N/A
XLOC-021365	0.195929	0.382	0.277	0.00804943	#N/A		XLOC-060107	0.046813	0.061	0.032	0.0007531	#N/A		XLOC-021365	#N/A
XLOC-041287	0.178496	0.339	0.258	0.00807947	#N/A		XLOC-019266	0.0621394	0.088	0.049	0.0007622	#N/A		XLOC-041287	#N/A
XLOC-059092	0.0411167	0.042	0.015	0.00809543	#N/A		XLOC-001266	0.0410171	0.035	0.01	0.00077976	#N/A		#N/A	#N/A
XLOC-056693	0.0811382	0.111	0.057	0.00833166	#N/A		XLOC-011047	0.0183488	0.017	0.004	0.000807302	#N/A		XLOC-056693	#N/A
XLOC-034288	0.0765444	0.08	0.03	0.00834921	#N/A		XLOC-027683	0.0855215	0.105	0.058	0.000835137	#N/A		#N/A	#N/A
XLOC-060691	0.0582511	0.055	0.021	0.00843668	#N/A		XLOC-036068	0.0201184	0.019	0.004	0.000835241	#N/A		#N/A	#N/A
XLOC-024122	0.0707082	0.069	0.034	0.00864709	#N/A		XLOC-005487	0.104307	0.221	0.154	0.00084489	#N/A		#N/A	#N/A
XLOC-069265	0.0382147	0.03	0.007	0.00872804	#N/A		XLOC-026826	0.04468	0.036	0.013	0.000845369	#N/A		#N/A	#N/A
XLOC-050070	0.0223448	0.017	0.003	0.0089217	#N/A		XLOC-012003	0.0372635	0.029	0.009	0.000847048	#N/A		#N/A	#N/A
XLOC-020922	0.0722614	0.07	0.042	0.0092614	#N/A		XLOC-036206	0.0190176	0.017	0.005	0.000851949	#N/A		#N/A	#N/A
XLOC-025963	0.0228196	0.02	0.004	0.00928256	#N/A		XLOC-051180	0.151459	0.211	0.122	0.000854145	#N/A		#N/A	#N/A
XLOC-046507	0.220444	0.487	0.351	0.00946574	#N/A		XLOC-060114	0.0518377	0.078	0.046	0.000864	#N/A		XLOC-046507	#N/A
XLOC-014631	0.107421	0.153	0.093	0.00946743	#N/A		XLOC-056379	0.109922	0.29	0.224	0.000915887	#N/A		XLOC-014631	#N/A
XLOC-041085	0.0815711	0.098	0.058	0.00957598	#N/A		XLOC-066276	0.0283045	0.03	0.011	0.000928474	#N/A		#N/A	#N/A
XLOC-046397	0.0155047	0.012	0.002	0.00960984	#N/A		XLOC-010211	0.065409	0.068	0.039	0.000929002	#N/A		#N/A	#N/A
XLOC-039899	0.15132	0.331	0.247	0.00972616	#N/A		XLOC-036067	0.0662934	0.107	0.073	0.00093009	#N/A		XLOC-039899	#N/A
XLOC-011665	0.0700178	0.09	0.046	0.00983045	#N/A		XLOC-060183	0.0205512	0.017	0.004	0.000954769	#N/A		#N/A	#N/A
XLOC-020161	0.161777	0.183	0.067	0.00985972	C2502		XLOC-001321	0.0214332	0.023	0.007	0.000956637	#N/A		XLOC-020161	C2502
XLOC-025800	0.0894379	0.098	0.043	0.00993192	#N/A		XLOC-018593	0.048827	0.071	0.038	0.000964869	C10582		#N/A	#N/A
XLOC-000978	0.0178706	0.012	0.002	0.010023	#N/A		XLOC-011768	0.033141	0.038	0.015	0.00101076	#N/A		#N/A	#N/A
XLOC-047326	0.107083	0.151	0.086	0.0101234	#N/A		XLOC-058202	0.0410096	0.029	0.009	0.00102429	#N/A		XLOC-047326	#N/A
XLOC-002924	0.0865828	0.114	0.067	0.0103293	#N/A		XLOC-038933	0.0134816	0.012	0.002	0.00102925	#N/A		#N/A	#N/A
XLOC-053909	0.0105577	0.008	0	0.0105002	#N/A		XLOC-017179	0.042626	0.044	0.018	0.00103821	#N/A		#N/A	#N/A
XLOC-009112	0.0105577	0.008	0	0.0105002	#N/A		XLOC-045129	0.0188928	0.019	0.006	0.00104124	#N/A		#N/A	#N/A
XLOC-048075	0.0223752	0.016	0.001	0.010756	#N/A		XLOC-017362	0.0336313	0.036	0.014	0.0010559	#N/A		#N/A	#N/A
XLOC-067055	0.118721	0.197	0.117	0.0107621	#N/A		XLOC-036170	0.0462533	0.069	0.035	0.00107331	#N/A		#N/A	#N/A
XLOC-012235	0.0566646	0.066	0.027	0.010933	#N/A		XLOC-047279	0.0204618	0.021	0.007	0.00110285	#N/A		#N/A	#N/A
XLOC-061882	0.0198449	0.017	0.003	0.0114412	#N/A		XLOC-002445	0.0943706	0.2	0.137	0.0011179	#N/A		#N/A	#N/A
XLOC-008899	0.0257823	0.023	0.005	0.0115312	#N/A		XLOC-026377	0.0414704	0.039	0.015	0.00112558	#N/A		#N/A	#N/A
XLOC-025881	0.0590347	0.062	0.028	0.0118373	#N/A		XLOC-023310	0.0661728	0.065	0.027	0.00114103	#N/A		XLOC-025881	#N/A
XLOC-003590	0.151098	0.265	0.178	0.0119031	#N/A		XLOC-041339	0.0967505	0.152	0.085	0.00116826	#N/A		XLOC-003590	#N/A
XLOC-062628	0.024591	0.02	0.004	0.0123455	#N/A		XLOC-025971	0.0595016	0.101	0.062	0.00117555	#N/A		#N/A	#N/A
XLOC-004440	0.0314561	0.027	0.007	0.0131918	#N/A		XLOC-001347	0.0866206	0.171	0.132	0.00120847	#N/A		XLOC-004440	#N/A
XLOC-022773	0.026864	0.02	0.004	0.013193	#N/A		XLOC-058208	0.0495864	0.073	0.039	0.0012454	#N/A		#N/A	#N/A
XLOC-059475	0.0876307	0.111	0.063	0.0135084	#N/A		XLOC-061457	0.0494187	0.052	0.024	0.00125204	#N/A		#N/A	#N/A
XLOC-039435	0.145567	0.242	0.17	0.0135761	#N/A		XLOC-027163	0.0831539	0.147	0.104	0.00128077	#N/A		XLOC-039435	#N/A
XLOC-042976	0.0191481	0.016	0.002	0.014068	#N/A		XLOC-052476	0.0561583	0.02	0.004	0.00130048	#N/A		#N/A	#N/A
XLOC-023858	0.0621678	0.073	0.028	0.0140697	#N/A		XLOC-016752	0.0247916	0.023	0.007	0.00131794	#N/A		#N/A	#N/A
XLOC-064065	0.144949	0.29	0.19	0.014269	#N/A		XLOC-069271	0.0347348	0.038	0.016	0.00131961	#N/A		XLOC-064065	#N/A
XLOC-025955	0.0927955	0.125	0.059	0.0142777	#N/A		XLOC-041497	0.0611031	0.11	0.067	0.00132251	#N/A		XLOC-025955	#N/A
XLOC-018403	0.0232121	0.017	0.002	0.0144088	#N/A		XLOC-059412	0.0806901	0.113	0.065	0.0013644	#N/A		#N/A	#N/A
XLOC-050725	0.0350797	0.028	0.006	0.0145683	#N/A		XLOC-026277	0.0784691	0.144	0.097	0.00137069	#N/A		XLOC-050725	#N/A
XLOC-026082	0.0452881	0.048	0.018	0.0147687	#N/A		XLOC-015690	0.0183488	0.017	0.004	0.00141107	#N/A		#N/A	#N/A
XLOC-060106	0.0763025	0.078	0.028	0.0148749	#N/A		XLOC-059490	0.0416161	0.042	0.015	0.00142706	#N/A		#N/A	#N/A
XLOC-022077	0.0732401	0.098	0.049	0.0150414	#N/A		XLOC-054781	0.0538277	0.06	0.024	0.00143343	#N/A		#N/A	#N/A
XLOC-062169	0.100017	0.154	0.086	0.015351	#N/A		XLOC-028299	0.0532561	0.068	0.038	0.00144921	#N/A		XLOC-062169	#N/A
XLOC-005439	0.0598074	0.076	0.035	0.0155968	#N/A		XLOC-051638	0.020172	0.016	0.004	0.00153645	#N/A		#N/A	#N/A
XLOC-060127	0.144499	0.309	0.228	0.0156505	#N/A		XLOC-035291	0.0125902	0.011	0.002	0.00153903	#N/A		#N/A	#N/A
XLOC-051521	0.0566355	0.069	0.032	0.0161732	#N/A		XLOC-063192	0.0136262	0.012	0.002	0.00154437	#N/A		#N/A	#N/A
XLOC-004914	0.0762137	0.108	0.057	0.0165194	#N/A		XLOC-045158	0.0428955	0.038	0.013	0.00156983	#N/A		#N/A	#N/A
XLOC-000832	0.212759	0.148	0.046	0.0167987	#N/A		XLOC-026407	0.0347267	0.036	0.015	0.0015884	#N/A		#N/A	#N/A
XLOC-064027	0.070619	0.086	0.038	0.0170399	#N/A		XLOC-009573	0.108378	0.207	0.145	0.00162633	#N/A		#N/A	#N/A
XLOC-027166	0.0399121	0.022	0.002	0.017096	#N/A		XLOC-052631	0.0145395	0.013	0.003	0.00163029	#N/A		#N/A	#N/A
XLOC-058142	0.103155	0.158	0.088	0.0171738	#N/A		XLOC-011680	0.0832412	0.146	0.09	0.00166061	#N/A		#N/A	#N/A
XLOC-004621	0.0650444	0.083	0.041	0.0175313	#N/A		XLOC-015990	0.0175665	0.014	0.003	0.00172085	#N/A		#N/A	#N/A
XLOC-010149	0.0104853	0.008	0.001	0.0176076	#N/A		XLOC-066966	0.0149731	0.012	0.003	0.00174807	#N/A		#N/A	#N/A
XLOC-040348	0.0736173	0.092	0.047	0.0179735	#N/A		XLOC-069234	0.0354398	0.037	0.014	0.00184508	#N/A		XLOC-040348	#N/A
XLOC-054425	0.043197	0.041	0.015	0.0180724	#N/A		XLOC-002913	0.0464636	0.048	0.021	0.00185266	#N/A		#N/A	#N/A
XLOC-027670	0.0666874	0.08	0.041	0.0181047	#N/A		XLOC-045694	0.0362465	0.03	0.009	0.00185803	#N/A		#N/A	#N/A
XLOC-051631	0.0933602	0.145	0.09	0.0182094	#N/A		XLOC-052612	0.117387	0.094	0.045	0.00186837	#N/A		#N/A	#N/A
XLOC-002870	0.111634	0.167	0.094	0.0183233	#N/A		XLOC-019133	0.0664772	0.099	0.065	0.00187073	#N/A		#N/A	#N/A
XLOC-041549	0.0499182	0.048	0.014	0.0184927	#N/A		XLOC-001520	0.0387588	0.053	0.027	0.00194444	#N/A		#N/A	#N/A
XLOC-011327	0.146966	0.264	0.182	0.018513	#N/A		XLOC-005902	0.0394877	0.059	0.03	0.00203889	#N/A		XLOC-011327	#N/A
XLOC-044700	0.0563684	0.044	0.018	0.0200116	#N/A		XLOC-017516	0.01704	0.013	0.002	0.00206024	#N/A		#N/A	#N/A
XLOC-024406	0.115202	0.195	0.131	0.0200179	#N/A		XLOC-064963	0.0125179	0.011	0.002	0.002174	#N/A		#N/A	#N/A
XLOC-020058	0.099736	0.167	0.11	0.0212477	#N/A		XLOC-009248	0.132992	0.097	0.032	0.00226933	#N/A		#N/A	#N/A
XLOC-067681	0.024014	0.022	0.005	0.0213845	#N/A		XLOC-054984	0.0736699	0.102	0.058	0.00238154	#N/A		#N/A	#N/A
XLOC-026667	0.0565142	0.061	0.029	0.0213969	#N/A		XLOC-028183	0.021542	0.018	0.006	0.00247489	#N/A		#N/A	#N/A
XLOC-060953	0.131425	0.222	0.156	0.0223967	#N/A		XLOC-060265	0.0278292	0.031	0.013	0.00248842	#N/A		XLOC-060953	#N/A
XLOC-044996	0.0617821	0.067	0.031	0.0225631	#N/A		XLOC-040488	0.0419873	0.044	0.018	0.00249894	#N/A		#N/A	#N/A
XLOC-013655	0.0121375	0.009	0.001	0.022726	#N/A		XLOC-063980	0.0166787	0.012	0.003	0.00250462	#N/A		#N/A	#N/A
XLOC-037956	0.189338	0.207	0.07	0.0228172	#N/A		XLOC-022434	0.0519115	0.06	0.03	0.00256845	#N/A		XLOC-037956	#N/A
XLOC-004084	0.149407	0.259	0.162	0.0234119	#N/A		XLOC-051418	0.0519795	0.077	0.044	0.00257599	#N/A		XLOC-004084	#N/A
XLOC-011564	0.0659471	0.08	0.04	0.0234273	#N/A		XLOC-037153	0.0314099	0.037	0.015	0.0026454	#N/A		#N/A	#N/A
XLOC-060800	0.122194	0.226	0.155	0.0235094	#N/A		XLOC-035993	0.0363447	0.04	0.019	0.00272432	#N/A		#N/A	#N/A
XLOC-045097	0.18128	0.312	0.243	0.0236083	#N/A		XLOC-008168	0.0597003	0.029	0.005	0.00278235	#N/A		#N/A	#N/A
XLOC-069234	0.0493475	0.044	0.014	0.0240754	#N/A		XLOC-046937	0.0540024	0.061	0.029	0.00279481	#N/A		XLOC-069234	#N/A
XLOC-063905	0.0500599	0.066	0.028	0.0241849	#N/A		XLOC-026044	0.0255844	0.025	0.01	0.00280072	#N/A		XLOC-063905	#N/A
gene-ND4	0.250597	0.738	0.592	0.0245271	#N/A		XLOC-012186	0.247622	0.123	0.041	0.00280342	#N/A		gene-ND4	#N/A
XLOC-053511	0.037855	0.033	0.007	0.025186	#N/A		XLOC-009075	0.0671515	0.115	0.073	0.00280344	#N/A		#N/A	#N/A
XLOC-017124	1.60203	0.159	0.035	0.0258051	#N/A		XLOC-005064	0.0416209	0.061	0.033	0.00280952	#N/A		#N/A	#N/A
XLOC-064258	0.0238698	0.022	0.005	0.02673	#N/A		XLOC-052478	0.0211284	0.017	0.004	0.00280988	#N/A		#N/A	#N/A
XLOC-046050	0.0372461	0.033	0.01	0.0279787	#N/A		XLOC-024216	0.0731414	0.166	0.116	0.00284899	#N/A		XLOC-046050	#N/A
XLOC-049919	0.124476	0.243	0.154	0.0283336	#N/A		XLOC-017355	0.0248371	0.026	0.009	0.00289024	#N/A		XLOC-049919	#N/A
XLOC-034211	0.0329212	0.028	0.007	0.0300712	#N/A		XLOC-039066	0.099403	0.259	0.214	0.0029459	#N/A		#N/A	#N/A
XLOC-059514	0.0435113	0.05	0.02	0.0301267	#N/A		XLOC-013309	0.0603805	0.065	0.028	0.00314264	#N/A		#N/A	#N/A
XLOC-047304	0.0188589	0.016	0.002	0.0304087	#N/A		XLOC-052050	0.0768702	0.107	0.059	0.0032258	#N/A		#N/A	#N/A
XLOC-014692	0.0630701	0.08	0.039	0.0306615	#N/A		XLOC-037585	0.0316846	0.031	0.009	0.00333704	#N/A		#N/A	#N/A
XLOC-037342	0.0237977	0.02	0.005	0.0307753	#N/A		XLOC-047824	0.00845692	0.007	0.001	0.00345587	#N/A		#N/A	#N/A
XLOC-055464	0.110685	0.22	0.156	0.0317421	#N/A		XLOC-001366	0.0816958	0.158	0.1	0.00350097	#N/A		#N/A	#N/A
XLOC-019790	0.0998852	0.14	0.085	0.0323826	#N/A		XLOC-002258	0.0142277	0.012	0.002	0.0035654	#N/A		#N/A	#N/A
XLOC-047605	0.0778908	0.105	0.053	0.0326349	#N/A		XLOC-020163	0.0745218	0.146	0.104	0.00360223	#N/A		#N/A	#N/A
XLOC-063954	0.0343114	0.033	0.008	0.0327109	#N/A		XLOC-024347	0.0399218	0.025	0.008	0.00397844	#N/A		#N/A	#N/A
XLOC-053284	0.0246294	0.023	0.006	0.0336917	#N/A		XLOC-000858	0.0860761	0.15	0.085	0.00410446	#N/A		#N/A	#N/A
XLOC-026489	0.0518974	0.061	0.023	0.0345081	#N/A		XLOC-062219	0.0715229	0.119	0.074	0.00410549	#N/A		#N/A	#N/A
XLOC-067287	0.0120651	0.009	0.001	0.0346281	#N/A		XLOC-012855	0.0398437	0.057	0.03	0.00414325	#N/A		#N/A	#N/A
XLOC-063581	0.0722264	0.111	0.059	0.0353673	#N/A		XLOC-013219	0.0834486	0.178	0.122	0.00419901	#N/A		#N/A	#N/A
XLOC-004233	0.227452	0.693	0.631	0.0355851	#N/A		XLOC-004457	0.0260729	0.02	0.005	0.00440361	#N/A		#N/A	#N/A
XLOC-008900	0.1207	0.203	0.155	0.0369049	#N/A		XLOC-047501	0.0277837	0.034	0.015	0.0044228	#N/A		XLOC-008900	#N/A
XLOC-003445	0.0411298	0.045	0.017	0.0369142	#N/A		XLOC-026102	0.0257127	0.02	0.005	0.00445853	#N/A		#N/A	#N/A
XLOC-047198	0.106211	0.137	0.087	0.0374522	#N/A		XLOC-067848	0.0193973	0.017	0.005	0.00445926	#N/A		#N/A	#N/A
XLOC-068326	0.0279078	0.023	0.005	0.0375865	#N/A		XLOC-056669	0.097443	0.219	0.155	0.00462432	#N/A		#N/A	#N/A
XLOC-056250	0.0916211	0.158	0.085	0.0377355	#N/A		XLOC-004705	0.0547892	0.083	0.053	0.004707	#N/A		XLOC-056250	#N/A
XLOC-004341	0.0846604	0.144	0.086	0.0382028	#N/A		XLOC-041580	0.055337	0.082	0.052	0.00472327	C8760		#N/A	#N/A
XLOC-058475	0.0831835	0.147	0.086	0.0386548	#N/A		XLOC-056397	0.08029	0.171	0.118	0.00482903	#N/A		#N/A	#N/A
XLOC-040392	0.0485716	0.053	0.021	0.0390572	#N/A		XLOC-015835	0.0115763	0.007	0.001	0.00482956	#N/A		#N/A	#N/A
XLOC-053289	0.0383761	0.028	0.008	0.0392859	#N/A		XLOC-004896	0.0497164	0.045	0.018	0.00494808	#N/A		#N/A	#N/A
XLOC-013856	0.0243025	0.02	0.005	0.0405422	#N/A		XLOC-035439	0.0647742	0.022	0.004	0.00497896	#N/A		#N/A	#N/A
XLOC-001888	0.0307079	0.025	0.006	0.0410566	#N/A		XLOC-009692	0.401001	0.145	0.032	0.00509994	#N/A		#N/A	#N/A
XLOC-002218	0.0721951	0.106	0.061	0.0419297	#N/A		XLOC-012722	0.0526708	0.075	0.042	0.00530656	#N/A		#N/A	#N/A
XLOC-016495	0.0204228	0.016	0.003	0.0437425	C2675		XLOC-028141	0.0306421	0.029	0.012	0.00564296	#N/A		#N/A	#N/A
XLOC-012668	0.19044	0.362	0.283	0.0440325	#N/A		XLOC-014551	0.0514026	0.023	0.021	0.00570308	#N/A		XLOC-012668	#N/A
XLOC-004396	0.207465	0.387	0.287	0.0462229	#N/A		XLOC-039645	0.0269753	0.028	0.01	0.00579995	#N/A		XLOC-004396	#N/A
XLOC-058985	0.0472928	0.055	0.021	0.0468069	#N/A		XLOC-012049	0.0635571	0.086	0.051	0.00581831	#N/A		#N/A	#N/A
XLOC-022761	0.0324898	0.028	0.008	0.0469422	#N/A		XLOC-046507	0.152161	0.499	0.351	0.00600008	#N/A		#N/A	#N/A
XLOC-055587	0.0763635	0.115	0.067	0.0473129	#N/A		XLOC-069142	0.0340511	0.036	0.012	0.00603287	#N/A		#N/A	#N/A
XLOC-039906	0.0238698	0.02	0.005	0.0480145	#N/A		XLOC-037907	0.0176276	0.017	0.005	0.00604477	#N/A		#N/A	#N/A
XLOC-009920	0.0335684	0.027	0.007	0.0496335	#N/A		XLOC-060554	0.0405999	0.038	0.012	0.00607236	#N/A		#N/A	#N/A
XLOC-055588	0.155865	0.254	0.175	0.0497604	#N/A		XLOC-064212	0.0797918	0.174	0.126	0.00639077	#N/A		#N/A	#N/A
							XLOC-002212	0.139856	0.371	0.309	0.00641305	#N/A
							XLOC-052007	0.0338716	0.034	0.016	0.00645752	#N/A
							XLOC-008886	0.01772	0.018	0.006	0.00664524	#N/A
							XLOC-037852	0.0419225	0.044	0.019	0.00672998	#N/A
							XLOC-060808	0.0556945	0.036	0.012	0.00687592	#N/A
							XLOC-054895	0.0786924	0.049	0.018	0.00709003	#N/A
							XLOC-050445	0.127042	0.293	0.188	0.00716634	#N/A
							XLOC-005438	0.0172466	0.016	0.004	0.00739049	C6424
							XLOC-004646	0.0578437	0.111	0.072	0.00752715	#N/A
							XLOC-043518	0.073112	0.158	0.109	0.00754307	#N/A
							XLOC-001589	0.0377017	0.054	0.027	0.00763056	#N/A
							XLOC-026632	0.0351535	0.042	0.021	0.00810325	#N/A
							XLOC-055757	0.0766294	0.092	0.06	0.00828168	#N/A
							XLOC-005271	0.0278619	0.029	0.01	0.00844348	#N/A
							XLOC-035592	0.0185522	0.02	0.007	0.00845372	#N/A
							XLOC-020494	0.0647451	0.102	0.067	0.00857746	#N/A
							XLOC-027927	0.0759329	0.174	0.129	0.00867769	#N/A
							XLOC-012460	0.0240788	0.028	0.011	0.00868271	#N/A
							XLOC-015097	0.0523014	0.079	0.047	0.00873211	#N/A
							XLOC-018895	0.0183884	0.019	0.006	0.00875942	#N/A
							XLOC-026764	0.0772371	0.148	0.101	0.0090361	#N/A
							XLOC-045346	0.0515204	0.087	0.054	0.00909666	#N/A
							XLOC-053858	0.111859	0.254	0.203	0.00923286	#N/A
							XLOC-064677	0.0454111	0.054	0.03	0.00925344	#N/A
							XLOC-056281	0.0134582	0.01	0.001	0.00945249	#N/A
							XLOC-039530	0.0628361	0.132	0.091	0.00945862	#N/A
							XLOC-045375	0.0481489	0.054	0.026	0.00946984	#N/A
							XLOC-001202	0.0275301	0.031	0.012	0.00950649	#N/A
							XLOC-041070	0.0267464	0.025	0.009	0.00970594	#N/A
							XLOC-006361	0.0243963	0.029	0.012	0.00977752	#N/A
							XLOC-040552	0.0756814	0.079	0.043	0.00985457	#N/A
							XLOC-011801	0.0235283	0.013	0.003	0.00993802	#N/A
							XLOC-041125	0.0453489	0.065	0.038	0.00997316	#N/A
							XLOC-023237	0.0250406	0.028	0.012	0.0102846	#N/A
							XLOC-049902	0.0144446	0.011	0.002	0.0102926	#N/A
							XLOC-047216	0.0635553	0.065	0.034	0.010323	#N/A
							XLOC-012810	0.0116734	0.009	0.001	0.0111897	#N/A
							XLOC-040265	0.0445116	0.063	0.038	0.0111935	#N/A
							XLOC-037818	0.0358896	0.033	0.016	0.0112841	#N/A
							XLOC-044634	0.0218447	0.024	0.009	0.0127057	#N/A
							XLOC-059076	0.112982	0.289	0.221	0.012898	#N/A
							XLOC-013413	0.0474349	0.069	0.038	0.0129858	#N/A
							XLOC-067815	0.0306911	0.041	0.02	0.013217	#N/A
							XLOC-051361	0.130728	0.166	0.102	0.013219	#N/A
							XLOC-000566	0.0557731	0.093	0.064	0.013321	#N/A
							XLOC-064407	0.0283171	0.029	0.012	0.0134782	#N/A
							XLOC-056591	0.122	0.137	0.062	0.0135123	#N/A
							XLOC-060328	0.0631956	0.066	0.031	0.01367	#N/A
							XLOC-012295	0.0371446	0.054	0.028	0.0138559	#N/A
							XLOC-062269	0.0271859	0.032	0.013	0.0138639	#N/A
							XLOC-063600	0.0287812	0.027	0.009	0.0140198	#N/A
							XLOC-063251	0.0726014	0.123	0.086	0.0141485	#N/A
							XLOC-020222	0.0281661	0.034	0.016	0.0141917	#N/A
							XLOC-024923	0.061896	0.09	0.043	0.0143282	C11135
							XLOC-045133	0.023601	0.023	0.009	0.0147481	#N/A
							XLOC-003138	0.0130478	0.011	0.002	0.014754	#N/A
							XLOC-038800	0.0581935	0.115	0.075	0.0147664	#N/A
							XLOC-061261	0.016513	0.011	0.002	0.0148655	#N/A
							XLOC-037614	0.0511315	0.084	0.048	0.0154352	#N/A
							XLOC-009408	0.0524049	0.035	0.017	0.0155252	#N/A
							XLOC-050725	0.0238968	0.017	0.006	0.0157322	#N/A
							XLOC-005174	0.0273289	0.031	0.013	0.0157699	#N/A
							XLOC-025285	0.0808719	0.114	0.072	0.0158162	#N/A
							XLOC-017749	0.064179	0.12	0.082	0.0162611	#N/A
							XLOC-025209	0.0089182	0.007	0.001	0.0163541	#N/A
							XLOC-038031	0.0201739	0.02	0.007	0.0164603	#N/A
							XLOC-010255	0.0294632	0.021	0.006	0.0164648	#N/A
							XLOC-059746	0.0405345	0.049	0.026	0.0165244	#N/A
							XLOC-015989	0.0240566	0.02	0.006	0.0167053	#N/A
							XLOC-000702	0.0261576	0.031	0.013	0.0168625	#N/A
							XLOC-008939	0.0246522	0.025	0.01	0.0168699	#N/A
							XLOC-012423	0.0521445	0.083	0.05	0.0171979	#N/A
							XLOC-050443	0.0233046	0.017	0.005	0.0174971	#N/A
							XLOC-040558	0.0368762	0.056	0.03	0.0175037	#N/A
							XLOC-007486	0.0126142	0.012	0.003	0.0179098	#N/A
							XLOC-042444	0.0349319	0.014	0.002	0.0180721	#N/A
							XLOC-000762	0.0407142	0.062	0.033	0.0183963	#N/A
							XLOC-005716	0.0380654	0.054	0.028	0.0187961	#N/A
							XLOC-067824	0.0583689	0.101	0.064	0.0188132	#N/A
							XLOC-066442	0.0532976	0.089	0.05	0.0189897	#N/A
							XLOC-063598	0.0154508	0.013	0.004	0.0194044	#N/A
							XLOC-019728	0.028241	0.026	0.007	0.0197964	#N/A
							XLOC-060167	0.0214683	0.023	0.009	0.0199849	#N/A
							XLOC-002307	0.0240632	0.025	0.01	0.0203298	#N/A
							XLOC-069019	0.0158551	0.016	0.005	0.0203392	#N/A
							XLOC-027905	0.0580311	0.102	0.064	0.0206343	#N/A
							XLOC-041288	0.0816505	0.192	0.147	0.0213138	#N/A
							XLOC-040021	0.0208398	0.014	0.004	0.0216268	#N/A
							XLOC-050588	0.0236569	0.022	0.008	0.0217078	#N/A
							XLOC-019981	0.0481114	0.081	0.05	0.0217856	#N/A
							XLOC-028181	0.0112392	0.009	0.002	0.0220048	#N/A
							XLOC-004875	0.0364069	0.051	0.025	0.0221158	#N/A
							XLOC-020124	0.0434436	0.055	0.029	0.0226503	#N/A
							XLOC-026189	0.0507614	0.086	0.055	0.0245878	#N/A
							XLOC-027329	0.0295802	0.039	0.018	0.0245963	#N/A
							XLOC-064088	0.00816727	0.007	0.001	0.0252779	#N/A
							XLOC-015808	0.00816727	0.007	0.001	0.0252779	#N/A
							XLOC-063312	0.0245395	0.029	0.012	0.0252972	#N/A
							XLOC-028088	0.173954	0.92	0.851	0.0254881	#N/A
							XLOC-025274	0.0531188	0.079	0.046	0.0255215	#N/A
							XLOC-004898	0.0700229	0.167	0.117	0.02579	#N/A
							XLOC-026336	0.0668515	0.142	0.097	0.0258593	#N/A
							XLOC-063265	0.057617	0.089	0.059	0.026331	#N/A
							XLOC-067254	0.0637706	0.118	0.077	0.0269174	#N/A
							XLOC-026400	0.0362091	0.05	0.027	0.0271635	#N/A
							XLOC-027900	0.0594	0.099	0.054	0.0274154	#N/A
							XLOC-009617	0.0268592	0.028	0.011	0.0274567	#N/A
							XLOC-064506	0.0178353	0.012	0.002	0.0277676	#N/A
							XLOC-025849	0.0342074	0.042	0.019	0.0279736	#N/A
							XLOC-034137	0.0435233	0.028	0.008	0.028034	#N/A
							XLOC-009231	0.270486	0.168	0.067	0.0289719	#N/A
							XLOC-052463	0.021307	0.023	0.008	0.0291382	#N/A
							XLOC-041753	0.0732595	0.139	0.101	0.0296304	#N/A
							XLOC-002437	0.0444394	0.061	0.035	0.0304117	#N/A
							XLOC-040793	0.0353279	0.037	0.017	0.030597	#N/A
							XLOC-063783	0.0743005	0.083	0.051	0.0308425	#N/A
							XLOC-053936	0.0487978	0.082	0.049	0.0311184	#N/A
							XLOC-002744	0.0696637	0.147	0.1	0.0314504	C10882-C10883
							XLOC-009572	0.0280235	0.035	0.016	0.032086	#N/A
							XLOC-025448	0.0252233	0.021	0.006	0.0323307	#N/A
							XLOC-045102	0.023033	0.021	0.006	0.0328038	#N/A
							XLOC-041447	0.0329923	0.041	0.02	0.0335987	#N/A
							XLOC-003597	0.0423189	0.055	0.029	0.0339985	#N/A
							XLOC-060177	0.0509709	0.069	0.036	0.0341553	#N/A
							XLOC-009819	0.0916164	0.139	0.059	0.0342505	C35757
							XLOC-005327	0.0653773	0.133	0.089	0.035266	#N/A
							XLOC-055418	0.011698	0.009	0.002	0.035298	#N/A
							XLOC-026129	0.037304	0.054	0.03	0.0358098	#N/A
							XLOC-045483	0.0402371	0.062	0.036	0.0363	#N/A
							XLOC-012065	0.0985014	0.315	0.233	0.0366468	#N/A
							XLOC-035005	0.0851548	0.24	0.177	0.0368905	#N/A
							XLOC-012942	0.0202643	0.02	0.007	0.0370234	#N/A
							XLOC-004016	0.0561673	0.044	0.026	0.0370258	#N/A
							XLOC-014920	0.0357987	0.043	0.02	0.0372073	#N/A
							XLOC-038379	0.03935	0.042	0.017	0.0375213	#N/A
							XLOC-059736	0.10947	0.321	0.25	0.0382064	#N/A
							XLOC-026174	0.0307195	0.023	0.007	0.0392317	#N/A
							XLOC-064774	0.0242938	0.025	0.011	0.0395336	#N/A
							XLOC-005128	0.0414369	0.046	0.021	0.0400649	#N/A
							XLOC-056552	0.0450768	0.071	0.043	0.0406581	#N/A
							XLOC-009881	0.0987709	0.195	0.156	0.0407514	#N/A
							XLOC-063905	0.0340177	0.052	0.028	0.0407622	#N/A
							XLOC-005576	0.0283424	0.031	0.013	0.0419311	#N/A
							XLOC-006698	0.0625172	0.067	0.025	0.0424289	#N/A
							XLOC-021350	0.0581557	0.038	0.017	0.0426366	#N/A
							XLOC-002103	0.0105372	0.007	0.001	0.0426986	#N/A
							XLOC-068804	0.0322634	0.039	0.019	0.0430877	#N/A
							XLOC-054988	0.01772	0.017	0.006	0.0431232	#N/A
							XLOC-013043	0.0487771	0.093	0.059	0.0431472	#N/A
							XLOC-055035	0.0321706	0.046	0.023	0.0436629	#N/A
							XLOC-060470	0.0203912	0.024	0.009	0.0438573	#N/A
							XLOC-003796	0.0501267	0.025	0.005	0.0438855	#N/A
							XLOC-046605	0.036012	0.052	0.028	0.0441017	#N/A
							XLOC-005909	0.0371256	0.051	0.025	0.0464253	#N/A
							XLOC-053906	0.0877243	0.16	0.089	0.0465439	#N/A
							XLOC-026681	0.0391659	0.057	0.033	0.0470477	#N/A
							XLOC-038407	0.0635294	0.138	0.097	0.0488737	#N/A
							XLOC-055216	0.05597	0.096	0.062	0.0495663	#N/A
							XLOC-038130	0.0108052	0.009	0.002	0.0495843	#N/A
