# Supplementary material for: Light-modulated stem cells in the camera-type eye of an annelid model for adult brain plasticity
Source: Nat Commun. 2025 Dec 1;16:9861. doi: 10.1038/s41467-025-65631-0 (PMC12669781; doi:10.1038/s41467-025-65631-0)
Supplement: Supplementary file 10 — Supplementary Data 7 [file 41467_2025_65631_MOESM10_ESM.xlsx]

## Sheet: Supplementary Data 7
Supplementary Data 7: Partition markers of the eye- and transcriptomically related cells subset
Uncharacterized – diverse
Gene	avg_log2FC	pct.1	pct.2	p_val_adj	BLAST annotation	Gene name in Platynereis
XLOC-067798	2.39505	0.725	0.226	2.46175e-138	[RefSeqProtSlim]|e-value:2e-05|CAD5111074.1|DgyrCDS422 [Dimorphilus gyrociliatus]||[Uniprot/Swissprot]|no similarity	#N/A
XLOC-050861	2.7528	0.779	0.3	3.33e-136	[Uniprot/Swissprot]|e-value:2e-68|sp|Q8STF0|CALM_STRIE|Calmodulin OS=Strongylocentrotus intermedius OX=7667 PE=2 SV=3||[RefSeqProtSlim]|e-value:1e-67|XP_019925473.2|calmodulin isoform X1 [Crassostrea gigas]	#N/A
XLOC-039786	2.70736	0.589	0.132	1.83367e-120	[Uniprot/Swissprot]|e-value:5e-59|sp|P42325|NCAH_DROME|Neurocalcin homolog OS=Drosophila melanogaster OX=7227 GN=Nca PE=1 SV=2||[RefSeqProtSlim]|e-value:1e-60|OWF56297.1|Neurocalcin-like [Mizuhopecten yessoensis]	#N/A
XLOC-012302	2.27586	0.833	0.514	1.20445e-119	[Uniprot/Swissprot]|e-value:0,0|sp|P00565|KCRM_CHICK|Creatine kinase M-type OS=Gallus gallus OX=9031 GN=CKM PE=2 SV=1||[RefSeqProtSlim]|e-value:0,0|BDA39159.1|creatine kinase [Thoracophelia sp. 1 KU-2021]	#N/A
XLOC-044003	2.74041	0.601	0.308	2.06037e-67	[Uniprot/Swissprot]|e-value:2e-20|sp|Q8RZB5|CML10_ORYSJ|Probable calcium-binding protein CML10 OS=Oryza sativa subsp. japonica OX=39947 GN=CML10 PE=2 SV=1||[RefSeqProtSlim]|e-value:1e-21|XP_019616347.1|PREDICTED: calmodulin-like [Branchiostoma belcheri]	#N/A
XLOC-064511	2.90265	0.47	0.17	2.42014e-67	[Uniprot/Swissprot]|e-value:2e-71|sp|Q64520|KGUA_MOUSE|Guanylate kinase OS=Mus musculus OX=10090 GN=Guk1 PE=1 SV=2||[RefSeqProtSlim]|e-value:3e-82|CAC9579039.1|Ofus.G06333, partial [Owenia fusiformis]	#N/A
XLOC-037645	1.97381	0.342	0.066	9.70998e-60	[Uniprot/Swissprot]|no similarity||[RefSeqProtSlim]|no similarity	#N/A
XLOC-025345	2.04798	0.311	0.048	1.15796e-59	[Uniprot/Swissprot]|e-value:2e-70|sp|Q4AEI0|GPX2_PONPY|Glutathione peroxidase 2 OS=Pongo pygmaeus OX=9600 GN=GPX2 PE=2 SV=2||[RefSeqProtSlim]|e-value:2e-72|XP_035688818.1|glutathione peroxidase 2-like [Branchiostoma floridae]	#N/A
XLOC-001233	1.12985	0.784	0.623	5.00854e-55	[Uniprot/Swissprot]|e-value:2e-69|sp|Q6QLW4|CYC_PECGU|Cytochrome c OS=Pectinaria gouldii OX=260746 PE=3 SV=1||[RefSeqProtSlim]|e-value:8e-69|sp|Q6QLW4.1|CYC_PECGU|RecName: Full=Cytochrome c	#N/A
XLOC-001465	1.05178	0.813	0.574	7.44843e-53	[Uniprot/Swissprot]|e-value:8e-58|sp|O70593|SGTA_RAT|Small glutamine-rich tetratricopeptide repeat-containing protein alpha OS=Rattus norvegicus OX=10116 GN=Sgta PE=1 SV=1||[RefSeqProtSlim]|e-value:2e-68|PVD23498.1|hypothetical protein C0Q70_16770 [Pomacea canaliculata]	gg
XLOC-060060	1.26618	0.716	0.453	8.29651e-53	[Uniprot/Swissprot]|e-value:4e-67|sp|P30044|PRDX5_HUMAN|Peroxiredoxin-5, mitochondrial OS=Homo sapiens OX=9606 GN=PRDX5 PE=1 SV=4||[RefSeqProtSlim]|e-value:6e-83|XP_035682897.1|peroxiredoxin-5, mitochondrial-like [Branchiostoma floridae]	#N/A
XLOC-055577	1.97858	0.516	0.266	4.24031e-49	[Uniprot/Swissprot]|e-value:0,027|sp|Q9D8B4|NDUAB_MOUSE|NADH dehydrogenase [ubiquinone] 1 alpha subcomplex subunit 11 OS=Mus musculus OX=10090 GN=Ndufa11 PE=1 SV=2||[RefSeqProtSlim]|e-value:2e-09|CAD5112265.1|DgyrCDS1496 [Dimorphilus gyrociliatus]	#N/A
XLOC-028088	0.810275	0.917	0.784	5.38274e-48	[Uniprot/Swissprot]|e-value:2e-91|sp|Q6P823|H33_XENTR|Histone H3.3 OS=Xenopus tropicalis OX=8364 GN=TGas113e22.1 PE=1 SV=3||[RefSeqProtSlim]|e-value:6e-92|CAC9649367.1|Ofus.G10848 [Owenia fusiformis]	#N/A
XLOC-015634	1.42927	0.556	0.29	1.94869e-47	[Uniprot/Swissprot]|no similarity||[RefSeqProtSlim]|no similarity	#N/A
XLOC-010219	2.17067	0.334	0.091	2.74582e-47	[Uniprot/Swissprot]|e-value:1e-172|sp|P16580|GLNA_CHICK|Glutamine synthetase OS=Gallus gallus OX=9031 GN=GLUL PE=1 SV=1||[RefSeqProtSlim]|e-value:0,0|CAD5114687.1|DgyrCDS3732 [Dimorphilus gyrociliatus]	#N/A
XLOC-012811	2.18139	0.562	0.36	1.47932e-45	[Uniprot/Swissprot]|e-value:0,0|sp|P20839|IMDH1_HUMAN|Inosine-5'-monophosphate dehydrogenase 1 OS=Homo sapiens OX=9606 GN=IMPDH1 PE=1 SV=2||[RefSeqProtSlim]|e-value:0,0|OWF41964.1|Inosine-5'-monophosphate dehydrogenase 1b [Mizuhopecten yessoensis]	#N/A
XLOC-055578	2.03297	0.299	0.071	4.40183e-45	[Uniprot/Swissprot]|e-value:2e-09|sp|Q8VHP9|ASB17_MOUSE|Ankyrin repeat and SOCS box protein 17 OS=Mus musculus OX=10090 GN=Asb17 PE=2 SV=1||[RefSeqProtSlim]|e-value:8e-09|AAL60518.1|ankyrin repeat domain-containing SOCS box protein ASB17 [Mus musculus]	#N/A
XLOC-025898	1.53489	0.354	0.104	1.53384e-44	[RefSeqProtSlim]|e-value:1e-21|VDI57342.1|Hypothetical predicted protein [Mytilus galloprovincialis]||[Uniprot/Swissprot]|no similarity	#N/A
XLOC-026022	1.17429	0.693	0.507	2.5213e-44	[Uniprot/Swissprot]|e-value:0,027|sp|P0DPY1|TX51A_CORWE|U-scoloptoxin(05)-Cw1a OS=Cormocephalus westwoodi OX=1096223 PE=3 SV=1||[RefSeqProtSlim]|e-value:7e-17|XP_395132.2|uncharacterized protein LOC411664 [Apis mellifera]	#N/A
XLOC-026027	1.64634	0.247	0.041	1.34318e-42	[Uniprot/Swissprot]|e-value:8e-71|sp|P48547|KCNC1_HUMAN|Potassium voltage-gated channel subfamily C member 1 OS=Homo sapiens OX=9606 GN=KCNC1 PE=1 SV=1||[RefSeqProtSlim]|e-value:9e-88|CAD5122707.1|DgyrCDS11115 [Dimorphilus gyrociliatus]	#N/A
XLOC-028249	3.18551	0.391	0.154	2.84965e-42	[Uniprot/Swissprot]|e-value:1e-42|sp|P46436|GST1_ASCSU|Glutathione S-transferase 1 OS=Ascaris suum OX=6253 GN=GST1 PE=1 SV=3||[RefSeqProtSlim]|e-value:1e-57|VDI19787.1|prostaglandin-H2 D-isomerase / glutathione transferase [Mytilus galloprovincialis]	#N/A
XLOC-037466	1.1812	0.641	0.45	4.48421e-42	[RefSeqProtSlim]|e-value:2e-08|CAD5120437.1|DgyrCDS9006 [Dimorphilus gyrociliatus]||[Uniprot/Swissprot]|no similarity	#N/A
XLOC-018600	1.64407	0.276	0.063	9.99933e-41	[Uniprot/Swissprot]|e-value:0,0|sp|Q90805|CNG1_CHICK|Cyclic nucleotide-gated channel cone photoreceptor subunit alpha OS=Gallus gallus OX=9031 PE=2 SV=1||[RefSeqProtSlim]|e-value:0,0|CAC9541578.1|Ofus.G034005 [Owenia fusiformis]	#N/A
XLOC-037956	1.63655	0.468	0.239	4.2687e-40	[RefSeqProtSlim]|e-value:4e-08|CAD5115807.1|DgyrCDS4749 [Dimorphilus gyrociliatus]||[Uniprot/Swissprot]|no similarity	#N/A
XLOC-054019	2.03347	0.277	0.067	6.57766e-40	[Uniprot/Swissprot]|e-value:6e-18|sp|P27482|CALL3_HUMAN|Calmodulin-like protein 3 OS=Homo sapiens OX=9606 GN=CALML3 PE=1 SV=2||[RefSeqProtSlim]|e-value:2e-34|CAC9617770.1|Ofus.G08899 [Owenia fusiformis]	#N/A
XLOC-005742	0.979764	0.726	0.535	1.25017e-39	[Uniprot/Swissprot]|e-value:2e-16|sp|P15870|H1D_STRPU|Histone H1-delta OS=Strongylocentrotus purpuratus OX=7668 PE=3 SV=1||[RefSeqProtSlim]|e-value:1e-34|NP_001248345.1|histone 1o [Aplysia californica]	#N/A
XLOC-058114	1.81692	0.257	0.057	9.97064e-39	[Uniprot/Swissprot]|e-value:0,0|sp|Q01062|PDE2A_RAT|cGMP-dependent 3',5'-cyclic phosphodiesterase OS=Rattus norvegicus OX=10116 GN=Pde2a PE=1 SV=2||[RefSeqProtSlim]|e-value:0,0|BAE34768.1|unnamed protein product [Mus musculus]	#N/A
XLOC-001733	1.60043	0.286	0.082	1.20954e-35	[Uniprot/Swissprot]|e-value:4e-09|sp|P12812|P40_SCHMA|Major egg antigen OS=Schistosoma mansoni OX=6183 PE=2 SV=1||[RefSeqProtSlim]|e-value:2e-81|CAD5113405.1|DgyrCDS2577 [Dimorphilus gyrociliatus]	#N/A
XLOC-045820	1.46035	0.273	0.073	5.11252e-35	[Uniprot/Swissprot]|e-value:8e-177|sp|O70628|PDE9A_MOUSE|High affinity cGMP-specific 3',5'-cyclic phosphodiesterase 9A OS=Mus musculus OX=10090 GN=Pde9a PE=1 SV=1||[RefSeqProtSlim]|e-value:0,0|CAC9669346.1|Ofus.G17674 [Owenia fusiformis]	#N/A
XLOC-055552	1.32681	0.395	0.161	1.27974e-33	[RefSeqProtSlim]|e-value:0,067|CAC9456795.1|Ofus.G011085 [Owenia fusiformis]||[Uniprot/Swissprot]|no similarity	#N/A
XLOC-001959	1.77002	0.326	0.123	1.75479e-33	[Uniprot/Swissprot]|e-value:3e-129|sp|P18238|ADT3_YEAST|ADP,ATP carrier protein 3 OS=Saccharomyces cerevisiae (strain ATCC 204508 / S288c) OX=559292 GN=AAC3 PE=1 SV=1||[RefSeqProtSlim]|e-value:4e-177|OWF39377.1|ADP,ATP carrier protein [Mizuhopecten yessoensis]	#N/A
XLOC-063092	1.62079	0.316	0.104	1.85405e-33	[Uniprot/Swissprot]|e-value:1e-13|sp|Q0IUU4|CML2_ORYSJ|Putative calmodulin-like protein 2 OS=Oryza sativa subsp. japonica OX=39947 GN=CML2 PE=3 SV=2||[RefSeqProtSlim]|e-value:1e-25|CAC9617770.1|Ofus.G08899 [Owenia fusiformis]	#N/A
XLOC-018878	0.784035	0.787	0.661	9.16843e-33	[Uniprot/Swissprot]|e-value:3e-16|sp|Q6PBH5|NDUA4_DANRE|Cytochrome c oxidase subunit NDUFA4 OS=Danio rerio OX=7955 GN=ndufa4 PE=3 SV=1||[RefSeqProtSlim]|e-value:1e-17|CAD5122127.1|DgyrCDS10575 [Dimorphilus gyrociliatus]	#N/A
XLOC-055549	1.5059	0.434	0.208	2.58012e-31	[Uniprot/Swissprot]|no similarity||[RefSeqProtSlim]|no similarity	#N/A
XLOC-025702	1.12506	0.333	0.122	1.17404e-30	[Uniprot/Swissprot]|no similarity||[RefSeqProtSlim]|no similarity	#N/A
XLOC-060687	0.884355	0.757	0.631	2.30122e-30	[RefSeqProtSlim]|e-value:2e-14|XP_025104291.1|uncharacterized protein LOC112570193 [Pomacea canaliculata]||[Uniprot/Swissprot]|no similarity	#N/A
XLOC-058970	2.08853	0.199	0.04	3.3089e-30	[Uniprot/Swissprot]|no similarity||[RefSeqProtSlim]|no similarity	#N/A
XLOC-014664	1.52829	0.206	0.043	9.64989e-30	[Uniprot/Swissprot]|no similarity||[RefSeqProtSlim]|no similarity	#N/A
XLOC-063093	1.69884	0.2	0.041	1.30781e-28	[Uniprot/Swissprot]|e-value:6e-21|sp|Q9JM83|CALM4_MOUSE|Calmodulin-4 OS=Mus musculus OX=10090 GN=Calm4 PE=2 SV=2||[RefSeqProtSlim]|e-value:9e-34|CAC9617770.1|Ofus.G08899 [Owenia fusiformis]	#N/A
XLOC-021353	0.957504	0.598	0.403	1.32074e-28	[Uniprot/Swissprot]|no similarity||[RefSeqProtSlim]|no similarity	LEQ
XLOC-051075	1.34179	0.234	0.066	4.19021e-27	[Uniprot/Swissprot]|e-value:3e-23|sp|Q95YM8|MBLK1_APIME|Mushroom body large-type Kenyon cell-specific protein 1 OS=Apis mellifera OX=7460 GN=Mblk-1 PE=1 SV=1||[RefSeqProtSlim]|e-value:3e-84|VDI68100.1|ecdysone-induced protein 93F, isoform B [Mytilus galloprovincialis]	#N/A
XLOC-046366	1.59035	0.182	0.035	1.12119e-26	[RefSeqProtSlim]|e-value:4e-05|CAD5111907.1|DgyrCDS1169 [Dimorphilus gyrociliatus]||[Uniprot/Swissprot]|no similarity	#N/A
XLOC-056304	1.08087	0.326	0.132	1.23398e-26	[Uniprot/Swissprot]|e-value:8e-88|sp|P05081|KAD1_CHICK|Adenylate kinase isoenzyme 1 OS=Gallus gallus OX=9031 GN=AK1 PE=1 SV=1||[RefSeqProtSlim]|e-value:3e-87|prf||1405262A|cytosolic adenylate kinase	#N/A
gene-ND5	0.484436	0.959	0.945	1.24232e-26	#N/A	#N/A
XLOC-025207	1.30273	0.246	0.081	1.15342e-25	[Uniprot/Swissprot]|e-value:2e-25|sp|Q9NBX4|RTXE_DROME|Probable RNA-directed DNA polymerase from transposon X-element OS=Drosophila melanogaster OX=7227 GN=X-element\ORF2 PE=3 SV=1||[RefSeqProtSlim]|e-value:2e-50|VDH89347.1|Hypothetical predicted protein [Mytilus galloprovincialis]	#N/A
XLOC-056124	1.38142	0.151	0.021	1.99569e-25	[Uniprot/Swissprot]|e-value:1e-17|sp|P97292|HRH2_MOUSE|Histamine H2 receptor OS=Mus musculus OX=10090 GN=Hrh2 PE=2 SV=2||[RefSeqProtSlim]|e-value:1e-68|XP_021378747.1|probable G-protein coupled receptor 21 [Mizuhopecten yessoensis]	#N/A
XLOC-053921	1.46714	0.291	0.111	4.00986e-25	[Uniprot/Swissprot]|e-value:1e-179|sp|E9NA96|IR25A_DROME|Ionotropic receptor 25a OS=Drosophila melanogaster OX=7227 GN=Ir25a PE=1 SV=1||[RefSeqProtSlim]|e-value:0,0|CAD5111995.1|unnamed protein product [Dimorphilus gyrociliatus]	#N/A
XLOC-028163	1.69631	0.231	0.072	4.29614e-25	[Uniprot/Swissprot]|e-value:2e-120|sp|O77460|IPYR_DROME|Inorganic pyrophosphatase OS=Drosophila melanogaster OX=7227 GN=Nurf-38 PE=1 SV=3||[RefSeqProtSlim]|e-value:2e-140|XP_034314805.1|inorganic pyrophosphatase [Crassostrea gigas]	#N/A
XLOC-064679	1.93779	0.187	0.043	8.82875e-25	[Uniprot/Swissprot]|no similarity||[RefSeqProtSlim]|no similarity	#N/A
XLOC-011716	2.1996	0.161	0.029	9.88394e-25	[Uniprot/Swissprot]|e-value:2e-48|sp|Q8CFJ7|S2545_MOUSE|Solute carrier family 25 member 45 OS=Mus musculus OX=10090 GN=Slc25a45 PE=1 SV=1||[RefSeqProtSlim]|e-value:2e-75|CAD5122563.1|DgyrCDS10976 [Dimorphilus gyrociliatus]	#N/A
XLOC-002745	0.796346	0.758	0.647	1.85728e-24	[Uniprot/Swissprot]|e-value:4e-15|sp|P00430|COX7C_BOVIN|Cytochrome c oxidase subunit 7C, mitochondrial OS=Bos taurus OX=9913 GN=COX7C PE=1 SV=3||[RefSeqProtSlim]|e-value:6e-17|CRK95322.1|CLUMA_CG008637, isoform A [Clunio marinus]	#N/A
XLOC-021076	1.43141	0.161	0.029	1.98628e-24	[Uniprot/Swissprot]|e-value:8e-86|sp|Q9JJP2|P73_MOUSE|Tumor protein p73 OS=Mus musculus OX=10090 GN=Tp73 PE=1 SV=1||[RefSeqProtSlim]|e-value:1e-163|XP_021350068.1|tumor protein 63-like isoform X2 [Mizuhopecten yessoensis]	#N/A
XLOC-051480	0.87176	0.68	0.53	2.17702e-24	[Uniprot/Swissprot]|e-value:3e-57|sp|P27165|CALM_PHYIN|Calmodulin OS=Phytophthora infestans OX=4787 GN=CMD1 PE=3 SV=2||[RefSeqProtSlim]|e-value:3e-56|ASQ43262.1|putative phototransduction, partial [Acromegalomma interruptum]	#N/A
XLOC-012186	1.57753	0.148	0.022	2.80487e-24	[Uniprot/Swissprot]|e-value:0,0|sp|Q68FR8|TBA3_RAT|Tubulin alpha-3 chain OS=Rattus norvegicus OX=10116 GN=Tuba3a PE=2 SV=1||[RefSeqProtSlim]|e-value:0,0|XP_019643284.1|PREDICTED: tubulin alpha-1A chain-like isoform X1 [Branchiostoma belcheri]	#N/A
XLOC-027860	1.17518	0.227	0.067	4.38961e-24	[Uniprot/Swissprot]|e-value:3e-89|sp|P32297|ACHA3_HUMAN|Neuronal acetylcholine receptor subunit alpha-3 OS=Homo sapiens OX=9606 GN=CHRNA3 PE=1 SV=4||[RefSeqProtSlim]|e-value:0,0|CAC9658319.1|Ofus.G102634 [Owenia fusiformis]	#N/A
XLOC-038661	1.7465	0.135	0.016	6.41037e-24	[Uniprot/Swissprot]|e-value:9e-44|sp|Q03442|CRJ1A_TRICY|Crystallin J1A OS=Tripedalia cystophora OX=6141 PE=1 SV=1||[RefSeqProtSlim]|e-value:7e-57|XP_021359058.1|crystallin J1A-like [Mizuhopecten yessoensis]	#N/A
XLOC-043803	1.27252	0.481	0.272	7.00522e-24	[Uniprot/Swissprot]|no similarity||[RefSeqProtSlim]|no similarity	#N/A
gene-ND4	0.669323	0.815	0.727	7.33485e-24	#N/A	#N/A
XLOC-047640	1.12348	0.55	0.375	1.25804e-23	[Uniprot/Swissprot]|e-value:0,0|sp|P13607|ATNA_DROME|Sodium/potassium-transporting ATPase subunit alpha OS=Drosophila melanogaster OX=7227 GN=Atpalpha PE=1 SV=3||[RefSeqProtSlim]|e-value:0,0|AUG84438.1|NaKATPase [Platynereis dumerilii]	NaKATPase
XLOC-009524	1.48823	0.119	0.01	3.3832e-23	[Uniprot/Swissprot]|e-value:2e-21|sp|P21328|RTJK_DROME|RNA-directed DNA polymerase from mobile element jockey OS=Drosophila melanogaster OX=7227 GN=pol PE=1 SV=1||[RefSeqProtSlim]|e-value:4e-157|VDI45087.1|Hypothetical predicted protein [Mytilus galloprovincialis]	#N/A
XLOC-005879	1.18358	0.398	0.21	6.17173e-23	[Uniprot/Swissprot]|e-value:0,0|sp|B4F785|EGFLA_RAT|Pikachurin OS=Rattus norvegicus OX=10116 GN=Egflam PE=2 SV=1||[RefSeqProtSlim]|e-value:0,0|CAC9562214.1|Ofus.G05351 [Owenia fusiformis]	#N/A
XLOC-050942	1.47535	0.161	0.033	1.41644e-22	[Uniprot/Swissprot]|e-value:6e-07|sp|P59889|S39A1_DANRE|Zinc transporter ZIP1 OS=Danio rerio OX=7955 GN=slc39a1 PE=2 SV=1||[RefSeqProtSlim]|e-value:6e-37|XP_040551939.1|extensin-like [Gallus gallus]	#N/A
XLOC-056825	1.20447	0.366	0.191	2.1078e-22	[Uniprot/Swissprot]|no similarity||[RefSeqProtSlim]|no similarity	#N/A
XLOC-066643	0.856351	0.487	0.286	3.38338e-22	[Uniprot/Swissprot]|no similarity||[RefSeqProtSlim]|no similarity	#N/A
XLOC-057170	3.01071	0.138	0.021	3.65105e-22	[Uniprot/Swissprot]|e-value:0,033|sp|E7F7V7|GAL2B_DANRE|Galanin receptor 2b OS=Danio rerio OX=7955 GN=galr2b PE=2 SV=1||[RefSeqProtSlim]|e-value:1e-05|CAC9485032.1|Ofus.G014692 [Owenia fusiformis]	#N/A
XLOC-002710	1.25541	0.31	0.137	4.2894e-22	[RefSeqProtSlim]|e-value:0,003|VDH98143.1|Hypothetical predicted protein [Mytilus galloprovincialis]||[Uniprot/Swissprot]|no similarity	#N/A
XLOC-020161	1.33174	0.359	0.192	5.12502e-22	[Uniprot/Swissprot]|e-value:2e-173|sp|P00563|KCRM_RABIT|Creatine kinase M-type OS=Oryctolagus cuniculus OX=9986 GN=CKM PE=1 SV=1||[RefSeqProtSlim]|e-value:0,0|CAD5124308.1|DgyrCDS12597 [Dimorphilus gyrociliatus]	#N/A
XLOC-034320	0.672995	0.727	0.611	7.121e-22	[Uniprot/Swissprot]|e-value:8e-31|sp|P00129|QCR7_BOVIN|Cytochrome b-c1 complex subunit 7 OS=Bos taurus OX=9913 GN=UQCRB PE=1 SV=3||[RefSeqProtSlim]|e-value:2e-41|CAC9661701.1|Ofus.G111869 [Owenia fusiformis]	#N/A
XLOC-052110	0.864693	0.722	0.637	1.12006e-21	[Uniprot/Swissprot]|e-value:4e-06|sp|Q96IX5|ATPMK_HUMAN|ATP synthase membrane subunit K, mitochondrial OS=Homo sapiens OX=9606 GN=ATP5MK PE=1 SV=1||[RefSeqProtSlim]|e-value:1e-04|AAH87919.1|Upregulated during skeletal muscle growth 5 [Mus musculus]	#N/A
XLOC-027704	1.09538	0.143	0.024	1.36611e-21	[Uniprot/Swissprot]|e-value:4e-87|sp|Q9Y115|UN93L_DROME|UNC93-like protein OS=Drosophila melanogaster OX=7227 GN=CG4928 PE=2 SV=1||[RefSeqProtSlim]|e-value:2e-142|CAC9673182.1|Ofus.G221134 [Owenia fusiformis]	#N/A
XLOC-011939	1.25192	0.233	0.08	2.14985e-21	[Uniprot/Swissprot]|e-value:3e-42|sp|B5X7E4|IF43B_SALSA|Intraflagellar transport protein 43 homolog B OS=Salmo salar OX=8030 GN=ift43b PE=2 SV=1||[RefSeqProtSlim]|e-value:3e-44|CAC9667115.1|Ofus.G15613 [Owenia fusiformis]	#N/A
XLOC-009525	1.60096	0.141	0.023	2.96443e-21	[Uniprot/Swissprot]|e-value:2e-21|sp|P21328|RTJK_DROME|RNA-directed DNA polymerase from mobile element jockey OS=Drosophila melanogaster OX=7227 GN=pol PE=1 SV=1||[RefSeqProtSlim]|e-value:7e-157|VDI45087.1|Hypothetical predicted protein [Mytilus galloprovincialis]	#N/A
XLOC-027947	0.951698	0.546	0.404	3.16833e-21	[Uniprot/Swissprot]|e-value:3e-34|sp|Q24251|ATP5H_DROME|ATP synthase subunit d, mitochondrial OS=Drosophila melanogaster OX=7227 GN=ATPsynD PE=2 SV=2||[RefSeqProtSlim]|e-value:5e-55|AOR07074.1|mitochondrial ATP synthase subunit d precursor [Mesenchytraeus solifugus]	#N/A
XLOC-001379	0.87143	0.562	0.405	4.12502e-21	[Uniprot/Swissprot]|e-value:6e-18|sp|Q02372|NDUB8_BOVIN|NADH dehydrogenase [ubiquinone] 1 beta subcomplex subunit 8, mitochondrial OS=Bos taurus OX=9913 GN=NDUFB8 PE=1 SV=1||[RefSeqProtSlim]|e-value:3e-40|CAC9494281.1|Ofus.G021072 [Owenia fusiformis]	#N/A
XLOC-005256	1.10611	0.225	0.077	5.25799e-21	[Uniprot/Swissprot]|e-value:5e-105|sp|P0CB50|PRDX1_CHICK|Peroxiredoxin-1 OS=Gallus gallus OX=9031 GN=PRDX1 PE=1 SV=1||[RefSeqProtSlim]|e-value:8e-123|CAC9569247.1|Ofus.G052404, partial [Owenia fusiformis]	#N/A
XLOC-045124	1.00705	0.365	0.193	8.78093e-21	[RefSeqProtSlim]|e-value:5e-11|CAC9655271.1|Ofus.G102003 [Owenia fusiformis]||[Uniprot/Swissprot]|no similarity	#N/A
XLOC-066508	1.45543	0.222	0.076	1.09798e-20	[Uniprot/Swissprot]|e-value:4e-54|sp|Q5DTY9|KCD16_MOUSE|BTB/POZ domain-containing protein KCTD16 OS=Mus musculus OX=10090 GN=Kctd16 PE=1 SV=2||[RefSeqProtSlim]|e-value:7e-101|CAC9517863.1|Ofus.G03421 [Owenia fusiformis]	#N/A
XLOC-000613	0.51763	0.637	0.49	1.1558e-20	[Uniprot/Swissprot]|no similarity||[RefSeqProtSlim]|no similarity	#N/A
XLOC-045457	1.16448	0.377	0.201	1.23283e-20	[Uniprot/Swissprot]|no similarity||[RefSeqProtSlim]|no similarity	#N/A
XLOC-061406	1.46751	0.165	0.04	2.99503e-20	[RefSeqProtSlim]|e-value:1e-04|CAD5123042.1|unnamed protein product [Dimorphilus gyrociliatus]||[Uniprot/Swissprot]|no similarity	#N/A
XLOC-025061	1.23684	0.127	0.019	6.3568e-20	[Uniprot/Swissprot]|no similarity||[RefSeqProtSlim]|no similarity	#N/A
gene-COX1	0.360424	0.993	0.991	7.15797e-20	#N/A	#N/A
XLOC-021217	1.03528	0.226	0.078	2.00589e-19	[Uniprot/Swissprot]|e-value:2e-04|sp|Q9BGL2|LRAT_BOVIN|Lecithin retinol acyltransferase OS=Bos taurus OX=9913 GN=LRAT PE=1 SV=1||[RefSeqProtSlim]|e-value:2e-21|XP_021347075.1|uncharacterized protein LOC110446312 isoform X1 [Mizuhopecten yessoensis]	#N/A
XLOC-063007	1.45707	0.239	0.091	3.76114e-19	[Uniprot/Swissprot]|e-value:1e-27|sp|Q02576|HEN1_MOUSE|Helix-loop-helix protein 1 OS=Mus musculus OX=10090 GN=Nhlh1 PE=2 SV=1||[RefSeqProtSlim]|e-value:8e-28|XP_015153845.1|helix-loop-helix protein 1 isoform X1 [Gallus gallus]	#N/A
XLOC-054262	1.22224	0.139	0.027	8.93583e-19	[Uniprot/Swissprot]|e-value:1e-95|sp|O35454|CLCN6_MOUSE|Chloride transport protein 6 OS=Mus musculus OX=10090 GN=Clcn6 PE=1 SV=1||[RefSeqProtSlim]|e-value:0,0|CAD5116054.1|DgyrCDS4988 [Dimorphilus gyrociliatus]	#N/A
XLOC-055039	1.13974	0.141	0.029	1.18739e-18	[Uniprot/Swissprot]|e-value:0,0|sp|A2AJN7|S4A11_MOUSE|Sodium bicarbonate transporter-like protein 11 OS=Mus musculus OX=10090 GN=Slc4a11 PE=2 SV=1||[RefSeqProtSlim]|e-value:0,0|CAD5111755.1|DgyrCDS1034 [Dimorphilus gyrociliatus]	#N/A
XLOC-063101	0.787552	0.665	0.556	1.51849e-18	[Uniprot/Swissprot]|e-value:0,086|sp|P36590|KTHY_SCHPO|Thymidylate kinase OS=Schizosaccharomyces pombe (strain 972 / ATCC 24843) OX=284812 GN=tmp1 PE=2 SV=2||[RefSeqProtSlim]|e-value:2e-14|XP_005102276.1|uncharacterized protein LOC101847669 [Aplysia californica]	#N/A
XLOC-054898	1.11582	0.438	0.266	1.58143e-18	[Uniprot/Swissprot]|e-value:1e-05|sp|A6H742|PLSI_BOVIN|Plastin-1 OS=Bos taurus OX=9913 GN=PLS1 PE=2 SV=1||[RefSeqProtSlim]|e-value:2e-06|XP_004073598.1|plastin-3-like [Oryzias latipes]	#N/A
XLOC-038163	1.18858	0.252	0.103	2.42574e-18	[Uniprot/Swissprot]|no similarity||[RefSeqProtSlim]|no similarity	#N/A
XLOC-066967	1.14358	0.154	0.037	3.34262e-18	[RefSeqProtSlim]|e-value:5e-25|PVD32396.1|hypothetical protein C0Q70_07830 [Pomacea canaliculata]||[Uniprot/Swissprot]|no similarity	#N/A
XLOC-056823	1.12663	0.41	0.25	3.48579e-18	[Uniprot/Swissprot]|no similarity||[RefSeqProtSlim]|no similarity	#N/A
XLOC-038694	1.40274	0.312	0.165	5.92538e-18	[Uniprot/Swissprot]|e-value:7e-36|sp|Q5RFH3|NDKB_PONAB|Nucleoside diphosphate kinase B OS=Pongo abelii OX=9601 GN=NME2 PE=2 SV=1||[RefSeqProtSlim]|e-value:3e-37|AAF57188.4|abnormal wing discs, isoform C [Drosophila melanogaster]	#N/A
XLOC-000304	0.83827	0.189	0.057	8.97004e-18	[Uniprot/Swissprot]|e-value:5e-26|sp|Q8VCV9|MF4B1_MOUSE|Sodium-dependent glucose transporter 1A OS=Mus musculus OX=10090 GN=Mfsd4b1 PE=2 SV=2||[RefSeqProtSlim]|e-value:5e-34|CAC9616870.1|Ofus.G08605 [Owenia fusiformis]	#N/A
XLOC-002654	1.2329	0.306	0.151	1.24623e-17	[Uniprot/Swissprot]|e-value:1e-49|sp|O95613|PCNT_HUMAN|Pericentrin OS=Homo sapiens OX=9606 GN=PCNT PE=1 SV=4||[RefSeqProtSlim]|e-value:5e-133|XP_034309949.1|A-kinase anchor protein 9 isoform X4 [Crassostrea gigas]	#N/A
XLOC-026597	1.25254	0.149	0.035	1.28901e-17	[Uniprot/Swissprot]|e-value:0,0|sp|B2ZGJ1|CLAT_DANRE|Choline O-acetyltransferase OS=Danio rerio OX=7955 GN=chat PE=2 SV=1||[RefSeqProtSlim]|e-value:0,0|CAC9652618.1|Ofus.G101371 [Owenia fusiformis]	vacht
XLOC-039198	1.07324	0.292	0.137	1.31058e-17	[Uniprot/Swissprot]|e-value:0,0|sp|P04694|ATTY_RAT|Tyrosine aminotransferase OS=Rattus norvegicus OX=10116 GN=Tat PE=1 SV=1||[RefSeqProtSlim]|e-value:0,0|CAC9669981.1|Ofus.G18278 [Owenia fusiformis]	#N/A
XLOC-059398	0.772952	0.594	0.469	2.06449e-17	[RefSeqProtSlim]|e-value:0,003|AHN59460.1|uncharacterized protein Dmel_CG45089, isoform A [Drosophila melanogaster]||[Uniprot/Swissprot]|no similarity	#N/A
XLOC-035567	1.51439	0.412	0.247	2.49727e-17	[Uniprot/Swissprot]|e-value:0,014|sp|P85828|PROH3_APIME|Prohormone-3 OS=Apis mellifera OX=7460 PE=1 SV=1||[RefSeqProtSlim]|e-value:9e-23|QUP52018.1|prohormone-3 [Urechis unicinctus]	prohormone 3
XLOC-026643	0.77199	0.7	0.615	4.11799e-17	[Uniprot/Swissprot]|e-value:1e-17|sp|Q8R1I1|QCR9_MOUSE|Cytochrome b-c1 complex subunit 9 OS=Mus musculus OX=10090 GN=Uqcr10 PE=1 SV=1||[RefSeqProtSlim]|e-value:2e-20|XP_004074830.1|cytochrome b-c1 complex subunit 9 [Oryzias latipes]	#N/A
XLOC-063599	0.85374	0.527	0.393	6.19091e-17	[Uniprot/Swissprot]|e-value:4e-04|sp|O15239|NDUA1_HUMAN|NADH dehydrogenase [ubiquinone] 1 alpha subcomplex subunit 1 OS=Homo sapiens OX=9606 GN=NDUFA1 PE=1 SV=1||[RefSeqProtSlim]|e-value:5e-10|XP_019616293.1|PREDICTED: NADH dehydrogenase [ubiquinone] 1 alpha subcomplex subunit 1-like [Branchiostoma belcheri]	#N/A
XLOC-003306	0.91996	0.253	0.109	1.55197e-16	[RefSeqProtSlim]|e-value:1e-47|XP_035690880.1|uncharacterized protein LOC118425863 isoform X1 [Branchiostoma floridae]||[Uniprot/Swissprot]|no similarity	#N/A
XLOC-020113	0.702108	0.623	0.518	1.62941e-16	[Uniprot/Swissprot]|e-value:2e-26|sp|Q7TQ16|QCR8_RAT|Cytochrome b-c1 complex subunit 8 OS=Rattus norvegicus OX=10116 GN=Uqcrq PE=3 SV=1||[RefSeqProtSlim]|e-value:5e-33|XP_005106267.1|cytochrome b-c1 complex subunit 8 [Aplysia californica]	#N/A
XLOC-025257	0.891376	0.307	0.15	3.20757e-16	[Uniprot/Swissprot]|e-value:0,007|sp|Q99706|KI2L4_HUMAN|Killer cell immunoglobulin-like receptor 2DL4 OS=Homo sapiens OX=9606 GN=KIR2DL4 PE=1 SV=3||[RefSeqProtSlim]|e-value:3e-13|CAC9559403.1|Ofus.G043812 [Owenia fusiformis]	#N/A
gene-ND2	0.532841	0.834	0.782	4.32046e-16	#N/A	#N/A
XLOC-015042	0.51387	0.416	0.226	5.31804e-16	[Uniprot/Swissprot]|e-value:2e-160|sp|P14740|DPP4_RAT|Dipeptidyl peptidase 4 OS=Rattus norvegicus OX=10116 GN=Dpp4 PE=1 SV=2||[RefSeqProtSlim]|e-value:0,0|CAC9585444.1|Ofus.G061340 [Owenia fusiformis]	#N/A
rna-NC-000931.1:11681..12852	0.37005	0.997	1	1.35143e-15	#N/A	#N/A
XLOC-059112	0.868403	0.472	0.332	1.51511e-15	[Uniprot/Swissprot]|e-value:2e-04|sp|Q863G8|COX8A_MACSL|Cytochrome c oxidase subunit 8A, mitochondrial OS=Macaca silenus OX=54601 GN=COX8A PE=3 SV=1||[RefSeqProtSlim]|e-value:2e-17|CAD5123935.1|DgyrCDS12244 [Dimorphilus gyrociliatus]	#N/A
XLOC-044447	1.08737	0.508	0.36	1.62298e-15	[Uniprot/Swissprot]|no similarity||[RefSeqProtSlim]|no similarity	#N/A
XLOC-002708	1.05647	0.173	0.057	2.34398e-15	[RefSeqProtSlim]|e-value:0,012|VDH98143.1|Hypothetical predicted protein [Mytilus galloprovincialis]||[Uniprot/Swissprot]|no similarity	#N/A
XLOC-060578	2.77648	0.12	0.025	2.40863e-15	[Uniprot/Swissprot]|e-value:3e-103|sp|Q27433|MEC2_CAEEL|Mechanosensory protein 2 OS=Caenorhabditis elegans OX=6239 GN=mec-2 PE=1 SV=1||[RefSeqProtSlim]|e-value:9e-112|CAD5115123.1|DgyrCDS4129 [Dimorphilus gyrociliatus]	#N/A
XLOC-002008	0.788822	0.514	0.382	2.53772e-15	[Uniprot/Swissprot]|e-value:5e-05|sp|Q0MQD5|NDUB4_PANTR|NADH dehydrogenase [ubiquinone] 1 beta subcomplex subunit 4 OS=Pan troglodytes OX=9598 GN=NDUFB4 PE=2 SV=3||[RefSeqProtSlim]|e-value:2e-40|PVD24906.1|hypothetical protein C0Q70_15399 [Pomacea canaliculata]	#N/A
XLOC-014673	1.00024	0.465	0.323	3.21574e-15	[Uniprot/Swissprot]|e-value:0,0|sp|Q63421|PDE1C_RAT|Calcium/calmodulin-dependent 3',5'-cyclic nucleotide phosphodiesterase 1C OS=Rattus norvegicus OX=10116 GN=Pde1c PE=1 SV=1||[RefSeqProtSlim]|e-value:0,0|XP_025107781.1|calcium/calmodulin-dependent 3',5'-cyclic nucleotide phosphodiesterase 1A-like isoform X4 [Pomacea canaliculata]	#N/A
XLOC-045285	0.760913	0.736	0.679	3.21905e-15	[Uniprot/Swissprot]|e-value:2e-24|sp|Q9TTT7|CX6A1_RABIT|Cytochrome c oxidase subunit 6A1, mitochondrial OS=Oryctolagus cuniculus OX=9986 GN=COX6A1 PE=3 SV=1||[RefSeqProtSlim]|e-value:8e-29|XP_035687027.1|cytochrome c oxidase subunit 6A1, mitochondrial-like isoform X1 [Branchiostoma floridae]	#N/A
XLOC-004139	1.08922	0.113	0.021	3.35384e-15	[Uniprot/Swissprot]|e-value:5e-41|sp|Q866N2|MYOC_RABIT|Myocilin OS=Oryctolagus cuniculus OX=9986 GN=MYOC PE=1 SV=1||[RefSeqProtSlim]|e-value:2e-95|CAC9610986.1|Ofus.G072426, partial [Owenia fusiformis]	#N/A
XLOC-005822	1.04168	0.197	0.073	3.71759e-15	[Uniprot/Swissprot]|e-value:0,0|sp|Q9PT84|KCNH6_CHICK|Potassium voltage-gated channel subfamily H member 6 OS=Gallus gallus OX=9031 GN=KCNH6 PE=2 SV=2||[RefSeqProtSlim]|e-value:0,0|CAC9577118.1|Ofus.G06116 [Owenia fusiformis]	#N/A
XLOC-003340	1.0726	0.179	0.061	4.94441e-15	[Uniprot/Swissprot]|e-value:1e-121|sp|P20303|GTR1_PIG|Solute carrier family 2, facilitated glucose transporter member 1 OS=Sus scrofa OX=9823 GN=SLC2A1 PE=2 SV=2||[RefSeqProtSlim]|e-value:0,0|CAD5118890.1|DgyrCDS7564 [Dimorphilus gyrociliatus]	#N/A
XLOC-024912	0.663446	0.713	0.633	8.29504e-15	[Uniprot/Swissprot]|e-value:4e-129|sp|P18238|ADT3_YEAST|ADP,ATP carrier protein 3 OS=Saccharomyces cerevisiae (strain ATCC 204508 / S288c) OX=559292 GN=AAC3 PE=1 SV=1||[RefSeqProtSlim]|e-value:7e-178|CAC9566921.1|Ofus.G051786 [Owenia fusiformis]	#N/A
XLOC-055037	2.05098	0.203	0.081	1.07789e-14	[Uniprot/Swissprot]|e-value:5e-24|sp|P10620|MGST1_HUMAN|Microsomal glutathione S-transferase 1 OS=Homo sapiens OX=9606 GN=MGST1 PE=1 SV=1||[RefSeqProtSlim]|e-value:7e-67|AEI70680.1|microsomal GST 2, partial [Perinereis nuntia]	#N/A
XLOC-011612	1.23755	0.146	0.041	1.72359e-14	[Uniprot/Swissprot]|e-value:3e-21|sp|Q9D4V0|EKI1_MOUSE|Ethanolamine kinase 1 OS=Mus musculus OX=10090 GN=Etnk1 PE=1 SV=2||[RefSeqProtSlim]|e-value:2e-24|CAD5111466.1|DgyrCDS777 [Dimorphilus gyrociliatus]	#N/A
XLOC-049111	1.10811	0.135	0.035	2.54068e-14	[Uniprot/Swissprot]|no similarity||[RefSeqProtSlim]|no similarity	#N/A
XLOC-005105	1.09664	0.18	0.066	2.625e-14	[Uniprot/Swissprot]|e-value:4e-172|sp|Q8BHI9|NIM1_MOUSE|Serine/threonine-protein kinase NIM1 OS=Mus musculus OX=10090 GN=Nim1k PE=2 SV=1||[RefSeqProtSlim]|e-value:0,0|XP_034313300.1|serine/threonine-protein kinase NIM1-like [Crassostrea gigas]	#N/A
XLOC-069526	1.07956	0.186	0.068	3.53511e-14	[Uniprot/Swissprot]|no similarity||[RefSeqProtSlim]|no similarity	#N/A
XLOC-002072	0.585137	0.323	0.159	4.18901e-14	[Uniprot/Swissprot]|e-value:6e-11|sp|X1WE18|KANK2_DANRE|KN motif and ankyrin repeat domain-containing protein 2 OS=Danio rerio OX=7955 GN=kank2 PE=3 SV=1||[RefSeqProtSlim]|e-value:4e-23|XP_019622448.1|PREDICTED: uncharacterized protein LOC109468587 [Branchiostoma belcheri]	#N/A
XLOC-017316	0.767387	0.225	0.094	5.46806e-14	[Uniprot/Swissprot]|e-value:7e-37|sp|P40261|NNMT_HUMAN|Nicotinamide N-methyltransferase OS=Homo sapiens OX=9606 GN=NNMT PE=1 SV=1||[RefSeqProtSlim]|e-value:1e-38|XP_019619924.1|PREDICTED: nicotinamide N-methyltransferase-like [Branchiostoma belcheri]	#N/A
XLOC-021693	1.06206	0.243	0.11	5.47949e-14	[Uniprot/Swissprot]|no similarity||[RefSeqProtSlim]|no similarity	#N/A
XLOC-014595	0.914685	0.164	0.054	8.38881e-14	[RefSeqProtSlim]|e-value:0,061|CAD5122584.1|DgyrCDS10996 [Dimorphilus gyrociliatus]||[Uniprot/Swissprot]|no similarity	#N/A
XLOC-000733	1.23349	0.158	0.051	9.00801e-14	[Uniprot/Swissprot]|e-value:4e-128|sp|Q16566|KCC4_HUMAN|Calcium/calmodulin-dependent protein kinase type IV OS=Homo sapiens OX=9606 GN=CAMK4 PE=1 SV=1||[RefSeqProtSlim]|e-value:7e-146|CAC9610798.1|Ofus.G072358 [Owenia fusiformis]	#N/A
XLOC-054467	0.894721	0.491	0.374	1.16271e-13	[Uniprot/Swissprot]|e-value:5e-54|sp|Q94514|COX5A_DROME|Cytochrome c oxidase subunit 5A, mitochondrial OS=Drosophila melanogaster OX=7227 GN=COX5A PE=2 SV=2||[RefSeqProtSlim]|e-value:1e-66|CAD5119305.1|DgyrCDS7932 [Dimorphilus gyrociliatus]	#N/A
XLOC-004684	1.16313	0.47	0.334	1.63172e-13	[RefSeqProtSlim]|e-value:1e-67|QBA88398.1|Whitinin precursor [Platynereis dumerilii]||[Uniprot/Swissprot]|no similarity	whitnin 1
XLOC-004936	0.885318	0.425	0.295	1.95218e-13	[Uniprot/Swissprot]|e-value:2e-21|sp|Q02368|NDUB7_BOVIN|NADH dehydrogenase [ubiquinone] 1 beta subcomplex subunit 7 OS=Bos taurus OX=9913 GN=NDUFB7 PE=1 SV=2||[RefSeqProtSlim]|e-value:1e-28|CAD5125239.1|DgyrCDS13481 [Dimorphilus gyrociliatus]	#N/A
gene-CYTB	0.325621	0.98	0.979	2.65772e-13	#N/A	#N/A
XLOC-018435	0.859051	0.172	0.06	2.71542e-13	[Uniprot/Swissprot]|e-value:6e-116|sp|Q9NQW8|CNGB3_HUMAN|Cyclic nucleotide-gated cation channel beta-3 OS=Homo sapiens OX=9606 GN=CNGB3 PE=1 SV=2||[RefSeqProtSlim]|e-value:0,0|CAD5110908.1|DgyrCDS270 [Dimorphilus gyrociliatus]	#N/A
XLOC-000041	0.899391	0.464	0.349	3.03967e-13	[Uniprot/Swissprot]|e-value:3e-60|sp|Q02375|NDUS4_BOVIN|NADH dehydrogenase [ubiquinone] iron-sulfur protein 4, mitochondrial OS=Bos taurus OX=9913 GN=NDUFS4 PE=1 SV=1||[RefSeqProtSlim]|e-value:3e-64|CAD5118557.1|DgyrCDS7245 [Dimorphilus gyrociliatus]	#N/A
XLOC-002938	0.913182	0.12	0.029	3.15285e-13	[Uniprot/Swissprot]|e-value:2e-69|sp|A8K855|EFCB7_HUMAN|EF-hand calcium-binding domain-containing protein 7 OS=Homo sapiens OX=9606 GN=EFCAB7 PE=1 SV=1||[RefSeqProtSlim]|e-value:1e-174|XP_034312502.1|EF-hand calcium-binding domain-containing protein 7 isoform X4 [Crassostrea gigas]	#N/A
XLOC-025950	1.50687	0.139	0.04	3.25034e-13	[Uniprot/Swissprot]|e-value:0,0|sp|P16066|ANPRA_HUMAN|Atrial natriuretic peptide receptor 1 OS=Homo sapiens OX=9606 GN=NPR1 PE=1 SV=1||[RefSeqProtSlim]|e-value:0,0|CAD5124055.1|DgyrCDS12359 [Dimorphilus gyrociliatus]	#N/A
XLOC-037941	1.04725	0.176	0.064	5.08935e-13	[Uniprot/Swissprot]|e-value:7e-04|sp|A2AG06|MEIOC_MOUSE|Meiosis-specific coiled-coil domain-containing protein MEIOC OS=Mus musculus OX=10090 GN=Meioc PE=1 SV=1||[RefSeqProtSlim]|e-value:6e-09|CAC9672478.1|Ofus.G211016 [Owenia fusiformis]	#N/A
XLOC-012884	0.805049	0.521	0.402	6.17657e-13	[Uniprot/Swissprot]|e-value:0,007|sp|P56392|CX7A1_MOUSE|Cytochrome c oxidase subunit 7A1, mitochondrial OS=Mus musculus OX=10090 GN=Cox7a1 PE=1 SV=1||[RefSeqProtSlim]|e-value:1e-05|CAD5120592.1|DgyrCDS9154 [Dimorphilus gyrociliatus]	#N/A
XLOC-012132	1.2504	0.193	0.078	7.09301e-13	[Uniprot/Swissprot]|no similarity||[RefSeqProtSlim]|no similarity	#N/A
XLOC-041287	0.760631	0.468	0.344	9.87037e-13	[Uniprot/Swissprot]|e-value:3e-108|sp|P13272|UCRI_BOVIN|Cytochrome b-c1 complex subunit Rieske, mitochondrial OS=Bos taurus OX=9913 GN=UQCRFS1 PE=1 SV=3||[RefSeqProtSlim]|e-value:4e-119|XP_019629031.1|PREDICTED: cytochrome b-c1 complex subunit Rieske, mitochondrial-like [Branchiostoma belcheri]	#N/A
XLOC-013552	1.0641	0.17	0.062	1.82588e-12	[Uniprot/Swissprot]|no similarity||[RefSeqProtSlim]|no similarity	#N/A
XLOC-059425	0.819693	0.124	0.033	2.23002e-12	[Uniprot/Swissprot]|e-value:2e-27|sp|Q9YGM8|CAV1_TAKRU|Caveolin-1 OS=Takifugu rubripes OX=31033 GN=cav1 PE=3 SV=1||[RefSeqProtSlim]|e-value:4e-33|XP_012943658.1|caveolin-1 [Aplysia californica]	#N/A
XLOC-001248	1.05909	0.178	0.068	2.66934e-12	[Uniprot/Swissprot]|e-value:0,0|sp|P50416|CPT1A_HUMAN|Carnitine O-palmitoyltransferase 1, liver isoform OS=Homo sapiens OX=9606 GN=CPT1A PE=1 SV=2||[RefSeqProtSlim]|e-value:0,0|CAD5118578.1|DgyrCDS7266 [Dimorphilus gyrociliatus]	#N/A
gene-ND6	0.36307	0.956	0.952	3.01113e-12	#N/A	#N/A
XLOC-028128	0.84345	0.151	0.05	3.28536e-12	[Uniprot/Swissprot]|no similarity||[RefSeqProtSlim]|no similarity	#N/A
XLOC-068631	0.860522	0.102	0.021	3.40781e-12	[Uniprot/Swissprot]|no similarity||[RefSeqProtSlim]|no similarity	#N/A
XLOC-011685	0.871567	0.218	0.095	4.47266e-12	[Uniprot/Swissprot]|e-value:6e-40|sp|Q61967|ZFP90_MOUSE|Zinc finger protein 90 OS=Mus musculus OX=10090 GN=Zfp90 PE=1 SV=1||[RefSeqProtSlim]|e-value:4e-41|BAE32436.1|unnamed protein product [Mus musculus]	#N/A
XLOC-021347	0.822179	0.115	0.028	4.55309e-12	[Uniprot/Swissprot]|e-value:3e-33|sp|Q80TI1|PKHH1_MOUSE|Pleckstrin homology domain-containing family H member 1 OS=Mus musculus OX=10090 GN=Plekhh1 PE=1 SV=2||[RefSeqProtSlim]|e-value:0,0|CAC9627532.1|Ofus.G09294 [Owenia fusiformis]	#N/A
XLOC-003214	0.925433	0.209	0.093	5.23189e-12	[Uniprot/Swissprot]|e-value:0,0|sp|P11833|TBB_PARLI|Tubulin beta chain OS=Paracentrotus lividus OX=7656 PE=2 SV=1||[RefSeqProtSlim]|e-value:0,0|XP_011448542.1|tubulin beta chain [Crassostrea gigas]	#N/A
XLOC-001982	0.952991	0.161	0.057	8.16356e-12	[RefSeqProtSlim]|e-value:2e-13|CAD5111882.1|DgyrCDS1145 [Dimorphilus gyrociliatus]||[Uniprot/Swissprot]|no similarity	#N/A
XLOC-002709	0.97829	0.192	0.079	8.33942e-12	[RefSeqProtSlim]|e-value:0,003|VDH98143.1|Hypothetical predicted protein [Mytilus galloprovincialis]||[Uniprot/Swissprot]|no similarity	#N/A
XLOC-060964	0.664632	0.641	0.545	8.97388e-12	[Uniprot/Swissprot]|e-value:1e-172|sp|Q8VEM8|MPCP_MOUSE|Phosphate carrier protein, mitochondrial OS=Mus musculus OX=10090 GN=Slc25a3 PE=1 SV=1||[RefSeqProtSlim]|e-value:0,0|VDI50495.1|solute carrier family 25 (mitochondrial phosphate transporter), member 3 [Mytilus galloprovincialis]	#N/A
XLOC-026751	0.732002	0.505	0.382	1.33848e-11	[Uniprot/Swissprot]|e-value:9e-40|sp|Q0MQA5|NDUA6_PANTR|NADH dehydrogenase [ubiquinone] 1 alpha subcomplex subunit 6 OS=Pan troglodytes OX=9598 GN=NDUFA6 PE=2 SV=3||[RefSeqProtSlim]|e-value:5e-58|XP_005094202.1|NADH dehydrogenase [ubiquinone] 1 alpha subcomplex subunit 6 [Aplysia californica]	#N/A
XLOC-011941	0.821994	0.38	0.24	1.62325e-11	[Uniprot/Swissprot]|e-value:0,0|sp|Q5REC2|NEC2_PONAB|Neuroendocrine convertase 2 OS=Pongo abelii OX=9601 GN=PCSK2 PE=2 SV=1||[RefSeqProtSlim]|e-value:0,0|CAC9641184.1|Ofus.G092632 [Owenia fusiformis]	prohormone convertase
XLOC-062581	0.671875	0.691	0.63	2.26215e-11	[Uniprot/Swissprot]|e-value:0,002|sp|Q06185|ATP5I_MOUSE|ATP synthase subunit e, mitochondrial OS=Mus musculus OX=10090 GN=Atp5me PE=1 SV=2||[RefSeqProtSlim]|e-value:2e-15|XP_025093954.1|ATP synthase subunit e, mitochondrial-like [Pomacea canaliculata]	#N/A
XLOC-059755	0.845044	0.174	0.067	3.37634e-11	[Uniprot/Swissprot]|e-value:4e-52|sp|Q9Y2M2|SSUH2_HUMAN|Protein SSUH2 homolog OS=Homo sapiens OX=9606 GN=SSUH2 PE=1 SV=1||[RefSeqProtSlim]|e-value:1e-103|CAC9484786.1|Ofus.G014440 [Owenia fusiformis]	#N/A
XLOC-027973	0.675561	0.619	0.547	4.89517e-11	[Uniprot/Swissprot]|e-value:9e-34|sp|Q9W141|ATPK_DROME|Putative ATP synthase subunit f, mitochondrial OS=Drosophila melanogaster OX=7227 GN=ATPsynF PE=3 SV=1||[RefSeqProtSlim]|e-value:5e-34|XP_025096213.1|putative ATP synthase subunit f, mitochondrial [Pomacea canaliculata]	#N/A
XLOC-000858	0.807945	0.161	0.06	5.23971e-11	[Uniprot/Swissprot]|e-value:2e-60|sp|Q96K80|ZC3HA_HUMAN|Zinc finger CCCH domain-containing protein 10 OS=Homo sapiens OX=9606 GN=ZC3H10 PE=1 SV=1||[RefSeqProtSlim]|e-value:2e-85|XP_011412960.1|zinc finger CCCH domain-containing protein 10 [Crassostrea gigas]	#N/A
XLOC-059256	0.814544	0.484	0.38	7.68377e-11	[Uniprot/Swissprot]|e-value:2e-114|sp|P05631|ATPG_BOVIN|ATP synthase subunit gamma, mitochondrial OS=Bos taurus OX=9913 GN=ATP5F1C PE=1 SV=3||[RefSeqProtSlim]|e-value:1e-136|AOR07085.1|mitochondrial F-type ATP synthase subunit gamma [Enchytraeus cf. crypticus SL-2017]	#N/A
XLOC-054246	0.891144	0.283	0.156	1.03705e-10	[Uniprot/Swissprot]|no similarity||[RefSeqProtSlim]|no similarity	#N/A
XLOC-063575	1.18455	0.402	0.279	1.05038e-10	[Uniprot/Swissprot]|e-value:6e-21|sp|Q9D0B5|TSTD3_MOUSE|Thiosulfate sulfurtransferase/rhodanese-like domain-containing protein 3 OS=Mus musculus OX=10090 GN=Tstd3 PE=1 SV=1||[RefSeqProtSlim]|e-value:2e-32|CAD5116531.1|DgyrCDS5410 [Dimorphilus gyrociliatus]	#N/A
XLOC-041162	0.729846	0.436	0.321	1.31312e-10	[Uniprot/Swissprot]|e-value:3e-113|sp|P00125|CY1_BOVIN|Cytochrome c1, heme protein, mitochondrial OS=Bos taurus OX=9913 GN=CYC1 PE=1 SV=2||[RefSeqProtSlim]|e-value:8e-130|CAD5117107.1|DgyrCDS5915 [Dimorphilus gyrociliatus]	#N/A
XLOC-050138	0.782537	0.463	0.33	1.41545e-10	[Uniprot/Swissprot]|no similarity||[RefSeqProtSlim]|no similarity	#N/A
XLOC-027249	0.855404	0.142	0.049	1.65328e-10	[Uniprot/Swissprot]|no similarity||[RefSeqProtSlim]|no similarity	#N/A
XLOC-019307	0.796855	0.33	0.207	1.67342e-10	[Uniprot/Swissprot]|e-value:5e-43|sp|Q0MQB1|NDUA8_PANTR|NADH dehydrogenase [ubiquinone] 1 alpha subcomplex subunit 8 OS=Pan troglodytes OX=9598 GN=NDUFA8 PE=2 SV=3||[RefSeqProtSlim]|e-value:8e-59|PVD36028.1|hypothetical protein C0Q70_02998 [Pomacea canaliculata]	#N/A
XLOC-028442	0.845913	0.27	0.147	1.67624e-10	[Uniprot/Swissprot]|e-value:1e-38|sp|O43760|SNG2_HUMAN|Synaptogyrin-2 OS=Homo sapiens OX=9606 GN=SYNGR2 PE=1 SV=1||[RefSeqProtSlim]|e-value:5e-67|XP_005106382.1|synaptogyrin-2 [Aplysia californica]	#N/A
XLOC-063922	1.0984	0.144	0.051	1.77679e-10	[Uniprot/Swissprot]|e-value:7e-18|sp|Q02576|HEN1_MOUSE|Helix-loop-helix protein 1 OS=Mus musculus OX=10090 GN=Nhlh1 PE=2 SV=1||[RefSeqProtSlim]|e-value:9e-23|CAC9610325.1|Ofus.G072233 [Owenia fusiformis]	#N/A
XLOC-003201	1.04114	0.215	0.106	1.87012e-10	[Uniprot/Swissprot]|e-value:8e-05|sp|A0A1B0GTI8|TM272_HUMAN|Transmembrane protein 272 OS=Homo sapiens OX=9606 GN=TMEM272 PE=2 SV=3||[RefSeqProtSlim]|e-value:1e-35|CAD5119326.1|unnamed protein product [Dimorphilus gyrociliatus]	#N/A
XLOC-002947	0.510292	0.71	0.651	6.97047e-10	[Uniprot/Swissprot]|e-value:4e-19|sp|P80977|CX6C1_THUOB|Cytochrome c oxidase subunit 6C-1 OS=Thunnus obesus OX=8241 PE=1 SV=2||[RefSeqProtSlim]|e-value:4e-24|CAD5125227.1|DgyrCDS13466 [Dimorphilus gyrociliatus]	#N/A
XLOC-012668	0.802879	0.449	0.344	7.74192e-10	[Uniprot/Swissprot]|e-value:1e-05|sp|Q0MQJ3|NDUBB_PONPY|NADH dehydrogenase [ubiquinone] 1 beta subcomplex subunit 11, mitochondrial OS=Pongo pygmaeus OX=9600 GN=NDUFB11 PE=2 SV=1||[RefSeqProtSlim]|e-value:2e-47|CAC9473032.1|Ofus.G012857 [Owenia fusiformis]	#N/A
XLOC-004855	0.824697	0.305	0.187	1.17739e-09	[Uniprot/Swissprot]|e-value:4e-109|sp|P41976|SODM_BOVIN|Superoxide dismutase [Mn], mitochondrial OS=Bos taurus OX=9913 GN=SOD2 PE=2 SV=1||[RefSeqProtSlim]|e-value:3e-122|UCK81640.1|superoxide dismutase [Mn], mitochondrial [Arenicola marina]	#N/A
XLOC-002560	0.637919	0.656	0.595	2.10951e-09	[Uniprot/Swissprot]|e-value:3e-20|sp|P10606|COX5B_HUMAN|Cytochrome c oxidase subunit 5B, mitochondrial OS=Homo sapiens OX=9606 GN=COX5B PE=1 SV=2||[RefSeqProtSlim]|e-value:1e-63|PVD22985.1|hypothetical protein C0Q70_16245 [Pomacea canaliculata]	#N/A
XLOC-036509	0.779563	0.118	0.037	2.45321e-09	[Uniprot/Swissprot]|e-value:3e-17|sp|Q96NG8|ZN582_HUMAN|Zinc finger protein 582 OS=Homo sapiens OX=9606 GN=ZNF582 PE=2 SV=1||[RefSeqProtSlim]|e-value:2e-62|OWF44053.1|PR domain zinc finger protein 2 [Mizuhopecten yessoensis]	#N/A
XLOC-011916	0.750107	0.15	0.058	3.76076e-09	[Uniprot/Swissprot]|e-value:7e-72|sp|Q6PDC8|MFD4A_MOUSE|Major facilitator superfamily domain-containing protein 4A OS=Mus musculus OX=10090 GN=Mfsd4a PE=2 SV=2||[RefSeqProtSlim]|e-value:1e-130|CAC9472282.1|Ofus.G012698 [Owenia fusiformis]	#N/A
XLOC-013357	1.62911	0.132	0.048	3.92503e-09	[Uniprot/Swissprot]|e-value:7e-103|sp|P20241|NRG_DROME|Neuroglian OS=Drosophila melanogaster OX=7227 GN=Nrg PE=1 SV=2||[RefSeqProtSlim]|e-value:1e-117|CAC9472047.1|Ofus.G012684 [Owenia fusiformis]	#N/A
XLOC-026697	0.849049	0.268	0.156	4.12129e-09	[Uniprot/Swissprot]|e-value:3e-19|sp|P11369|LORF2_MOUSE|LINE-1 retrotransposable element ORF2 protein OS=Mus musculus OX=10090 GN=Pol PE=1 SV=2||[RefSeqProtSlim]|e-value:2e-36|VDI49940.1|Hypothetical predicted protein [Mytilus galloprovincialis]	#N/A
XLOC-037965	0.710486	0.268	0.144	4.14669e-09	[Uniprot/Swissprot]|e-value:1e-57|sp|Q09388|ACM2_CAEEL|Muscarinic acetylcholine receptor gar-2 OS=Caenorhabditis elegans OX=6239 GN=gar-2 PE=2 SV=3||[RefSeqProtSlim]|e-value:9e-120|CAD5120095.1|unnamed protein product [Dimorphilus gyrociliatus]	#N/A
XLOC-011882	0.766011	0.148	0.058	4.33322e-09	[Uniprot/Swissprot]|e-value:1e-117|sp|Q5RAM2|ERR3_PONAB|Estrogen-related receptor gamma OS=Pongo abelii OX=9601 GN=ESRRG PE=2 SV=1||[RefSeqProtSlim]|e-value:6e-155|CAC9635345.1|Ofus.G091746 [Owenia fusiformis]	#N/A
XLOC-003730	0.714891	0.521	0.424	4.62788e-09	[Uniprot/Swissprot]|e-value:6e-12|sp|Q0MQA6|NDUA7_PONPY|NADH dehydrogenase [ubiquinone] 1 alpha subcomplex subunit 7 OS=Pongo pygmaeus OX=9600 GN=NDUFA7 PE=3 SV=3||[RefSeqProtSlim]|e-value:1e-21|CAD5111875.1|DgyrCDS1138 [Dimorphilus gyrociliatus]	#N/A
XLOC-011133	0.816089	0.465	0.347	7.87652e-09	[Uniprot/Swissprot]|e-value:9e-06|sp|Q16534|HLF_HUMAN|Hepatic leukemia factor OS=Homo sapiens OX=9606 GN=HLF PE=1 SV=1||[RefSeqProtSlim]|e-value:5e-17|VDH99377.1|Hypothetical predicted protein [Mytilus galloprovincialis]	#N/A
XLOC-041638	0.919787	0.236	0.13	1.30166e-08	[Uniprot/Swissprot]|e-value:9e-06|sp|Q8CJ61|CKLF4_MOUSE|CKLF-like MARVEL transmembrane domain-containing protein 4 OS=Mus musculus OX=10090 GN=Cmtm4 PE=1 SV=1||[RefSeqProtSlim]|e-value:4e-32|CAD5122304.1|DgyrCDS10742 [Dimorphilus gyrociliatus]	#N/A
XLOC-040758	0.779669	0.376	0.267	1.50178e-08	[Uniprot/Swissprot]|e-value:1e-34|sp|Q02369|NDUB9_BOVIN|NADH dehydrogenase [ubiquinone] 1 beta subcomplex subunit 9 OS=Bos taurus OX=9913 GN=NDUFB9 PE=1 SV=2||[RefSeqProtSlim]|e-value:1e-59|XP_025115627.1|NADH dehydrogenase [ubiquinone] 1 beta subcomplex subunit 9-like [Pomacea canaliculata]	#N/A
XLOC-067828	0.663675	0.111	0.035	1.68264e-08	[Uniprot/Swissprot]|e-value:9e-07|sp|Q8BXJ8|Z385B_MOUSE|Zinc finger protein 385B OS=Mus musculus OX=10090 GN=Znf385b PE=2 SV=1||[RefSeqProtSlim]|e-value:4e-07|XP_040559651.1|zinc finger protein 385B isoform X3 [Gallus gallus]	#N/A
XLOC-051876	0.931606	0.188	0.091	1.69043e-08	[Uniprot/Swissprot]|e-value:6e-85|sp|Q01085|TIAR_HUMAN|Nucleolysin TIAR OS=Homo sapiens OX=9606 GN=TIAL1 PE=1 SV=1||[RefSeqProtSlim]|e-value:5e-110|OWF55263.1|Nucleolysin TIAR [Mizuhopecten yessoensis]	#N/A
XLOC-019080	0.806238	0.164	0.071	2.21312e-08	[Uniprot/Swissprot]|e-value:4e-04|sp|Q80T32|AGRD1_MOUSE|Adhesion G-protein coupled receptor D1 OS=Mus musculus OX=10090 GN=Adgrd1 PE=2 SV=2||[RefSeqProtSlim]|e-value:1e-10|CAC9618095.1|Ofus.G08937, partial [Owenia fusiformis]	#N/A
XLOC-036472	0.692221	0.114	0.036	2.42739e-08	[Uniprot/Swissprot]|e-value:2e-72|sp|Q5VV41|ARHGG_HUMAN|Rho guanine nucleotide exchange factor 16 OS=Homo sapiens OX=9606 GN=ARHGEF16 PE=1 SV=1||[RefSeqProtSlim]|e-value:8e-99|CAC9660405.1|Ofus.G11586 [Owenia fusiformis]	#N/A
XLOC-009404	0.761375	0.1	0.029	3.63346e-08	[Uniprot/Swissprot]|e-value:0,006|sp|Q8PV26|KAD_METMA|Adenylate kinase OS=Methanosarcina mazei (strain ATCC BAA-159 / DSM 3647 / Goe1 / Go1 / JCM 11833 / OCM 88) OX=192952 GN=adk PE=3 SV=1||[RefSeqProtSlim]|e-value:2e-88|CAD5121001.1|DgyrCDS9545 [Dimorphilus gyrociliatus]	#N/A
XLOC-059585	0.739822	0.221	0.115	3.74289e-08	[Uniprot/Swissprot]|e-value:2e-10|sp|A4IIU3|TM196_XENTR|Transmembrane protein 196 OS=Xenopus tropicalis OX=8364 GN=tmem196 PE=2 SV=1||[RefSeqProtSlim]|e-value:3e-59|CAC9642735.1|Ofus.G092979 [Owenia fusiformis]	#N/A
XLOC-044992	0.662392	0.106	0.033	4.00574e-08	[Uniprot/Swissprot]|e-value:4e-108|sp|Q5ZMD2|ANKY2_CHICK|Ankyrin repeat and MYND domain-containing protein 2 OS=Gallus gallus OX=9031 GN=ANKMY2 PE=2 SV=1||[RefSeqProtSlim]|e-value:4e-112|XP_035700261.1|ankyrin repeat and MYND domain-containing protein 2-like [Branchiostoma floridae]	#N/A
XLOC-059129	0.783303	0.376	0.272	5.2699e-08	[Uniprot/Swissprot]|e-value:8e-38|sp|Q9N2W7|NDUAC_CAEEL|Probable NADH dehydrogenase [ubiquinone] 1 alpha subcomplex subunit 12 OS=Caenorhabditis elegans OX=6239 GN=Y94H6A.8 PE=3 SV=2||[RefSeqProtSlim]|e-value:6e-65|CAD5118146.1|DgyrCDS6882 [Dimorphilus gyrociliatus]	#N/A
XLOC-068626	0.796013	0.1	0.03	5.6626e-08	[Uniprot/Swissprot]|no similarity||[RefSeqProtSlim]|no similarity	#N/A
XLOC-020385	0.75166	0.234	0.125	5.95222e-08	[Uniprot/Swissprot]|no similarity||[RefSeqProtSlim]|no similarity	#N/A
XLOC-041588	0.713834	0.185	0.088	6.33588e-08	[Uniprot/Swissprot]|e-value:1e-46|sp|Q3UJP5|CH037_MOUSE|Protein C8orf37 homolog OS=Mus musculus OX=10090 PE=1 SV=1||[RefSeqProtSlim]|e-value:3e-103|XP_011438510.2|F-box/LRR-repeat protein 8 [Crassostrea gigas]	#N/A
XLOC-008985	0.671166	0.252	0.14	6.54108e-08	[Uniprot/Swissprot]|e-value:0,0|sp|Q9JI12|VGLU2_RAT|Vesicular glutamate transporter 2 OS=Rattus norvegicus OX=10116 GN=Slc17a6 PE=1 SV=1||[RefSeqProtSlim]|e-value:0,0|AWJ68268.1|putative vesicular glutamate transporter [Hirudo verbana]	vglut
XLOC-052009	1.39348	0.157	0.069	6.78447e-08	[Uniprot/Swissprot]|e-value:1e-46|sp|P39086|GRIK1_HUMAN|Glutamate receptor ionotropic, kainate 1 OS=Homo sapiens OX=9606 GN=GRIK1 PE=1 SV=1||[RefSeqProtSlim]|e-value:1e-65|XP_021349197.1|glutamate receptor ionotropic, kainate 3-like [Mizuhopecten yessoensis]	#N/A
XLOC-025554	0.658377	0.158	0.067	8.50497e-08	[Uniprot/Swissprot]|e-value:6e-64|sp|P27652|LUCI_RENRE|Coelenterazine h 2-monooxygenase OS=Renilla reniformis OX=6136 PE=1 SV=1||[RefSeqProtSlim]|e-value:1e-89|XP_035680870.1|coelenterazine h 2-monooxygenase-like isoform X1 [Branchiostoma floridae]	#N/A
XLOC-053846	0.771576	0.17	0.077	1.01142e-07	[Uniprot/Swissprot]|e-value:7e-88|sp|P20905|5HT1R_DROME|5-hydroxytryptamine receptor 1 OS=Drosophila melanogaster OX=7227 GN=5-HT7 PE=2 SV=1||[RefSeqProtSlim]|e-value:3e-158|CAD5121798.1|DgyrCDS10273 [Dimorphilus gyrociliatus]	#N/A
XLOC-026323	1.06758	0.218	0.118	1.16333e-07	[Uniprot/Swissprot]|e-value:5e-68|sp|P91943|PANG1_DROME|Protein pangolin, isoforms A/H/I/S OS=Drosophila melanogaster OX=7227 GN=pan PE=1 SV=1||[RefSeqProtSlim]|e-value:0,0|ANS60442.1|TCF/LEF [Platynereis dumerilii]	TCF/LEF
XLOC-004483	1.22164	0.274	0.174	1.22819e-07	[Uniprot/Swissprot]|e-value:4e-55|sp|Q6DIY8|M17L2_XENTR|Mpv17-like protein 2 OS=Xenopus tropicalis OX=8364 GN=mpv17l2 PE=2 SV=1||[RefSeqProtSlim]|e-value:8e-61|XP_035698567.1|mpv17-like protein 2 [Branchiostoma floridae]	#N/A
XLOC-034961	0.812992	0.177	0.084	1.3855e-07	[Uniprot/Swissprot]|e-value:4e-55|sp|Q6P8Y1|CAPSL_MOUSE|Calcyphosin-like protein OS=Mus musculus OX=10090 GN=Capsl PE=2 SV=4||[RefSeqProtSlim]|e-value:2e-58|AAO41493.2|uncharacterized protein Dmel_CG10126, isoform B [Drosophila melanogaster]	#N/A
XLOC-046435	0.919417	0.187	0.093	1.73716e-07	[Uniprot/Swissprot]|e-value:3e-82|sp|Q923G2|RPAB3_MOUSE|DNA-directed RNA polymerases I, II, and III subunit RPABC3 OS=Mus musculus OX=10090 GN=Polr2h PE=1 SV=3||[RefSeqProtSlim]|e-value:1e-89|XP_011431082.1|DNA-directed RNA polymerases I, II, and III subunit RPABC3 [Crassostrea gigas]	#N/A
XLOC-001587	0.870883	0.188	0.094	1.75366e-07	[Uniprot/Swissprot]|e-value:5e-12|sp|Q86UD3|MARH3_HUMAN|E3 ubiquitin-protein ligase MARCHF3 OS=Homo sapiens OX=9606 GN=MARCHF3 PE=1 SV=1||[RefSeqProtSlim]|e-value:3e-15|XP_035682928.1|E3 ubiquitin-protein ligase MARCHF8-like [Branchiostoma floridae]	#N/A
XLOC-069046	0.680863	0.133	0.053	1.97549e-07	[Uniprot/Swissprot]|e-value:2e-41|sp|P26697|GSTA3_CHICK|Glutathione S-transferase 3 OS=Gallus gallus OX=9031 PE=1 SV=2||[RefSeqProtSlim]|e-value:7e-83|AEI70672.1|GST-alpha, partial [Perinereis nuntia]	#N/A
XLOC-005033	1.14067	0.118	0.043	2.1641e-07	[Uniprot/Swissprot]|e-value:0,0|sp|P23385|GRM1_RAT|Metabotropic glutamate receptor 1 OS=Rattus norvegicus OX=10116 GN=Grm1 PE=1 SV=1||[RefSeqProtSlim]|e-value:0,0|OWF48826.1|Metabotropic glutamate receptor 1 [Mizuhopecten yessoensis]	#N/A
XLOC-060865	0.725097	0.115	0.041	3.72358e-07	[Uniprot/Swissprot]|e-value:1e-30|sp|P48039|MTR1A_HUMAN|Melatonin receptor type 1A OS=Homo sapiens OX=9606 GN=MTNR1A PE=1 SV=1||[RefSeqProtSlim]|e-value:3e-63|CAD5125863.1|DgyrCDS14058 [Dimorphilus gyrociliatus]	#N/A
XLOC-040642	0.80236	0.152	0.067	4.82302e-07	[RefSeqProtSlim]|e-value:2e-06|XP_034302869.1|major egg antigen [Crassostrea gigas]||[Uniprot/Swissprot]|no similarity	#N/A
XLOC-038368	0.917031	0.117	0.043	4.89954e-07	[Uniprot/Swissprot]|e-value:2e-31|sp|Q8TEZ7|PAQR8_HUMAN|Membrane progestin receptor beta OS=Homo sapiens OX=9606 GN=PAQR8 PE=1 SV=1||[RefSeqProtSlim]|e-value:8e-50|OWF35912.1|Membrane progestin receptor beta [Mizuhopecten yessoensis]	#N/A
XLOC-003008	0.671988	0.116	0.042	5.50622e-07	[Uniprot/Swissprot]|e-value:0,0|sp|G5EBX9|PPE_CAEEL|Serine/threonine-protein phosphatase with EF-hands pef-1 OS=Caenorhabditis elegans OX=6239 GN=pef-1 PE=1 SV=1||[RefSeqProtSlim]|e-value:0,0|CAC9524036.1|Ofus.G031274 [Owenia fusiformis]	#N/A
XLOC-044642	0.629181	0.176	0.085	6.91772e-07	[Uniprot/Swissprot]|e-value:4e-35|sp|F1N5S9|FUND1_BOVIN|FUN14 domain-containing protein 1 OS=Bos taurus OX=9913 GN=FUNDC1 PE=2 SV=1||[RefSeqProtSlim]|e-value:3e-41|XP_035694117.1|FUN14 domain-containing protein 1-like [Branchiostoma floridae]	#N/A
XLOC-034675	0.804423	0.185	0.095	8.23363e-07	[Uniprot/Swissprot]|e-value:2e-78|sp|O55057|PDE6D_MOUSE|Retinal rod rhodopsin-sensitive cGMP 3',5'-cyclic phosphodiesterase subunit delta OS=Mus musculus OX=10090 GN=Pde6d PE=1 SV=1||[RefSeqProtSlim]|e-value:2e-82|XP_011434942.1|retinal rod rhodopsin-sensitive cGMP 3',5'-cyclic phosphodiesterase subunit delta [Crassostrea gigas]	#N/A
XLOC-068990	0.851004	0.175	0.086	9.25707e-07	[Uniprot/Swissprot]|e-value:3e-71|sp|P17972|KCNAW_DROME|Potassium voltage-gated channel protein Shaw OS=Drosophila melanogaster OX=7227 GN=Shaw PE=2 SV=1||[RefSeqProtSlim]|e-value:1e-155|CAD5122707.1|DgyrCDS11115 [Dimorphilus gyrociliatus]	#N/A
XLOC-009231	1.21116	0.156	0.072	1.15978e-06	[Uniprot/Swissprot]|e-value:0,012|sp|P0C2X8|CDCA3_XENLA|Cell division cycle-associated protein 3 OS=Xenopus laevis OX=8355 GN=cdca3 PE=1 SV=1||[RefSeqProtSlim]|e-value:6e-25|XP_021347040.1|uncharacterized protein LOC110446292 isoform X1 [Mizuhopecten yessoensis]	SPY
XLOC-056826	0.63326	0.129	0.052	1.22846e-06	[Uniprot/Swissprot]|e-value:2e-04|sp|P0CR72|SPT6_CRYNJ|Transcription elongation factor SPT6 OS=Cryptococcus neoformans var. neoformans serotype D (strain JEC21 / ATCC MYA-565) OX=214684 GN=SPT6 PE=3 SV=1||[RefSeqProtSlim]|e-value:1e-49|VDI09134.1|Hypothetical predicted protein [Mytilus galloprovincialis]	#N/A
XLOC-027835	0.549359	0.638	0.579	1.33106e-06	[Uniprot/Swissprot]|e-value:8e-32|sp|P14854|CX6B1_HUMAN|Cytochrome c oxidase subunit 6B1 OS=Homo sapiens OX=9606 GN=COX6B1 PE=1 SV=2||[RefSeqProtSlim]|e-value:4e-43|CAD5119696.1|DgyrCDS8288 [Dimorphilus gyrociliatus]	#N/A
XLOC-011730	0.729679	0.417	0.333	1.35943e-06	[Uniprot/Swissprot]|e-value:4e-04|sp|O14548|COX7R_HUMAN|Cytochrome c oxidase subunit 7A-related protein, mitochondrial OS=Homo sapiens OX=9606 GN=COX7A2L PE=1 SV=2||[RefSeqProtSlim]|e-value:6e-16|CAD5119892.1|DgyrCDS8473 [Dimorphilus gyrociliatus]	#N/A
XLOC-009193	0.6394	0.1	0.033	1.5818e-06	[Uniprot/Swissprot]|e-value:3e-96|sp|Q9VUL9|FUCTA_DROME|Glycoprotein 3-alpha-L-fucosyltransferase A OS=Drosophila melanogaster OX=7227 GN=FucTA PE=2 SV=2||[RefSeqProtSlim]|e-value:3e-110|CAD5122748.1|DgyrCDS11157 [Dimorphilus gyrociliatus]	#N/A
XLOC-011318	0.687432	0.179	0.088	1.61509e-06	[Uniprot/Swissprot]|e-value:1e-82|sp|Q1LZA4|PIGW_BOVIN|Phosphatidylinositol-glycan biosynthesis class W protein OS=Bos taurus OX=9913 GN=PIGW PE=2 SV=1||[RefSeqProtSlim]|e-value:1e-121|CAC9661733.1|Ofus.G111941 [Owenia fusiformis]	#N/A
XLOC-011327	0.693234	0.345	0.247	1.82697e-06	[Uniprot/Swissprot]|e-value:4e-06|sp|Q4R3M6|NDUS5_MACFA|NADH dehydrogenase [ubiquinone] iron-sulfur protein 5 OS=Macaca fascicularis OX=9541 GN=NDUFS5 PE=3 SV=3||[RefSeqProtSlim]|e-value:1e-23|CAD5113358.1|unnamed protein product [Dimorphilus gyrociliatus]	#N/A
XLOC-040243	0.664455	0.315	0.215	2.24449e-06	[RefSeqProtSlim]|e-value:3e-05|ACL83355.1|uncharacterized protein Dmel_CG33170, isoform B [Drosophila melanogaster]||[Uniprot/Swissprot]|no similarity	#N/A
XLOC-000375	0.759989	0.177	0.09	2.86015e-06	[Uniprot/Swissprot]|e-value:0,0|sp|Q9Y3Q4|HCN4_HUMAN|Potassium/sodium hyperpolarization-activated cyclic nucleotide-gated channel 4 OS=Homo sapiens OX=9606 GN=HCN4 PE=1 SV=1||[RefSeqProtSlim]|e-value:0,0|XP_025077222.1|uncharacterized protein LOC112553938 isoform X1 [Pomacea canaliculata]	#N/A
XLOC-056376	0.748797	0.15	0.069	3.81029e-06	[Uniprot/Swissprot]|e-value:0,0|sp|P81274|GPSM2_HUMAN|G-protein-signaling modulator 2 OS=Homo sapiens OX=9606 GN=GPSM2 PE=1 SV=3||[RefSeqProtSlim]|e-value:0,0|AUG84422.1|Pins [Platynereis dumerilii]	pins
XLOC-024910	0.598934	0.192	0.1	4.10967e-06	[Uniprot/Swissprot]|e-value:1e-12|sp|G5E8K5|ANK3_MOUSE|Ankyrin-3 OS=Mus musculus OX=10090 GN=Ank3 PE=1 SV=1||[RefSeqProtSlim]|e-value:5e-35|CAC9608980.1|Ofus.G071632 [Owenia fusiformis]	#N/A
XLOC-039584	0.56758	0.539	0.475	4.48991e-06	[Uniprot/Swissprot]|e-value:4e-12|sp|Q96253|ATP5E_ARATH|ATP synthase subunit epsilon, mitochondrial OS=Arabidopsis thaliana OX=3702 GN=At1g51650 PE=1 SV=3||[RefSeqProtSlim]|e-value:4e-16|AVC55622.1|mitochondrial ATP5e short variant [Enchytraeus cf. crypticus SL-2017]	#N/A
XLOC-041402	0.684774	0.216	0.121	4.84687e-06	[Uniprot/Swissprot]|e-value:1e-25|sp|O75506|HSBP1_HUMAN|Heat shock factor-binding protein 1 OS=Homo sapiens OX=9606 GN=HSBP1 PE=1 SV=1||[RefSeqProtSlim]|e-value:3e-29|XP_021379289.1|heat shock factor-binding protein 1-like [Mizuhopecten yessoensis]	#N/A
XLOC-062575	0.613697	0.175	0.089	4.98061e-06	[Uniprot/Swissprot]|e-value:1e-11|sp|Q9H3P2|NELFA_HUMAN|Negative elongation factor A OS=Homo sapiens OX=9606 GN=NELFA PE=1 SV=3||[RefSeqProtSlim]|e-value:1e-17|CAC9486138.1|Ofus.G015025 [Owenia fusiformis]	#N/A
XLOC-059412	0.628344	0.121	0.048	5.46429e-06	[Uniprot/Swissprot]|e-value:5e-33|sp|Q9VZW5|FMAR_DROME|FMRFamide receptor OS=Drosophila melanogaster OX=7227 GN=FMRFaR PE=2 SV=1||[RefSeqProtSlim]|e-value:4e-120|OWF42517.1|FMRFamide receptor [Mizuhopecten yessoensis]	#N/A
XLOC-054897	0.732936	0.182	0.095	5.50986e-06	[Uniprot/Swissprot]|no similarity||[RefSeqProtSlim]|no similarity	#N/A
gene-ATP6	0.270207	0.926	0.915	6.1853e-06	#N/A	#N/A
XLOC-026567	0.761473	0.317	0.226	1.19477e-05	[Uniprot/Swissprot]|e-value:0,0|sp|P43125|RDGB_DROME|Protein retinal degeneration B OS=Drosophila melanogaster OX=7227 GN=rdgB PE=1 SV=2||[RefSeqProtSlim]|e-value:0,0|CAC9673256.1|Ofus.G221310 [Owenia fusiformis]	#N/A
XLOC-025031	0.728278	0.151	0.072	1.34375e-05	[Uniprot/Swissprot]|e-value:2e-17|sp|Q8C4U2|TM145_MOUSE|Transmembrane protein 145 OS=Mus musculus OX=10090 GN=Tmem145 PE=1 SV=1||[RefSeqProtSlim]|e-value:2e-42|CAD5118602.1|DgyrCDS7286 [Dimorphilus gyrociliatus]	#N/A
XLOC-005445	0.718599	0.224	0.132	1.3546e-05	[Uniprot/Swissprot]|e-value:7e-89|sp|Q96HU8|DIRA2_HUMAN|GTP-binding protein Di-Ras2 OS=Homo sapiens OX=9606 GN=DIRAS2 PE=1 SV=1||[RefSeqProtSlim]|e-value:1e-89|XP_011422081.1|GTP-binding protein Di-Ras2 [Crassostrea gigas]	#N/A
XLOC-000383	0.621396	0.466	0.379	1.52368e-05	[Uniprot/Swissprot]|e-value:3e-07|sp|P07552|QCR10_BOVIN|Cytochrome b-c1 complex subunit 10 OS=Bos taurus OX=9913 GN=UQCR11 PE=1 SV=2||[RefSeqProtSlim]|e-value:4e-07|NP_001177731.1|cytochrome b-c1 complex subunit 10 [Gallus gallus]	#N/A
XLOC-021365	0.693722	0.434	0.365	1.65104e-05	[Uniprot/Swissprot]|e-value:8e-45|sp|P23935|NDUA5_BOVIN|NADH dehydrogenase [ubiquinone] 1 alpha subcomplex subunit 5 OS=Bos taurus OX=9913 GN=NDUFA5 PE=1 SV=3||[RefSeqProtSlim]|e-value:8e-55|XP_005112684.1|NADH dehydrogenase [ubiquinone] 1 alpha subcomplex subunit 5 [Aplysia californica]	#N/A
XLOC-039643	1.31298	0.39	0.3	1.72212e-05	[Uniprot/Swissprot]|e-value:2e-121|sp|Q8IY22|CMIP_HUMAN|C-Maf-inducing protein OS=Homo sapiens OX=9606 GN=CMIP PE=1 SV=3||[RefSeqProtSlim]|e-value:0,0|XP_012940950.1|C-Maf-inducing protein [Aplysia californica]	#N/A
XLOC-015629	0.68728	0.186	0.101	1.76744e-05	[Uniprot/Swissprot]|e-value:1e-63|sp|Q9BYI3|HYCCI_HUMAN|Hyccin OS=Homo sapiens OX=9606 GN=FAM126A PE=1 SV=2||[RefSeqProtSlim]|e-value:2e-113|CAC9577740.1|Ofus.G06237 [Owenia fusiformis]	#N/A
XLOC-040562	0.589993	0.502	0.433	1.78013e-05	[Uniprot/Swissprot]|e-value:6e-43|sp|P80971|COX42_THUOB|Cytochrome c oxidase subunit 4 isoform 2, mitochondrial OS=Thunnus obesus OX=8241 PE=1 SV=2||[RefSeqProtSlim]|e-value:2e-79|CAD5126141.1|DgyrCDS14310 [Dimorphilus gyrociliatus]	#N/A
XLOC-036125	0.589719	0.235	0.137	2.81646e-05	[Uniprot/Swissprot]|no similarity||[RefSeqProtSlim]|no similarity	#N/A
XLOC-017600	0.556688	0.274	0.172	3.48348e-05	[Uniprot/Swissprot]|no similarity||[RefSeqProtSlim]|no similarity	#N/A
XLOC-001990	0.668521	0.319	0.21	3.65428e-05	[RefSeqProtSlim]|e-value:8e-50|CAD5111846.1|DgyrCDS1110 [Dimorphilus gyrociliatus]||[Uniprot/Swissprot]|no similarity	#N/A
XLOC-002444	0.727719	0.28	0.191	4.12724e-05	[Uniprot/Swissprot]|e-value:0,0|sp|P14618|KPYM_HUMAN|Pyruvate kinase PKM OS=Homo sapiens OX=9606 GN=PKM PE=1 SV=4||[RefSeqProtSlim]|e-value:0,0|XP_034321079.1|pyruvate kinase PKM isoform X9 [Crassostrea gigas]	#N/A
XLOC-001310	0.528522	0.547	0.466	4.21448e-05	[Uniprot/Swissprot]|e-value:9e-13|sp|O95178|NDUB2_HUMAN|NADH dehydrogenase [ubiquinone] 1 beta subcomplex subunit 2, mitochondrial OS=Homo sapiens OX=9606 GN=NDUFB2 PE=1 SV=1||[RefSeqProtSlim]|e-value:1e-17|CRL06285.1|CLUMA_CG019091, isoform A [Clunio marinus]	#N/A
XLOC-067025	1.00138	0.185	0.1	4.29999e-05	[RefSeqProtSlim]|e-value:1e-06|VDI66268.1|Hypothetical predicted protein [Mytilus galloprovincialis]||[Uniprot/Swissprot]|no similarity	#N/A
XLOC-020867	0.826743	0.188	0.108	4.33462e-05	[Uniprot/Swissprot]|e-value:5e-38|sp|Q66KL7|IFT20_XENTR|Intraflagellar transport protein 20 homolog OS=Xenopus tropicalis OX=8364 GN=ift20 PE=2 SV=1||[RefSeqProtSlim]|e-value:2e-46|VDI31216.1|intraflagellar transport protein 20 [Mytilus galloprovincialis]	#N/A
XLOC-064394	0.458492	0.235	0.136	4.6702e-05	[RefSeqProtSlim]|e-value:3e-40|CAC9536297.1|Ofus.G033197 [Owenia fusiformis]||[Uniprot/Swissprot]|no similarity	#N/A
XLOC-028068	0.80617	0.144	0.071	5.35592e-05	[Uniprot/Swissprot]|e-value:3e-89|sp|Q8QZX0|SBK1_MOUSE|Serine/threonine-protein kinase SBK1 OS=Mus musculus OX=10090 GN=Sbk1 PE=2 SV=1||[RefSeqProtSlim]|e-value:6e-145|CAC9655218.1|Ofus.G101942 [Owenia fusiformis]	#N/A
XLOC-037003	0.607958	0.584	0.513	5.58621e-05	[Uniprot/Swissprot]|e-value:3e-44|sp|Q9VZS3|ETIF1_DROME|Eukaryotic translation initiation factor eIF1 OS=Drosophila melanogaster OX=7227 GN=eIF1 PE=1 SV=1||[RefSeqProtSlim]|e-value:8e-46|XP_021351221.1|eukaryotic translation initiation factor 1-like [Mizuhopecten yessoensis]	#N/A
XLOC-059134	0.579931	0.124	0.054	6.09576e-05	[Uniprot/Swissprot]|e-value:2e-05|sp|Q7Z3Z2|RD3_HUMAN|Protein RD3 OS=Homo sapiens OX=9606 GN=RD3 PE=1 SV=1||[RefSeqProtSlim]|e-value:2e-25|CAC9482733.1|Ofus.G014025 [Owenia fusiformis]	#N/A
XLOC-046603	0.584401	0.49	0.407	6.91282e-05	[Uniprot/Swissprot]|e-value:6e-22|sp|Q24407|ATP5J_DROME|ATP synthase-coupling factor 6, mitochondrial OS=Drosophila melanogaster OX=7227 GN=ATPsynCF6 PE=3 SV=1||[RefSeqProtSlim]|e-value:1e-35|CAC9607983.1|Ofus.G071372 [Owenia fusiformis]	#N/A
XLOC-001577	0.502533	0.217	0.126	8.68751e-05	[Uniprot/Swissprot]|e-value:0,0|sp|P17970|KCNAB_DROME|Potassium voltage-gated channel protein Shab OS=Drosophila melanogaster OX=7227 GN=Shab PE=1 SV=2||[RefSeqProtSlim]|e-value:0,0|XP_025111238.1|LOW QUALITY PROTEIN: uncharacterized protein LOC112574399 [Pomacea canaliculata]	#N/A
XLOC-003382	0.641613	0.341	0.25	8.89997e-05	[Uniprot/Swissprot]|e-value:1e-27|sp|Q02370|NDUA2_BOVIN|NADH dehydrogenase [ubiquinone] 1 alpha subcomplex subunit 2 OS=Bos taurus OX=9913 GN=NDUFA2 PE=1 SV=2||[RefSeqProtSlim]|e-value:0,0|QVX32613.1|GATAD2 [Platynereis dumerilii]	GATSD2
XLOC-026255	0.528921	0.106	0.043	9.14827e-05	[Uniprot/Swissprot]|e-value:9e-23|sp|P21329|RTJK_DROFU|RNA-directed DNA polymerase from mobile element jockey OS=Drosophila funebris OX=7221 GN=jockey\pol PE=1 SV=1||[RefSeqProtSlim]|e-value:2e-101|XP_034300543.1|uncharacterized protein LOC117681191 isoform X1 [Crassostrea gigas]	#N/A
XLOC-011322	0.64546	0.285	0.19	9.92457e-05	[Uniprot/Swissprot]|no similarity||[RefSeqProtSlim]|no similarity	#N/A
XLOC-002297	0.755336	0.143	0.07	0.000110813	[Uniprot/Swissprot]|e-value:1e-08|sp|Q8K2P6|RFESD_MOUSE|Rieske domain-containing protein OS=Mus musculus OX=10090 GN=Rfesd PE=1 SV=1||[RefSeqProtSlim]|e-value:5e-34|XP_034319196.1|Rieske domain-containing protein-like [Crassostrea gigas]	#N/A
XLOC-025967	0.634791	0.491	0.421	0.000112115	[Uniprot/Swissprot]|no similarity||[RefSeqProtSlim]|no similarity	#N/A
XLOC-026787	0.747878	0.103	0.041	0.000115057	[Uniprot/Swissprot]|e-value:1e-135|sp|O46470|RGS7_BOVIN|Regulator of G-protein signaling 7 OS=Bos taurus OX=9913 GN=RGS7 PE=1 SV=1||[RefSeqProtSlim]|e-value:0,0|CAC9656571.1|Ofus.G102201 [Owenia fusiformis]	#N/A
XLOC-063473	0.62523	0.403	0.313	0.000135342	[Uniprot/Swissprot]|e-value:4e-07|sp|C0HL13|LRP2_PIG|Low-density lipoprotein receptor-related protein 2 OS=Sus scrofa OX=9823 GN=LRP2 PE=1 SV=1||[RefSeqProtSlim]|e-value:3e-11|XP_021352749.1|uncharacterized protein LOC110449911 isoform X3 [Mizuhopecten yessoensis]	#N/A
XLOC-009780	0.735521	0.176	0.097	0.00013613	[Uniprot/Swissprot]|e-value:1e-25|sp|O08755|HNF6_MOUSE|Hepatocyte nuclear factor 6 OS=Mus musculus OX=10090 GN=Onecut1 PE=1 SV=1||[RefSeqProtSlim]|e-value:3e-33|CAD5125397.1|DgyrCDS13632 [Dimorphilus gyrociliatus]	#N/A
XLOC-001872	1.11902	0.149	0.077	0.000146329	[Uniprot/Swissprot]|e-value:8e-106|sp|Q25414|5HTR_LYMST|5-hydroxytryptamine receptor OS=Lymnaea stagnalis OX=6523 PE=2 SV=1||[RefSeqProtSlim]|e-value:2e-118|OWF39387.1|5-hydroxytryptamine receptor [Mizuhopecten yessoensis]	#N/A
XLOC-010220	0.702511	0.364	0.287	0.00015063	[Uniprot/Swissprot]|e-value:1e-24|sp|P23934|NDUS6_BOVIN|NADH dehydrogenase [ubiquinone] iron-sulfur protein 6, mitochondrial OS=Bos taurus OX=9913 GN=NDUFS6 PE=1 SV=2||[RefSeqProtSlim]|e-value:9e-53|XP_011431701.1|NADH dehydrogenase [ubiquinone] iron-sulfur protein 6, mitochondrial [Crassostrea gigas]	#N/A
XLOC-000799	0.616387	0.432	0.358	0.000151927	[Uniprot/Swissprot]|e-value:8e-86|sp|Q94360|NDUS7_CAEEL|Probable NADH dehydrogenase [ubiquinone] iron-sulfur protein 7, mitochondrial OS=Caenorhabditis elegans OX=6239 GN=nduf-7 PE=3 SV=1||[RefSeqProtSlim]|e-value:2e-104|XP_012943084.1|NADH-quinone oxidoreductase subunit B 2 [Aplysia californica]	#N/A
XLOC-001639	0.551299	0.105	0.043	0.000182182	[Uniprot/Swissprot]|e-value:3e-50|sp|Q93212|SOL1_CAEEL|Suppressor of lurcher protein 1 OS=Caenorhabditis elegans OX=6239 GN=sol-1 PE=1 SV=3||[RefSeqProtSlim]|e-value:0,0|CAC9498967.1|Ofus.G022160 [Owenia fusiformis]	#N/A
XLOC-004912	0.686828	0.198	0.119	0.000238274	[Uniprot/Swissprot]|e-value:8e-179|sp|P52899|ODPA_CAEEL|Probable pyruvate dehydrogenase E1 component subunit alpha, mitochondrial OS=Caenorhabditis elegans OX=6239 GN=T05H10.6 PE=3 SV=1||[RefSeqProtSlim]|e-value:0,0|CAC9494421.1|Ofus.G021078 [Owenia fusiformis]	#N/A
XLOC-022305	0.659095	0.254	0.164	0.00026099	[Uniprot/Swissprot]|e-value:1e-60|sp|A4IF63|TRIM2_BOVIN|Tripartite motif-containing protein 2 OS=Bos taurus OX=9913 GN=TRIM2 PE=2 SV=1||[RefSeqProtSlim]|e-value:0,0|XP_021366421.1|tripartite motif-containing protein 2-like isoform X1 [Mizuhopecten yessoensis]	#N/A
XLOC-060763	0.43726	0.558	0.465	0.000312074	[Uniprot/Swissprot]|e-value:3e-07|sp|P18844|7B2_XENLA|Neuroendocrine protein 7B2 (Fragment) OS=Xenopus laevis OX=8355 GN=sgne1 PE=1 SV=1||[RefSeqProtSlim]|e-value:3e-50|QUP52004.1|7B2 [Urechis unicinctus]	7B2
XLOC-028412	0.547874	0.526	0.466	0.000352018	[Uniprot/Swissprot]|e-value:1e-14|sp|Q28ED6|EMRE_XENTR|Essential MCU regulator, mitochondrial OS=Xenopus tropicalis OX=8364 GN=smdt1 PE=3 SV=1||[RefSeqProtSlim]|e-value:2e-14|CAD5115322.1|unnamed protein product [Dimorphilus gyrociliatus]	#N/A
XLOC-017123	0.709609	0.138	0.068	0.000365789	[Uniprot/Swissprot]|e-value:0,001|sp|O95490|AGRL2_HUMAN|Adhesion G protein-coupled receptor L2 OS=Homo sapiens OX=9606 GN=ADGRL2 PE=1 SV=2||[RefSeqProtSlim]|e-value:2e-34|UCK81576.1|Gal-binding and CUB domains containing receptor 5 [Arenicola marina]	#N/A
XLOC-005053	0.700509	0.113	0.05	0.000409886	[Uniprot/Swissprot]|e-value:5e-101|sp|C3YDS7|NNRE_BRAFL|NAD(P)H-hydrate epimerase OS=Branchiostoma floridae OX=7739 GN=BRAFLDRAFT_104103 PE=3 SV=1||[RefSeqProtSlim]|e-value:1e-120|XP_021359840.1|NAD(P)H-hydrate epimerase-like isoform X1 [Mizuhopecten yessoensis]	#N/A
XLOC-003706	0.705164	0.165	0.09	0.000414826	[Uniprot/Swissprot]|e-value:0,0|sp|Q9Z1N9|UN13B_MOUSE|Protein unc-13 homolog B OS=Mus musculus OX=10090 GN=Unc13b PE=1 SV=2||[RefSeqProtSlim]|e-value:0,0|XP_021362650.1|protein unc-13 homolog A-like isoform X13 [Mizuhopecten yessoensis]	#N/A
XLOC-069040	0.502513	0.114	0.05	0.000457922	[Uniprot/Swissprot]|e-value:2e-43|sp|P26697|GSTA3_CHICK|Glutathione S-transferase 3 OS=Gallus gallus OX=9031 PE=1 SV=2||[RefSeqProtSlim]|e-value:8e-92|AEI70672.1|GST-alpha, partial [Perinereis nuntia]	#N/A
XLOC-004656	0.70523	0.154	0.081	0.000492178	[Uniprot/Swissprot]|e-value:1e-09|sp|V6CIV8|DUSL_CAEEL|Dual specificity protein phosphatase lip-1 OS=Caenorhabditis elegans OX=6239 GN=lip-1 PE=1 SV=1||[RefSeqProtSlim]|e-value:2e-31|XP_011427596.1|uncharacterized protein LOC105328430 [Crassostrea gigas]	#N/A
XLOC-039917	0.626836	0.249	0.165	0.000644239	[Uniprot/Swissprot]|e-value:0,0|sp|Q5RDE7|NFS1_PONAB|Cysteine desulfurase, mitochondrial OS=Pongo abelii OX=9601 GN=NFS1 PE=2 SV=1||[RefSeqProtSlim]|e-value:0,0|OWF53511.1|Cysteine desulfurase, mitochondrial [Mizuhopecten yessoensis]	#N/A
XLOC-009680	0.660914	0.198	0.117	0.000718207	[Uniprot/Swissprot]|e-value:4e-25|sp|Q3SYV5|TSN33_BOVIN|Tetraspanin-33 OS=Bos taurus OX=9913 GN=TSPAN33 PE=1 SV=1||[RefSeqProtSlim]|e-value:1e-39|CAC9616081.1|Ofus.G08365 [Owenia fusiformis]	#N/A
XLOC-034208	0.608055	0.224	0.141	0.000789103	[Uniprot/Swissprot]|e-value:0,0|sp|P17972|KCNAW_DROME|Potassium voltage-gated channel protein Shaw OS=Drosophila melanogaster OX=7227 GN=Shaw PE=2 SV=1||[RefSeqProtSlim]|e-value:0,0|CAD5114130.1|DgyrCDS3275 [Dimorphilus gyrociliatus]	#N/A
XLOC-012588	0.812037	0.234	0.156	0.000850705	[Uniprot/Swissprot]|e-value:2e-135|sp|Q6DN90|IQEC1_HUMAN|IQ motif and SEC7 domain-containing protein 1 OS=Homo sapiens OX=9606 GN=IQSEC1 PE=1 SV=1||[RefSeqProtSlim]|e-value:0,0|VDI79396.1|IQ motif and SEC7 domain-containing protein [Mytilus galloprovincialis]	#N/A
XLOC-005718	0.655332	0.118	0.055	0.00090346	[Uniprot/Swissprot]|e-value:3e-175|sp|Q9U2C4|GALT9_CAEEL|Probable N-acetylgalactosaminyltransferase 9 OS=Caenorhabditis elegans OX=6239 GN=gly-9 PE=2 SV=1||[RefSeqProtSlim]|e-value:0,0|XP_034309215.1|probable N-acetylgalactosaminyltransferase 9 isoform X1 [Crassostrea gigas]	#N/A
XLOC-011802	0.701217	0.132	0.065	0.000906656	[Uniprot/Swissprot]|e-value:5e-04|sp|Q57951|Y531_METJA|Universal stress protein MJ0531 OS=Methanocaldococcus jannaschii (strain ATCC 43067 / DSM 2661 / JAL-1 / JCM 10045 / NBRC 100440) OX=243232 GN=MJ0531 PE=3 SV=1||[RefSeqProtSlim]|e-value:4e-39|CAD5115141.1|DgyrCDS4145 [Dimorphilus gyrociliatus]	#N/A
XLOC-046272	0.857132	0.291	0.203	0.000942245	[Uniprot/Swissprot]|e-value:3e-20|sp|P04352|CALM_CHLRE|Calmodulin OS=Chlamydomonas reinhardtii OX=3055 PE=1 SV=2||[RefSeqProtSlim]|e-value:3e-21|OWF37200.1|Calmodulin [Mizuhopecten yessoensis]	#N/A
XLOC-020178	0.645698	0.143	0.074	0.000971655	[Uniprot/Swissprot]|e-value:6e-111|sp|Q6KEQ9|PC11X_PIG|Protocadherin-11 X-linked OS=Sus scrofa OX=9823 GN=PCDH11X PE=2 SV=1||[RefSeqProtSlim]|e-value:0,0|AUG84419.1|Pcd11x [Platynereis dumerilii]	Pcd11x
XLOC-014444	0.593478	0.103	0.044	0.00102078	[Uniprot/Swissprot]|no similarity||[RefSeqProtSlim]|no similarity	#N/A
XLOC-041018	0.719897	0.265	0.187	0.00124173	[Uniprot/Swissprot]|e-value:1e-04|sp|Q21154|MOMA1_CAEEL|MICOS complex subunit MIC27 OS=Caenorhabditis elegans OX=6239 GN=moma-1 PE=2 SV=1||[RefSeqProtSlim]|e-value:2e-17|CAC9571655.1|Ofus.G052948, partial [Owenia fusiformis]	#N/A
XLOC-012824	0.672895	0.15	0.08	0.0013221	[Uniprot/Swissprot]|e-value:4e-38|sp|P08247|SYPH_HUMAN|Synaptophysin OS=Homo sapiens OX=9606 GN=SYP PE=1 SV=3||[RefSeqProtSlim]|e-value:2e-49|CAC9466765.1|Ofus.G011988 [Owenia fusiformis]	#N/A
XLOC-004459	0.435709	0.103	0.044	0.0014201	[Uniprot/Swissprot]|e-value:2e-41|sp|G5EFC3|KCNAG_CAEEL|Potassium voltage-gated channel protein egl-36 OS=Caenorhabditis elegans OX=6239 GN=egl-36 PE=1 SV=1||[RefSeqProtSlim]|e-value:4e-50|CAD5122707.1|DgyrCDS11115 [Dimorphilus gyrociliatus]	#N/A
XLOC-000843	0.583512	0.12	0.058	0.00146015	[Uniprot/Swissprot]|e-value:0,0|sp|P70057|KCNQ1_XENLA|Potassium voltage-gated channel subfamily KQT member 1 OS=Xenopus laevis OX=8355 GN=kcnq1 PE=1 SV=2||[RefSeqProtSlim]|e-value:0,0|CAD5110687.1|DgyrCDS62 [Dimorphilus gyrociliatus]	#N/A
XLOC-066539	0.847982	0.106	0.048	0.00152992	[Uniprot/Swissprot]|e-value:0,0|sp|Q9VQX4|PNCB_DROME|Nicotinate phosphoribosyltransferase OS=Drosophila melanogaster OX=7227 GN=Naprt PE=2 SV=2||[RefSeqProtSlim]|e-value:0,0|VDI12930.1|nicotinate phosphoribosyltransferase [Mytilus galloprovincialis]	#N/A
XLOC-014864	0.602519	0.128	0.064	0.00156861	[RefSeqProtSlim]|e-value:0,040|CAD5120410.1|DgyrCDS8976 [Dimorphilus gyrociliatus]||[Uniprot/Swissprot]|no similarity	#N/A
XLOC-051057	0.65993	0.151	0.081	0.00159418	[Uniprot/Swissprot]|e-value:5e-67|sp|Q8STF0|CALM_STRIE|Calmodulin OS=Strongylocentrotus intermedius OX=7667 PE=2 SV=3||[RefSeqProtSlim]|e-value:6e-66|XP_035669437.1|calmodulin-alpha isoform X6 [Branchiostoma floridae]	#N/A
XLOC-012555	0.637562	0.197	0.121	0.00165801	[Uniprot/Swissprot]|e-value:0,0|sp|Q8CIZ7|DLDH_CRIGR|Dihydrolipoyl dehydrogenase, mitochondrial OS=Cricetulus griseus OX=10029 GN=DLD PE=2 SV=1||[RefSeqProtSlim]|e-value:0,0|OWF42011.1|Dihydrolipoyl dehydrogenase, mitochondrial [Mizuhopecten yessoensis]	#N/A
XLOC-004036	0.94111	0.127	0.063	0.00172219	[Uniprot/Swissprot]|e-value:2e-88|sp|O93430|GLRA1_DANRE|Glycine receptor subunit alphaZ1 OS=Danio rerio OX=7955 GN=glra1 PE=1 SV=1||[RefSeqProtSlim]|e-value:2e-101|CAC9517785.1|Ofus.G03404 [Owenia fusiformis]	#N/A
XLOC-026079	0.52923	0.149	0.079	0.00193262	[Uniprot/Swissprot]|e-value:2e-41|sp|O73888|HPGDS_CHICK|Hematopoietic prostaglandin D synthase OS=Gallus gallus OX=9031 GN=HPGDS PE=1 SV=3||[RefSeqProtSlim]|e-value:5e-53|XP_019635268.1|PREDICTED: LOW QUALITY PROTEIN: S-crystallin SL11-like [Branchiostoma belcheri]	#N/A
XLOC-050918	0.760315	0.141	0.074	0.00235881	[Uniprot/Swissprot]|e-value:2e-77|sp|Q2KI69|KCIP4_BOVIN|Kv channel-interacting protein 4 OS=Bos taurus OX=9913 GN=KCNIP4 PE=2 SV=1||[RefSeqProtSlim]|e-value:2e-104|XP_025093482.1|Kv channel-interacting protein 4-like isoform X8 [Pomacea canaliculata]	#N/A
XLOC-014652	0.950612	0.202	0.127	0.00245394	[Uniprot/Swissprot]|e-value:0,0|sp|Q8NEV4|MYO3A_HUMAN|Myosin-IIIa OS=Homo sapiens OX=9606 GN=MYO3A PE=1 SV=2||[RefSeqProtSlim]|e-value:0,0|QWX94529.1|myosin-III, partial [Platynereis dumerilii]	myosin III
XLOC-060462	0.666302	0.279	0.193	0.00281411	[Uniprot/Swissprot]|e-value:0,0|sp|S4R2P9|NAC3_MOUSE|Sodium/calcium exchanger 3 OS=Mus musculus OX=10090 GN=Slc8a3 PE=1 SV=1||[RefSeqProtSlim]|e-value:0,0|CAD5123215.1|DgyrCDS11576 [Dimorphilus gyrociliatus]	#N/A
XLOC-000236	0.629224	0.181	0.11	0.00284548	[Uniprot/Swissprot]|e-value:8e-23|sp|Q8Q0U0|Y045_METMA|Putative ankyrin repeat protein MM_0045 OS=Methanosarcina mazei (strain ATCC BAA-159 / DSM 3647 / Goe1 / Go1 / JCM 11833 / OCM 88) OX=192952 GN=MM_0045 PE=4 SV=1||[RefSeqProtSlim]|e-value:0,0|CAC9544793.1|Ofus.G034520 [Owenia fusiformis]	#N/A
XLOC-027782	0.552637	0.181	0.109	0.00307403	[Uniprot/Swissprot]|e-value:8e-63|sp|Q9BW83|IFT27_HUMAN|Intraflagellar transport protein 27 homolog OS=Homo sapiens OX=9606 GN=IFT27 PE=1 SV=1||[RefSeqProtSlim]|e-value:7e-92|VDI27157.1|intraflagellar transport protein 27 [Mytilus galloprovincialis]	#N/A
XLOC-003489	0.719982	0.134	0.072	0.00341951	[RefSeqProtSlim]|e-value:2e-95|PVD39249.1|hypothetical protein C0Q70_01877 [Pomacea canaliculata]||[Uniprot/Swissprot]|no similarity	#N/A
XLOC-059914	0.57914	0.231	0.155	0.00378095	[Uniprot/Swissprot]|e-value:0,0|sp|P11966|ODPB_BOVIN|Pyruvate dehydrogenase E1 component subunit beta, mitochondrial OS=Bos taurus OX=9913 GN=PDHB PE=1 SV=2||[RefSeqProtSlim]|e-value:0,0|CAC9484236.1|Ofus.G014378 [Owenia fusiformis]	#N/A
XLOC-059088	0.554504	0.14	0.075	0.00385542	[Uniprot/Swissprot]|e-value:0,0|sp|A5A6H9|ODBA_PANTR|2-oxoisovalerate dehydrogenase subunit alpha, mitochondrial OS=Pan troglodytes OX=9598 GN=BCKDHA PE=2 SV=1||[RefSeqProtSlim]|e-value:0,0|CAC9627976.1|Ofus.G09401 [Owenia fusiformis]	#N/A
XLOC-004595	0.815016	0.237	0.164	0.00409173	[Uniprot/Swissprot]|no similarity||[RefSeqProtSlim]|no similarity	#N/A
XLOC-038069	0.60124	0.216	0.141	0.00426169	[Uniprot/Swissprot]|e-value:8e-08|sp|P0DKM0|COA3_DROME|Cytochrome c oxidase assembly factor 3, mitochondrial OS=Drosophila melanogaster OX=7227 GN=Ccdc56 PE=3 SV=1||[RefSeqProtSlim]|e-value:1e-11|CAD5122813.1|unnamed protein product [Dimorphilus gyrociliatus]	#N/A
XLOC-019124	0.61593	0.193	0.119	0.00463528	[Uniprot/Swissprot]|e-value:5e-23|sp|Q9D415|DLGP1_MOUSE|Disks large-associated protein 1 OS=Mus musculus OX=10090 GN=Dlgap1 PE=1 SV=3||[RefSeqProtSlim]|e-value:5e-31|CAC9569605.1|Ofus.G052628 [Owenia fusiformis]	#N/A
XLOC-043536	0.570878	0.581	0.549	0.00523993	[Uniprot/Swissprot]|e-value:2e-34|sp|Q06055|AT5G2_HUMAN|ATP synthase F(0) complex subunit C2, mitochondrial OS=Homo sapiens OX=9606 GN=ATP5MC2 PE=1 SV=1||[RefSeqProtSlim]|e-value:7e-48|AOR07048.1|mitochondrial ATP synthase subunit 9 precursor [Mesenchytraeus cf. gelidus SL-2017]	#N/A
XLOC-044450	0.563012	0.34	0.258	0.0054794	[Uniprot/Swissprot]|e-value:5e-103|sp|Q5F425|LIN7C_CHICK|Protein lin-7 homolog C OS=Gallus gallus OX=9031 GN=LIN7C PE=1 SV=1||[RefSeqProtSlim]|e-value:2e-125|AUG84433.1|Lin7 [Platynereis dumerilii]	lin7
XLOC-005165	0.46194	0.124	0.063	0.00628936	[Uniprot/Swissprot]|e-value:0,012|sp|Q5BEN5|STU1_EMENI|Protein stu1 OS=Emericella nidulans (strain FGSC A4 / ATCC 38163 / CBS 112.46 / NRRL 194 / M139) OX=227321 GN=stu1 PE=3 SV=2||[RefSeqProtSlim]|e-value:2e-13|XP_021346199.1|serine/arginine repetitive matrix protein 5-like [Mizuhopecten yessoensis]	#N/A
XLOC-064608	0.464775	0.176	0.102	0.0065854	[Uniprot/Swissprot]|e-value:1e-27|sp|Q5F3S2|PKHB2_CHICK|Pleckstrin homology domain-containing family B member 2 OS=Gallus gallus OX=9031 GN=PLEKHB2 PE=2 SV=1||[RefSeqProtSlim]|e-value:1e-45|XP_034328465.1|pleckstrin homology domain-containing family B member 2-like [Crassostrea gigas]	#N/A
XLOC-014874	0.610073	0.166	0.098	0.00717762	[Uniprot/Swissprot]|e-value:0,008|sp|Q80W49|CRBG3_MOUSE|Beta/gamma crystallin domain-containing protein 3 OS=Mus musculus OX=10090 GN=Crybg3 PE=1 SV=2||[RefSeqProtSlim]|e-value:5e-113|UCK81498.1|ricin lectin domain-containing protein 7 [Arenicola marina]	#N/A
XLOC-001995	0.654467	0.115	0.058	0.00855763	[Uniprot/Swissprot]|e-value:8e-112|sp|A1L1W9|MOT10_DANRE|Monocarboxylate transporter 10 OS=Danio rerio OX=7955 GN=slc16a10 PE=2 SV=1||[RefSeqProtSlim]|e-value:3e-152|CAC9497807.1|Ofus.G021906 [Owenia fusiformis]	#N/A
XLOC-014857	0.544159	0.49	0.45	0.00991957	[Uniprot/Swissprot]|e-value:5e-10|sp|Q0MQD0|NDUB3_PONPY|NADH dehydrogenase [ubiquinone] 1 beta subcomplex subunit 3 OS=Pongo pygmaeus OX=9600 GN=NDUFB3 PE=3 SV=3||[RefSeqProtSlim]|e-value:7e-34|CAD5123580.1|DgyrCDS11914 [Dimorphilus gyrociliatus]	#N/A
XLOC-001836	0.323947	0.254	0.165	0.0102718	[RefSeqProtSlim]|e-value:0,071|XP_019631649.1|PREDICTED: prostate stem cell antigen-like [Branchiostoma belcheri]||[Uniprot/Swissprot]|no similarity	#N/A
XLOC-038275	0.402975	0.1	0.045	0.0106158	[Uniprot/Swissprot]|e-value:0,001|sp|A0A2R8QPS5|RIC1_DANRE|Guanine nucleotide exchange factor subunit RIC1 OS=Danio rerio OX=7955 GN=ric1 PE=3 SV=1||[RefSeqProtSlim]|e-value:2e-39|XP_005105062.1|uncharacterized protein LOC101856910 [Aplysia californica]	#N/A
XLOC-059207	0.827196	0.155	0.09	0.0117054	[Uniprot/Swissprot]|no similarity||[RefSeqProtSlim]|no similarity	#N/A
XLOC-028252	0.651751	0.29	0.203	0.0127701	[Uniprot/Swissprot]|e-value:5e-37|sp|O73888|HPGDS_CHICK|Hematopoietic prostaglandin D synthase OS=Gallus gallus OX=9031 GN=HPGDS PE=1 SV=3||[RefSeqProtSlim]|e-value:2e-40|XP_034308304.1|glutathione S-transferase 1-like isoform X1 [Crassostrea gigas]	#N/A
XLOC-015651	0.690916	0.306	0.232	0.0128606	[Uniprot/Swissprot]|e-value:4e-61|sp|Q96L42|KCNH8_HUMAN|Potassium voltage-gated channel subfamily H member 8 OS=Homo sapiens OX=9606 GN=KCNH8 PE=2 SV=2||[RefSeqProtSlim]|e-value:2e-65|XP_035661277.1|potassium voltage-gated channel subfamily H member 8-like isoform X2 [Branchiostoma floridae]	#N/A
XLOC-009376	0.429117	0.191	0.115	0.0139754	[Uniprot/Swissprot]|e-value:1e-08|sp|Q11098|TSP17_CAEEL|Tetraspanin-17 OS=Caenorhabditis elegans OX=6239 GN=tsp-17 PE=1 SV=4||[RefSeqProtSlim]|e-value:2e-25|CAC9616081.1|Ofus.G08365 [Owenia fusiformis]	#N/A
XLOC-059250	0.286025	0.457	0.368	0.0186615	[Uniprot/Swissprot]|e-value:1e-10|sp|P31226|SAX_LITCT|Saxiphilin OS=Lithobates catesbeianus OX=8400 PE=1 SV=3||[RefSeqProtSlim]|e-value:9e-14|CAC9586719.1|Ofus.G061520 [Owenia fusiformis]	#N/A
XLOC-044430	0.467002	0.168	0.1	0.0189582	[Uniprot/Swissprot]|e-value:2e-31|sp|Q923X4|GLRX2_MOUSE|Glutaredoxin-2, mitochondrial OS=Mus musculus OX=10090 GN=Glrx2 PE=1 SV=1||[RefSeqProtSlim]|e-value:3e-36|CAC9665229.1|Ofus.G132264 [Owenia fusiformis]	#N/A
XLOC-026461	0.639987	0.319	0.249	0.0192722	[Uniprot/Swissprot]|e-value:0,002|sp|E1C8P7|DSCL1_CHICK|Down syndrome cell adhesion molecule-like protein 1 homolog OS=Gallus gallus OX=9031 GN=DSCAML1 PE=1 SV=2||[RefSeqProtSlim]|e-value:3e-24|CAC9673233.1|Ofus.G221255 [Owenia fusiformis]	#N/A
XLOC-067103	0.504319	0.361	0.29	0.0207781	[Uniprot/Swissprot]|e-value:1e-13|sp|A8XZB0|ATIF2_CAEBR|ATPase inhibitor mai-2, mitochondrial OS=Caenorhabditis briggsae OX=6238 GN=mai-2 PE=3 SV=1||[RefSeqProtSlim]|e-value:4e-16|XP_025090869.1|ATPase inhibitor mai-2, mitochondrial-like isoform X1 [Pomacea canaliculata]	#N/A
XLOC-005739	0.879513	0.115	0.058	0.0210755	[Uniprot/Swissprot]|e-value:6e-46|sp|Q74FW6|TSAL_GEOSL|L-threonine ammonia-lyase OS=Geobacter sulfurreducens (strain ATCC 51573 / DSM 12127 / PCA) OX=243231 GN=tdcB PE=1 SV=1||[RefSeqProtSlim]|e-value:0,0|XP_019632543.1|PREDICTED: uncharacterized protein LOC109476108 isoform X2 [Branchiostoma belcheri]	#N/A
XLOC-028253	0.525436	0.206	0.132	0.0212557	[Uniprot/Swissprot]|e-value:3e-36|sp|Q09596|GST5_CAEEL|Probable glutathione S-transferase 5 OS=Caenorhabditis elegans OX=6239 GN=gst-5 PE=1 SV=1||[RefSeqProtSlim]|e-value:5e-38|VDI77236.1|prostaglandin-H2 D-isomerase / glutathione transferase [Mytilus galloprovincialis]	#N/A
XLOC-045709	0.705931	0.298	0.223	0.021698	[Uniprot/Swissprot]|e-value:4e-90|sp|Q6DBY2|NAA50_DANRE|N-alpha-acetyltransferase 50 OS=Danio rerio OX=7955 GN=naa50 PE=1 SV=1||[RefSeqProtSlim]|e-value:1e-100|PVD27639.1|hypothetical protein C0Q70_12806 [Pomacea canaliculata]	#N/A
gene-ND1	0.26857	0.92	0.924	0.0258716	#N/A	#N/A
XLOC-056499	0.775886	0.212	0.143	0.029116	[Uniprot/Swissprot]|e-value:0,0|sp|P21575|DYN1_RAT|Dynamin-1 OS=Rattus norvegicus OX=10116 GN=Dnm1 PE=1 SV=2||[RefSeqProtSlim]|e-value:0,0|CAD5122910.1|DgyrCDS11310 [Dimorphilus gyrociliatus]	#N/A
XLOC-002596	0.857151	0.333	0.251	0.0329321	[Uniprot/Swissprot]|e-value:8e-121|sp|Q28HM1|TFB1M_XENTR|Dimethyladenosine transferase 1, mitochondrial OS=Xenopus tropicalis OX=8364 GN=tfb1m PE=2 SV=1||[RefSeqProtSlim]|e-value:6e-123|XP_025109624.1|dimethyladenosine transferase 1, mitochondrial-like [Pomacea canaliculata]	#N/A
XLOC-046643	0.598338	0.302	0.234	0.0336654	[Uniprot/Swissprot]|e-value:2e-34|sp|P70097|C560_CRIGR|Succinate dehydrogenase cytochrome b560 subunit, mitochondrial OS=Cricetulus griseus OX=10029 GN=SDHC PE=2 SV=1||[RefSeqProtSlim]|e-value:9e-41|CAD5124983.1|DgyrCDS13226 [Dimorphilus gyrociliatus]	#N/A
XLOC-012065	0.431432	0.317	0.238	0.0343852	[Uniprot/Swissprot]|e-value:2e-72|sp|Q99595|TI17A_HUMAN|Mitochondrial import inner membrane translocase subunit Tim17-A OS=Homo sapiens OX=9606 GN=TIMM17A PE=1 SV=1||[RefSeqProtSlim]|e-value:6e-89|CAC9485776.1|Ofus.G014966 [Owenia fusiformis]	#N/A
XLOC-005303	0.537006	0.1	0.049	0.0404518	[Uniprot/Swissprot]|e-value:3e-93|sp|Q8N490|PNKD_HUMAN|Probable hydrolase PNKD OS=Homo sapiens OX=9606 GN=PNKD PE=1 SV=2||[RefSeqProtSlim]|e-value:1e-118|CAC9665958.1|Ofus.G14961 [Owenia fusiformis]	#N/A
XLOC-025525	0.561764	0.211	0.138	0.0408213	[Uniprot/Swissprot]|e-value:1e-30|sp|Q61827|MAFK_MOUSE|Transcription factor MafK OS=Mus musculus OX=10090 GN=Mafk PE=1 SV=1||[RefSeqProtSlim]|e-value:6e-31|XP_023813308.1|transcription factor MafG isoform X2 [Oryzias latipes]	#N/A
XLOC-024142	0.485569	0.11	0.057	0.0414326	[Uniprot/Swissprot]|e-value:1e-176|sp|Q99MN9|PCCB_MOUSE|Propionyl-CoA carboxylase beta chain, mitochondrial OS=Mus musculus OX=10090 GN=Pccb PE=1 SV=2||[RefSeqProtSlim]|e-value:0,0|OWF40073.1|Propionyl-CoA carboxylase beta chain, mitochondrial [Mizuhopecten yessoensis]	#N/A
XLOC-051723	0.552771	0.145	0.084	0.0452368	[Uniprot/Swissprot]|no similarity||[RefSeqProtSlim]|no similarity	#N/A
Eye support cells
Gene	avg_log2FC	% eye support cells	% rest	p_val_adj	BLAST annotation	Gene name in Platynereis
XLOC-027522	3.67937	0.945	0.266	1.63959e-153	[Uniprot/Swissprot]|e-value:7e-106|sp|Q6A1G3|FUT10_XENTR|Alpha-(1,3)-fucosyltransferase 10 OS=Xenopus tropicalis OX=8364 GN=fut10 PE=2 SV=1||[RefSeqProtSlim]|e-value:7e-151|CAC9668382.1|Ofus.G16815 [Owenia fusiformis]	#N/A
XLOC-000120	2.31359	0.934	0.242	3.04273e-131	[Uniprot/Swissprot]|e-value:0,0|sp|Q9VJJ7|TRPG_DROME|Transient receptor potential-gamma protein OS=Drosophila melanogaster OX=7227 GN=Trpgamma PE=1 SV=2||[RefSeqProtSlim]|e-value:0,0|CAD5119988.1|DgyrCDS8573 [Dimorphilus gyrociliatus]	#N/A
XLOC-055392	2.64995	0.486	0.059	2.81006e-102	[Uniprot/Swissprot]|e-value:6e-05|sp|Q14651|PLSI_HUMAN|Plastin-1 OS=Homo sapiens OX=9606 GN=PLS1 PE=1 SV=2||[RefSeqProtSlim]|e-value:1e-06|VDI52465.1|FK506-binding protein 14 [Mytilus galloprovincialis]	#N/A
XLOC-060487	2.25167	0.817	0.257	2.14014e-100	[RefSeqProtSlim]|e-value:2e-05|CAC9668341.1|Ofus.G16706 [Owenia fusiformis]||[Uniprot/Swissprot]|no similarity	#N/A
XLOC-063436	3.2671	0.603	0.116	4.80444e-98	[RefSeqProtSlim]|e-value:7e-15|CAD5112947.1|DgyrCDS2154 [Dimorphilus gyrociliatus]||[Uniprot/Swissprot]|no similarity	#N/A
XLOC-028250	2.13622	0.893	0.487	1.22623e-84	[Uniprot/Swissprot]|e-value:1e-39|sp|O73888|HPGDS_CHICK|Hematopoietic prostaglandin D synthase OS=Gallus gallus OX=9031 GN=HPGDS PE=1 SV=3||[RefSeqProtSlim]|e-value:5e-47|XP_019637401.1|PREDICTED: hematopoietic prostaglandin D synthase-like [Branchiostoma belcheri]	#N/A
XLOC-024710	2.7511	0.221	0.008	6.00288e-72	[Uniprot/Swissprot]|e-value:3e-38|sp|A7MCS3|CP089_DANRE|UPF0764 protein C16orf89 homolog OS=Danio rerio OX=7955 PE=2 SV=2||[RefSeqProtSlim]|e-value:7e-81|CAC9668134.1|Ofus.G16248, partial [Owenia fusiformis]	#N/A
XLOC-0019901	1.61043	0.7	0.2	4.01715e-70	#N/A	#N/A
XLOC-004085	2.02988	0.379	0.053	2.62959e-68	[Uniprot/Swissprot]|e-value:1e-93|sp|Q0EEE2|PTHD3_MOUSE|Patched domain-containing protein 3 OS=Mus musculus OX=10090 GN=Ptchd3 PE=1 SV=1||[RefSeqProtSlim]|e-value:1e-141|OWF41667.1|Patched domain-containing protein 3 [Mizuhopecten yessoensis]	#N/A
XLOC-050560	1.79202	0.507	0.122	5.55085e-59	[Uniprot/Swissprot]|e-value:4e-131|sp|Q8MPM1|GELS2_LUMTE|Gelsolin-like protein 2 OS=Lumbricus terrestris OX=6398 GN=gelsolin PE=1 SV=1||[RefSeqProtSlim]|e-value:4e-134|ATE46283.1|actin-modulating protein EWAM-P4 [Lumbricus terrestris]	#N/A
XLOC-001122	1.70451	0.328	0.044	1.1182e-58	[Uniprot/Swissprot]|e-value:1e-27|sp|Q9NP73|ALG13_HUMAN|Putative bifunctional UDP-N-acetylglucosamine transferase and deubiquitinase ALG13 OS=Homo sapiens OX=9606 GN=ALG13 PE=1 SV=2||[RefSeqProtSlim]|e-value:2e-32|XP_019625279.1|PREDICTED: LOW QUALITY PROTEIN: putative bifunctional UDP-N-acetylglucosamine transferase and deubiquitinase ALG13 [Branchiostoma belcheri]	#N/A
XLOC-045035	2.01637	0.531	0.152	5.334e-54	[Uniprot/Swissprot]|e-value:2e-43|sp|O09131|GSTO1_MOUSE|Glutathione S-transferase omega-1 OS=Mus musculus OX=10090 GN=Gsto1 PE=1 SV=2||[RefSeqProtSlim]|e-value:1e-54|CAD5118862.1|DgyrCDS7537 [Dimorphilus gyrociliatus]	#N/A
XLOC-050442	2.36769	0.428	0.1	5.92245e-52	[Uniprot/Swissprot]|e-value:2e-37|sp|Q8WWF8|CAPSL_HUMAN|Calcyphosin-like protein OS=Homo sapiens OX=9606 GN=CAPSL PE=2 SV=4||[RefSeqProtSlim]|e-value:3e-56|CAC9658645.1|Ofus.G102711 [Owenia fusiformis]	#N/A
XLOC-010112	0.953034	0.997	0.972	1.59054e-51	[Uniprot/Swissprot]|e-value:3e-89|sp|P42577|FRIS_LYMST|Soma ferritin OS=Lymnaea stagnalis OX=6523 PE=2 SV=2||[RefSeqProtSlim]|e-value:2e-122|QBA88396.1|Ferritin [Platynereis dumerilii]	#N/A
XLOC-067726	2.2611	0.4	0.083	4.53906e-51	[RefSeqProtSlim]|e-value:2e-04|XP_034318619.1|uncharacterized protein LOC105343207 [Crassostrea gigas]||[Uniprot/Swissprot]|no similarity	#N/A
XLOC-012868	2.12172	0.631	0.242	7.70455e-49	[Uniprot/Swissprot]|e-value:3e-30|sp|P85831|PROH4_APIME|Prohormone-4 OS=Apis mellifera OX=7460 PE=1 SV=1||[RefSeqProtSlim]|e-value:2e-54|CAC9666920.1|Ofus.G15306 [Owenia fusiformis]	#N/A
XLOC-056591	1.78099	0.334	0.06	7.91118e-47	[RefSeqProtSlim]|e-value:2e-19|XP_021376175.1|uncharacterized protein LOC110464976 isoform X2 [Mizuhopecten yessoensis]||[Uniprot/Swissprot]|no similarity	#N/A
XLOC-064651	1.69911	0.452	0.126	1.42047e-42	[Uniprot/Swissprot]|e-value:2e-48|sp|P78417|GSTO1_HUMAN|Glutathione S-transferase omega-1 OS=Homo sapiens OX=9606 GN=GSTO1 PE=1 SV=2||[RefSeqProtSlim]|e-value:5e-61|OWF35357.1|Glutathione S-transferase omega-1 [Mizuhopecten yessoensis]	#N/A
XLOC-0396431	0.639425	0.755	0.284	3.05001e-42	#N/A	#N/A
XLOC-0150421	1.59204	0.648	0.269	1.02124e-41	#N/A	#N/A
XLOC-0643941	1.51198	0.483	0.141	3.59759e-41	#N/A	#N/A
XLOC-0018361	1.64629	0.514	0.164	4.5494e-41	#N/A	#N/A
XLOC-054895	1.38434	0.172	0.014	2.95555e-40	[Uniprot/Swissprot]|e-value:6e-116|sp|Q90421|LHX3_DANRE|LIM/homeobox protein Lhx3 OS=Danio rerio OX=7955 GN=lhx3 PE=2 SV=1||[RefSeqProtSlim]|e-value:1e-163|OWF54635.1|LIM/homeobox protein Lhx3 [Mizuhopecten yessoensis]	#N/A
XLOC-037530	1.59881	0.286	0.052	4.57658e-40	[Uniprot/Swissprot]|no similarity||[RefSeqProtSlim]|no similarity	#N/A
XLOC-0020721	1.59235	0.545	0.193	6.3236e-39	#N/A	#N/A
XLOC-033029	1.51101	0.241	0.035	9.84705e-39	[Uniprot/Swissprot]|e-value:2e-41|sp|Q9Y272|RASD1_HUMAN|Dexamethasone-induced Ras-related protein 1 OS=Homo sapiens OX=9606 GN=RASD1 PE=1 SV=1||[RefSeqProtSlim]|e-value:2e-64|XP_005092549.1|ras-related protein Rap-1 [Aplysia californica]	#N/A
XLOC-001880	1.79432	0.234	0.033	9.27264e-38	[Uniprot/Swissprot]|e-value:6e-49|sp|P08426|TRY3_RAT|Cationic trypsin-3 OS=Rattus norvegicus OX=10116 GN=Try3 PE=2 SV=1||[RefSeqProtSlim]|e-value:6e-116|CAC9511352.1|Ofus.G024421 [Owenia fusiformis]	#N/A
XLOC-050512	1.17622	0.155	0.012	7.91928e-37	[Uniprot/Swissprot]|e-value:0,0|sp|A3KMI0|DHX29_XENLA|ATP-dependent RNA helicase dhx29 OS=Xenopus laevis OX=8355 GN=dhx29 PE=2 SV=1||[RefSeqProtSlim]|e-value:0,0|XP_021349483.1|ATP-dependent RNA helicase DHX29-like [Mizuhopecten yessoensis]	#N/A
XLOC-055077	1.46381	0.493	0.174	4.34551e-35	[Uniprot/Swissprot]|e-value:0,001|sp|Q8K4V4|SNX27_RAT|Sorting nexin-27 OS=Rattus norvegicus OX=10116 GN=Snx27 PE=1 SV=2||[RefSeqProtSlim]|e-value:4e-22|CAC9674786.1|Ofus.G26370 [Owenia fusiformis]	#N/A
XLOC-064065	1.13494	0.662	0.313	6.74892e-35	[Uniprot/Swissprot]|e-value:1e-55|sp|Q502K9|SELT2_DANRE|Selenoprotein T2 OS=Danio rerio OX=7955 GN=selenot2 PE=2 SV=3||[RefSeqProtSlim]|e-value:1e-83|XP_021371752.1|LOW QUALITY PROTEIN: selenoprotein T1b-like [Mizuhopecten yessoensis]	#N/A
XLOC-0101011	1.27048	0.386	0.103	5.8513e-34	#N/A	#N/A
XLOC-017759	1.29762	0.214	0.031	6.89378e-34	[Uniprot/Swissprot]|no similarity||[RefSeqProtSlim]|no similarity	#N/A
XLOC-0239311	1.48935	0.379	0.102	1.06599e-33	#N/A	#N/A
XLOC-0014651	0.866136	0.934	0.653	1.43057e-33	#N/A	#N/A
XLOC-003988	1.9416	0.148	0.012	1.72399e-33	[Uniprot/Swissprot]|e-value:2e-138|sp|Q9WV18|GABR1_MOUSE|Gamma-aminobutyric acid type B receptor subunit 1 OS=Mus musculus OX=10090 GN=Gabbr1 PE=1 SV=1||[RefSeqProtSlim]|e-value:0,0|CAC9586749.1|Ofus.G061524 [Owenia fusiformis]	#N/A
XLOC-054343	1.43001	0.255	0.048	6.59377e-33	[RefSeqProtSlim]|e-value:0,080|CAD5112944.1|DgyrCDS2151 [Dimorphilus gyrociliatus]||[Uniprot/Swissprot]|no similarity	#N/A
XLOC-012039	1.37864	0.19	0.025	8.11593e-32	[Uniprot/Swissprot]|no similarity||[RefSeqProtSlim]|no similarity	#N/A
XLOC-001232	1.34096	0.238	0.042	8.15209e-32	[Uniprot/Swissprot]|e-value:4e-11|sp|P9WKB9|Y1760_MYCTU|Putative diacyglycerol O-acyltransferase Rv1760 OS=Mycobacterium tuberculosis (strain ATCC 25618 / H37Rv) OX=83332 GN=Rv1760 PE=1 SV=1||[RefSeqProtSlim]|e-value:0,0|CAC9499857.1|Ofus.G022290 [Owenia fusiformis]	#N/A
XLOC-015193	2.02472	0.234	0.043	8.08046e-31	[Uniprot/Swissprot]|e-value:1e-48|sp|Q8MR37|KLFL_DROME|Krueppel-like factor luna OS=Drosophila melanogaster OX=7227 GN=luna PE=2 SV=1||[RefSeqProtSlim]|e-value:1e-53|CAD5120067.1|DgyrCDS8649 [Dimorphilus gyrociliatus]	#N/A
XLOC-0588991	1.16063	0.414	0.123	2.59867e-30	#N/A	#N/A
XLOC-000937	1.19103	0.238	0.045	7.90073e-30	[Uniprot/Swissprot]|e-value:4e-26|sp|Q7PWV1|AQP_ANOGA|Aquaporin AQPAn.G OS=Anopheles gambiae OX=7165 GN=AGAP008842 PE=3 SV=4||[RefSeqProtSlim]|e-value:2e-172|XP_023814791.1|uncharacterized protein LOC111947977 [Oryzias latipes]	#N/A
XLOC-0282521	1.4828	0.517	0.206	2.41905e-29	#N/A	#N/A
XLOC-037591	1.25005	0.459	0.165	5.64457e-29	[Uniprot/Swissprot]|e-value:1e-28|sp|Q24799|MYPH_ECHGR|Myophilin OS=Echinococcus granulosus OX=6210 PE=2 SV=1||[RefSeqProtSlim]|e-value:3e-56|VDI10565.1|transgelin [Mytilus galloprovincialis]	#N/A
XLOC-055853	1.18217	0.614	0.288	5.83066e-29	[Uniprot/Swissprot]|no similarity||[RefSeqProtSlim]|no similarity	#N/A
XLOC-012938	1.42639	0.359	0.104	7.67963e-29	[Uniprot/Swissprot]|e-value:5e-38|sp|Q9H165|BC11A_HUMAN|B-cell lymphoma/leukemia 11A OS=Homo sapiens OX=9606 GN=BCL11A PE=1 SV=2||[RefSeqProtSlim]|e-value:7e-84|XP_019617532.1|PREDICTED: B-cell lymphoma/leukemia 11A-like [Branchiostoma belcheri]	#N/A
XLOC-004015	1.77742	0.479	0.189	1.26666e-28	[Uniprot/Swissprot]|e-value:3e-13|sp|O08997|ATOX1_MOUSE|Copper transport protein ATOX1 OS=Mus musculus OX=10090 GN=Atox1 PE=1 SV=1||[RefSeqProtSlim]|e-value:1e-17|CAD5114722.1|DgyrCDS3765 [Dimorphilus gyrociliatus]	#N/A
XLOC-054590	1.22442	0.524	0.22	1.79213e-27	[Uniprot/Swissprot]|no similarity||[RefSeqProtSlim]|no similarity	#N/A
XLOC-0046841	0.776092	0.734	0.351	1.83689e-27	#N/A	#N/A
XLOC-020369	1.13932	0.141	0.015	2.10304e-27	[Uniprot/Swissprot]|e-value:2e-11|sp|P08483|ACM3_RAT|Muscarinic acetylcholine receptor M3 OS=Rattus norvegicus OX=10116 GN=Chrm3 PE=1 SV=1||[RefSeqProtSlim]|e-value:3e-13|OWF49075.1|5-hydroxytryptamine receptor 2A [Mizuhopecten yessoensis]	#N/A
XLOC-013396	1.21619	0.221	0.041	3.52626e-27	[Uniprot/Swissprot]|e-value:5e-41|sp|Q5RCL7|EST3_PONAB|Carboxylesterase 3 OS=Pongo abelii OX=9601 GN=CES3 PE=2 SV=2||[RefSeqProtSlim]|e-value:4e-46|CAC9664798.1|Ofus.G131324 [Owenia fusiformis]	#N/A
XLOC-025883	1.23952	0.138	0.014	1.04306e-26	[Uniprot/Swissprot]|e-value:2e-17|sp|Q6R5A3|TRPV1_CAVPO|Transient receptor potential cation channel subfamily V member 1 OS=Cavia porcellus OX=10141 GN=Trpv1 PE=2 SV=1||[RefSeqProtSlim]|e-value:1e-18|XP_040506406.1|transient receptor potential cation channel subfamily V member 2 isoform X3 [Gallus gallus]	#N/A
XLOC-059884	1.24502	0.217	0.042	3.61219e-26	[Uniprot/Swissprot]|e-value:4e-20|sp|P09481|ACHA3_CHICK|Neuronal acetylcholine receptor subunit alpha-3 OS=Gallus gallus OX=9031 GN=CHRNA3 PE=1 SV=2||[RefSeqProtSlim]|e-value:4e-27|OWF37423.1|Acetylcholine receptor subunit alpha-L1 [Mizuhopecten yessoensis]	#N/A
XLOC-064184	1.56771	0.11	0.008	4.56166e-26	[Uniprot/Swissprot]|e-value:6e-04|sp|P22105|TENX_HUMAN|Tenascin-X OS=Homo sapiens OX=9606 GN=TNXB PE=1 SV=5||[RefSeqProtSlim]|e-value:3e-27|CAD5116494.1|DgyrCDS5373 [Dimorphilus gyrociliatus]	#N/A
XLOC-050253	1.93953	0.259	0.061	6.30045e-26	[Uniprot/Swissprot]|e-value:8e-38|sp|P53183|YGD9_YEAST|Putative uncharacterized oxidoreductase YGL039W OS=Saccharomyces cerevisiae (strain ATCC 204508 / S288c) OX=559292 GN=YGL039W PE=1 SV=1||[RefSeqProtSlim]|e-value:1e-110|XP_025080250.1|tetraketide alpha-pyrone reductase 1-like isoform X1 [Pomacea canaliculata]	#N/A
XLOC-0282531	1.30251	0.397	0.134	2.83708e-25	#N/A	#N/A
XLOC-027733	1.04952	0.366	0.114	3.62545e-25	[Uniprot/Swissprot]|e-value:3e-07|sp|Q557J6|DBNL_DICDI|Drebrin-like protein OS=Dictyostelium discoideum OX=44689 GN=abpE-1 PE=2 SV=1||[RefSeqProtSlim]|e-value:9e-82|CAD5121017.1|DgyrCDS9560 [Dimorphilus gyrociliatus]	#N/A
XLOC-068038	1.89452	0.183	0.03	5.63433e-25	[Uniprot/Swissprot]|no similarity||[RefSeqProtSlim]|no similarity	#N/A
XLOC-040955	1.63809	0.217	0.045	7.6712e-25	[Uniprot/Swissprot]|e-value:0,0|sp|Q8AYS8|KCMA1_CHICK|Calcium-activated potassium channel subunit alpha-1 OS=Gallus gallus OX=9031 GN=KCNMA1 PE=1 SV=2||[RefSeqProtSlim]|e-value:0,0|CAD5125528.1|DgyrCDS13734 [Dimorphilus gyrociliatus]	#N/A
XLOC-041393	1.08383	0.114	0.01	5.99254e-24	[Uniprot/Swissprot]|e-value:2e-11|sp|P86881|NGB_DISMA|Neuroglobin OS=Dissostichus mawsoni OX=36200 PE=2 SV=1||[RefSeqProtSlim]|e-value:7e-142|QQO51925.1|globin gb_IIA [Platynereis dumerilii]	#N/A
XLOC-060328	0.982822	0.172	0.028	7.88153e-24	[Uniprot/Swissprot]|e-value:0,023|sp|A2A9G7|SHL2A_MOUSE|Protein shisa-like-2A OS=Mus musculus OX=10090 GN=Shisal2a PE=3 SV=1||[RefSeqProtSlim]|e-value:3e-13|CAC9483609.1|Ofus.G014207 [Owenia fusiformis]	#N/A
XLOC-063251	1.24572	0.272	0.071	1.09143e-23	[RefSeqProtSlim]|e-value:6e-07|CAC9674537.1|Ofus.G25555 [Owenia fusiformis]||[Uniprot/Swissprot]|no similarity	#N/A
XLOC-0379651	1.209	0.441	0.169	1.57206e-23	#N/A	#N/A
XLOC-003136	1.45869	0.321	0.1	3.76279e-23	[Uniprot/Swissprot]|e-value:2e-25|sp|O14498|ISLR_HUMAN|Immunoglobulin superfamily containing leucine-rich repeat protein OS=Homo sapiens OX=9606 GN=ISLR PE=2 SV=1||[RefSeqProtSlim]|e-value:5e-76|CAC9545518.1|Ofus.G034693, partial [Owenia fusiformis]	#N/A
XLOC-059299	1.19396	0.624	0.363	3.85766e-23	[Uniprot/Swissprot]|e-value:5e-30|sp|P02599|CALM_DICDI|Calmodulin OS=Dictyostelium discoideum OX=44689 GN=calA PE=1 SV=3||[RefSeqProtSlim]|e-value:1e-29|ABU97105.1|calmodulin, partial [Crassostrea gigas]	#N/A
XLOC-026390	1.06147	0.172	0.029	4.49399e-23	[Uniprot/Swissprot]|e-value:4e-04|sp|P24043|LAMA2_HUMAN|Laminin subunit alpha-2 OS=Homo sapiens OX=9606 GN=LAMA2 PE=1 SV=4||[RefSeqProtSlim]|e-value:1e-78|CAC9554412.1|Ofus.G041893 [Owenia fusiformis]	#N/A
XLOC-006701	0.874991	0.155	0.023	5.59803e-23	[Uniprot/Swissprot]|no similarity||[RefSeqProtSlim]|no similarity	#N/A
XLOC-039597	1.44004	0.186	0.034	1.01735e-22	[Uniprot/Swissprot]|no similarity||[RefSeqProtSlim]|no similarity	#N/A
XLOC-026989	1.14927	0.19	0.035	1.50525e-22	[Uniprot/Swissprot]|e-value:0,0|sp|Q6DIR8|PALD_XENTR|Paladin OS=Xenopus tropicalis OX=8364 GN=pald1 PE=2 SV=1||[RefSeqProtSlim]|e-value:0,0|CAC9647152.1|Ofus.G10392 [Owenia fusiformis]	#N/A
XLOC-012381	1.06987	0.21	0.044	2.12324e-22	[Uniprot/Swissprot]|e-value:0,0|sp|P91685|GRM_DROME|Metabotropic glutamate receptor OS=Drosophila melanogaster OX=7227 GN=mGluR PE=1 SV=2||[RefSeqProtSlim]|e-value:0,0|CAC9457574.1|Ofus.G011170 [Owenia fusiformis]	#N/A
XLOC-059380	1.12708	0.376	0.133	4.16097e-22	[Uniprot/Swissprot]|e-value:1e-164|sp|W0LYS5|CAMKI_MACNP|Calcium/calmodulin-dependent protein kinase type 1 OS=Macrobrachium nipponense OX=159736 GN=CaMKI PE=2 SV=1||[RefSeqProtSlim]|e-value:1e-177|XP_025107195.1|calcium/calmodulin-dependent protein kinase type 1-like [Pomacea canaliculata]	#N/A
XLOC-0032771	1.16884	0.534	0.253	6.89943e-22	#N/A	#N/A
XLOC-069463	1.07957	0.262	0.07	1.60109e-21	[Uniprot/Swissprot]|e-value:2e-45|sp|P20825|POL2_DROME|Retrovirus-related Pol polyprotein from transposon 297 OS=Drosophila melanogaster OX=7227 GN=pol PE=4 SV=1||[RefSeqProtSlim]|e-value:5e-49|VDI26645.1|Hypothetical predicted protein, partial [Mytilus galloprovincialis]	#N/A
XLOC-0011231	1.01084	0.283	0.079	1.75947e-21	#N/A	#N/A
XLOC-003088	1.15417	0.29	0.086	3.39726e-21	[RefSeqProtSlim]|e-value:8e-96|XP_034303080.1|uncharacterized protein LOC117681676 [Crassostrea gigas]||[Uniprot/Swissprot]|no similarity	#N/A
XLOC-059418	1.19747	0.317	0.102	5.08414e-21	[Uniprot/Swissprot]|e-value:5e-25|sp|Q3TDN0|DISP1_MOUSE|Protein dispatched homolog 1 OS=Mus musculus OX=10090 GN=Disp1 PE=1 SV=2||[RefSeqProtSlim]|e-value:0,0|CAC9666965.1|Ofus.G15356 [Owenia fusiformis]	#N/A
XLOC-027965	1.07932	0.2	0.042	5.0883e-21	[Uniprot/Swissprot]|e-value:6e-05|sp|A8X765|EGG1_CAEBR|LDL receptor repeat-containing protein egg-1 OS=Caenorhabditis briggsae OX=6238 GN=egg-1 PE=3 SV=2||[RefSeqProtSlim]|e-value:8e-09|OWF50865.1|Neuropilin and tolloid-like protein 2 [Mizuhopecten yessoensis]	#N/A
XLOC-059400	1.0645	0.486	0.218	8.21289e-21	[Uniprot/Swissprot]|e-value:6e-168|sp|P25455|PIP1_DROME|1-phosphatidylinositol 4,5-bisphosphate phosphodiesterase classes I and II OS=Drosophila melanogaster OX=7227 GN=Plc21C PE=2 SV=3||[RefSeqProtSlim]|e-value:0,0|XP_021345456.1|1-phosphatidylinositol 4,5-bisphosphate phosphodiesterase beta-1-like isoform X7 [Mizuhopecten yessoensis]	#N/A
XLOC-049556	2.46967	0.259	0.072	9.4202e-21	[Uniprot/Swissprot]|e-value:4e-49|sp|P25931|RYAR_DROME|RYamide receptor OS=Drosophila melanogaster OX=7227 GN=RYa-R PE=2 SV=2||[RefSeqProtSlim]|e-value:8e-164|CAC9462098.1|Ofus.G011591 [Owenia fusiformis]	#N/A
XLOC-026761	0.644111	0.917	0.587	1.02866e-20	[Uniprot/Swissprot]|e-value:2e-06|sp|Q9NFZ2|GBGE_CALVI|Guanine nucleotide-binding protein subunit gamma-e OS=Calliphora vicina OX=7373 PE=3 SV=1||[RefSeqProtSlim]|e-value:7e-08|ASQ43271.1|putative phototransduction, partial [Acromegalomma interruptum]	#N/A
XLOC-011615	1.26224	0.221	0.053	1.11863e-20	[Uniprot/Swissprot]|e-value:8e-10|sp|Q80T14|FRAS1_MOUSE|Extracellular matrix organizing protein FRAS1 OS=Mus musculus OX=10090 GN=Fras1 PE=1 SV=2||[RefSeqProtSlim]|e-value:1e-26|CAC9650244.1|Ofus.G10958 [Owenia fusiformis]	#N/A
XLOC-0046561	0.926531	0.303	0.089	1.43956e-20	#N/A	#N/A
XLOC-052260	1.01553	0.245	0.064	2.74486e-20	[Uniprot/Swissprot]|e-value:6e-64|sp|Q91XQ5|CHSTF_MOUSE|Carbohydrate sulfotransferase 15 OS=Mus musculus OX=10090 GN=Chst15 PE=2 SV=1||[RefSeqProtSlim]|e-value:9e-66|XP_025075945.1|carbohydrate sulfotransferase 15-like [Pomacea canaliculata]	#N/A
XLOC-0146521	0.930559	0.376	0.132	2.77492e-20	#N/A	#N/A
XLOC-002169	1.51982	0.203	0.046	4.31854e-20	[RefSeqProtSlim]|e-value:4e-77|OWF48388.1|hypothetical protein KP79_PYT08568 [Mizuhopecten yessoensis]||[Uniprot/Swissprot]|no similarity	#N/A
XLOC-039286	1.11834	0.541	0.279	5.46626e-20	[Uniprot/Swissprot]|e-value:0,001|sp|P39598|YWBO_BACSU|Uncharacterized protein YwbO OS=Bacillus subtilis (strain 168) OX=224308 GN=ywbO PE=4 SV=1||[RefSeqProtSlim]|e-value:2e-60|XP_019929877.2|uncharacterized protein YwbO [Crassostrea gigas]	#N/A
XLOC-0600601	0.813569	0.79	0.549	6.45764e-20	#N/A	#N/A
XLOC-009550	0.914234	0.238	0.06	9.22391e-20	[Uniprot/Swissprot]|no similarity||[RefSeqProtSlim]|no similarity	#N/A
XLOC-0607631	0.923309	0.734	0.477	1.53061e-19	#N/A	#N/A
XLOC-005048	1.58379	0.414	0.179	1.84592e-19	[Uniprot/Swissprot]|e-value:1e-15|sp|Q7ZXF3|ID4_XENLA|DNA-binding protein inhibitor ID-4 OS=Xenopus laevis OX=8355 GN=id4 PE=2 SV=1||[RefSeqProtSlim]|e-value:1e-19|XP_011451007.2|LOW QUALITY PROTEIN: DNA-binding protein inhibitor ID-4 [Crassostrea gigas]	#N/A
XLOC-025262	1.00419	0.155	0.027	2.27299e-19	[Uniprot/Swissprot]|no similarity||[RefSeqProtSlim]|no similarity	#N/A
XLOC-009797	0.957292	0.231	0.059	2.38474e-19	[Uniprot/Swissprot]|e-value:1e-39|sp|Q3UMF9|FAXC_MOUSE|Failed axon connections homolog OS=Mus musculus OX=10090 GN=Faxc PE=2 SV=1||[RefSeqProtSlim]|e-value:1e-68|CAC9454027.1|Ofus.G01871 [Owenia fusiformis]	#N/A
XLOC-0089851	1.04196	0.414	0.162	2.91554e-19	#N/A	#N/A
XLOC-050425	2.26032	0.29	0.093	3.01788e-19	[Uniprot/Swissprot]|e-value:2e-05|sp|G5EEC2|FLP7_CAEEL|FMRFamide-like neuropeptides 7 OS=Caenorhabditis elegans OX=6239 GN=flp-7 PE=1 SV=1||[RefSeqProtSlim]|e-value:4e-13|CAC9619505.1|Ofus.G081435 [Owenia fusiformis]	YFamide
XLOC-012721	0.976604	0.11	0.013	4.90767e-19	[Uniprot/Swissprot]|e-value:3e-25|sp|Q80WT4|GP176_MOUSE|G-protein coupled receptor 176 OS=Mus musculus OX=10090 GN=Gpr176 PE=1 SV=1||[RefSeqProtSlim]|e-value:6e-59|CAC9667483.1|Ofus.G151344, partial [Owenia fusiformis]	#N/A
XLOC-024998	2.10058	0.262	0.08	8.72413e-19	[Uniprot/Swissprot]|e-value:1e-176|sp|P48766|NAC1_CAVPO|Sodium/calcium exchanger 1 OS=Cavia porcellus OX=10141 GN=SLC8A1 PE=2 SV=1||[RefSeqProtSlim]|e-value:0,0|CAC9668468.1|Ofus.G16915 [Owenia fusiformis]	#N/A
XLOC-027208	1.03032	0.234	0.063	3.215e-18	[Uniprot/Swissprot]|e-value:7e-53|sp|Q8BKX1|BAIP2_MOUSE|Brain-specific angiogenesis inhibitor 1-associated protein 2 OS=Mus musculus OX=10090 GN=Baiap2 PE=1 SV=2||[RefSeqProtSlim]|e-value:3e-79|CAC9668287.1|Ofus.G16570, partial [Owenia fusiformis]	#N/A
XLOC-0015771	1.23487	0.369	0.141	3.57112e-18	#N/A	#N/A
XLOC-011776	0.908081	0.121	0.017	5.62507e-18	[Uniprot/Swissprot]|e-value:3e-17|sp|Q6X632|GPR75_MOUSE|Probable G-protein coupled receptor 75 OS=Mus musculus OX=10090 GN=Gpr75 PE=1 SV=1||[RefSeqProtSlim]|e-value:3e-34|CAC9667486.1|Ofus.G151346 [Owenia fusiformis]	#N/A
XLOC-0376611	1.19782	0.341	0.123	1.52569e-17	#N/A	#N/A
XLOC-000884	1.09064	0.376	0.149	2.28408e-17	[Uniprot/Swissprot]|e-value:0,0|sp|Q9UM54|MYO6_HUMAN|Unconventional myosin-VI OS=Homo sapiens OX=9606 GN=MYO6 PE=1 SV=4||[RefSeqProtSlim]|e-value:0,0|CAD5118005.1|DgyrCDS6746 [Dimorphilus gyrociliatus]	#N/A
XLOC-067448	1.17089	0.345	0.138	3.17642e-17	[Uniprot/Swissprot]|e-value:3e-100|sp|Q6TGY8|EMC2_DANRE|ER membrane protein complex subunit 2 OS=Danio rerio OX=7955 GN=emc2 PE=2 SV=1||[RefSeqProtSlim]|e-value:2e-105|PVD32057.1|hypothetical protein C0Q70_07484 [Pomacea canaliculata]	#N/A
XLOC-0203851	1.00831	0.376	0.148	3.31931e-17	#N/A	#N/A
XLOC-026078	0.637712	0.1	0.011	4.53243e-17	[Uniprot/Swissprot]|e-value:2e-39|sp|O73888|HPGDS_CHICK|Hematopoietic prostaglandin D synthase OS=Gallus gallus OX=9031 GN=HPGDS PE=1 SV=3||[RefSeqProtSlim]|e-value:6e-48|XP_019637392.1|PREDICTED: hematopoietic prostaglandin D synthase-like [Branchiostoma belcheri]	#N/A
XLOC-0666431	0.892604	0.621	0.348	1.56356e-16	#N/A	#N/A
XLOC-000038	1.23024	0.39	0.17	3.58665e-16	[Uniprot/Swissprot]|e-value:0,0|sp|A2CEA7|RGRF2_DANRE|Ras-specific guanine nucleotide-releasing factor 2 OS=Danio rerio OX=7955 GN=rasgrf2 PE=3 SV=1||[RefSeqProtSlim]|e-value:0,0|CAC9610496.1|Ofus.G072264 [Owenia fusiformis]	#N/A
XLOC-021350	1.47676	0.103	0.013	3.60878e-16	[Uniprot/Swissprot]|e-value:4e-52|sp|Q8N428|GLT16_HUMAN|Polypeptide N-acetylgalactosaminyltransferase 16 OS=Homo sapiens OX=9606 GN=GALNT16 PE=1 SV=2||[RefSeqProtSlim]|e-value:1e-66|CAC9628669.1|Ofus.G09540 [Owenia fusiformis]	#N/A
XLOC-0216931	0.733714	0.376	0.145	6.37763e-16	#N/A	#N/A
XLOC-017479	1.04021	0.255	0.082	6.82544e-16	[Uniprot/Swissprot]|e-value:3e-17|sp|Q5ZM55|FEM1B_CHICK|Protein fem-1 homolog B OS=Gallus gallus OX=9031 GN=FEM1B PE=2 SV=1||[RefSeqProtSlim]|e-value:2e-19|XP_011449960.1|protein fem-1 homolog C [Crassostrea gigas]	#N/A
XLOC-0096921	0.647875	0.262	0.08	7.07398e-16	#N/A	#N/A
XLOC-008123	1.37163	0.352	0.145	1.21699e-15	[Uniprot/Swissprot]|e-value:6e-44|sp|P40650|SX11B_XENLA|Transcription factor Sox-11-B OS=Xenopus laevis OX=8355 GN=sox11-b PE=1 SV=2||[RefSeqProtSlim]|e-value:3e-115|XP_011445203.1|transcription factor SOX-11 [Crassostrea gigas]	soxC
XLOC-069462	0.848709	0.159	0.034	1.85225e-15	[Uniprot/Swissprot]|e-value:3e-59|sp|Q86IC8|CAMT2_DICDI|Probable caffeoyl-CoA O-methyltransferase 2 OS=Dictyostelium discoideum OX=44689 GN=omt6 PE=1 SV=1||[RefSeqProtSlim]|e-value:1e-71|XP_019619839.1|PREDICTED: catechol O-methyltransferase domain-containing protein 1-like [Branchiostoma belcheri]	#N/A
XLOC-018750	1.34481	0.214	0.062	2.01211e-15	[Uniprot/Swissprot]|no similarity||[RefSeqProtSlim]|no similarity	#N/A
XLOC-017514	1.21402	0.224	0.066	2.22756e-15	[Uniprot/Swissprot]|e-value:2e-78|sp|Q9ET47|ESPN_MOUSE|Espin OS=Mus musculus OX=10090 GN=Espn PE=1 SV=2||[RefSeqProtSlim]|e-value:7e-105|CAC9567252.1|Ofus.G051888 [Owenia fusiformis]	#N/A
XLOC-063783	1.20679	0.166	0.037	2.26199e-15	[Uniprot/Swissprot]|e-value:4e-96|sp|P23352|KALM_HUMAN|Anosmin-1 OS=Homo sapiens OX=9606 GN=ANOS1 PE=1 SV=3||[RefSeqProtSlim]|e-value:5e-131|CAC9663923.1|Ofus.G122858 [Owenia fusiformis]	#N/A
XLOC-006555	0.909101	0.107	0.015	3.22485e-15	[Uniprot/Swissprot]|no similarity||[RefSeqProtSlim]|no similarity	#N/A
XLOC-005317	0.85717	0.138	0.027	6.81214e-15	[Uniprot/Swissprot]|e-value:0,0|sp|Q5XXB5|MSH2_CHLAE|DNA mismatch repair protein Msh2 OS=Chlorocebus aethiops OX=9534 GN=MSH2 PE=2 SV=1||[RefSeqProtSlim]|e-value:0,0|XP_012937980.1|DNA mismatch repair protein Msh2 [Aplysia californica]	#N/A
XLOC-005867	1.03716	0.29	0.107	2.22726e-14	[Uniprot/Swissprot]|e-value:7e-55|sp|Q566C7|NUDT3_RAT|Diphosphoinositol polyphosphate phosphohydrolase 1 OS=Rattus norvegicus OX=10116 GN=Nudt3 PE=1 SV=1||[RefSeqProtSlim]|e-value:5e-59|XP_392996.1|diphosphoinositol polyphosphate phosphohydrolase 1 [Apis mellifera]	#N/A
XLOC-051818	0.905103	0.369	0.156	2.83213e-14	[RefSeqProtSlim]|e-value:4e-43|CAC9446655.1|Ofus.G01194 [Owenia fusiformis]||[Uniprot/Swissprot]|no similarity	#N/A
XLOC-0120191	0.706625	0.538	0.284	3.10568e-14	#N/A	#N/A
XLOC-0342081	0.881484	0.369	0.153	3.13564e-14	#N/A	#N/A
XLOC-025362	1.07051	0.134	0.027	3.15619e-14	[Uniprot/Swissprot]|no similarity||[RefSeqProtSlim]|no similarity	#N/A
XLOC-0633661	1.12199	0.255	0.086	4.98223e-14	#N/A	#N/A
XLOC-028376	0.718883	0.152	0.033	7.63259e-14	[Uniprot/Swissprot]|e-value:4e-67|sp|B5FXE5|FSP1_TAEGU|Ferroptosis suppressor protein 1 OS=Taeniopygia guttata OX=59729 GN=AIFM2 PE=2 SV=1||[RefSeqProtSlim]|e-value:2e-101|XP_035693117.1|ferroptosis suppressor protein 1-like [Branchiostoma floridae]	#N/A
XLOC-0355671	0.417851	0.555	0.293	9.24268e-14	#N/A	#N/A
XLOC-0542461	0.826004	0.414	0.189	9.5603e-14	#N/A	#N/A
XLOC-060983	0.932285	0.569	0.355	1.63553e-13	[Uniprot/Swissprot]|e-value:1e-26|sp|Q568W0|SELW_DANRE|Selenoprotein W OS=Danio rerio OX=7955 GN=selenow PE=3 SV=3||[RefSeqProtSlim]|e-value:3e-26|AAO86696.1|selenoprotein W1 [Danio rerio]	#N/A
XLOC-051805	0.989229	0.169	0.043	2.69647e-13	[Uniprot/Swissprot]|no similarity||[RefSeqProtSlim]|no similarity	#N/A
XLOC-006034	0.938413	0.107	0.018	4.49894e-13	[Uniprot/Swissprot]|no similarity||[RefSeqProtSlim]|no similarity	#N/A
XLOC-0524901	0.821163	0.283	0.102	5.04998e-13	#N/A	#N/A
XLOC-018746	1.18366	0.248	0.088	1.12249e-12	[Uniprot/Swissprot]|e-value:0,0|sp|Q8VID6|PDE11_RAT|Dual 3',5'-cyclic-AMP and -GMP phosphodiesterase 11A OS=Rattus norvegicus OX=10116 GN=Pde11a PE=1 SV=1||[RefSeqProtSlim]|e-value:0,0|XP_011450740.2|dual 3',5'-cyclic-AMP and -GMP phosphodiesterase 11A isoform X2 [Crassostrea gigas]	#N/A
XLOC-005284	0.840365	0.103	0.017	2.01721e-12	[Uniprot/Swissprot]|e-value:3e-04|sp|Q68US5|EVA1C_PANTR|Protein eva-1 homolog C OS=Pan troglodytes OX=9598 GN=EVA1C PE=3 SV=1||[RefSeqProtSlim]|e-value:2e-67|UCK81589.1|Gal-binding and CUB domains containing protein 1 [Arenicola marina]	#N/A
XLOC-0548971	0.753117	0.297	0.114	3.54464e-12	#N/A	#N/A
XLOC-033997	0.651631	0.124	0.025	3.66824e-12	[Uniprot/Swissprot]|e-value:4e-42|sp|Q27970|CAN1_BOVIN|Calpain-1 catalytic subunit OS=Bos taurus OX=9913 GN=CAPN1 PE=1 SV=3||[RefSeqProtSlim]|e-value:5e-88|XP_021343512.1|calpain-6-like [Mizuhopecten yessoensis]	#N/A
XLOC-024937	1.14482	0.317	0.138	3.78931e-12	[Uniprot/Swissprot]|e-value:1e-24|sp|O35207|CDKA1_MOUSE|Cyclin-dependent kinase 2-associated protein 1 OS=Mus musculus OX=10090 GN=Cdk2ap1 PE=1 SV=2||[RefSeqProtSlim]|e-value:7e-42|CAC9655115.1|Ofus.G101921 [Owenia fusiformis]	#N/A
XLOC-0166751	0.921816	0.276	0.103	6.01724e-12	#N/A	#N/A
XLOC-059473	0.961258	0.186	0.055	6.996e-12	[Uniprot/Swissprot]|e-value:3e-09|sp|B2IZD3|BDLP_NOSP7|Bacterial dynamin-like protein OS=Nostoc punctiforme (strain ATCC 29133 / PCC 73102) OX=63737 GN=Npun_R6513 PE=1 SV=1||[RefSeqProtSlim]|e-value:1e-139|XP_019636106.1|PREDICTED: uncharacterized protein LOC109478780 [Branchiostoma belcheri]	#N/A
XLOC-000982	0.708925	0.131	0.029	9.70453e-12	[Uniprot/Swissprot]|e-value:0,0|sp|P91119|PDE5_CAEEL|Probable 3',5'-cyclic phosphodiesterase pde-5 OS=Caenorhabditis elegans OX=6239 GN=pde-5 PE=3 SV=3||[RefSeqProtSlim]|e-value:0,0|XP_021345250.1|probable 3',5'-cyclic phosphodiesterase pde-5 isoform X4 [Mizuhopecten yessoensis]	#N/A
XLOC-005110	0.926534	0.221	0.074	1.04222e-11	[Uniprot/Swissprot]|e-value:2e-13|sp|Q4KM14|TSP1L_DANRE|tRNA selenocysteine 1-associated protein 1-like OS=Danio rerio OX=7955 GN=trnau1apl PE=2 SV=1||[RefSeqProtSlim]|e-value:1e-16|XP_034314709.1|tRNA selenocysteine 1-associated protein 1 isoform X2 [Crassostrea gigas]	#N/A
XLOC-046393	0.852142	0.131	0.029	1.59165e-11	[RefSeqProtSlim]|e-value:0,045|VDH91786.1|Hypothetical predicted protein [Mytilus galloprovincialis]||[Uniprot/Swissprot]|no similarity	#N/A
XLOC-025334	0.823644	0.107	0.02	1.62529e-11	[Uniprot/Swissprot]|e-value:1e-25|sp|A5PLN7|F149A_HUMAN|Protein FAM149A OS=Homo sapiens OX=9606 GN=FAM149A PE=2 SV=2||[RefSeqProtSlim]|e-value:2e-51|CAC9654792.1|Ofus.G101865 [Owenia fusiformis]	#N/A
XLOC-019266	0.882792	0.183	0.054	2.46654e-11	[Uniprot/Swissprot]|no similarity||[RefSeqProtSlim]|no similarity	#N/A
XLOC-002434	0.956505	0.403	0.21	2.7328e-11	[Uniprot/Swissprot]|e-value:2e-47|sp|P68106|FKB1B_HUMAN|Peptidyl-prolyl cis-trans isomerase FKBP1B OS=Homo sapiens OX=9606 GN=FKBP1B PE=1 SV=2||[RefSeqProtSlim]|e-value:1e-50|XP_012946627.1|FK506-binding protein 1 [Aplysia californica]	#N/A
XLOC-055253	1.32599	0.19	0.059	3.059e-11	[Uniprot/Swissprot]|e-value:2e-42|sp|Q8WNR0|COPT1_PIG|High affinity copper uptake protein 1 OS=Sus scrofa OX=9823 GN=SLC31A1 PE=2 SV=1||[RefSeqProtSlim]|e-value:5e-49|CAD5119958.1|DgyrCDS8542 [Dimorphilus gyrociliatus]	#N/A
XLOC-055663	0.799976	0.145	0.036	3.30398e-11	[Uniprot/Swissprot]|e-value:2e-08|sp|Q6X0I2|VGR_SOLIN|Vitellogenin receptor OS=Solenopsis invicta OX=13686 GN=VgR PE=2 SV=1||[RefSeqProtSlim]|e-value:2e-07|XP_012944719.1|basement membrane-specific heparan sulfate proteoglycan core protein [Aplysia californica]	#N/A
XLOC-009075	0.796061	0.21	0.068	3.53924e-11	[RefSeqProtSlim]|e-value:0,041|XP_011420572.1|uncharacterized protein LOC105323233 [Crassostrea gigas]||[Uniprot/Swissprot]|no similarity	#N/A
XLOC-025019	1.00814	0.338	0.152	3.57895e-11	[Uniprot/Swissprot]|e-value:4e-130|sp|Q9Y663|HS3SA_HUMAN|Heparan sulfate glucosamine 3-O-sulfotransferase 3A1 OS=Homo sapiens OX=9606 GN=HS3ST3A1 PE=1 SV=1||[RefSeqProtSlim]|e-value:6e-153|CAC9658249.1|Ofus.G102600 [Owenia fusiformis]	#N/A
XLOC-034182	0.667622	0.103	0.019	4.09191e-11	[Uniprot/Swissprot]|e-value:6e-157|sp|A3KPN8|TTC38_DANRE|Tetratricopeptide repeat protein 38 OS=Danio rerio OX=7955 GN=ttc38 PE=3 SV=1||[RefSeqProtSlim]|e-value:0,0|CAC9469317.1|Ofus.G012236 [Owenia fusiformis]	#N/A
XLOC-003822	0.699455	0.124	0.028	8.52962e-11	[RefSeqProtSlim]|e-value:1e-04|CAC9495524.1|Ofus.G021310 [Owenia fusiformis]||[Uniprot/Swissprot]|no similarity	#N/A
XLOC-040926	0.885198	0.472	0.269	9.25821e-11	[Uniprot/Swissprot]|e-value:0,0|sp|P30683|GNAO_LYMST|Guanine nucleotide-binding protein G(o) subunit alpha OS=Lymnaea stagnalis OX=6523 PE=2 SV=3||[RefSeqProtSlim]|e-value:0,0|ASQ43263.1|putative phototransduction, partial [Acromegalomma interruptum]	#N/A
XLOC-0093761	0.820061	0.307	0.129	1.13673e-10	#N/A	#N/A
XLOC-026979	1.06837	0.152	0.041	1.18194e-10	[RefSeqProtSlim]|e-value:0,001|CAC9630333.1|Ofus.G09762, partial [Owenia fusiformis]||[Uniprot/Swissprot]|no similarity	#N/A
XLOC-018681	0.840829	0.197	0.063	1.38217e-10	[RefSeqProtSlim]|e-value:8e-04|XP_011442506.1|skeletal aspartic acid-rich protein 2 [Crassostrea gigas]||[Uniprot/Swissprot]|no similarity	#N/A
XLOC-0438031	0.696922	0.593	0.34	1.39863e-10	#N/A	#N/A
XLOC-002492	0.887913	0.19	0.061	1.63743e-10	[Uniprot/Swissprot]|e-value:7e-08|sp|P08953|TOLL_DROME|Protein toll OS=Drosophila melanogaster OX=7227 GN=Tl PE=1 SV=1||[RefSeqProtSlim]|e-value:9e-71|XP_021375349.1|uncharacterized protein LOC110464455 [Mizuhopecten yessoensis]	#N/A
XLOC-051710	0.868024	0.186	0.059	1.88719e-10	[Uniprot/Swissprot]|no similarity||[RefSeqProtSlim]|no similarity	#N/A
XLOC-0171231	0.664084	0.234	0.083	2.24076e-10	#N/A	#N/A
XLOC-0176001	0.898254	0.39	0.197	2.6297e-10	#N/A	#N/A
XLOC-0383741	1.06792	0.303	0.131	2.64238e-10	#N/A	#N/A
XLOC-012985	0.961702	0.172	0.052	3.06199e-10	[RefSeqProtSlim]|e-value:1e-22|CAC9641287.1|Ofus.G092675 [Owenia fusiformis]||[Uniprot/Swissprot]|no similarity	#N/A
XLOC-0454571	0.54852	0.493	0.255	3.36631e-10	#N/A	#N/A
XLOC-052427	0.778949	0.217	0.076	3.7281e-10	[Uniprot/Swissprot]|e-value:6e-80|sp|O95461|LARG1_HUMAN|LARGE xylosyl- and glucuronyltransferase 1 OS=Homo sapiens OX=9606 GN=LARGE1 PE=1 SV=1||[RefSeqProtSlim]|e-value:2e-81|XP_005089411.2|LARGE xylosyl- and glucuronyltransferase 1 [Aplysia californica]	#N/A
XLOC-058369	0.885555	0.555	0.352	4.10494e-10	[Uniprot/Swissprot]|e-value:2e-65|sp|Q24537|HMG2_DROME|High mobility group protein DSP1 OS=Drosophila melanogaster OX=7227 GN=Dsp1 PE=2 SV=1||[RefSeqProtSlim]|e-value:2e-75|XP_005104049.1|high mobility group protein B1 [Aplysia californica]	#N/A
XLOC-052291	0.996704	0.221	0.081	5.20257e-10	[Uniprot/Swissprot]|e-value:2e-47|sp|P78417|GSTO1_HUMAN|Glutathione S-transferase omega-1 OS=Homo sapiens OX=9606 GN=GSTO1 PE=1 SV=2||[RefSeqProtSlim]|e-value:4e-74|AEI70675.1|GST-omega, partial [Perinereis nuntia]	#N/A
XLOC-058199	0.98165	0.431	0.24	5.7219e-10	[Uniprot/Swissprot]|e-value:0,001|sp|A0QZA1|Y3950_MYCS2|Universal stress protein MSMEG_3950/MSMEI_3859 OS=Mycolicibacterium smegmatis (strain ATCC 700084 / mc(2)155) OX=246196 GN=MSMEG_3950 PE=1 SV=1||[RefSeqProtSlim]|e-value:6e-40|CAD5120633.1|DgyrCDS9193 [Dimorphilus gyrociliatus]	#N/A
XLOC-0100211	1.11617	0.221	0.083	7.71238e-10	#N/A	#N/A
XLOC-055662	1.0435	0.172	0.054	9.91714e-10	[Uniprot/Swissprot]|e-value:2e-05|sp|Q9JI18|LRP1B_MOUSE|Low-density lipoprotein receptor-related protein 1B OS=Mus musculus OX=10090 GN=Lrp1b PE=1 SV=1||[RefSeqProtSlim]|e-value:7e-08|CAC9597363.1|Ofus.G063195 [Owenia fusiformis]	#N/A
XLOC-0604621	0.795208	0.41	0.209	1.24939e-09	#N/A	#N/A
XLOC-004986	0.951236	0.317	0.144	1.68286e-09	[Uniprot/Swissprot]|e-value:9e-171|sp|O77633|ADA10_PIG|Disintegrin and metalloproteinase domain-containing protein 10 OS=Sus scrofa OX=9823 GN=ADAM10 PE=2 SV=2||[RefSeqProtSlim]|e-value:0,0|CAC9666233.1|Ofus.G141473 [Owenia fusiformis]	#N/A
XLOC-0379881	0.957156	0.217	0.08	2.02759e-09	#N/A	#N/A
XLOC-0510571	0.826351	0.245	0.096	2.0336e-09	#N/A	#N/A
XLOC-040303	0.772505	0.162	0.048	2.12005e-09	[Uniprot/Swissprot]|e-value:0,013|sp|F8G0M4|HSPB_PSEP6|6-hydroxy-3-succinoylpyridine 3-monooxygenase HspB OS=Pseudomonas putida (strain S16) OX=1042876 GN=hspB PE=1 SV=1||[RefSeqProtSlim]|e-value:3e-137|CAC9670558.1|Ofus.G181286 [Owenia fusiformis]	#N/A
XLOC-017147	0.813237	0.569	0.357	2.21065e-09	[Uniprot/Swissprot]|e-value:0,0|sp|O94985|CSTN1_HUMAN|Calsyntenin-1 OS=Homo sapiens OX=9606 GN=CLSTN1 PE=1 SV=1||[RefSeqProtSlim]|e-value:0,0|CAC9565084.1|Ofus.G051195 [Owenia fusiformis]	#N/A
XLOC-035357	0.740447	0.152	0.043	2.55025e-09	[RefSeqProtSlim]|e-value:2e-09|OWF39308.1|hypothetical protein KP79_PYT25191 [Mizuhopecten yessoensis]||[Uniprot/Swissprot]|no similarity	#N/A
XLOC-052538	0.814503	0.266	0.11	3.107e-09	[Uniprot/Swissprot]|e-value:2e-109|sp|Q9VT65|CANB_DROME|Calpain-B OS=Drosophila melanogaster OX=7227 GN=CalpB PE=1 SV=2||[RefSeqProtSlim]|e-value:5e-117|XP_026302156.1|calpain-B isoform X5 [Apis mellifera]	#N/A
XLOC-021486	0.802078	0.11	0.025	3.48454e-09	[Uniprot/Swissprot]|e-value:5e-34|sp|Q66PG1|LARG2_DANRE|LARGE xylosyl- and glucuronyltransferase 2 OS=Danio rerio OX=7955 GN=large2 PE=2 SV=1||[RefSeqProtSlim]|e-value:3e-35|PVD33722.1|hypothetical protein C0Q70_04982 [Pomacea canaliculata]	#N/A
XLOC-012309	0.756375	0.117	0.028	3.76512e-09	[Uniprot/Swissprot]|e-value:2e-46|sp|Q5E965|C56D2_BOVIN|Transmembrane reductase CYB561D2 OS=Bos taurus OX=9913 GN=CYB561D2 PE=2 SV=1||[RefSeqProtSlim]|e-value:6e-65|CAD5115551.1|DgyrCDS4515 [Dimorphilus gyrociliatus]	#N/A
XLOC-027589	0.757226	0.11	0.025	3.96102e-09	[Uniprot/Swissprot]|e-value:2e-72|sp|Q16658|FSCN1_HUMAN|Fascin OS=Homo sapiens OX=9606 GN=FSCN1 PE=1 SV=3||[RefSeqProtSlim]|e-value:4e-99|CAC9649191.1|Ofus.G10827 [Owenia fusiformis]	#N/A
XLOC-045451	0.926104	0.159	0.047	4.54731e-09	[RefSeqProtSlim]|e-value:6e-59|UCK81572.1|Gal-binding and CUB domains containing receptor 8 [Arenicola marina]||[Uniprot/Swissprot]|no similarity	#N/A
XLOC-011323	0.804126	0.49	0.299	5.92444e-09	[Uniprot/Swissprot]|e-value:4e-68|sp|P83941|ELOC_RAT|Elongin-C OS=Rattus norvegicus OX=10116 GN=Eloc PE=1 SV=1||[RefSeqProtSlim]|e-value:8e-76|OWF46193.1|Transcription elongation factor B polypeptide 1 [Mizuhopecten yessoensis]	#N/A
XLOC-012223	1.2813	0.159	0.048	7.66953e-09	[Uniprot/Swissprot]|e-value:3e-27|sp|Q86MA7|PRQFV_APLCA|Protein PRQFV-amide OS=Aplysia californica OX=6500 PE=1 SV=1||[RefSeqProtSlim]|e-value:4e-30|CAC9619505.1|Ofus.G081435 [Owenia fusiformis]	FVamide
XLOC-013288	0.594981	0.569	0.361	1.24704e-08	[RefSeqProtSlim]|e-value:8e-05|VDI66382.1|Hypothetical predicted protein [Mytilus galloprovincialis]||[Uniprot/Swissprot]|no similarity	LXRX
XLOC-035908	0.64551	0.155	0.046	1.47287e-08	[Uniprot/Swissprot]|e-value:4e-23|sp|Q504Y2|PKDCC_HUMAN|Extracellular tyrosine-protein kinase PKDCC OS=Homo sapiens OX=9606 GN=PKDCC PE=1 SV=2||[RefSeqProtSlim]|e-value:5e-86|CAD5114147.1|unnamed protein product [Dimorphilus gyrociliatus]	#N/A
XLOC-064957	0.752081	0.138	0.039	1.81761e-08	[Uniprot/Swissprot]|no similarity||[RefSeqProtSlim]|no similarity	#N/A
XLOC-051195	0.722019	0.293	0.13	2.36968e-08	[Uniprot/Swissprot]|e-value:4e-33|sp|Q7T3T2|CALM_EPIAK|Calmodulin OS=Epinephelus akaara OX=215347 GN=calm PE=2 SV=3||[RefSeqProtSlim]|e-value:1e-32|BAE40191.1|unnamed protein product [Mus musculus]	#N/A
XLOC-004928	0.983779	0.214	0.083	2.43187e-08	[Uniprot/Swissprot]|e-value:7e-78|sp|Q01538|MYT1_HUMAN|Myelin transcription factor 1 OS=Homo sapiens OX=9606 GN=MYT1 PE=1 SV=2||[RefSeqProtSlim]|e-value:3e-98|XP_019638897.1|PREDICTED: myelin transcription factor 1-like isoform X6 [Branchiostoma belcheri]	#N/A
XLOC-059465	1.19029	0.19	0.069	3.57802e-08	[Uniprot/Swissprot]|no similarity||[RefSeqProtSlim]|no similarity	#N/A
XLOC-004257	0.830735	0.207	0.078	3.97191e-08	[RefSeqProtSlim]|e-value:2e-32|XP_025099568.1|uncharacterized protein LOC112567186 [Pomacea canaliculata]||[Uniprot/Swissprot]|no similarity	#N/A
XLOC-0382871	0.730854	0.186	0.064	4.04944e-08	#N/A	#N/A
XLOC-003659	0.898367	0.11	0.027	4.39218e-08	[RefSeqProtSlim]|e-value:1e-99|CAD5115114.1|DgyrCDS4120 [Dimorphilus gyrociliatus]||[Uniprot/Swissprot]|no similarity	#N/A
XLOC-0633651	0.711289	0.31	0.147	4.71947e-08	#N/A	#N/A
XLOC-040957	0.630195	0.114	0.028	4.81802e-08	[RefSeqProtSlim]|e-value:3e-133|CAC9598889.1|Ofus.G063460 [Owenia fusiformis]||[Uniprot/Swissprot]|no similarity	#N/A
XLOC-054781	0.590334	0.121	0.031	5.17066e-08	[Uniprot/Swissprot]|e-value:3e-94|sp|O75899|GABR2_HUMAN|Gamma-aminobutyric acid type B receptor subunit 2 OS=Homo sapiens OX=9606 GN=GABBR2 PE=1 SV=1||[RefSeqProtSlim]|e-value:0,0|CAC9543781.1|Ofus.G034326 [Owenia fusiformis]	#N/A
XLOC-000300	0.809411	0.314	0.149	5.33691e-08	[RefSeqProtSlim]|e-value:4e-09|CAC9539239.1|Ofus.G033591 [Owenia fusiformis]||[Uniprot/Swissprot]|no similarity	#N/A
XLOC-039899	0.841956	0.5	0.32	5.38217e-08	[Uniprot/Swissprot]|e-value:0,0|sp|Q8NCN5|PDPR_HUMAN|Pyruvate dehydrogenase phosphatase regulatory subunit, mitochondrial OS=Homo sapiens OX=9606 GN=PDPR PE=1 SV=2||[RefSeqProtSlim]|e-value:0,0|CAC9670161.1|Ofus.G18548 [Owenia fusiformis]	#N/A
XLOC-0260791	0.754765	0.234	0.095	7.04851e-08	#N/A	#N/A
XLOC-004433	0.92964	0.29	0.133	8.15039e-08	[Uniprot/Swissprot]|e-value:2e-95|sp|O00712|NFIB_HUMAN|Nuclear factor 1 B-type OS=Homo sapiens OX=9606 GN=NFIB PE=1 SV=2||[RefSeqProtSlim]|e-value:3e-162|XP_005100503.1|nuclear factor 1 A-type isoform X2 [Aplysia californica]	#N/A
XLOC-005753	0.709584	0.176	0.06	9.82039e-08	[Uniprot/Swissprot]|e-value:2e-33|sp|A0A0B6VQ48|PAR1_ROSHC|Phenylacetaldehyde reductase OS=Rosa hybrid cultivar OX=128735 GN=PAR PE=1 SV=1||[RefSeqProtSlim]|e-value:2e-112|XP_034328786.1|putative uncharacterized oxidoreductase YDR541C [Crassostrea gigas]	#N/A
XLOC-027212	1.06793	0.176	0.062	9.96958e-08	[Uniprot/Swissprot]|e-value:4e-160|sp|Q76I79|SSH1_MOUSE|Protein phosphatase Slingshot homolog 1 OS=Mus musculus OX=10090 GN=Ssh1 PE=1 SV=1||[RefSeqProtSlim]|e-value:2e-176|CAC9550972.1|Ofus.G04395 [Owenia fusiformis]	#N/A
XLOC-003993	0.621931	0.1	0.023	1.03508e-07	[Uniprot/Swissprot]|e-value:3e-85|sp|Q9U221|UNG_CAEEL|Uracil-DNA glycosylase OS=Caenorhabditis elegans OX=6239 GN=ung-1 PE=1 SV=1||[RefSeqProtSlim]|e-value:4e-96|CAC9665466.1|Ofus.G1459 [Owenia fusiformis]	#N/A
XLOC-058776	0.938784	0.162	0.054	1.15399e-07	[Uniprot/Swissprot]|e-value:7e-06|sp|Q9JIN6|KCMB4_MOUSE|Calcium-activated potassium channel subunit beta-4 OS=Mus musculus OX=10090 GN=Kcnmb4 PE=1 SV=1||[RefSeqProtSlim]|e-value:8e-39|CAD5122245.1|DgyrCDS10693 [Dimorphilus gyrociliatus]	#N/A
XLOC-004710	0.777495	0.538	0.344	1.47385e-07	[Uniprot/Swissprot]|e-value:0,0|sp|Q96GM5|SMRD1_HUMAN|SWI/SNF-related matrix-associated actin-dependent regulator of chromatin subfamily D member 1 OS=Homo sapiens OX=9606 GN=SMARCD1 PE=1 SV=2||[RefSeqProtSlim]|e-value:0,0|XP_021371113.1|SWI/SNF-related matrix-associated actin-dependent regulator of chromatin subfamily D member 1-like isoform X3 [Mizuhopecten yessoensis]	#N/A
XLOC-025444	0.69628	0.155	0.05	1.55536e-07	[Uniprot/Swissprot]|e-value:0,0|sp|Q9WTI7|MYO1C_MOUSE|Unconventional myosin-Ic OS=Mus musculus OX=10090 GN=Myo1c PE=1 SV=2||[RefSeqProtSlim]|e-value:0,0|XP_034298895.1|unconventional myosin-Ic isoform X2 [Crassostrea gigas]	#N/A
XLOC-002742	0.694287	0.128	0.036	1.67032e-07	[Uniprot/Swissprot]|e-value:0,0|sp|P06795|MDR1B_MOUSE|ATP-dependent translocase ABCB1 OS=Mus musculus OX=10090 GN=Abcb1b PE=1 SV=1||[RefSeqProtSlim]|e-value:0,0|CAC9505053.1|Ofus.G023326 [Owenia fusiformis]	#N/A
XLOC-0173161	0.922849	0.293	0.137	2.14856e-07	#N/A	#N/A
XLOC-043851	0.820707	0.286	0.135	2.5849e-07	[Uniprot/Swissprot]|e-value:1e-82|sp|P97538|RASM_RAT|Ras-related protein M-Ras OS=Rattus norvegicus OX=10116 GN=Mras PE=1 SV=2||[RefSeqProtSlim]|e-value:1e-95|XP_006558579.1|ras-related protein M-Ras [Apis mellifera]	#N/A
XLOC-069294	0.638138	0.262	0.115	2.71518e-07	[Uniprot/Swissprot]|e-value:0,0|sp|P43249|GRK5_BOVIN|G protein-coupled receptor kinase 5 OS=Bos taurus OX=9913 GN=GRK5 PE=1 SV=1||[RefSeqProtSlim]|e-value:0,0|XP_025095259.1|G protein-coupled receptor kinase 5-like isoform X3 [Pomacea canaliculata]	#N/A
XLOC-046250	0.843092	0.445	0.261	2.98106e-07	[Uniprot/Swissprot]|e-value:2e-28|sp|P36425|SP17_RABIT|Sperm surface protein Sp17 OS=Oryctolagus cuniculus OX=9986 GN=SPA17 PE=1 SV=2||[RefSeqProtSlim]|e-value:1e-118|CAC9606358.1|Ofus.G071003 [Owenia fusiformis]	#N/A
XLOC-0595851	0.693176	0.303	0.146	3.51292e-07	#N/A	#N/A
XLOC-047965	0.656979	0.114	0.03	3.70442e-07	[Uniprot/Swissprot]|no similarity||[RefSeqProtSlim]|no similarity	#N/A
XLOC-009597	0.77729	0.279	0.132	3.94411e-07	[Uniprot/Swissprot]|e-value:4e-31|sp|Q7T2B9|MTPN_DANRE|Myotrophin OS=Danio rerio OX=7955 GN=mtpn PE=3 SV=1||[RefSeqProtSlim]|e-value:3e-34|XP_623750.2|myotrophin [Apis mellifera]	#N/A
XLOC-052092	0.869136	0.438	0.276	4.64314e-07	[Uniprot/Swissprot]|e-value:8e-20|sp|P08570|RLA1_DROME|60S acidic ribosomal protein P1 OS=Drosophila melanogaster OX=7227 GN=RpLP1 PE=1 SV=2||[RefSeqProtSlim]|e-value:2e-19|XP_001602423.1|60S acidic ribosomal protein P1 [Nasonia vitripennis]	#N/A
XLOC-060516	0.838392	0.324	0.165	6.0362e-07	[Uniprot/Swissprot]|e-value:2e-133|sp|Q3ZBY7|DEGS1_BOVIN|Sphingolipid delta(4)-desaturase DES1 OS=Bos taurus OX=9913 GN=DEGS1 PE=2 SV=1||[RefSeqProtSlim]|e-value:6e-151|XP_019630979.1|PREDICTED: sphingolipid delta(4)-desaturase DES1-like [Branchiostoma belcheri]	#N/A
XLOC-041497	0.752922	0.183	0.067	6.5641e-07	[Uniprot/Swissprot]|no similarity||[RefSeqProtSlim]|no similarity	#N/A
XLOC-005786	0.629334	0.166	0.057	7.0719e-07	[Uniprot/Swissprot]|e-value:2e-34|sp|Q32ZL2|PLPR5_HUMAN|Phospholipid phosphatase-related protein type 5 OS=Homo sapiens OX=9606 GN=PLPPR5 PE=2 SV=2||[RefSeqProtSlim]|e-value:9e-109|CAC9661585.1|Ofus.G111756 [Owenia fusiformis]	#N/A
XLOC-047005	0.756182	0.162	0.057	1.06688e-06	[RefSeqProtSlim]|e-value:0,017|XP_030098675.1|zinc finger protein 111 isoform X1 [Mus musculus]||[Uniprot/Swissprot]|no similarity	#N/A
XLOC-0621681	0.642215	0.552	0.376	1.07208e-06	#N/A	#N/A
XLOC-055093	0.7673	0.176	0.064	1.08344e-06	[Uniprot/Swissprot]|e-value:6e-178|sp|Q7T2B0|CTL4_DANRE|Choline transporter-like protein 4 OS=Danio rerio OX=7955 GN=slc44a4 PE=2 SV=1||[RefSeqProtSlim]|e-value:0,0|CAC9664970.1|Ofus.G131697 [Owenia fusiformis]	#N/A
XLOC-022434	0.575866	0.131	0.039	1.24097e-06	[Uniprot/Swissprot]|e-value:2e-14|sp|A7B3K3|3AHDP_RUMGV|3alpha-hydroxysteroid dehydrogenase OS=Ruminococcus gnavus (strain ATCC 29149 / VPI C7-9) OX=411470 GN=baiA PE=1 SV=1||[RefSeqProtSlim]|e-value:7e-20|XP_034303264.1|uncharacterized oxidoreductase TM_0325-like [Crassostrea gigas]	#N/A
XLOC-0257021	0.709271	0.376	0.201	1.29002e-06	#N/A	#N/A
XLOC-066117	1.30008	0.217	0.095	1.4903e-06	[Uniprot/Swissprot]|no similarity||[RefSeqProtSlim]|no similarity	#N/A
XLOC-038429	0.746488	0.193	0.077	1.63144e-06	[Uniprot/Swissprot]|e-value:3e-32|sp|Q09506|TX1B3_CAEEL|Tax1-binding protein 3 homolog OS=Caenorhabditis elegans OX=6239 GN=txbp-3 PE=1 SV=1||[RefSeqProtSlim]|e-value:1e-62|XP_011416950.1|tax1-binding protein 3 homolog [Crassostrea gigas]	#N/A
XLOC-0690401	0.658116	0.179	0.066	1.75491e-06	#N/A	#N/A
XLOC-0022971	0.599255	0.217	0.089	1.82146e-06	#N/A	#N/A
XLOC-028100	0.882313	0.245	0.11	1.96914e-06	[Uniprot/Swissprot]|e-value:1e-36|sp|Q9W735|PRM1A_DANRE|Prominin-1-A OS=Danio rerio OX=7955 GN=prom1a PE=2 SV=2||[RefSeqProtSlim]|e-value:9e-83|CAC9668740.1|Ofus.G161455 [Owenia fusiformis]	#N/A
XLOC-009890	0.758732	0.152	0.052	2.03206e-06	[Uniprot/Swissprot]|e-value:1e-08|sp|P08953|TOLL_DROME|Protein toll OS=Drosophila melanogaster OX=7227 GN=Tl PE=1 SV=1||[RefSeqProtSlim]|e-value:4e-67|CAD5120261.1|DgyrCDS8831 [Dimorphilus gyrociliatus]	#N/A
XLOC-005465	0.93061	0.134	0.043	2.0562e-06	[RefSeqProtSlim]|e-value:0,001|VDI62178.1|Hypothetical predicted protein [Mytilus galloprovincialis]||[Uniprot/Swissprot]|no similarity	#N/A
XLOC-002207	0.768443	0.217	0.091	2.15513e-06	[Uniprot/Swissprot]|e-value:7e-18|sp|Q0VE29|SAM12_MOUSE|Sterile alpha motif domain-containing protein 12 OS=Mus musculus OX=10090 GN=Samd12 PE=2 SV=1||[RefSeqProtSlim]|e-value:1e-25|XP_005094646.1|sterile alpha motif domain-containing protein 12 [Aplysia californica]	#N/A
XLOC-004580	0.640887	0.417	0.236	2.18337e-06	[Uniprot/Swissprot]|e-value:0,0|sp|Q68FR8|TBA3_RAT|Tubulin alpha-3 chain OS=Rattus norvegicus OX=10116 GN=Tuba3a PE=2 SV=1||[RefSeqProtSlim]|e-value:0,0|OWF42167.1|Tubulin alpha-1A chain [Mizuhopecten yessoensis]	#N/A
XLOC-036002	0.888832	0.252	0.118	2.39223e-06	[Uniprot/Swissprot]|e-value:7e-64|sp|Q2PFV2|CASP3_MACFA|Caspase-3 OS=Macaca fascicularis OX=9541 GN=CASP3 PE=2 SV=1||[RefSeqProtSlim]|e-value:3e-86|CAC9648088.1|Ofus.G10556 [Owenia fusiformis]	#N/A
XLOC-011967	0.433832	0.121	0.035	2.62538e-06	[Uniprot/Swissprot]|e-value:8e-24|sp|Q9P2X0|DPM3_HUMAN|Dolichol-phosphate mannosyltransferase subunit 3 OS=Homo sapiens OX=9606 GN=DPM3 PE=1 SV=2||[RefSeqProtSlim]|e-value:8e-27|XP_021357750.1|dolichol-phosphate mannosyltransferase subunit 3-like isoform X2 [Mizuhopecten yessoensis]	#N/A
XLOC-0509181	0.595344	0.217	0.09	2.83432e-06	#N/A	#N/A
XLOC-015573	0.90746	0.145	0.049	3.0384e-06	[Uniprot/Swissprot]|e-value:1e-19|sp|Q69ZU6|THS7A_MOUSE|Thrombospondin type-1 domain-containing protein 7A OS=Mus musculus OX=10090 GN=Thsd7a PE=1 SV=2||[RefSeqProtSlim]|e-value:5e-25|CAC9562219.1|Ofus.G05395, partial [Owenia fusiformis]	#N/A
XLOC-040379	0.563207	0.155	0.053	3.3442e-06	[Uniprot/Swissprot]|e-value:1e-48|sp|P42325|NCAH_DROME|Neurocalcin homolog OS=Drosophila melanogaster OX=7227 GN=Nca PE=1 SV=2||[RefSeqProtSlim]|e-value:4e-51|XP_035667302.1|neurocalcin homolog isoform X1 [Branchiostoma floridae]	#N/A
XLOC-038326	1.22681	0.138	0.046	3.36606e-06	[Uniprot/Swissprot]|e-value:1e-46|sp|A7XYQ1|SOBP_HUMAN|Sine oculis-binding protein homolog OS=Homo sapiens OX=9606 GN=SOBP PE=1 SV=2||[RefSeqProtSlim]|e-value:2e-86|OWF36072.1|Sine oculis-binding protein-like [Mizuhopecten yessoensis]	#N/A
XLOC-059028	0.48579	0.152	0.052	3.41637e-06	[RefSeqProtSlim]|e-value:1e-06|XP_035665547.1|uncharacterized protein LOC118408794 [Branchiostoma floridae]||[Uniprot/Swissprot]|no similarity	#N/A
XLOC-051358	0.799156	0.21	0.089	3.89088e-06	[Uniprot/Swissprot]|e-value:6e-20|sp|Q9BW72|HIG2A_HUMAN|HIG1 domain family member 2A, mitochondrial OS=Homo sapiens OX=9606 GN=HIGD2A PE=1 SV=1||[RefSeqProtSlim]|e-value:4e-32|PVD29727.1|hypothetical protein C0Q70_08983 [Pomacea canaliculata]	#N/A
XLOC-0173641	0.701706	0.272	0.13	4.9499e-06	#N/A	#N/A
XLOC-052373	0.488392	0.145	0.048	5.3102e-06	[Uniprot/Swissprot]|e-value:8e-92|sp|P04571|SCP_HEDDI|Sarcoplasmic calcium-binding protein OS=Hediste diversicolor OX=126592 PE=1 SV=1||[RefSeqProtSlim]|e-value:3e-91|pdb|2SCP|A|Chain A, SARCOPLASMIC CALCIUM-BINDING PROTEIN	#N/A
XLOC-055834	0.716315	0.441	0.279	5.49875e-06	[Uniprot/Swissprot]|e-value:5e-41|sp|Q923V8|SEP15_RAT|Selenoprotein F OS=Rattus norvegicus OX=10116 GN=Selenof PE=1 SV=3||[RefSeqProtSlim]|e-value:8e-51|XP_021376145.1|selenoprotein F-like [Mizuhopecten yessoensis]	#N/A
XLOC-051049	0.57186	0.641	0.486	5.88261e-06	[Uniprot/Swissprot]|e-value:8e-26|sp|Q6C0Y0|COFI_YARLI|Cofilin OS=Yarrowia lipolytica (strain CLIB 122 / E 150) OX=284591 GN=COF1 PE=3 SV=1||[RefSeqProtSlim]|e-value:3e-24|CAC9446636.1|Ofus.G01220 [Owenia fusiformis]	#N/A
XLOC-011319	0.717192	0.131	0.041	6.25334e-06	[Uniprot/Swissprot]|e-value:0,0|sp|P07201|RIR2_SPISO|Ribonucleoside-diphosphate reductase small chain OS=Spisula solidissima OX=6584 PE=2 SV=2||[RefSeqProtSlim]|e-value:0,0|XP_011438847.1|ribonucleoside-diphosphate reductase small chain [Crassostrea gigas]	#N/A
XLOC-014794	0.574691	0.148	0.051	7.87695e-06	[Uniprot/Swissprot]|e-value:1e-08|sp|Q9SL78|ATL12_ARATH|Putative RING-H2 finger protein ATL12 OS=Arabidopsis thaliana OX=3702 GN=ATL12 PE=3 SV=1||[RefSeqProtSlim]|e-value:2e-06|CAD5113107.1|DgyrCDS2297 [Dimorphilus gyrociliatus]	#N/A
XLOC-045182	0.501534	0.141	0.047	8.21401e-06	[Uniprot/Swissprot]|e-value:2e-48|sp|P15535|B4GT1_MOUSE|Beta-1,4-galactosyltransferase 1 OS=Mus musculus OX=10090 GN=B4galt1 PE=1 SV=1||[RefSeqProtSlim]|e-value:5e-58|XP_005098659.1|beta-1,4-N-acetylgalactosaminyltransferase bre-4 [Aplysia californica]	#N/A
XLOC-066435	0.799284	0.19	0.077	8.26855e-06	[Uniprot/Swissprot]|e-value:8e-175|sp|A1ZBD6|MCTP_DROME|Multiple C2 and transmembrane domain-containing protein OS=Drosophila melanogaster OX=7227 GN=Mctp PE=1 SV=3||[RefSeqProtSlim]|e-value:0,0|CAC9609174.1|Ofus.G071688 [Owenia fusiformis]	#N/A
XLOC-020263	0.769448	0.11	0.032	8.72533e-06	[Uniprot/Swissprot]|e-value:0,0|sp|P07686|HEXB_HUMAN|Beta-hexosaminidase subunit beta OS=Homo sapiens OX=9606 GN=HEXB PE=1 SV=3||[RefSeqProtSlim]|e-value:0,0|CAD5123529.1|DgyrCDS11869 [Dimorphilus gyrociliatus]	#N/A
XLOC-016766	0.654504	0.334	0.179	9.04789e-06	[Uniprot/Swissprot]|e-value:2e-29|sp|Q5XJK1|SCOCB_DANRE|Short coiled-coil protein B OS=Danio rerio OX=7955 GN=scocb PE=3 SV=1||[RefSeqProtSlim]|e-value:5e-39|VDI09878.1|short coiled-coil protein [Mytilus galloprovincialis]	#N/A
XLOC-025976	0.760818	0.262	0.127	9.97896e-06	[Uniprot/Swissprot]|e-value:2e-67|sp|O08740|RPB11_MOUSE|DNA-directed RNA polymerase II subunit RPB11 OS=Mus musculus OX=10090 GN=Polr2j PE=1 SV=1||[RefSeqProtSlim]|e-value:1e-67|XP_025089929.1|DNA-directed RNA polymerase II subunit RPB11 [Pomacea canaliculata]	#N/A
XLOC-003094	0.525867	0.131	0.042	1.02073e-05	[Uniprot/Swissprot]|e-value:5e-53|sp|Q5RFN0|ARL15_PONAB|ADP-ribosylation factor-like protein 15 OS=Pongo abelii OX=9601 GN=ARL15 PE=2 SV=1||[RefSeqProtSlim]|e-value:4e-61|CAC9610968.1|Ofus.G072385 [Owenia fusiformis]	#N/A
XLOC-063903	0.503144	0.655	0.433	1.0757e-05	[Uniprot/Swissprot]|e-value:0,0|sp|Q64398|DGKH_MESAU|Diacylglycerol kinase eta OS=Mesocricetus auratus OX=10036 GN=DGKH PE=1 SV=1||[RefSeqProtSlim]|e-value:0,0|XP_034330092.1|LOW QUALITY PROTEIN: diacylglycerol kinase delta [Crassostrea gigas]	#N/A
XLOC-048607	0.66084	0.203	0.086	1.19049e-05	[Uniprot/Swissprot]|no similarity||[RefSeqProtSlim]|no similarity	#N/A
XLOC-060675	0.825598	0.279	0.141	1.22394e-05	[Uniprot/Swissprot]|e-value:5e-132|sp|Q9ULB1|NRX1A_HUMAN|Neurexin-1 OS=Homo sapiens OX=9606 GN=NRXN1 PE=1 SV=1||[RefSeqProtSlim]|e-value:0,0|CAC9631980.1|Ofus.G091125, partial [Owenia fusiformis]	#N/A
XLOC-004231	0.736255	0.172	0.067	1.245e-05	[Uniprot/Swissprot]|e-value:0,0|sp|Q10473|GALT1_RAT|Polypeptide N-acetylgalactosaminyltransferase 1 OS=Rattus norvegicus OX=10116 GN=Galnt1 PE=1 SV=1||[RefSeqProtSlim]|e-value:0,0|CAC9673383.1|Ofus.G23190 [Owenia fusiformis]	#N/A
XLOC-002969	0.65542	0.145	0.05	1.25585e-05	[Uniprot/Swissprot]|no similarity||[RefSeqProtSlim]|no similarity	#N/A
XLOC-0015491	0.619445	0.352	0.191	1.31925e-05	#N/A	#N/A
XLOC-000147	0.590082	0.124	0.039	1.38929e-05	[Uniprot/Swissprot]|e-value:1e-113|sp|Q8VHT6|AS3MT_RAT|Arsenite methyltransferase OS=Rattus norvegicus OX=10116 GN=As3mt PE=1 SV=1||[RefSeqProtSlim]|e-value:6e-130|CAC9546549.1|Ofus.G034866 [Owenia fusiformis]	#N/A
XLOC-041185	0.590947	0.107	0.03	1.52801e-05	[Uniprot/Swissprot]|e-value:4e-20|sp|O97341|CALM_SUBDO|Calmodulin OS=Suberites domuncula OX=55567 PE=2 SV=3||[RefSeqProtSlim]|e-value:4e-34|CAC9598824.1|Ofus.G063455 [Owenia fusiformis]	#N/A
XLOC-0505061	0.600479	0.183	0.073	1.99065e-05	#N/A	#N/A
XLOC-053858	0.817741	0.359	0.208	2.30514e-05	[RefSeqProtSlim]|e-value:0,021|VDI29096.1|Hypothetical predicted protein [Mytilus galloprovincialis]||[Uniprot/Swissprot]|no similarity	#N/A
XLOC-0412351	0.597811	0.441	0.274	2.66766e-05	#N/A	#N/A
XLOC-012620	0.420448	0.272	0.129	2.79913e-05	[Uniprot/Swissprot]|e-value:5e-35|sp|Q9YGM8|CAV1_TAKRU|Caveolin-1 OS=Takifugu rubripes OX=31033 GN=cav1 PE=3 SV=1||[RefSeqProtSlim]|e-value:2e-41|XP_012943658.1|caveolin-1 [Aplysia californica]	#N/A
XLOC-060002	0.567211	0.134	0.045	2.98718e-05	[Uniprot/Swissprot]|no similarity||[RefSeqProtSlim]|no similarity	#N/A
XLOC-069467	0.489491	0.114	0.034	3.15782e-05	[Uniprot/Swissprot]|e-value:4e-86|sp|Q503L9|NXN_DANRE|Nucleoredoxin OS=Danio rerio OX=7955 GN=nxn PE=2 SV=1||[RefSeqProtSlim]|e-value:2e-118|XP_019615122.1|PREDICTED: nucleoredoxin-like [Branchiostoma belcheri]	#N/A
XLOC-040794	0.493376	0.128	0.041	3.22996e-05	[Uniprot/Swissprot]|no similarity||[RefSeqProtSlim]|no similarity	#N/A
XLOC-026335	0.632452	0.134	0.046	3.32764e-05	[Uniprot/Swissprot]|e-value:4e-19|sp|P51673|RABP2_RAT|Cellular retinoic acid-binding protein 2 OS=Rattus norvegicus OX=10116 GN=Crabp2 PE=2 SV=2||[RefSeqProtSlim]|e-value:5e-26|CAC9536631.1|Ofus.G033207 [Owenia fusiformis]	#N/A
XLOC-018773	0.822665	0.238	0.115	3.49304e-05	[Uniprot/Swissprot]|e-value:0,0|sp|Q7ZXY0|INO1A_XENLA|Inositol-3-phosphate synthase 1-A OS=Xenopus laevis OX=8355 GN=isyna1-a PE=2 SV=1||[RefSeqProtSlim]|e-value:0,0|XP_035674512.1|inositol-3-phosphate synthase 1-A-like [Branchiostoma floridae]	#N/A
XLOC-056557	0.748183	0.317	0.17	3.54166e-05	[Uniprot/Swissprot]|e-value:3e-125|sp|Q920Q8|NS1BP_MOUSE|Influenza virus NS1A-binding protein homolog OS=Mus musculus OX=10090 GN=Ivns1abp PE=1 SV=2||[RefSeqProtSlim]|e-value:2e-177|CAC9664113.1|Ofus.G13146 [Owenia fusiformis]	#N/A
XLOC-063388	0.597597	0.31	0.163	4.62518e-05	[Uniprot/Swissprot]|e-value:1e-19|sp|Q9JM83|CALM4_MOUSE|Calmodulin-4 OS=Mus musculus OX=10090 GN=Calm4 PE=2 SV=2||[RefSeqProtSlim]|e-value:3e-38|CAC9617770.1|Ofus.G08899 [Owenia fusiformis]	#N/A
XLOC-060114	0.59029	0.162	0.062	4.87955e-05	[Uniprot/Swissprot]|e-value:3e-82|sp|Q5TYV4|SPE39_DANRE|Spermatogenesis-defective protein 39 homolog OS=Danio rerio OX=7955 GN=vipas39 PE=2 SV=1||[RefSeqProtSlim]|e-value:2e-145|XP_021367352.1|spermatogenesis-defective protein 39 homolog isoform X2 [Mizuhopecten yessoensis]	#N/A
XLOC-026008	0.625391	0.103	0.03	5.74431e-05	[Uniprot/Swissprot]|e-value:0,0|sp|Q9VR07|INE_DROME|Sodium- and chloride-dependent GABA transporter ine OS=Drosophila melanogaster OX=7227 GN=ine PE=1 SV=1||[RefSeqProtSlim]|e-value:0,0|OWF40419.1|Sodium- and chloride-dependent GABA transporter ine [Mizuhopecten yessoensis]	#N/A
XLOC-021091	0.619429	0.114	0.035	5.74604e-05	[Uniprot/Swissprot]|e-value:1e-40|sp|Q7XR46|PAO4_ORYSJ|Polyamine oxidase 4 OS=Oryza sativa subsp. japonica OX=39947 GN=PAO4 PE=1 SV=1||[RefSeqProtSlim]|e-value:8e-53|CAD5112502.1|DgyrCDS1717 [Dimorphilus gyrociliatus]	#N/A
XLOC-045375	0.546687	0.103	0.03	6.13512e-05	[Uniprot/Swissprot]|e-value:2e-20|sp|P21328|RTJK_DROME|RNA-directed DNA polymerase from mobile element jockey OS=Drosophila melanogaster OX=7227 GN=pol PE=1 SV=1||[RefSeqProtSlim]|e-value:9e-59|XP_005157664.1|uncharacterized protein si:ch1073-145m9.1 [Danio rerio]	#N/A
XLOC-0280881	0.279511	0.938	0.835	6.50222e-05	#N/A	#N/A
XLOC-050445	0.615448	0.397	0.237	7.2006e-05	[Uniprot/Swissprot]|e-value:1e-150|sp|Q8N475|FSTL5_HUMAN|Follistatin-related protein 5 OS=Homo sapiens OX=9606 GN=FSTL5 PE=2 SV=2||[RefSeqProtSlim]|e-value:0,0|CAC9657585.1|Ofus.G102481 [Owenia fusiformis]	#N/A
XLOC-002133	0.653372	0.4	0.247	7.2669e-05	[Uniprot/Swissprot]|e-value:1e-41|sp|Q3T100|MGST3_BOVIN|Microsomal glutathione S-transferase 3 OS=Bos taurus OX=9913 GN=MGST3 PE=2 SV=1||[RefSeqProtSlim]|e-value:1e-65|AEI70681.1|microsomal GST 3, partial [Perinereis nuntia]	#N/A
XLOC-016671	0.738341	0.238	0.114	8.34791e-05	[Uniprot/Swissprot]|e-value:6e-25|sp|B0FWK4|SPCS1_PIG|Signal peptidase complex subunit 1 OS=Sus scrofa OX=9823 GN=SPCS1 PE=3 SV=1||[RefSeqProtSlim]|e-value:6e-49|CAC9662003.1|Ofus.G112360 [Owenia fusiformis]	#N/A
XLOC-018758	0.739716	0.228	0.108	9.58195e-05	[Uniprot/Swissprot]|e-value:3e-50|sp|Q5ZL67|NF2L1_CHICK|Endoplasmic reticulum membrane sensor NFE2L1 OS=Gallus gallus OX=9031 GN=NFE2L1 PE=2 SV=1||[RefSeqProtSlim]|e-value:3e-62|XP_021348786.1|nuclear factor erythroid 2-related factor 1-like isoform X3 [Mizuhopecten yessoensis]	#N/A
XLOC-005039	0.707472	0.352	0.205	0.000110641	[Uniprot/Swissprot]|e-value:9e-117|sp|O73817|PSB3_ONCMY|Proteasome subunit beta type-3 OS=Oncorhynchus mykiss OX=8022 GN=psmb3 PE=2 SV=1||[RefSeqProtSlim]|e-value:5e-124|UCK81599.1|proteasome subunit beta type-3 [Arenicola marina]	#N/A
XLOC-064814	0.571691	0.124	0.042	0.000116862	[Uniprot/Swissprot]|e-value:1e-127|sp|A0PJE2|DHR12_HUMAN|Dehydrogenase/reductase SDR family member 12 OS=Homo sapiens OX=9606 GN=DHRS12 PE=2 SV=2||[RefSeqProtSlim]|e-value:2e-155|XP_011442243.2|dehydrogenase/reductase SDR family member 12 [Crassostrea gigas]	#N/A
XLOC-002664	0.57429	0.183	0.076	0.000125819	[Uniprot/Swissprot]|e-value:1e-82|sp|Q8BHC1|RB39B_MOUSE|Ras-related protein Rab-39B OS=Mus musculus OX=10090 GN=Rab39b PE=1 SV=1||[RefSeqProtSlim]|e-value:2e-108|CAC9510119.1|Ofus.G024251 [Owenia fusiformis]	#N/A
XLOC-025020	0.857971	0.114	0.037	0.000137411	[Uniprot/Swissprot]|no similarity||[RefSeqProtSlim]|no similarity	#N/A
XLOC-051547	0.716019	0.262	0.132	0.000138318	[Uniprot/Swissprot]|no similarity||[RefSeqProtSlim]|no similarity	#N/A
XLOC-0116851	0.646316	0.269	0.138	0.000141472	#N/A	#N/A
XLOC-004281	0.783073	0.262	0.135	0.000143107	[Uniprot/Swissprot]|e-value:2e-141|sp|P25786|PSA1_HUMAN|Proteasome subunit alpha type-1 OS=Homo sapiens OX=9606 GN=PSMA1 PE=1 SV=1||[RefSeqProtSlim]|e-value:2e-159|UCK81594.1|proteasome subunit alpha type-1 [Arenicola marina]	#N/A
XLOC-009881	0.746481	0.272	0.145	0.000160834	[Uniprot/Swissprot]|e-value:2e-77|sp|Q9EQZ5|PTGR1_CAVPO|Prostaglandin reductase 1 OS=Cavia porcellus OX=10141 GN=Ptgr1 PE=1 SV=1||[RefSeqProtSlim]|e-value:5e-87|XP_035673725.1|prostaglandin reductase 1-like isoform X3 [Branchiostoma floridae]	#N/A
XLOC-002854	0.575033	0.541	0.385	0.000167705	[Uniprot/Swissprot]|e-value:2e-78|sp|Q91V37|VATO_MOUSE|V-type proton ATPase 21 kDa proteolipid subunit OS=Mus musculus OX=10090 GN=Atp6v0b PE=1 SV=1||[RefSeqProtSlim]|e-value:3e-79|NP_001264501.1|V-type proton ATPase 21 kDa proteolipid subunit [Gallus gallus]	#N/A
XLOC-063141	0.78811	0.162	0.067	0.000175637	[Uniprot/Swissprot]|e-value:1e-45|sp|Q90980|CNG3_CHICK|Cyclic nucleotide-gated channel rod photoreceptor subunit alpha OS=Gallus gallus OX=9031 PE=2 SV=1||[RefSeqProtSlim]|e-value:6e-149|OWF55017.1|Cyclic nucleotide-gated olfactory channel [Mizuhopecten yessoensis]	#N/A
XLOC-011321	0.543953	0.107	0.033	0.000190601	[Uniprot/Swissprot]|no similarity||[RefSeqProtSlim]|no similarity	#N/A
XLOC-0173471	0.439294	0.759	0.668	0.000202159	#N/A	#N/A
XLOC-009561	0.639635	0.148	0.057	0.000222026	[RefSeqProtSlim]|e-value:3e-05|CAC9597973.1|Ofus.G063268, partial [Owenia fusiformis]||[Uniprot/Swissprot]|no similarity	#N/A
XLOC-067109	0.781871	0.276	0.147	0.000225404	[Uniprot/Swissprot]|no similarity||[RefSeqProtSlim]|no similarity	#N/A
XLOC-040317	0.660865	0.266	0.136	0.000229779	[Uniprot/Swissprot]|e-value:0,0|sp|Q68CZ1|FTM_HUMAN|Protein fantom OS=Homo sapiens OX=9606 GN=RPGRIP1L PE=1 SV=2||[RefSeqProtSlim]|e-value:0,0|OWF37966.1|Protein fantom [Mizuhopecten yessoensis]	#N/A
XLOC-059029	0.486553	0.11	0.035	0.000231699	[Uniprot/Swissprot]|e-value:2e-58|sp|Q9NPF2|CHSTB_HUMAN|Carbohydrate sulfotransferase 11 OS=Homo sapiens OX=9606 GN=CHST11 PE=1 SV=1||[RefSeqProtSlim]|e-value:4e-59|XP_006513971.1|carbohydrate sulfotransferase 11 isoform X1 [Mus musculus]	#N/A
XLOC-0539211	0.258364	0.334	0.177	0.000233675	#N/A	#N/A
XLOC-040998	0.784875	0.114	0.037	0.000244847	[Uniprot/Swissprot]|e-value:1e-22|sp|Q95P23|ENPP_APLCA|Enterin neuropeptides OS=Aplysia californica OX=6500 GN=ENPP PE=1 SV=1||[RefSeqProtSlim]|e-value:5e-63|OWF56578.1|Snake venom metalloprotease inhibitor 02A10 [Mizuhopecten yessoensis]	FVMamide
XLOC-027725	0.674828	0.19	0.084	0.000258736	[Uniprot/Swissprot]|no similarity||[RefSeqProtSlim]|no similarity	#N/A
XLOC-027791	0.491012	0.2	0.088	0.000285775	[Uniprot/Swissprot]|e-value:4e-34|sp|O14545|TRAD1_HUMAN|TRAF-type zinc finger domain-containing protein 1 OS=Homo sapiens OX=9606 GN=TRAFD1 PE=1 SV=1||[RefSeqProtSlim]|e-value:4e-77|VDI03099.1|Hypothetical predicted protein [Mytilus galloprovincialis]	#N/A
XLOC-060566	0.785068	0.2	0.093	0.000336083	[Uniprot/Swissprot]|e-value:0,0|sp|O94806|KPCD3_HUMAN|Serine/threonine-protein kinase D3 OS=Homo sapiens OX=9606 GN=PRKD3 PE=1 SV=1||[RefSeqProtSlim]|e-value:0,0|XP_035824058.1|serine/threonine-protein kinase D3 [Aplysia californica]	#N/A
XLOC-040364	0.565781	0.107	0.034	0.000357518	[Uniprot/Swissprot]|no similarity||[RefSeqProtSlim]|no similarity	#N/A
XLOC-0135521	0.367584	0.217	0.099	0.000410168	#N/A	#N/A
XLOC-034329	0.581306	0.197	0.089	0.000442006	[Uniprot/Swissprot]|e-value:5e-68|sp|Q9VRV7|SF3B6_DROME|Splicing factor 3B subunit 6 OS=Drosophila melanogaster OX=7227 GN=Sf3b6 PE=1 SV=1||[RefSeqProtSlim]|e-value:9e-74|CAC9672290.1|Ofus.G21712 [Owenia fusiformis]	#N/A
XLOC-036954	0.681703	0.29	0.158	0.000450143	[Uniprot/Swissprot]|e-value:0,0|sp|Q9Y2E4|DIP2C_HUMAN|Disco-interacting protein 2 homolog C OS=Homo sapiens OX=9606 GN=DIP2C PE=1 SV=2||[RefSeqProtSlim]|e-value:0,0|CAC9666082.1|Ofus.G141173 [Owenia fusiformis]	#N/A
XLOC-054436	0.882012	0.328	0.19	0.00046851	[Uniprot/Swissprot]|e-value:2e-57|sp|Q0IHY5|EMC7_XENTR|ER membrane protein complex subunit 7 OS=Xenopus tropicalis OX=8364 GN=emc7 PE=2 SV=1||[RefSeqProtSlim]|e-value:2e-72|CAD5116922.1|DgyrCDS5762 [Dimorphilus gyrociliatus]	#N/A
XLOC-0263231	0.399147	0.286	0.148	0.000500875	#N/A	#N/A
XLOC-049663	0.618056	0.11	0.036	0.000506061	[Uniprot/Swissprot]|e-value:1e-04|sp|Q7TN88|PK1L2_MOUSE|Polycystic kidney disease protein 1-like 2 OS=Mus musculus OX=10090 GN=Pkd1l2 PE=2 SV=1||[RefSeqProtSlim]|e-value:5e-48|UCK81576.1|Gal-binding and CUB domains containing receptor 5 [Arenicola marina]	#N/A
XLOC-058912	0.455621	0.7	0.618	0.000513876	[Uniprot/Swissprot]|e-value:3e-97|sp|O16305|CALM_CAEEL|Calmodulin OS=Caenorhabditis elegans OX=6239 GN=cmd-1 PE=1 SV=3||[RefSeqProtSlim]|e-value:2e-97|pdb|3WFN|B|Chain B, Calmodulin, Sodium channel protein type 8 subunit alpha	#N/A
XLOC-064440	0.564714	0.11	0.036	0.000523884	[RefSeqProtSlim]|e-value:3e-159|CAC9675083.1|Ofus.G28137 [Owenia fusiformis]||[Uniprot/Swissprot]|no similarity	#N/A
XLOC-0630071	0.272561	0.286	0.144	0.000541499	#N/A	#N/A
XLOC-012321	0.687774	0.417	0.271	0.000560119	[Uniprot/Swissprot]|e-value:0,0|sp|Q68CQ4|UTP25_HUMAN|U3 small nucleolar RNA-associated protein 25 homolog OS=Homo sapiens OX=9606 GN=UTP25 PE=1 SV=2||[RefSeqProtSlim]|e-value:0,0|XP_034338755.1|uncharacterized protein K02A2.6-like [Crassostrea gigas]	#N/A
XLOC-027831	0.422124	0.121	0.042	0.000570506	[Uniprot/Swissprot]|e-value:9e-27|sp|Q9UF02|CCG5_HUMAN|Voltage-dependent calcium channel gamma-5 subunit OS=Homo sapiens OX=9606 GN=CACNG5 PE=2 SV=2||[RefSeqProtSlim]|e-value:6e-90|OWF54234.1|Voltage-dependent calcium channel gamma-5 subunit [Mizuhopecten yessoensis]	#N/A
XLOC-003582	0.60588	0.469	0.326	0.000571188	[Uniprot/Swissprot]|e-value:1e-58|sp|Q29RM3|REEP5_BOVIN|Receptor expression-enhancing protein 5 OS=Bos taurus OX=9913 GN=REEP5 PE=2 SV=1||[RefSeqProtSlim]|e-value:4e-86|XP_021354465.1|receptor expression-enhancing protein 5-like isoform X3 [Mizuhopecten yessoensis]	#N/A
XLOC-051153	0.386786	0.131	0.047	0.000602103	[Uniprot/Swissprot]|e-value:2e-150|sp|Q9JJX8|ST32B_MOUSE|Serine/threonine-protein kinase 32B OS=Mus musculus OX=10090 GN=Stk32b PE=2 SV=2||[RefSeqProtSlim]|e-value:6e-172|CAC9458566.1|Ofus.G011281 [Owenia fusiformis]	#N/A
XLOC-0213531	0.430363	0.641	0.475	0.000657171	#N/A	#N/A
XLOC-000264	0.576429	0.666	0.54	0.000708477	[Uniprot/Swissprot]|e-value:9e-37|sp|Q9QY33|TSN3_MOUSE|Tetraspanin-3 OS=Mus musculus OX=10090 GN=Tspan3 PE=1 SV=1||[RefSeqProtSlim]|e-value:3e-63|CAC9610635.1|Ofus.G072328 [Owenia fusiformis]	#N/A
XLOC-014953	0.723277	0.148	0.06	0.000726962	[Uniprot/Swissprot]|e-value:1e-74|sp|Q6NWF4|VPS25_DANRE|Vacuolar protein-sorting-associated protein 25 OS=Danio rerio OX=7955 GN=vps25 PE=2 SV=2||[RefSeqProtSlim]|e-value:3e-79|XP_025108598.1|vacuolar protein-sorting-associated protein 25-like [Pomacea canaliculata]	#N/A
XLOC-067009	0.688928	0.148	0.059	0.000738039	[Uniprot/Swissprot]|e-value:4e-58|sp|Q17043|APLY_APLKU|Aplysianin-A OS=Aplysia kurodai OX=6501 PE=1 SV=1||[RefSeqProtSlim]|e-value:6e-59|NP_001191524.1|aplysianin A precursor [Aplysia californica]	#N/A
XLOC-005225	0.558318	0.207	0.097	0.000756912	[Uniprot/Swissprot]|e-value:2e-93|sp|P27216|ANX13_HUMAN|Annexin A13 OS=Homo sapiens OX=9606 GN=ANXA13 PE=1 SV=3||[RefSeqProtSlim]|e-value:8e-111|XP_019645183.1|PREDICTED: annexin A7-like isoform X2 [Branchiostoma belcheri]	#N/A
XLOC-035409	0.420012	0.128	0.046	0.000764674	[Uniprot/Swissprot]|e-value:8e-07|sp|P05107|ITB2_HUMAN|Integrin beta-2 OS=Homo sapiens OX=9606 GN=ITGB2 PE=1 SV=2||[RefSeqProtSlim]|e-value:2e-09|XP_011453738.2|integrin beta-6 [Crassostrea gigas]	#N/A
XLOC-049959	0.564411	0.114	0.039	0.0007993	[Uniprot/Swissprot]|e-value:1e-13|sp|Q10468|B4GN1_RAT|Beta-1,4 N-acetylgalactosaminyltransferase 1 OS=Rattus norvegicus OX=10116 GN=B4galnt1 PE=1 SV=1||[RefSeqProtSlim]|e-value:2e-38|CAD5110801.1|DgyrCDS166 [Dimorphilus gyrociliatus]	#N/A
XLOC-0538431	0.694871	0.207	0.098	0.000855967	#N/A	#N/A
XLOC-001911	0.622807	0.117	0.041	0.000973675	[Uniprot/Swissprot]|e-value:2e-162|sp|Q3MHR7|ARPC2_BOVIN|Actin-related protein 2/3 complex subunit 2 OS=Bos taurus OX=9913 GN=ARPC2 PE=1 SV=1||[RefSeqProtSlim]|e-value:2e-167|CAC9577529.1|Ofus.G06209 [Owenia fusiformis]	#N/A
XLOC-004233	0.444975	0.707	0.617	0.00112844	[Uniprot/Swissprot]|e-value:4e-125|sp|P84079|ARF1_RAT|ADP-ribosylation factor 1 OS=Rattus norvegicus OX=10116 GN=Arf1 PE=1 SV=2||[RefSeqProtSlim]|e-value:1e-125|XP_040535753.1|ADP-ribosylation factor 1 isoform X1 [Gallus gallus]	#N/A
XLOC-002161	0.705679	0.469	0.332	0.00124772	[Uniprot/Swissprot]|e-value:4e-120|sp|P42325|NCAH_DROME|Neurocalcin homolog OS=Drosophila melanogaster OX=7227 GN=Nca PE=1 SV=2||[RefSeqProtSlim]|e-value:2e-121|XP_392256.2|neurocalcin homolog [Apis mellifera]	#N/A
XLOC-0249101	0.610426	0.252	0.129	0.00128964	#N/A	#N/A
XLOC-005666	0.629731	0.152	0.062	0.00129823	[Uniprot/Swissprot]|e-value:0,0|sp|A6QPT7|ERAP2_BOVIN|Endoplasmic reticulum aminopeptidase 2 OS=Bos taurus OX=9913 GN=ERAP2 PE=2 SV=1||[RefSeqProtSlim]|e-value:0,0|CAC9665829.1|Ofus.G14661 [Owenia fusiformis]	#N/A
XLOC-036067	0.625947	0.176	0.078	0.0013053	[Uniprot/Swissprot]|e-value:2e-131|sp|O18973|RABX5_BOVIN|Rab5 GDP/GTP exchange factor OS=Bos taurus OX=9913 GN=RABGEF1 PE=1 SV=1||[RefSeqProtSlim]|e-value:0,0|CAC9555001.1|Ofus.G042312 [Owenia fusiformis]	#N/A
XLOC-0213811	0.585642	0.217	0.105	0.00135911	#N/A	#N/A
XLOC-0509451	0.620297	0.159	0.066	0.0013757	#N/A	#N/A
XLOC-052548	0.486351	0.107	0.036	0.00140954	[Uniprot/Swissprot]|e-value:2e-56|sp|Q5E9Z8|LSM1_BOVIN|U6 snRNA-associated Sm-like protein LSm1 OS=Bos taurus OX=9913 GN=LSM1 PE=2 SV=1||[RefSeqProtSlim]|e-value:8e-65|XP_035672369.1|U6 snRNA-associated Sm-like protein LSm1 [Branchiostoma floridae]	#N/A
XLOC-009551	0.631481	0.148	0.059	0.00145531	[Uniprot/Swissprot]|e-value:6e-13|sp|Q5M8L8|HVCN1_XENTR|Voltage-gated hydrogen channel 1 OS=Xenopus tropicalis OX=8364 GN=hvcn1 PE=2 SV=1||[RefSeqProtSlim]|e-value:3e-60|CAD5125365.1|DgyrCDS13599 [Dimorphilus gyrociliatus]	#N/A
XLOC-0123011	0.707103	0.352	0.217	0.001591	#N/A	#N/A
XLOC-062505	0.548723	0.1	0.032	0.00160979	[Uniprot/Swissprot]|no similarity||[RefSeqProtSlim]|no similarity	#N/A
XLOC-035334	0.634964	0.197	0.092	0.00168914	[Uniprot/Swissprot]|e-value:2e-159|sp|Q9NT68|TEN2_HUMAN|Teneurin-2 OS=Homo sapiens OX=9606 GN=TENM2 PE=1 SV=3||[RefSeqProtSlim]|e-value:0,0|AUG84450.1|teneurin [Platynereis dumerilii]	teneurin
XLOC-0058791	0.410314	0.441	0.279	0.00170578	#N/A	#N/A
XLOC-020490	0.593849	0.121	0.044	0.00174472	[Uniprot/Swissprot]|e-value:1e-103|sp|Q6KEQ9|PC11X_PIG|Protocadherin-11 X-linked OS=Sus scrofa OX=9823 GN=PCDH11X PE=2 SV=1||[RefSeqProtSlim]|e-value:0,0|AUG84419.1|Pcd11x [Platynereis dumerilii]	Pcd11x
XLOC-0022051	0.58348	0.166	0.071	0.00186086	#N/A	#N/A
XLOC-020873	0.589195	0.155	0.065	0.00197594	[Uniprot/Swissprot]|e-value:4e-125|sp|Q8VHQ4|RB40C_MOUSE|Ras-related protein Rab-40C OS=Mus musculus OX=10090 GN=Rab40c PE=1 SV=1||[RefSeqProtSlim]|e-value:2e-161|PVD39479.1|hypothetical protein C0Q70_02113 [Pomacea canaliculata]	#N/A
XLOC-024078	0.622432	0.131	0.05	0.00213694	[Uniprot/Swissprot]|e-value:1e-22|sp|Q9DBB9|CPN2_MOUSE|Carboxypeptidase N subunit 2 OS=Mus musculus OX=10090 GN=Cpn2 PE=1 SV=2||[RefSeqProtSlim]|e-value:7e-26|XP_019645978.1|PREDICTED: protein slit-like [Branchiostoma belcheri]	#N/A
XLOC-037497	0.565543	0.348	0.209	0.00218365	[Uniprot/Swissprot]|e-value:4e-89|sp|P40307|PSB2_RAT|Proteasome subunit beta type-2 OS=Rattus norvegicus OX=10116 GN=Psmb2 PE=1 SV=1||[RefSeqProtSlim]|e-value:2e-106|CAC9564614.1|Ofus.G051079 [Owenia fusiformis]	#N/A
XLOC-064457	0.726831	0.124	0.046	0.00220402	[RefSeqProtSlim]|e-value:1e-08|OWF53206.1|Flagellar attachment zone protein 1 [Mizuhopecten yessoensis]||[Uniprot/Swissprot]|no similarity	#N/A
XLOC-004567	0.766781	0.186	0.087	0.00240203	[Uniprot/Swissprot]|e-value:4e-23|sp|Q8WV07|LTO1_HUMAN|Protein LTO1 homolog OS=Homo sapiens OX=9606 GN=LTO1 PE=1 SV=2||[RefSeqProtSlim]|e-value:4e-24|XP_021352583.1|oral cancer-overexpressed protein 1 homolog [Mizuhopecten yessoensis]	#N/A
XLOC-064349	0.795179	0.245	0.131	0.00255179	[Uniprot/Swissprot]|e-value:3e-25|sp|Q7RTY1|MOT9_HUMAN|Monocarboxylate transporter 9 OS=Homo sapiens OX=9606 GN=SLC16A9 PE=1 SV=1||[RefSeqProtSlim]|e-value:8e-43|CAC9663903.1|Ofus.G122821 [Owenia fusiformis]	#N/A
XLOC-041326	0.635665	0.534	0.396	0.00258667	[Uniprot/Swissprot]|e-value:2e-58|sp|P60522|GBRL2_RAT|Gamma-aminobutyric acid receptor-associated protein-like 2 OS=Rattus norvegicus OX=10116 GN=Gabarapl2 PE=3 SV=1||[RefSeqProtSlim]|e-value:1e-69|XP_011432603.1|gamma-aminobutyric acid receptor-associated protein-like 2 [Crassostrea gigas]	#N/A
XLOC-017558	0.62403	0.348	0.216	0.00269108	[Uniprot/Swissprot]|e-value:1e-94|sp|Q3MHN0|PSB6_BOVIN|Proteasome subunit beta type-6 OS=Bos taurus OX=9913 GN=PSMB6 PE=1 SV=1||[RefSeqProtSlim]|e-value:2e-116|UCK81602.1|proteasome subunit beta type-6 [Arenicola marina]	#N/A
XLOC-021132	0.873378	0.245	0.13	0.00285511	[Uniprot/Swissprot]|e-value:0,005|sp|A0A2R8QPS5|RIC1_DANRE|Guanine nucleotide exchange factor subunit RIC1 OS=Danio rerio OX=7955 GN=ric1 PE=3 SV=1||[RefSeqProtSlim]|e-value:2e-04|AAI52491.1|LOC797832 protein, partial [Danio rerio]	#N/A
XLOC-021489	0.710899	0.259	0.14	0.00298884	[Uniprot/Swissprot]|e-value:1e-80|sp|Q9D2Y9|ELOV7_MOUSE|Elongation of very long chain fatty acids protein 7 OS=Mus musculus OX=10090 GN=Elovl7 PE=2 SV=1||[RefSeqProtSlim]|e-value:7e-103|VDI24187.1|elongation of very long chain fatty acids protein 7 [Mytilus galloprovincialis]	#N/A
XLOC-027980	0.498044	0.169	0.074	0.00320106	[Uniprot/Swissprot]|e-value:4e-97|sp|Q8YWD8|MSRA2_NOSS1|Peptide methionine sulfoxide reductase MsrA 2 OS=Nostoc sp. (strain PCC 7120 / SAG 25.82 / UTEX 2576) OX=103690 GN=msrA2 PE=3 SV=1||[RefSeqProtSlim]|e-value:2e-97|XP_034333399.1|peptide methionine sulfoxide reductase MsrA isoform X4 [Crassostrea gigas]	#N/A
XLOC-0113181	0.545204	0.231	0.117	0.00320209	#N/A	#N/A
XLOC-0113221	0.622991	0.355	0.218	0.003458	#N/A	#N/A
XLOC-055180	0.508868	0.217	0.107	0.00373305	[Uniprot/Swissprot]|e-value:4e-32|sp|Q9H4G4|GAPR1_HUMAN|Golgi-associated plant pathogenesis-related protein 1 OS=Homo sapiens OX=9606 GN=GLIPR2 PE=1 SV=3||[RefSeqProtSlim]|e-value:5e-76|CAC9625557.1|Ofus.G083290 [Owenia fusiformis]	#N/A
XLOC-054753	0.627712	0.128	0.05	0.00390502	[Uniprot/Swissprot]|e-value:6e-109|sp|Q9HC56|PCDH9_HUMAN|Protocadherin-9 OS=Homo sapiens OX=9606 GN=PCDH9 PE=1 SV=2||[RefSeqProtSlim]|e-value:0,0|AUG84419.1|Pcd11x [Platynereis dumerilii]	Pcd11x
XLOC-026973	0.434841	0.114	0.041	0.00440643	[Uniprot/Swissprot]|no similarity||[RefSeqProtSlim]|no similarity	#N/A
XLOC-055670	0.720192	0.141	0.059	0.00474158	[Uniprot/Swissprot]|e-value:1e-42|sp|Q5R4J5|SYT1_PONAB|Synaptotagmin-1 OS=Pongo abelii OX=9601 GN=SYT1 PE=2 SV=1||[RefSeqProtSlim]|e-value:1e-77|PVD21873.1|hypothetical protein C0Q70_17676 [Pomacea canaliculata]	#N/A
XLOC-027763	0.543782	0.103	0.036	0.00483426	[Uniprot/Swissprot]|e-value:7e-52|sp|P56213|ALR_MOUSE|FAD-linked sulfhydryl oxidase ALR OS=Mus musculus OX=10090 GN=Gfer PE=1 SV=2||[RefSeqProtSlim]|e-value:5e-59|XP_035694828.1|FAD-linked sulfhydryl oxidase ALR-like [Branchiostoma floridae]	#N/A
XLOC-0691431	0.536185	0.179	0.083	0.00525231	#N/A	#N/A
XLOC-047261	0.549705	0.1	0.034	0.0052718	[Uniprot/Swissprot]|no similarity||[RefSeqProtSlim]|no similarity	#N/A
XLOC-0158111	0.642973	0.159	0.069	0.00538156	#N/A	#N/A
XLOC-013790	0.644035	0.141	0.059	0.00597533	[RefSeqProtSlim]|e-value:5e-04|CAD5119728.1|DgyrCDS8326 [Dimorphilus gyrociliatus]||[Uniprot/Swissprot]|no similarity	#N/A
XLOC-0454431	0.450262	0.393	0.245	0.00608586	#N/A	#N/A
XLOC-000140	0.644517	0.217	0.112	0.00647448	[RefSeqProtSlim]|e-value:4e-101|CAC9666546.1|Ofus.G142068 [Owenia fusiformis]||[Uniprot/Swissprot]|no similarity	#N/A
XLOC-010103	0.519402	0.114	0.042	0.00648126	[Uniprot/Swissprot]|e-value:1e-11|sp|Q8TE56|ATS17_HUMAN|A disintegrin and metalloproteinase with thrombospondin motifs 17 OS=Homo sapiens OX=9606 GN=ADAMTS17 PE=2 SV=2||[RefSeqProtSlim]|e-value:2e-51|XP_011438906.2|uncharacterized protein LOC105336345 isoform X1 [Crassostrea gigas]	#N/A
XLOC-064586	0.639729	0.155	0.068	0.00654668	[Uniprot/Swissprot]|e-value:3e-174|sp|Q8BJW6|EIF2A_MOUSE|Eukaryotic translation initiation factor 2A OS=Mus musculus OX=10090 GN=Eif2a PE=1 SV=2||[RefSeqProtSlim]|e-value:0,0|CAC9674064.1|Ofus.G24348, partial [Owenia fusiformis]	#N/A
XLOC-015314	0.491343	0.662	0.54	0.00798801	[Uniprot/Swissprot]|e-value:2e-50|sp|P55061|BI1_HUMAN|Bax inhibitor 1 OS=Homo sapiens OX=9606 GN=TMBIM6 PE=1 SV=2||[RefSeqProtSlim]|e-value:4e-58|XP_025085660.1|bax inhibitor 1-like [Pomacea canaliculata]	#N/A
XLOC-0390771	0.634823	0.276	0.158	0.00812454	#N/A	#N/A
XLOC-055563	0.450098	0.103	0.036	0.00823404	[Uniprot/Swissprot]|e-value:2e-151|sp|P62916|TF2B_RAT|Transcription initiation factor IIB OS=Rattus norvegicus OX=10116 GN=Gtf2b PE=2 SV=1||[RefSeqProtSlim]|e-value:6e-157|XP_011422418.1|transcription initiation factor IIB isoform X3 [Crassostrea gigas]	#N/A
XLOC-037879	0.657108	0.2	0.1	0.00823585	[Uniprot/Swissprot]|e-value:9e-149|sp|Q99538|LGMN_HUMAN|Legumain OS=Homo sapiens OX=9606 GN=LGMN PE=1 SV=1||[RefSeqProtSlim]|e-value:8e-176|CAC9642993.1|Ofus.G092967 [Owenia fusiformis]	#N/A
XLOC-046649	0.765161	0.11	0.041	0.00836009	[Uniprot/Swissprot]|e-value:2e-167|sp|Q9H0K1|SIK2_HUMAN|Serine/threonine-protein kinase SIK2 OS=Homo sapiens OX=9606 GN=SIK2 PE=1 SV=1||[RefSeqProtSlim]|e-value:0,0|XP_034309431.1|uncharacterized protein LOC117683725 [Crassostrea gigas]	#N/A
XLOC-0011131	0.478234	0.452	0.303	0.00838672	#N/A	#N/A
XLOC-019133	0.669244	0.159	0.071	0.00842109	[Uniprot/Swissprot]|no similarity||[RefSeqProtSlim]|no similarity	#N/A
XLOC-060686	0.491206	0.107	0.038	0.00843375	[Uniprot/Swissprot]|e-value:2e-22|sp|A1XQX8|NR3AA_DANRE|Neurexin-3a OS=Danio rerio OX=7955 GN=nrxn3a PE=2 SV=1||[RefSeqProtSlim]|e-value:2e-59|CRL07096.1|CLUMA_CG020095, isoform A [Clunio marinus]	#N/A
XLOC-004182	0.598551	0.283	0.162	0.00879001	[Uniprot/Swissprot]|e-value:7e-10|sp|P31395|STMN1_CHICK|Stathmin OS=Gallus gallus OX=9031 GN=STMN1 PE=1 SV=1||[RefSeqProtSlim]|e-value:4e-50|XP_011423111.1|inner centromere protein isoform X2 [Crassostrea gigas]	#N/A
XLOC-0148641	0.529383	0.179	0.083	0.00982099	#N/A	#N/A
XLOC-002511	0.579336	0.152	0.066	0.00989456	[Uniprot/Swissprot]|e-value:0,0|sp|P54939|TLN1_CHICK|Talin-1 OS=Gallus gallus OX=9031 GN=TLN1 PE=1 SV=2||[RefSeqProtSlim]|e-value:0,0|CAC9665962.1|Ofus.G14964 [Owenia fusiformis]	#N/A
XLOC-019730	0.678597	0.283	0.164	0.0104019	[Uniprot/Swissprot]|e-value:1e-134|sp|A5A6K7|CBPE_PANTR|Carboxypeptidase E OS=Pan troglodytes OX=9598 GN=CPE PE=2 SV=1||[RefSeqProtSlim]|e-value:4e-147|CAC9648148.1|Ofus.G10588, partial [Owenia fusiformis]	#N/A
XLOC-011947	0.402793	0.245	0.131	0.0107565	[Uniprot/Swissprot]|e-value:0,0|sp|Q15008|PSMD6_HUMAN|26S proteasome non-ATPase regulatory subunit 6 OS=Homo sapiens OX=9606 GN=PSMD6 PE=1 SV=1||[RefSeqProtSlim]|e-value:0,0|XP_011434053.1|26S proteasome non-ATPase regulatory subunit 6 [Crassostrea gigas]	#N/A
XLOC-003347	0.649353	0.19	0.093	0.0108765	[Uniprot/Swissprot]|e-value:9e-150|sp|Q9R1P0|PSA4_MOUSE|Proteasome subunit alpha type-4 OS=Mus musculus OX=10090 GN=Psma4 PE=1 SV=1||[RefSeqProtSlim]|e-value:6e-157|UCK81644.1|proteasome subunit alpha type-4 [Arenicola marina]	#N/A
XLOC-046273	0.396578	0.176	0.081	0.0113812	[Uniprot/Swissprot]|e-value:2e-19|sp|P04352|CALM_CHLRE|Calmodulin OS=Chlamydomonas reinhardtii OX=3055 PE=1 SV=2||[RefSeqProtSlim]|e-value:9e-21|CAC9617770.1|Ofus.G08899 [Owenia fusiformis]	#N/A
XLOC-002478	0.632575	0.297	0.175	0.0122018	[Uniprot/Swissprot]|e-value:2e-54|sp|Q9NP50|SHCAF_HUMAN|SIN3-HDAC complex-associated factor OS=Homo sapiens OX=9606 GN=SINHCAF PE=1 SV=1||[RefSeqProtSlim]|e-value:3e-61|VDI73091.1|Hypothetical predicted protein [Mytilus galloprovincialis]	#N/A
XLOC-001341	0.767461	0.183	0.09	0.0124601	[Uniprot/Swissprot]|e-value:2e-32|sp|Q68FB1|BOD1_XENTR|Biorientation of chromosomes in cell division protein 1 OS=Xenopus tropicalis OX=8364 GN=bod1 PE=2 SV=1||[RefSeqProtSlim]|e-value:0,0|VDI04431.1|Hypothetical predicted protein [Mytilus galloprovincialis]	#N/A
XLOC-056379	0.531234	0.372	0.238	0.0130203	[Uniprot/Swissprot]|e-value:1e-62|sp|Q5ZMC0|EDF1_CHICK|Endothelial differentiation-related factor 1 homolog OS=Gallus gallus OX=9031 GN=EDF1 PE=2 SV=1||[RefSeqProtSlim]|e-value:6e-67|XP_019640969.1|PREDICTED: endothelial differentiation-related factor 1 homolog [Branchiostoma belcheri]	#N/A
XLOC-0639981	0.614061	0.234	0.124	0.0132868	#N/A	#N/A
XLOC-0444541	0.595539	0.21	0.108	0.0136087	#N/A	#N/A
XLOC-034196	0.428363	0.11	0.041	0.0138967	[RefSeqProtSlim]|e-value:4e-10|XP_034317263.1|uncharacterized protein LOC105343206 [Crassostrea gigas]||[Uniprot/Swissprot]|no similarity	#N/A
XLOC-026336	0.655655	0.21	0.108	0.0145708	[RefSeqProtSlim]|e-value:1e-06|AAM68564.1|uncharacterized protein Dmel_CG33155, isoform C [Drosophila melanogaster]||[Uniprot/Swissprot]|no similarity	#N/A
XLOC-000019	0.409823	0.1	0.035	0.014776	[RefSeqProtSlim]|e-value:2e-08|CAC9572851.1|Ofus.G053138 [Owenia fusiformis]||[Uniprot/Swissprot]|no similarity	#N/A
XLOC-019983	0.571207	0.124	0.05	0.0161486	[Uniprot/Swissprot]|e-value:3e-80|sp|Q8VD66|ABHD4_MOUSE|(Lyso)-N-acylphosphatidylethanolamine lipase OS=Mus musculus OX=10090 GN=Abhd4 PE=1 SV=1||[RefSeqProtSlim]|e-value:4e-90|XP_011484867.1|protein ABHD4 isoform X2 [Oryzias latipes]	#N/A
XLOC-0459391	0.510603	0.355	0.221	0.0162292	#N/A	#N/A
XLOC-011284	0.477069	0.121	0.048	0.0165622	[Uniprot/Swissprot]|e-value:2e-11|sp|P12812|P40_SCHMA|Major egg antigen OS=Schistosoma mansoni OX=6183 PE=2 SV=1||[RefSeqProtSlim]|e-value:8e-26|CAD5111596.1|DgyrCDS892 [Dimorphilus gyrociliatus]	#N/A
XLOC-0644461	0.564351	0.159	0.072	0.0182186	#N/A	#N/A
XLOC-0092311	0.498187	0.203	0.099	0.0186077	#N/A	#N/A
XLOC-052348	0.459136	0.614	0.473	0.0190311	[Uniprot/Swissprot]|e-value:1e-21|sp|Q8N9F8|ZN454_HUMAN|Zinc finger protein 454 OS=Homo sapiens OX=9606 GN=ZNF454 PE=2 SV=2||[RefSeqProtSlim]|e-value:6e-25|XP_021331199.1|zinc finger protein 208-like [Danio rerio]	#N/A
XLOC-060583	0.678455	0.259	0.147	0.0193803	[Uniprot/Swissprot]|e-value:0,0|sp|Q8CFG5|CA2D3_RAT|Voltage-dependent calcium channel subunit alpha-2/delta-3 OS=Rattus norvegicus OX=10116 GN=Cacna2d3 PE=1 SV=1||[RefSeqProtSlim]|e-value:0,0|CAD5124217.1|DgyrCDS12514 [Dimorphilus gyrociliatus]	#N/A
XLOC-002143	0.794754	0.283	0.17	0.0205656	[Uniprot/Swissprot]|e-value:1e-22|sp|Q9GRJ1|CALM_LUMRU|Calmodulin OS=Lumbricus rubellus OX=35632 PE=2 SV=3||[RefSeqProtSlim]|e-value:1e-36|XP_011423020.2|calmodulin-like protein 4 [Crassostrea gigas]	#N/A
XLOC-015129	0.673865	0.362	0.231	0.0205939	[Uniprot/Swissprot]|no similarity||[RefSeqProtSlim]|no similarity	#N/A
XLOC-000223	0.603199	0.183	0.09	0.0208689	[Uniprot/Swissprot]|e-value:0,0|sp|O88685|PRS6A_MOUSE|26S proteasome regulatory subunit 6A OS=Mus musculus OX=10090 GN=Psmc3 PE=1 SV=2||[RefSeqProtSlim]|e-value:0,0|CAC9611661.1|Ofus.G072685 [Owenia fusiformis]	#N/A
XLOC-069004	0.344431	0.107	0.039	0.0243459	[Uniprot/Swissprot]|e-value:8e-46|sp|D4A734|MOT12_RAT|Monocarboxylate transporter 12 OS=Rattus norvegicus OX=10116 GN=Slc16a12 PE=2 SV=1||[RefSeqProtSlim]|e-value:4e-58|CAD5113872.1|DgyrCDS3036 [Dimorphilus gyrociliatus]	#N/A
XLOC-052578	0.411563	0.1	0.036	0.0246877	[Uniprot/Swissprot]|e-value:1e-61|sp|Q09621|LACT2_CAEEL|Beta-lactamase domain-containing protein 2 OS=Caenorhabditis elegans OX=6239 GN=lact-2 PE=4 SV=1||[RefSeqProtSlim]|e-value:7e-129|CAD5115210.1|DgyrCDS4203 [Dimorphilus gyrociliatus]	#N/A
XLOC-050130	0.593204	0.166	0.078	0.0258569	[Uniprot/Swissprot]|e-value:7e-28|sp|B5DF51|EMC5_RAT|ER membrane protein complex subunit 5 OS=Rattus norvegicus OX=10116 GN=Mmgt1 PE=2 SV=1||[RefSeqProtSlim]|e-value:2e-31|XP_019623189.1|PREDICTED: membrane magnesium transporter 1-like [Branchiostoma belcheri]	#N/A
XLOC-003719	0.384932	0.128	0.052	0.0266437	[Uniprot/Swissprot]|e-value:0,028|sp|Q86W47|KCMB4_HUMAN|Calcium-activated potassium channel subunit beta-4 OS=Homo sapiens OX=9606 GN=KCNMB4 PE=1 SV=2||[RefSeqProtSlim]|e-value:9e-19|CAC9540272.1|Ofus.G033828 [Owenia fusiformis]	#N/A
XLOC-0278061	0.616104	0.252	0.142	0.0275506	#N/A	#N/A
XLOC-040452	0.497637	0.11	0.042	0.0280715	[Uniprot/Swissprot]|no similarity||[RefSeqProtSlim]|no similarity	#N/A
XLOC-011227	0.617568	0.114	0.045	0.0281959	[Uniprot/Swissprot]|e-value:0,0|sp|P34611|NCL1_CAEEL|B-box type zinc finger protein ncl-1 OS=Caenorhabditis elegans OX=6239 GN=ncl-1 PE=2 SV=1||[RefSeqProtSlim]|e-value:0,0|AUG84421.1|brat [Platynereis dumerilii]	brat
XLOC-025135	0.330687	0.593	0.483	0.0300201	[Uniprot/Swissprot]|e-value:6e-60|sp|Q78P75|DYL2_RAT|Dynein light chain 2, cytoplasmic OS=Rattus norvegicus OX=10116 GN=Dynll2 PE=1 SV=1||[RefSeqProtSlim]|e-value:3e-61|XP_032453633.1|dynein light chain A isoform X1 [Nasonia vitripennis]	#N/A
XLOC-000847	0.589933	0.203	0.105	0.0304642	[Uniprot/Swissprot]|e-value:8e-167|sp|Q9NYY3|PLK2_HUMAN|Serine/threonine-protein kinase PLK2 OS=Homo sapiens OX=9606 GN=PLK2 PE=1 SV=3||[RefSeqProtSlim]|e-value:0,0|CAC9565913.1|Ofus.G051452 [Owenia fusiformis]	#N/A
XLOC-067725	0.789014	0.183	0.094	0.0307246	[Uniprot/Swissprot]|e-value:0,012|sp|Q3KNW1|SNAI3_HUMAN|Zinc finger protein SNAI3 OS=Homo sapiens OX=9606 GN=SNAI3 PE=2 SV=1||[RefSeqProtSlim]|e-value:4e-92|CAD5120005.1|DgyrCDS8588 [Dimorphilus gyrociliatus]	#N/A
XLOC-026681	0.530801	0.107	0.041	0.0319193	[Uniprot/Swissprot]|e-value:0,0|sp|E9QAM5|HELZ2_MOUSE|Helicase with zinc finger domain 2 OS=Mus musculus OX=10090 GN=Helz2 PE=1 SV=1||[RefSeqProtSlim]|e-value:0,0|OWF53235.1|helicase with zinc finger domain [Mizuhopecten yessoensis]	#N/A
XLOC-026679	0.539738	0.283	0.166	0.0327461	[Uniprot/Swissprot]|e-value:2e-38|sp|O75154|RFIP3_HUMAN|Rab11 family-interacting protein 3 OS=Homo sapiens OX=9606 GN=RAB11FIP3 PE=1 SV=1||[RefSeqProtSlim]|e-value:2e-94|CAC9651328.1|Ofus.G101171 [Owenia fusiformis]	#N/A
XLOC-005656	0.503862	0.193	0.098	0.0388857	[Uniprot/Swissprot]|e-value:3e-33|sp|Q8QGH2|SUMO1_CHICK|Small ubiquitin-related modifier 1 OS=Gallus gallus OX=9031 GN=SUMO1 PE=3 SV=1||[RefSeqProtSlim]|e-value:3e-37|XP_019613838.1|PREDICTED: small ubiquitin-related modifier 1-like [Branchiostoma belcheri]	#N/A
XLOC-045569	0.336309	0.117	0.047	0.043806	[Uniprot/Swissprot]|e-value:2e-172|sp|Q6P8G1|ILF2_XENTR|Interleukin enhancer-binding factor 2 homolog OS=Xenopus tropicalis OX=8364 GN=ilf2 PE=2 SV=1||[RefSeqProtSlim]|e-value:0,0|XP_019622906.1|PREDICTED: interleukin enhancer-binding factor 2 homolog isoform X2 [Branchiostoma belcheri]	#N/A
XLOC-019790	0.41385	0.207	0.108	0.0440982	[RefSeqProtSlim]|e-value:2e-22|AAF55461.1|uncharacterized protein Dmel_CG14321 [Drosophila melanogaster]||[Uniprot/Swissprot]|no similarity	#N/A
XLOC-0239851	0.537615	0.248	0.14	0.0487478	#N/A	#N/A
XLOC-001790	0.541752	0.155	0.072	0.0488998	[Uniprot/Swissprot]|e-value:0,0|sp|Q5XIN7|PMGT1_RAT|Protein O-linked-mannose beta-1,2-N-acetylglucosaminyltransferase 1 OS=Rattus norvegicus OX=10116 GN=Pomgnt1 PE=2 SV=1||[RefSeqProtSlim]|e-value:0,0|CAC9662212.1|Ofus.G112584 [Owenia fusiformis]	#N/A
EPs
Gene	avg_log2FC	pct.1	pct.2	p_val_adj	BLAST annotation	Gene name in Platynereis
XLOC-003406	3.71299	0.845	0.058	0	[Uniprot/Swissprot]|e-value:1e-26|sp|Q95SX7|RTBS_DROME|Probable RNA-directed DNA polymerase from transposon BS OS=Drosophila melanogaster OX=7227 GN=RTase PE=2 SV=1||[RefSeqProtSlim]|e-value:1e-116|CAC9611078.1|Ofus.G072482 [Owenia fusiformis]	#N/A
XLOC-005518	4.18713	0.99	0.195	1.20033e-299	[Uniprot/Swissprot]|e-value:2e-22|sp|Q10131|CEX1_CAEEL|Calexcitin-1 OS=Caenorhabditis elegans OX=6239 GN=cex-1 PE=4 SV=1||[RefSeqProtSlim]|e-value:1e-72|CAC9666315.1|Ofus.G141585 [Owenia fusiformis]	#N/A
XLOC-059909	3.74883	0.901	0.103	7.013e-293	[Uniprot/Swissprot]|e-value:2e-115|sp|P27987|IP3KB_HUMAN|Inositol-trisphosphate 3-kinase B OS=Homo sapiens OX=9606 GN=ITPKB PE=1 SV=5||[RefSeqProtSlim]|e-value:2e-137|CAC9642346.1|Ofus.G092787, partial [Owenia fusiformis]	#N/A
XLOC-004026	3.31201	0.911	0.108	4.27051e-290	[Uniprot/Swissprot]|e-value:0,0|sp|P34586|TRPL_CAEEL|Transient-receptor-potential-like protein OS=Caenorhabditis elegans OX=6239 GN=trp-1 PE=2 SV=3||[RefSeqProtSlim]|e-value:0,0|QWX94526.1|transient receptor potential cation channel subfamily C [Platynereis dumerilii]	trpC
XLOC-004644	3.20303	0.839	0.069	1.69102e-285	[Uniprot/Swissprot]|e-value:3e-08|sp|Q6NXT1|ANR54_HUMAN|Ankyrin repeat domain-containing protein 54 OS=Homo sapiens OX=9606 GN=ANKRD54 PE=1 SV=2||[RefSeqProtSlim]|e-value:0,0|XP_025104485.1|LOW QUALITY PROTEIN: uncharacterized protein LOC112570312 [Pomacea canaliculata]	#N/A
XLOC-028295	4.16009	1	0.391	6.34119e-262	[Uniprot/Swissprot]|e-value:2e-118|sp|O15973|OPSD1_MIZYE|Rhodopsin, GQ-coupled OS=Mizuhopecten yessoensis OX=6573 GN=SCOP1 PE=1 SV=1||[RefSeqProtSlim]|e-value:4e-124|PVD37447.1|hypothetical protein C0Q70_00037 [Pomacea canaliculata]	ropsin1
XLOC-005658	3.36268	0.835	0.095	2.88934e-260	[Uniprot/Swissprot]|e-value:1e-29|sp|Q12912|IRAG2_HUMAN|Inositol 1,4,5-triphosphate receptor associated 2 OS=Homo sapiens OX=9606 GN=IRAG2 PE=1 SV=3||[RefSeqProtSlim]|e-value:1e-53|XP_021364654.1|lymphoid-restricted membrane protein-like isoform X2 [Mizuhopecten yessoensis]	#N/A
XLOC-063938	3.64385	1	0.456	7.91991e-252	[Uniprot/Swissprot]|e-value:2e-161|sp|Q4R562|ARRB1_MACFA|Beta-arrestin-1 OS=Macaca fascicularis OX=9541 GN=ARRB1 PE=2 SV=1||[RefSeqProtSlim]|e-value:0,0|VDI52308.1|beta-arrestin [Mytilus galloprovincialis]	#N/A
XLOC-046530	2.85017	0.925	0.153	3.49539e-244	[Uniprot/Swissprot]|e-value:4e-84|sp|P49193|RALB_TODPA|Retinal-binding protein OS=Todarodes pacificus OX=6637 PE=1 SV=2||[RefSeqProtSlim]|e-value:3e-104|XP_025092682.1|retinal-binding protein-like isoform X1 [Pomacea canaliculata]	#N/A
XLOC-039661	3.83061	0.758	0.071	4.32035e-243	[Uniprot/Swissprot]|e-value:0,003|sp|A6NKW6|SHL2B_HUMAN|Protein shisa-like-2B OS=Homo sapiens OX=9606 GN=SHISAL2B PE=3 SV=2||[RefSeqProtSlim]|e-value:4e-04|XP_003201286.1|membrane protein FAM159A [Danio rerio]	#N/A
XLOC-027657	2.76341	0.966	0.394	1.30549e-218	[Uniprot/Swissprot]|e-value:0,0|sp|Q16974|KPC1_APLCA|Calcium-dependent protein kinase C OS=Aplysia californica OX=6500 GN=PRKC1 PE=1 SV=2||[RefSeqProtSlim]|e-value:0,0|QWX94525.1|protein kinase C, partial [Platynereis dumerilii]	protein kinase C
XLOC-033751	2.77271	0.599	0.026	4.81438e-216	[Uniprot/Swissprot]|no similarity||[RefSeqProtSlim]|no similarity	#N/A
XLOC-037117	3.18627	0.742	0.095	5.26378e-210	[Uniprot/Swissprot]|e-value:1e-73|sp|Q92113|CP17A_SQUAC|Steroid 17-alpha-hydroxylase/17,20 lyase OS=Squalus acanthias OX=7797 GN=CYP17A1 PE=2 SV=1||[RefSeqProtSlim]|e-value:3e-114|CAD5121543.1|DgyrCDS10042 [Dimorphilus gyrociliatus]	#N/A
XLOC-036937	2.82485	0.657	0.055	1.01837e-202	[Uniprot/Swissprot]|e-value:7e-08|sp|Q922B9|ITPI2_MOUSE|Protein ITPRID2 OS=Mus musculus OX=10090 GN=Itprid2 PE=1 SV=3||[RefSeqProtSlim]|e-value:2e-13|VDI63796.1|Hypothetical predicted protein, partial [Mytilus galloprovincialis]	#N/A
XLOC-021302	2.76546	0.976	0.449	6.53862e-193	[Uniprot/Swissprot]|e-value:0,0|sp|Q15147|PLCB4_HUMAN|1-phosphatidylinositol 4,5-bisphosphate phosphodiesterase beta-4 OS=Homo sapiens OX=9606 GN=PLCB4 PE=1 SV=3||[RefSeqProtSlim]|e-value:0,0|XP_025105033.1|1-phosphatidylinositol 4,5-bisphosphate phosphodiesterase beta-4-like isoform X3 [Pomacea canaliculata]	#N/A
XLOC-016724	2.74055	0.649	0.062	1.52771e-192	[Uniprot/Swissprot]|e-value:0,0|sp|Q8WSR4|ITPR_PATPE|Inositol 1,4,5-trisphosphate receptor OS=Patiria pectinifera OX=7594 GN=IP3R PE=1 SV=1||[RefSeqProtSlim]|e-value:0,0|CAC9483822.1|Ofus.G014299, partial [Owenia fusiformis]	#N/A
XLOC-059187	2.90914	0.75	0.121	1.2098e-191	[Uniprot/Swissprot]|e-value:4e-164|sp|O88382|MAGI2_RAT|Membrane-associated guanylate kinase, WW and PDZ domain-containing protein 2 OS=Rattus norvegicus OX=10116 GN=Magi2 PE=1 SV=1||[RefSeqProtSlim]|e-value:0,0|AUG84453.1|Magi [Platynereis dumerilii]	magi
XLOC-000520	2.5539	0.651	0.074	1.14404e-180	[Uniprot/Swissprot]|e-value:0,0|sp|Q14643|ITPR1_HUMAN|Inositol 1,4,5-trisphosphate receptor type 1 OS=Homo sapiens OX=9606 GN=ITPR1 PE=1 SV=3||[RefSeqProtSlim]|e-value:0,0|XP_021368920.1|LOW QUALITY PROTEIN: inositol 1,4,5-trisphosphate receptor type 1-like [Mizuhopecten yessoensis]	#N/A
XLOC-012681	2.79671	0.538	0.032	3.42214e-178	[Uniprot/Swissprot]|e-value:5e-57|sp|Q69Z89|RADIL_MOUSE|Ras-associating and dilute domain-containing protein OS=Mus musculus OX=10090 GN=Radil PE=1 SV=2||[RefSeqProtSlim]|e-value:1e-76|XP_035695509.1|ras-associating and dilute domain-containing protein-like isoform X3 [Branchiostoma floridae]	#N/A
XLOC-064032	2.28364	0.609	0.063	2.10283e-171	[Uniprot/Swissprot]|no similarity||[RefSeqProtSlim]|no similarity	#N/A
XLOC-059910	2.6447	0.506	0.027	9.56361e-170	[Uniprot/Swissprot]|no similarity||[RefSeqProtSlim]|no similarity	#N/A
XLOC-002902	2.33066	0.937	0.383	5.85644e-165	[Uniprot/Swissprot]|e-value:0,0|sp|O75970|MPDZ_HUMAN|Multiple PDZ domain protein OS=Homo sapiens OX=9606 GN=MPDZ PE=1 SV=2||[RefSeqProtSlim]|e-value:0,0|AUG84431.1|PatJ, partial [Platynereis dumerilii]	patj
XLOC-003726	1.76789	0.992	0.745	3.37927e-160	[Uniprot/Swissprot]|e-value:8e-63|sp|Q01617|CPO_DROME|Protein couch potato OS=Drosophila melanogaster OX=7227 GN=cpo PE=2 SV=4||[RefSeqProtSlim]|e-value:5e-149|XP_011425133.2|U1 small nuclear ribonucleoprotein A isoform X4 [Crassostrea gigas]	#N/A
XLOC-021303	2.43212	0.627	0.086	9.03386e-156	[Uniprot/Swissprot]|no similarity||[RefSeqProtSlim]|no similarity	#N/A
XLOC-040739	2.29981	0.609	0.079	3.23979e-151	[Uniprot/Swissprot]|e-value:1e-36|sp|Q8N2R8|FA43A_HUMAN|Protein FAM43A OS=Homo sapiens OX=9606 GN=FAM43A PE=1 SV=2||[RefSeqProtSlim]|e-value:4e-85|XP_025079557.1|LOW QUALITY PROTEIN: protein FAM43A-like [Pomacea canaliculata]	#N/A
XLOC-004484	2.34016	0.637	0.101	2.05889e-150	[Uniprot/Swissprot]|e-value:6e-85|sp|P49442|INPP_MOUSE|Inositol polyphosphate 1-phosphatase OS=Mus musculus OX=10090 GN=Inpp1 PE=1 SV=2||[RefSeqProtSlim]|e-value:5e-103|XP_019627208.1|PREDICTED: inositol polyphosphate 1-phosphatase-like [Branchiostoma belcheri]	#N/A
XLOC-018997	2.07365	0.563	0.065	7.4332e-146	[Uniprot/Swissprot]|e-value:1e-73|sp|Q5R4U0|CAH10_PONAB|Carbonic anhydrase-related protein 10 OS=Pongo abelii OX=9601 GN=CA10 PE=2 SV=1||[RefSeqProtSlim]|e-value:2e-117|CAC9516043.1|Ofus.G0379 [Owenia fusiformis]	#N/A
XLOC-052639	3.1614	0.694	0.158	2.14128e-144	[Uniprot/Swissprot]|e-value:2e-15|sp|P21328|RTJK_DROME|RNA-directed DNA polymerase from mobile element jockey OS=Drosophila melanogaster OX=7227 GN=pol PE=1 SV=1||[RefSeqProtSlim]|e-value:0,0|CAD5119556.1|DgyrCDS8155 [Dimorphilus gyrociliatus]	#N/A
XLOC-003638	2.21333	0.496	0.041	3.14233e-144	[Uniprot/Swissprot]|e-value:6e-30|sp|Q7L985|LIGO2_HUMAN|Leucine-rich repeat and immunoglobulin-like domain-containing nogo receptor-interacting protein 2 OS=Homo sapiens OX=9606 GN=LINGO2 PE=2 SV=1||[RefSeqProtSlim]|e-value:1e-52|CAC9605145.1|Ofus.G07820 [Owenia fusiformis]	#N/A
XLOC-047213	1.73577	0.97	0.643	3.44973e-138	[RefSeqProtSlim]|e-value:2e-151|QGX02424.1|hypothetical protein [Platynereis dumerilii]||[Uniprot/Swissprot]|no similarity	tmdc
XLOC-027205	2.10234	0.492	0.047	4.53847e-135	[Uniprot/Swissprot]|e-value:4e-113|sp|P49193|RALB_TODPA|Retinal-binding protein OS=Todarodes pacificus OX=6637 PE=1 SV=2||[RefSeqProtSlim]|e-value:3e-163|XP_025092682.1|retinal-binding protein-like isoform X1 [Pomacea canaliculata]	#N/A
XLOC-013203	2.25396	0.663	0.134	6.04428e-134	[Uniprot/Swissprot]|e-value:4e-94|sp|Q0P4V4|KTU_XENTR|Protein kintoun OS=Xenopus tropicalis OX=8364 GN=dnaaf2 PE=2 SV=1||[RefSeqProtSlim]|e-value:1e-149|CAC9635377.1|Ofus.G091748 [Owenia fusiformis]	#N/A
XLOC-017302	1.82941	0.982	0.698	7.17043e-130	[Uniprot/Swissprot]|e-value:0,0|sp|Q5GIS3|GBB_PINFU|Guanine nucleotide-binding protein subunit beta OS=Pinctada fucata OX=50426 PE=1 SV=1||[RefSeqProtSlim]|e-value:0,0|QWX94522.1|g protein subunit beta [Platynereis dumerilii]	gb
XLOC-002502	1.87682	0.97	0.571	1.40089e-129	[Uniprot/Swissprot]|e-value:0,0|sp|O15975|GNAQ_MIZYE|Guanine nucleotide-binding protein G(q) subunit alpha OS=Mizuhopecten yessoensis OX=6573 GN=SCGQA PE=2 SV=1||[RefSeqProtSlim]|e-value:0,0|CAD5111859.1|DgyrCDS1125 [Dimorphilus gyrociliatus]	#N/A
XLOC-009947	1.80536	0.387	0.018	1.84235e-129	[RefSeqProtSlim]|e-value:9e-37|CAC9667180.1|Ofus.G15705 [Owenia fusiformis]||[Uniprot/Swissprot]|no similarity	#N/A
XLOC-028157	2.02056	0.786	0.248	9.73761e-128	[Uniprot/Swissprot]|e-value:0,0|sp|P22700|ATC1_DROME|Calcium-transporting ATPase sarcoplasmic/endoplasmic reticulum type OS=Drosophila melanogaster OX=7227 GN=SERCA PE=1 SV=2||[RefSeqProtSlim]|e-value:0,0|CAD5120866.1|DgyrCDS9416 [Dimorphilus gyrociliatus]	#N/A
XLOC-055822	2.08982	0.758	0.218	1.21058e-126	[Uniprot/Swissprot]|e-value:5e-75|sp|Q91614|NCS1_XENLA|Neuronal calcium sensor 1 OS=Xenopus laevis OX=8355 GN=ncs1 PE=2 SV=2||[RefSeqProtSlim]|e-value:1e-92|OWF44540.1|Calcium-binding protein NCS-1 [Mizuhopecten yessoensis]	#N/A
XLOC-0554001	1.95308	0.629	0.121	6.25575e-125	#N/A	#N/A
XLOC-035515	2.11346	0.562	0.088	5.68113e-123	[Uniprot/Swissprot]|e-value:4e-68|sp|Q9UBP9|GULP1_HUMAN|PTB domain-containing engulfment adapter protein 1 OS=Homo sapiens OX=9606 GN=GULP1 PE=1 SV=1||[RefSeqProtSlim]|e-value:1e-112|CAC9660399.1|Ofus.G11494 [Owenia fusiformis]	#N/A
XLOC-060844	1.78304	0.385	0.025	3.18774e-116	[Uniprot/Swissprot]|e-value:0,002|sp|A6NGA9|TM202_HUMAN|Transmembrane protein 202 OS=Homo sapiens OX=9606 GN=TMEM202 PE=4 SV=1||[RefSeqProtSlim]|e-value:1e-06|PVD32851.1|hypothetical protein C0Q70_08298 [Pomacea canaliculata]	#N/A
XLOC-009819	2.08553	0.653	0.154	1.28956e-113	[Uniprot/Swissprot]|e-value:6e-05|sp|P79292|OPRX_PIG|Nociceptin receptor OS=Sus scrofa OX=9823 GN=OPRL1 PE=2 SV=1||[RefSeqProtSlim]|e-value:1e-25|VDI69439.1|Hypothetical predicted protein [Mytilus galloprovincialis]	#N/A
XLOC-0267611	1.57372	0.976	0.532	1.20531e-112	#N/A	#N/A
XLOC-004929	1.91861	0.468	0.058	1.10706e-111	[Uniprot/Swissprot]|e-value:0,0|sp|Q8NBS3|S4A11_HUMAN|Sodium bicarbonate transporter-like protein 11 OS=Homo sapiens OX=9606 GN=SLC4A11 PE=1 SV=2||[RefSeqProtSlim]|e-value:0,0|CAD5111755.1|DgyrCDS1034 [Dimorphilus gyrociliatus]	#N/A
XLOC-010177	1.88374	0.726	0.214	1.3351e-110	[Uniprot/Swissprot]|e-value:4e-116|sp|Q9WVE8|PACN2_MOUSE|Protein kinase C and casein kinase substrate in neurons protein 2 OS=Mus musculus OX=10090 GN=Pacsin2 PE=1 SV=1||[RefSeqProtSlim]|e-value:6e-158|CAC9616854.1|Ofus.G08602 [Owenia fusiformis]	#N/A
XLOC-053906	1.83903	0.661	0.162	5.69672e-109	[Uniprot/Swissprot]|e-value:1e-137|sp|Q14642|I5P1_HUMAN|Inositol polyphosphate-5-phosphatase A OS=Homo sapiens OX=9606 GN=INPP5A PE=1 SV=1||[RefSeqProtSlim]|e-value:0,0|OWF42895.1|Type I inositol 1,4,5-trisphosphate 5-phosphatase [Mizuhopecten yessoensis]	#N/A
XLOC-058777	1.9827	0.498	0.077	1.1304e-106	[Uniprot/Swissprot]|e-value:1e-147|sp|A0A1D5P556|DAAM2_CHICK|Disheveled-associated activator of morphogenesis 2 OS=Gallus gallus OX=9031 GN=DAAM2 PE=1 SV=2||[RefSeqProtSlim]|e-value:0,0|CAC9643002.1|Ofus.G092999 [Owenia fusiformis]	#N/A
XLOC-002482	1.84963	0.494	0.073	1.39238e-106	[Uniprot/Swissprot]|e-value:2e-124|sp|Q9BYB0|SHAN3_HUMAN|SH3 and multiple ankyrin repeat domains protein 3 OS=Homo sapiens OX=9606 GN=SHANK3 PE=1 SV=3||[RefSeqProtSlim]|e-value:0,0|XP_019633151.1|PREDICTED: SH3 and multiple ankyrin repeat domains protein 3-like isoform X7 [Branchiostoma belcheri]	#N/A
XLOC-004473	1.56482	0.377	0.03	4.82265e-104	[Uniprot/Swissprot]|e-value:1e-08|sp|Q9ASR4|BCAL2_ARATH|Branched-chain-amino-acid aminotransferase-like protein 2 OS=Arabidopsis thaliana OX=3702 GN=At5g27410 PE=2 SV=1||[RefSeqProtSlim]|e-value:7e-117|CAD5124802.1|DgyrCDS13064 [Dimorphilus gyrociliatus]	#N/A
XLOC-045376	1.81028	0.476	0.075	5.3464e-98	[Uniprot/Swissprot]|e-value:3e-72|sp|Q96D21|RHES_HUMAN|GTP-binding protein Rhes OS=Homo sapiens OX=9606 GN=RASD2 PE=1 SV=1||[RefSeqProtSlim]|e-value:3e-100|XP_021350622.1|GTP-binding protein Rhes-like isoform X2 [Mizuhopecten yessoensis]	#N/A
XLOC-063712	1.71187	0.401	0.045	4.65505e-97	[Uniprot/Swissprot]|e-value:4e-39|sp|Q24292|DS_DROME|Protein dachsous OS=Drosophila melanogaster OX=7227 GN=ds PE=1 SV=3||[RefSeqProtSlim]|e-value:2e-105|CAC9675090.1|Ofus.G28148 [Owenia fusiformis]	#N/A
XLOC-045937	2.01197	0.687	0.219	1.04843e-96	[Uniprot/Swissprot]|e-value:0,0|sp|Q01433|AMPD2_HUMAN|AMP deaminase 2 OS=Homo sapiens OX=9606 GN=AMPD2 PE=1 SV=2||[RefSeqProtSlim]|e-value:0,0|XP_021362575.1|AMP deaminase 2-like isoform X8 [Mizuhopecten yessoensis]	#N/A
XLOC-054199	1.45915	0.308	0.016	1.18732e-96	[Uniprot/Swissprot]|e-value:2e-66|sp|P30532|ACHA5_HUMAN|Neuronal acetylcholine receptor subunit alpha-5 OS=Homo sapiens OX=9606 GN=CHRNA5 PE=1 SV=2||[RefSeqProtSlim]|e-value:2e-98|CAD5124154.1|DgyrCDS12454 [Dimorphilus gyrociliatus]	#N/A
XLOC-066114	1.87298	0.286	0.011	2.29719e-96	[Uniprot/Swissprot]|e-value:1e-17|sp|P34457|YMD3_CAEEL|Putative uncharacterized transposon-derived protein F54H12.3 OS=Caenorhabditis elegans OX=6239 GN=F54H12.3 PE=5 SV=1||[RefSeqProtSlim]|e-value:2e-83|VDI51052.1|Hypothetical predicted protein [Mytilus galloprovincialis]	#N/A
XLOC-005785	1.58418	0.627	0.154	6.64583e-95	[Uniprot/Swissprot]|e-value:5e-26|sp|P42566|EPS15_HUMAN|Epidermal growth factor receptor substrate 15 OS=Homo sapiens OX=9606 GN=EPS15 PE=1 SV=2||[RefSeqProtSlim]|e-value:7e-70|XP_012944200.1|microtubule-associated protein futsch [Aplysia californica]	#N/A
XLOC-025909	1.63646	0.546	0.11	2.56241e-93	[Uniprot/Swissprot]|e-value:2e-83|sp|O62471|QUI1_CAEEL|Protein qui-1 OS=Caenorhabditis elegans OX=6239 GN=qui-1 PE=1 SV=2||[RefSeqProtSlim]|e-value:0,0|CAC9650263.1|Ofus.G10960 [Owenia fusiformis]	#N/A
XLOC-041821	1.54982	0.347	0.032	1.72528e-92	[Uniprot/Swissprot]|e-value:2e-30|sp|Q9CQT9|RCAF1_MOUSE|Respirasome Complex Assembly Factor 1 OS=Mus musculus OX=10090 GN=Rab5if PE=1 SV=1||[RefSeqProtSlim]|e-value:9e-38|CAC9588973.1|Ofus.G061889 [Owenia fusiformis]	#N/A
XLOC-009922	1.69883	0.282	0.012	6.80856e-92	[Uniprot/Swissprot]|e-value:1e-60|sp|Q12955|ANK3_HUMAN|Ankyrin-3 OS=Homo sapiens OX=9606 GN=ANK3 PE=1 SV=3||[RefSeqProtSlim]|e-value:1e-69|XP_034310791.1|ankyrin repeat domain-containing protein 50-like [Crassostrea gigas]	#N/A
XLOC-002485	1.86776	0.466	0.084	1.78023e-90	[Uniprot/Swissprot]|e-value:4e-42|sp|P55008|AIF1_HUMAN|Allograft inflammatory factor 1 OS=Homo sapiens OX=9606 GN=AIF1 PE=1 SV=1||[RefSeqProtSlim]|e-value:2e-58|VDI02006.1|allograft inflammatory factor 1 [Mytilus galloprovincialis]	#N/A
XLOC-012893	1.87833	0.282	0.013	2.08707e-90	[Uniprot/Swissprot]|e-value:0,004|sp|A4QN56|MFS4B_DANRE|Sodium-dependent glucose transporter 1 OS=Danio rerio OX=7955 GN=mfsd4b PE=2 SV=1||[RefSeqProtSlim]|e-value:6e-19|CAC9633388.1|Ofus.G091315 [Owenia fusiformis]	#N/A
XLOC-028140	1.73545	0.429	0.064	4.33951e-89	[Uniprot/Swissprot]|e-value:0,0|sp|P22059|OSBP1_HUMAN|Oxysterol-binding protein 1 OS=Homo sapiens OX=9606 GN=OSBP PE=1 SV=1||[RefSeqProtSlim]|e-value:0,0|CAC9557146.1|Ofus.G042994 [Owenia fusiformis]	#N/A
XLOC-001492	1.52593	0.349	0.034	5.44944e-88	[Uniprot/Swissprot]|no similarity||[RefSeqProtSlim]|no similarity	#N/A
XLOC-005694	1.63351	0.518	0.112	2.25753e-87	[Uniprot/Swissprot]|e-value:4e-115|sp|Q96A33|CCD47_HUMAN|PAT complex subunit CCDC47 OS=Homo sapiens OX=9606 GN=CCDC47 PE=1 SV=1||[RefSeqProtSlim]|e-value:1e-136|XP_005104828.1|coiled-coil domain-containing protein 47 [Aplysia californica]	#N/A
XLOC-037151	1.81697	0.274	0.013	5.26571e-87	[Uniprot/Swissprot]|e-value:1e-105|sp|O15973|OPSD1_MIZYE|Rhodopsin, GQ-coupled OS=Mizuhopecten yessoensis OX=6573 GN=SCOP1 PE=1 SV=1||[RefSeqProtSlim]|e-value:6e-125|AXC08026.1|r-opsin1, partial [Capitella teleta]	ropsin3
XLOC-046362	1.67257	0.464	0.084	1.5336e-86	[Uniprot/Swissprot]|e-value:2e-31|sp|O14523|C2C2L_HUMAN|Phospholipid transfer protein C2CD2L OS=Homo sapiens OX=9606 GN=C2CD2L PE=1 SV=3||[RefSeqProtSlim]|e-value:3e-158|XP_019642589.1|PREDICTED: uncharacterized protein LOC109483889 [Branchiostoma belcheri]	#N/A
XLOC-053405	1.68087	0.24	0.006	1.83256e-85	[Uniprot/Swissprot]|e-value:1e-19|sp|Q8BR93|HARB1_MOUSE|Putative nuclease HARBI1 OS=Mus musculus OX=10090 GN=Harbi1 PE=2 SV=1||[RefSeqProtSlim]|e-value:1e-102|XP_034328901.1|protein ALP1-like [Crassostrea gigas]	#N/A
XLOC-012580	1.26106	0.817	0.329	1.77847e-84	[Uniprot/Swissprot]|e-value:0,002|sp|P19363|GLB1_ARTSX|Extracellular globin-E1 (Fragment) OS=Artemia sp. OX=6662 PE=1 SV=2||[RefSeqProtSlim]|e-value:3e-118|QWX94518.1|neuroglobin-like protein [Platynereis dumerilii]	neuroglobin
XLOC-066948	1.41658	0.268	0.014	9.79068e-83	[Uniprot/Swissprot]|e-value:9e-14|sp|Q7YRX0|RAX2_BOVIN|Retina and anterior neural fold homeobox protein 2 OS=Bos taurus OX=9913 GN=RAX2 PE=2 SV=1||[RefSeqProtSlim]|e-value:1e-21|CAD5114503.1|DgyrCDS3627 [Dimorphilus gyrociliatus]	#N/A
XLOC-043724	1.76567	0.315	0.029	7.4735e-82	[Uniprot/Swissprot]|e-value:3e-21|sp|Q55EX9|Y8948_DICDI|Putative methyltransferase DDB_G0268948 OS=Dictyostelium discoideum OX=44689 GN=DDB_G0268948 PE=1 SV=2||[RefSeqProtSlim]|e-value:3e-49|OWF42696.1|Methyltransferase [Mizuhopecten yessoensis]	#N/A
XLOC-043830	1.31474	0.403	0.062	2.33956e-79	[Uniprot/Swissprot]|e-value:9e-10|sp|Q2LK54|COL12_CHICK|Collectin-12 OS=Gallus gallus OX=9031 GN=COLEC12 PE=2 SV=1||[RefSeqProtSlim]|e-value:1e-37|UCK81464.1|C-type lectin domain-containing receptor 1 [Arenicola marina]	#N/A
XLOC-010780	1.5502	0.415	0.071	4.00753e-78	[Uniprot/Swissprot]|no similarity||[RefSeqProtSlim]|no similarity	#N/A
XLOC-022111	1.74954	0.373	0.054	1.06852e-77	[Uniprot/Swissprot]|e-value:9e-98|sp|Q80TN4|DJC16_MOUSE|DnaJ homolog subfamily C member 16 OS=Mus musculus OX=10090 GN=Dnajc16 PE=1 SV=2||[RefSeqProtSlim]|e-value:2e-175|CAC9569018.1|Ofus.G052432 [Owenia fusiformis]	#N/A
XLOC-024923	1.44151	0.476	0.1	8.91566e-77	[RefSeqProtSlim]|e-value:3e-57|CAD5121707.1|DgyrCDS10191 [Dimorphilus gyrociliatus]||[Uniprot/Swissprot]|no similarity	#N/A
XLOC-058437	1.48052	0.589	0.17	2.17928e-76	[Uniprot/Swissprot]|e-value:7e-136|sp|Q6H1V1|BEST3_MOUSE|Bestrophin-3 OS=Mus musculus OX=10090 GN=Best3 PE=2 SV=1||[RefSeqProtSlim]|e-value:3e-142|XP_019615859.1|PREDICTED: bestrophin-2-like isoform X1 [Branchiostoma belcheri]	#N/A
XLOC-003627	1.35783	0.315	0.034	1.06222e-74	[Uniprot/Swissprot]|e-value:0,0|sp|Q6PF93|PK3C3_MOUSE|Phosphatidylinositol 3-kinase catalytic subunit type 3 OS=Mus musculus OX=10090 GN=Pik3c3 PE=1 SV=1||[RefSeqProtSlim]|e-value:0,0|CAC9669192.1|Ofus.G17282 [Owenia fusiformis]	#N/A
XLOC-060249	1.25891	0.264	0.02	2.03001e-72	[Uniprot/Swissprot]|e-value:0,007|sp|P40806|PKSJ_BACSU|Polyketide synthase PksJ OS=Bacillus subtilis (strain 168) OX=224308 GN=pksJ PE=1 SV=3||[RefSeqProtSlim]|no similarity	#N/A
XLOC-022952	1.68751	0.583	0.187	6.40802e-72	[Uniprot/Swissprot]|e-value:9e-25|sp|Q9BT23|LIMD2_HUMAN|LIM domain-containing protein 2 OS=Homo sapiens OX=9606 GN=LIMD2 PE=1 SV=1||[RefSeqProtSlim]|e-value:7e-51|CAC9615281.1|Ofus.G0818 [Owenia fusiformis]	#N/A
XLOC-004194	1.57656	0.492	0.119	1.01784e-71	[Uniprot/Swissprot]|e-value:0,0|sp|Q9WU70|STXB5_RAT|Syntaxin-binding protein 5 OS=Rattus norvegicus OX=10116 GN=Stxbp5 PE=1 SV=1||[RefSeqProtSlim]|e-value:0,0|OWF48268.1|Syntaxin-binding protein 5 [Mizuhopecten yessoensis]	#N/A
XLOC-004327	1.18241	0.266	0.023	2.28815e-69	[Uniprot/Swissprot]|e-value:1e-40|sp|Q8TEW0|PARD3_HUMAN|Partitioning defective 3 homolog OS=Homo sapiens OX=9606 GN=PARD3 PE=1 SV=2||[RefSeqProtSlim]|e-value:0,0|AUG84407.1|Par3A [Platynereis dumerilii]	par3a
XLOC-023244	1.33352	0.236	0.015	2.98251e-67	[Uniprot/Swissprot]|e-value:3e-34|sp|Q8AXN9|RPE65_CYNPY|Retinoid isomerohydrolase OS=Cynops pyrrhogaster OX=8330 GN=RPE65 PE=2 SV=3||[RefSeqProtSlim]|e-value:1e-140|VDI14333.1|Hypothetical predicted protein [Mytilus galloprovincialis]	#N/A
XLOC-039668	1.89995	0.617	0.245	5.12903e-67	[Uniprot/Swissprot]|e-value:7e-125|sp|P41044|CAB32_DROME|Calbindin-32 OS=Drosophila melanogaster OX=7227 GN=Cbp53E PE=2 SV=1||[RefSeqProtSlim]|e-value:2e-127|XP_021358319.1|calbindin-32-like isoform X8 [Mizuhopecten yessoensis]	#N/A
XLOC-009695	1.15446	0.415	0.086	1.67463e-65	[Uniprot/Swissprot]|e-value:4e-21|sp|P08021|FMRF_APLCA|FMRF-amide neuropeptides OS=Aplysia californica OX=6500 PE=1 SV=3||[RefSeqProtSlim]|e-value:5e-53|OWF49026.1|FMRF-amide neuropeptide [Mizuhopecten yessoensis]	FVRIamide
XLOC-004487	1.37261	0.325	0.049	5.53787e-64	[Uniprot/Swissprot]|e-value:7e-30|sp|Q3URE9|LIGO2_MOUSE|Leucine-rich repeat and immunoglobulin-like domain-containing nogo receptor-interacting protein 2 OS=Mus musculus OX=10090 GN=Lingo2 PE=2 SV=1||[RefSeqProtSlim]|e-value:8e-147|CAD5125013.1|DgyrCDS13253 [Dimorphilus gyrociliatus]	#N/A
XLOC-002775	1.33891	0.433	0.098	6.06822e-63	[RefSeqProtSlim]|e-value:7e-12|XP_025098686.1|uncharacterized protein LOC112566630 [Pomacea canaliculata]||[Uniprot/Swissprot]|no similarity	#N/A
XLOC-050266	1.25162	0.19	0.008	9.54285e-61	[Uniprot/Swissprot]|e-value:4e-97|sp|Q3S8M4|ELOV4_MACMU|Elongation of very long chain fatty acids protein 4 OS=Macaca mulatta OX=9544 GN=ELOVL4 PE=3 SV=1||[RefSeqProtSlim]|e-value:7e-131|BAE46429.1|ORF2-encoded protein, partial [Danio rerio]	#N/A
XLOC-023987	1.11209	0.181	0.005	2.05328e-60	[Uniprot/Swissprot]|e-value:2e-17|sp|P11369|LORF2_MOUSE|LINE-1 retrotransposable element ORF2 protein OS=Mus musculus OX=10090 GN=Pol PE=1 SV=2||[RefSeqProtSlim]|e-value:2e-46|VDI43451.1|Hypothetical predicted protein [Mytilus galloprovincialis]	#N/A
XLOC-004362	1.31805	0.54	0.165	2.17229e-60	[Uniprot/Swissprot]|e-value:0,0|sp|P26043|RADI_MOUSE|Radixin OS=Mus musculus OX=10090 GN=Rdx PE=1 SV=3||[RefSeqProtSlim]|e-value:0,0|CAC9506709.1|Ofus.G023520 [Owenia fusiformis]	#N/A
XLOC-056699	1.41423	0.306	0.046	2.95625e-60	[Uniprot/Swissprot]|e-value:2e-64|sp|O18739|CCN2_BOVIN|CCN family member 2 OS=Bos taurus OX=9913 GN=CCN2 PE=2 SV=2||[RefSeqProtSlim]|e-value:2e-85|CAC9674985.1|Ofus.G27110 [Owenia fusiformis]	#N/A
XLOC-0004521	1.35422	0.5	0.143	1.18272e-59	#N/A	#N/A
XLOC-060236	1.33085	0.518	0.155	4.79128e-59	[Uniprot/Swissprot]|e-value:0,0|sp|Q6PA06|ATLA2_MOUSE|Atlastin-2 OS=Mus musculus OX=10090 GN=Atl2 PE=1 SV=1||[RefSeqProtSlim]|e-value:0,0|CAC9627155.1|Ofus.G09155 [Owenia fusiformis]	#N/A
XLOC-041433	1.43902	0.288	0.04	5.28763e-59	[Uniprot/Swissprot]|e-value:4e-133|sp|Q9ET77|JPH3_MOUSE|Junctophilin-3 OS=Mus musculus OX=10090 GN=Jph3 PE=1 SV=1||[RefSeqProtSlim]|e-value:0,0|XP_035827470.1|junctophilin-1 isoform X2 [Aplysia californica]	#N/A
XLOC-003804	1.10544	0.571	0.176	6.28725e-59	[Uniprot/Swissprot]|e-value:3e-45|sp|Q9Y5W3|KLF2_HUMAN|Krueppel-like factor 2 OS=Homo sapiens OX=9606 GN=KLF2 PE=1 SV=2||[RefSeqProtSlim]|e-value:1e-51|OWF48856.1|Krueppel-like factor 1 [Mizuhopecten yessoensis]	#N/A
XLOC-040161	1.23631	0.256	0.029	1.10097e-58	[Uniprot/Swissprot]|no similarity||[RefSeqProtSlim]|no similarity	#N/A
XLOC-003411	1.0733	0.165	0.003	5.33717e-58	[Uniprot/Swissprot]|no similarity||[RefSeqProtSlim]|no similarity	#N/A
XLOC-003798	1.38525	0.391	0.088	1.08053e-57	[Uniprot/Swissprot]|e-value:6e-60|sp|Q8IV01|SYT12_HUMAN|Synaptotagmin-12 OS=Homo sapiens OX=9606 GN=SYT12 PE=1 SV=1||[RefSeqProtSlim]|e-value:2e-129|XP_011430858.1|synaptotagmin-12 [Crassostrea gigas]	#N/A
XLOC-063018	1.08017	0.19	0.01	5.04583e-57	[RefSeqProtSlim]|e-value:7e-09|CAC9663936.1|Ofus.G122916 [Owenia fusiformis]||[Uniprot/Swissprot]|no similarity	#N/A
XLOC-060629	1.41068	0.579	0.21	1.54714e-56	[Uniprot/Swissprot]|e-value:1e-60|sp|Q8BMP6|GCP60_MOUSE|Golgi resident protein GCP60 OS=Mus musculus OX=10090 GN=Acbd3 PE=1 SV=3||[RefSeqProtSlim]|e-value:3e-82|CAC9637737.1|Ofus.G092131 [Owenia fusiformis]	#N/A
XLOC-061258	1.10909	0.163	0.004	2.88214e-56	[Uniprot/Swissprot]|no similarity||[RefSeqProtSlim]|no similarity	#N/A
XLOC-059743	1.22553	0.262	0.034	8.08993e-56	[Uniprot/Swissprot]|e-value:4e-57|sp|Q8C0V9|FRMD6_MOUSE|FERM domain-containing protein 6 OS=Mus musculus OX=10090 GN=Frmd6 PE=1 SV=2||[RefSeqProtSlim]|e-value:2e-127|OPL21772.1|ferm x2 domain-containing protein 6 isoform, partial [Mytilus galloprovincialis]	#N/A
XLOC-047641	1.60708	0.589	0.224	8.9322e-55	[Uniprot/Swissprot]|e-value:0,0|sp|P13607|ATNA_DROME|Sodium/potassium-transporting ATPase subunit alpha OS=Drosophila melanogaster OX=7227 GN=Atpalpha PE=1 SV=3||[RefSeqProtSlim]|e-value:0,0|AUG84438.1|NaKATPase [Platynereis dumerilii]	NaKATPase
XLOC-009498	1.11388	0.272	0.037	1.20962e-54	[Uniprot/Swissprot]|e-value:3e-36|sp|Q0VCQ8|P5I11_BOVIN|Tumor protein p53-inducible protein 11 OS=Bos taurus OX=9913 GN=TP53I11 PE=2 SV=1||[RefSeqProtSlim]|e-value:2e-58|CAC9664138.1|Ofus.G13208, partial [Owenia fusiformis]	#N/A
XLOC-001544	1.22077	0.216	0.019	3.34117e-54	[Uniprot/Swissprot]|e-value:5e-14|sp|Q6P2X9|MOT12_XENTR|Monocarboxylate transporter 12 OS=Xenopus tropicalis OX=8364 GN=slc16a12 PE=2 SV=1||[RefSeqProtSlim]|e-value:5e-169|CAD5124803.1|DgyrCDS13065 [Dimorphilus gyrociliatus]	#N/A
XLOC-034218	1.19993	0.669	0.28	4.40122e-54	[Uniprot/Swissprot]|e-value:0,0|sp|P41383|TBA2_PATVU|Tubulin alpha-2/alpha-4 chain OS=Patella vulgata OX=6465 GN=TUB2 PE=2 SV=1||[RefSeqProtSlim]|e-value:0,0|AOR07106.1|tubulin alpha-1A [Enchytraeus cf. crypticus SL-2017]	#N/A
XLOC-001134	1.10998	0.244	0.029	1.57819e-53	[Uniprot/Swissprot]|e-value:2e-164|sp|Q62784|INP4A_RAT|Inositol polyphosphate-4-phosphatase type I A OS=Rattus norvegicus OX=10116 GN=Inpp4a PE=1 SV=1||[RefSeqProtSlim]|e-value:0,0|CAC9520986.1|Ofus.G03856 [Owenia fusiformis]	#N/A
XLOC-017608	1.16223	0.333	0.063	1.7556e-53	[Uniprot/Swissprot]|e-value:2e-20|sp|Q9Z1E3|IKBA_MOUSE|NF-kappa-B inhibitor alpha OS=Mus musculus OX=10090 GN=Nfkbia PE=1 SV=2||[RefSeqProtSlim]|e-value:3e-20|NP_001292264.1|NF-kappa-B inhibitor alpha-like [Crassostrea gigas]	#N/A
XLOC-025053	1.26264	0.319	0.058	1.85358e-53	[Uniprot/Swissprot]|e-value:2e-160|sp|Q70CQ4|UBP31_HUMAN|Ubiquitin carboxyl-terminal hydrolase 31 OS=Homo sapiens OX=9606 GN=USP31 PE=2 SV=2||[RefSeqProtSlim]|e-value:0,0|CAC9668718.1|Ofus.G161404 [Owenia fusiformis]	#N/A
XLOC-059899	1.26723	0.702	0.327	3.65565e-53	[Uniprot/Swissprot]|e-value:0,0|sp|Q5F3L1|KS6A5_CHICK|Ribosomal protein S6 kinase alpha-5 OS=Gallus gallus OX=9031 GN=RPS6KA5 PE=2 SV=1||[RefSeqProtSlim]|e-value:0,0|CAC9636376.1|Ofus.G091924 [Owenia fusiformis]	#N/A
XLOC-051932	1.20751	0.226	0.024	5.37335e-53	[Uniprot/Swissprot]|no similarity||[RefSeqProtSlim]|no similarity	#N/A
XLOC-060798	1.18133	0.361	0.079	4.97973e-52	[RefSeqProtSlim]|e-value:2e-11|CAD5112709.1|unnamed protein product [Dimorphilus gyrociliatus]||[Uniprot/Swissprot]|no similarity	#N/A
XLOC-001526	1.2921	0.242	0.03	5.18907e-52	[Uniprot/Swissprot]|e-value:3e-121|sp|O77760|SOAT1_CHLAE|Sterol O-acyltransferase 1 OS=Chlorocebus aethiops OX=9534 GN=SOAT1 PE=2 SV=1||[RefSeqProtSlim]|e-value:4e-179|PVD30707.1|hypothetical protein C0Q70_09982 [Pomacea canaliculata]	#N/A
XLOC-035856	1.18061	0.375	0.087	5.86972e-52	[Uniprot/Swissprot]|e-value:1e-89|sp|Q9NA75|T38B1_CAEEL|Trimeric intracellular cation channel type 1B.1 OS=Caenorhabditis elegans OX=6239 GN=tric-1B.1 PE=1 SV=2||[RefSeqProtSlim]|e-value:4e-119|XP_011424312.1|trimeric intracellular cation channel type 1B.1 [Crassostrea gigas]	#N/A
XLOC-050732	1.58394	0.431	0.127	2.35323e-51	[Uniprot/Swissprot]|e-value:3e-78|sp|P00920|CAH2_MOUSE|Carbonic anhydrase 2 OS=Mus musculus OX=10090 GN=Ca2 PE=1 SV=4||[RefSeqProtSlim]|e-value:9e-92|CAC9670413.1|Ofus.G181015 [Owenia fusiformis]	#N/A
XLOC-001345	1.19289	0.528	0.177	3.29574e-51	[Uniprot/Swissprot]|e-value:2e-104|sp|Q9Z254|GIPC1_RAT|PDZ domain-containing protein GIPC1 OS=Rattus norvegicus OX=10116 GN=Gipc1 PE=1 SV=2||[RefSeqProtSlim]|e-value:4e-143|XP_005091870.1|PDZ domain-containing protein GIPC1 [Aplysia californica]	#N/A
XLOC-026644	1.30779	0.323	0.064	6.73228e-51	[Uniprot/Swissprot]|e-value:0,0|sp|Q92614|MY18A_HUMAN|Unconventional myosin-XVIIIa OS=Homo sapiens OX=9606 GN=MYO18A PE=1 SV=3||[RefSeqProtSlim]|e-value:0,0|OWF52160.1|Unconventional myosin-XVIIIa [Mizuhopecten yessoensis]	#N/A
XLOC-026649	1.21784	0.399	0.102	1.75839e-50	[Uniprot/Swissprot]|e-value:0,0|sp|Q9VE46|SC5A7_DROME|High-affinity choline transporter 1 OS=Drosophila melanogaster OX=7227 GN=ChT PE=2 SV=2||[RefSeqProtSlim]|e-value:0,0|XP_034311707.1|high-affinity choline transporter 1 [Crassostrea gigas]	#N/A
XLOC-012948	1.37056	0.26	0.038	5.73294e-50	[Uniprot/Swissprot]|e-value:5e-70|sp|Q9CZE3|RAB32_MOUSE|Ras-related protein Rab-32 OS=Mus musculus OX=10090 GN=Rab32 PE=1 SV=3||[RefSeqProtSlim]|e-value:3e-79|VDI05290.1|Ras-related protein Rab-32 [Mytilus galloprovincialis]	#N/A
XLOC-062246	1.07693	0.25	0.034	9.15195e-50	[Uniprot/Swissprot]|e-value:8e-22|sp|Q9WVJ4|SYJ2B_RAT|Synaptojanin-2-binding protein OS=Rattus norvegicus OX=10116 GN=Synj2bp PE=1 SV=2||[RefSeqProtSlim]|e-value:2e-32|XP_011452608.2|synaptojanin-2-binding protein isoform X2 [Crassostrea gigas]	#N/A
XLOC-017388	0.999603	0.272	0.042	1.38074e-49	[Uniprot/Swissprot]|e-value:6e-31|sp|Q20929|DMSR1_CAEEL|G-protein coupled receptor dmsr-1 OS=Caenorhabditis elegans OX=6239 GN=dmsr-1 PE=1 SV=1||[RefSeqProtSlim]|e-value:7e-90|XP_025082834.1|sex peptide receptor-like [Pomacea canaliculata]	#N/A
XLOC-005833	1.06383	0.149	0.004	2.60053e-49	[Uniprot/Swissprot]|no similarity||[RefSeqProtSlim]|no similarity	#N/A
XLOC-040515	1.23244	0.347	0.08	1.03291e-48	[Uniprot/Swissprot]|e-value:7e-98|sp|Q6GNG3|TMX3_XENLA|Protein disulfide-isomerase TMX3 OS=Xenopus laevis OX=8355 GN=tmx3 PE=2 SV=1||[RefSeqProtSlim]|e-value:6e-153|VDH91137.1|thioredoxin domain-containing protein 10 [Mytilus galloprovincialis]	#N/A
XLOC-062917	1.16633	0.222	0.027	1.25653e-47	[Uniprot/Swissprot]|no similarity||[RefSeqProtSlim]|no similarity	#N/A
XLOC-036825	1.03123	0.196	0.019	3.51444e-47	[Uniprot/Swissprot]|e-value:4e-117|sp|P31396|HR3_DROME|Probable nuclear hormone receptor HR3 OS=Drosophila melanogaster OX=7227 GN=Hr3 PE=2 SV=1||[RefSeqProtSlim]|e-value:6e-157|XP_034321283.1|probable nuclear hormone receptor HR3 isoform X4 [Crassostrea gigas]	#N/A
XLOC-005894	0.690384	0.161	0.009	1.72769e-46	[Uniprot/Swissprot]|e-value:3e-44|sp|O15974|OPSD2_MIZYE|Rhodopsin, G0-coupled OS=Mizuhopecten yessoensis OX=6573 GN=SCOP2 PE=1 SV=1||[RefSeqProtSlim]|e-value:8e-64|XP_025098521.1|visual pigment-like receptor peropsin [Pomacea canaliculata]	goopsin1
XLOC-069025	1.13893	0.353	0.084	2.49779e-46	[Uniprot/Swissprot]|e-value:7e-47|sp|Q5U1V9|TSN31_RAT|Tetraspanin-31 OS=Rattus norvegicus OX=10116 GN=Tspan31 PE=2 SV=1||[RefSeqProtSlim]|e-value:3e-58|XP_021367248.1|tetraspanin-31-like isoform X1 [Mizuhopecten yessoensis]	#N/A
XLOC-044859	3.12544	0.179	0.015	2.52066e-46	[Uniprot/Swissprot]|e-value:0,004|sp|Q9WV31|ARC_MOUSE|Activity-regulated cytoskeleton-associated protein OS=Mus musculus OX=10090 GN=Arc PE=1 SV=1||[RefSeqProtSlim]|e-value:7e-07|VDI31240.1|Hypothetical predicted protein [Mytilus galloprovincialis]	#N/A
XLOC-056185	0.887654	0.234	0.031	2.53301e-46	[Uniprot/Swissprot]|e-value:1e-59|sp|Q15822|ACHA2_HUMAN|Neuronal acetylcholine receptor subunit alpha-2 OS=Homo sapiens OX=9606 GN=CHRNA2 PE=1 SV=2||[RefSeqProtSlim]|e-value:4e-146|CAD5120117.1|DgyrCDS8695 [Dimorphilus gyrociliatus]	#N/A
XLOC-040165	1.19634	0.369	0.093	2.57376e-46	[Uniprot/Swissprot]|e-value:3e-163|sp|Q9MYW0|TRPC6_BOVIN|Short transient receptor potential channel 6 OS=Bos taurus OX=9913 GN=TRPC6 PE=2 SV=2||[RefSeqProtSlim]|e-value:0,0|CAC9598571.1|Ofus.G063405 [Owenia fusiformis]	#N/A
XLOC-051338	1.01956	0.343	0.08	2.12342e-45	[Uniprot/Swissprot]|e-value:0,0|sp|Q6DCQ8|P4K2B_XENLA|Phosphatidylinositol 4-kinase type 2-beta OS=Xenopus laevis OX=8355 GN=pi4k2b PE=2 SV=1||[RefSeqProtSlim]|e-value:0,0|CAC9444961.1|Ofus.G0175 [Owenia fusiformis]	#N/A
XLOC-003812	1.07944	0.258	0.043	4.07057e-45	[Uniprot/Swissprot]|e-value:1e-12|sp|F1RWC3|CUBN_PIG|Cubilin OS=Sus scrofa OX=9823 GN=CUBN PE=1 SV=3||[RefSeqProtSlim]|e-value:2e-41|XP_011424574.1|mannan-binding lectin serine protease 2 [Crassostrea gigas]	#N/A
XLOC-005595	1.11545	0.218	0.028	9.54448e-45	[Uniprot/Swissprot]|e-value:2e-65|sp|Q15825|ACHA6_HUMAN|Neuronal acetylcholine receptor subunit alpha-6 OS=Homo sapiens OX=9606 GN=CHRNA6 PE=1 SV=1||[RefSeqProtSlim]|e-value:2e-140|CAD5113332.1|DgyrCDS2510 [Dimorphilus gyrociliatus]	#N/A
XLOC-018483	1.11546	0.224	0.031	1.91841e-43	[Uniprot/Swissprot]|e-value:0,058|sp|C0HK23|SML_SCONI|L-rhamnose-binding lectin SML OS=Scomberomorus niphonius OX=321164 PE=1 SV=1||[RefSeqProtSlim]|e-value:6e-54|UCK81584.1|Gal-binding and CUB domains containing receptor 16 [Arenicola marina]	#N/A
XLOC-021480	1.55067	0.306	0.069	2.34229e-43	[Uniprot/Swissprot]|e-value:3e-35|sp|O00222|GRM8_HUMAN|Metabotropic glutamate receptor 8 OS=Homo sapiens OX=9606 GN=GRM8 PE=1 SV=2||[RefSeqProtSlim]|e-value:5e-57|CAC9485257.1|Ofus.G014799, partial [Owenia fusiformis]	#N/A
XLOC-005674	1.16152	0.381	0.104	3.38703e-43	[Uniprot/Swissprot]|e-value:2e-76|sp|Q9GRC0|MOS_PATPE|Serine/threonine-protein kinase mos OS=Patiria pectinifera OX=7594 GN=mos PE=1 SV=1||[RefSeqProtSlim]|e-value:8e-84|XP_019631485.1|PREDICTED: serine/threonine-protein kinase mos-like [Branchiostoma belcheri]	#N/A
XLOC-056075	0.905347	0.151	0.009	1.04652e-42	[Uniprot/Swissprot]|e-value:1e-122|sp|Q62371|DDR2_MOUSE|Discoidin domain-containing receptor 2 OS=Mus musculus OX=10090 GN=Ddr2 PE=1 SV=2||[RefSeqProtSlim]|e-value:0,0|XP_025111850.1|discoidin domain-containing receptor 2-like isoform X1 [Pomacea canaliculata]	#N/A
XLOC-025842	0.856269	0.204	0.025	3.22733e-42	[Uniprot/Swissprot]|e-value:2e-110|sp|P51869|CP4F4_RAT|Cytochrome P450 4F4 OS=Rattus norvegicus OX=10116 GN=Cyp4f4 PE=1 SV=1||[RefSeqProtSlim]|e-value:6e-147|XP_021372772.1|phylloquinone omega-hydroxylase CYP4F2-like isoform X1 [Mizuhopecten yessoensis]	#N/A
XLOC-044595	0.859118	0.143	0.007	4.09729e-42	[RefSeqProtSlim]|e-value:0,002|PVD39055.1|hypothetical protein C0Q70_01683 [Pomacea canaliculata]||[Uniprot/Swissprot]|no similarity	#N/A
XLOC-038657	0.990201	0.147	0.008	4.77013e-42	[Uniprot/Swissprot]|e-value:1e-46|sp|O75897|ST1C4_HUMAN|Sulfotransferase 1C4 OS=Homo sapiens OX=9606 GN=SULT1C4 PE=1 SV=2||[RefSeqProtSlim]|e-value:1e-47|XP_021351527.1|sulfotransferase 1C4-like [Mizuhopecten yessoensis]	#N/A
XLOC-065719	1.55632	0.175	0.017	1.53248e-41	[Uniprot/Swissprot]|no similarity||[RefSeqProtSlim]|no similarity	#N/A
XLOC-005592	0.966311	0.169	0.015	1.65773e-41	[Uniprot/Swissprot]|e-value:1e-77|sp|Q9GZZ6|ACH10_HUMAN|Neuronal acetylcholine receptor subunit alpha-10 OS=Homo sapiens OX=9606 GN=CHRNA10 PE=1 SV=1||[RefSeqProtSlim]|e-value:0,0|CAD5117384.1|DgyrCDS6158 [Dimorphilus gyrociliatus]	#N/A
XLOC-052130	0.793589	0.268	0.051	1.6996e-40	[Uniprot/Swissprot]|e-value:3e-63|sp|Q9VNM1|NPFR_DROME|Neuropeptide F receptor OS=Drosophila melanogaster OX=7227 GN=NPFR PE=1 SV=3||[RefSeqProtSlim]|e-value:1e-127|XP_011444490.1|neuropeptide F receptor-like [Crassostrea gigas]	#N/A
XLOC-003392	0.948267	0.145	0.009	2.52532e-40	[RefSeqProtSlim]|e-value:3e-20|XP_019621428.1|PREDICTED: LOW QUALITY PROTEIN: uncharacterized protein LOC109467804 [Branchiostoma belcheri]||[Uniprot/Swissprot]|no similarity	#N/A
XLOC-024922	0.914312	0.179	0.019	7.17055e-40	[RefSeqProtSlim]|e-value:2e-38|CAD5125822.1|DgyrCDS14026 [Dimorphilus gyrociliatus]||[Uniprot/Swissprot]|no similarity	#N/A
XLOC-002408	1.0316	0.238	0.042	3.5005e-39	[Uniprot/Swissprot]|e-value:0,0|sp|Q6GQ73|HOOK3_XENLA|Protein Hook homolog 3 OS=Xenopus laevis OX=8355 GN=hook3 PE=2 SV=1||[RefSeqProtSlim]|e-value:0,0|CAC9659855.1|Ofus.G11231 [Owenia fusiformis]	#N/A
XLOC-052393	0.923119	0.224	0.036	3.53235e-39	[Uniprot/Swissprot]|e-value:2e-19|sp|Q9D1K7|CT027_MOUSE|UPF0687 protein C20orf27 homolog OS=Mus musculus OX=10090 PE=1 SV=3||[RefSeqProtSlim]|e-value:7e-42|CAC9454141.1|Ofus.G01874 [Owenia fusiformis]	#N/A
XLOC-012059	0.894001	0.157	0.013	7.51456e-39	[Uniprot/Swissprot]|e-value:5e-73|sp|Q05940|VMAT2_HUMAN|Synaptic vesicular amine transporter OS=Homo sapiens OX=9606 GN=SLC18A2 PE=1 SV=2||[RefSeqProtSlim]|e-value:1e-135|CAC9450903.1|Ofus.G01603 [Owenia fusiformis]	#N/A
XLOC-003658	0.913163	0.198	0.027	4.01041e-38	[RefSeqProtSlim]|e-value:1e-84|CAD5115114.1|DgyrCDS4120 [Dimorphilus gyrociliatus]||[Uniprot/Swissprot]|no similarity	#N/A
XLOC-046069	0.963789	0.21	0.032	4.42412e-38	[Uniprot/Swissprot]|e-value:2e-175|sp|Q9Y345|SC6A5_HUMAN|Sodium- and chloride-dependent glycine transporter 2 OS=Homo sapiens OX=9606 GN=SLC6A5 PE=1 SV=3||[RefSeqProtSlim]|e-value:0,0|CAC9669216.1|Ofus.G17347 [Owenia fusiformis]	#N/A
XLOC-042600	0.995267	0.169	0.018	7.23966e-38	[Uniprot/Swissprot]|e-value:3e-30|sp|P04323|POL3_DROME|Retrovirus-related Pol polyprotein from transposon 17.6 OS=Drosophila melanogaster OX=7227 GN=pol PE=4 SV=1||[RefSeqProtSlim]|e-value:2e-41|VDI02506.1|Hypothetical predicted protein [Mytilus galloprovincialis]	#N/A
XLOC-009031	0.979401	0.274	0.059	1.42072e-37	[Uniprot/Swissprot]|e-value:1e-119|sp|Q8NCJ5|SPRY3_HUMAN|SPRY domain-containing protein 3 OS=Homo sapiens OX=9606 GN=SPRYD3 PE=1 SV=2||[RefSeqProtSlim]|e-value:5e-141|CAC9664564.1|Ofus.G13864 [Owenia fusiformis]	#N/A
XLOC-004154	1.08191	0.306	0.076	1.74934e-37	[Uniprot/Swissprot]|e-value:6e-18|sp|Q8N7M0|DYLT5_HUMAN|Dynein light chain Tctex-type 5 OS=Homo sapiens OX=9606 GN=DYNLT5 PE=1 SV=2||[RefSeqProtSlim]|e-value:3e-24|OWF53177.1|Tctex1 domain-containing protein 1-A [Mizuhopecten yessoensis]	#N/A
XLOC-059582	0.72624	0.131	0.007	2.80108e-37	[Uniprot/Swissprot]|e-value:1e-80|sp|Q504Y2|PKDCC_HUMAN|Extracellular tyrosine-protein kinase PKDCC OS=Homo sapiens OX=9606 GN=PKDCC PE=1 SV=2||[RefSeqProtSlim]|e-value:2e-127|PVD25591.1|hypothetical protein C0Q70_13249 [Pomacea canaliculata]	#N/A
XLOC-067991	0.744266	0.345	0.092	3.4366e-37	[Uniprot/Swissprot]|e-value:3e-58|sp|P21251|CALM_STIJA|Calmodulin OS=Stichopus japonicus OX=307972 PE=1 SV=2||[RefSeqProtSlim]|e-value:9e-64|CAD5113613.1|DgyrCDS2773 [Dimorphilus gyrociliatus]	#N/A
XLOC-044349	0.991202	0.355	0.102	7.24609e-37	[Uniprot/Swissprot]|e-value:4e-59|sp|Q08509|EPS8_MOUSE|Epidermal growth factor receptor kinase substrate 8 OS=Mus musculus OX=10090 GN=Eps8 PE=1 SV=2||[RefSeqProtSlim]|e-value:1e-124|VDI65854.1|epidermal growth factor receptor kinase substrate 8 [Mytilus galloprovincialis]	#N/A
XLOC-019763	1.02084	0.194	0.027	7.82347e-37	[RefSeqProtSlim]|e-value:0,002|CAD5117066.1|unnamed protein product [Dimorphilus gyrociliatus]||[Uniprot/Swissprot]|no similarity	#N/A
XLOC-027658	0.84304	0.163	0.016	7.83976e-37	[Uniprot/Swissprot]|e-value:2e-24|sp|P32018|COEA1_CHICK|Collagen alpha-1(XIV) chain OS=Gallus gallus OX=9031 GN=COL14A1 PE=1 SV=2||[RefSeqProtSlim]|e-value:2e-48|OWF34620.1|Collagen alpha-1(XII) chain [Mizuhopecten yessoensis]	#N/A
XLOC-044685	1.06291	0.163	0.017	1.58642e-36	[Uniprot/Swissprot]|e-value:3e-21|sp|Q96PZ7|CSMD1_HUMAN|CUB and sushi domain-containing protein 1 OS=Homo sapiens OX=9606 GN=CSMD1 PE=1 SV=3||[RefSeqProtSlim]|e-value:2e-27|CAC9661477.1|Ofus.G111614 [Owenia fusiformis]	#N/A
XLOC-005586	1.04242	0.351	0.101	2.15324e-36	[Uniprot/Swissprot]|e-value:9e-49|sp|Q1JQ19|DEPD7_DANRE|DEP domain-containing protein 7 OS=Danio rerio OX=7955 GN=depdc7 PE=2 SV=1||[RefSeqProtSlim]|e-value:1e-76|CAC9508953.1|Ofus.G024044 [Owenia fusiformis]	#N/A
XLOC-021102	1.07784	0.194	0.029	2.15501e-36	[Uniprot/Swissprot]|no similarity||[RefSeqProtSlim]|no similarity	#N/A
XLOC-062616	0.924587	0.312	0.079	5.40547e-36	[Uniprot/Swissprot]|e-value:3e-152|sp|Q5R6J7|GPAT4_PONAB|Glycerol-3-phosphate acyltransferase 4 OS=Pongo abelii OX=9601 GN=GPAT4 PE=2 SV=2||[RefSeqProtSlim]|e-value:2e-171|CAD5118022.1|DgyrCDS6763 [Dimorphilus gyrociliatus]	#N/A
XLOC-062918	2.15533	0.173	0.022	6.90469e-36	[Uniprot/Swissprot]|no similarity||[RefSeqProtSlim]|no similarity	#N/A
XLOC-051119	1.0707	0.23	0.043	7.90127e-36	[Uniprot/Swissprot]|e-value:1e-50|sp|Q8UWA5|CAH2_TRIHK|Carbonic anhydrase 2 OS=Tribolodon hakonensis OX=151740 GN=ca2 PE=2 SV=3||[RefSeqProtSlim]|e-value:4e-57|XP_011435376.2|carbonic anhydrase 14-like isoform X1 [Crassostrea gigas]	#N/A
XLOC-003007	0.766903	0.145	0.012	1.15869e-35	[Uniprot/Swissprot]|e-value:2e-13|sp|A0A1B0GTI8|TM272_HUMAN|Transmembrane protein 272 OS=Homo sapiens OX=9606 GN=TMEM272 PE=2 SV=3||[RefSeqProtSlim]|e-value:2e-45|CAD5120257.1|unnamed protein product [Dimorphilus gyrociliatus]	#N/A
XLOC-028086	1.33789	0.202	0.033	1.98385e-35	[Uniprot/Swissprot]|e-value:1e-11|sp|O70157|TOP3A_MOUSE|DNA topoisomerase 3-alpha OS=Mus musculus OX=10090 GN=Top3a PE=2 SV=1||[RefSeqProtSlim]|e-value:7e-31|XP_034311164.1|DNA topoisomerase 3-alpha isoform X2 [Crassostrea gigas]	#N/A
XLOC-036094	1.09156	0.395	0.13	2.2682e-35	[Uniprot/Swissprot]|e-value:0,0|sp|P58365|CAD23_RAT|Cadherin-23 OS=Rattus norvegicus OX=10116 GN=Cdh23 PE=2 SV=1||[RefSeqProtSlim]|e-value:0,0|CAC9648316.1|Ofus.G10608 [Owenia fusiformis]	#N/A
XLOC-058023	0.938367	0.347	0.1	4.17297e-35	[Uniprot/Swissprot]|e-value:3e-86|sp|Q6RFZ7|PKHG5_RAT|Pleckstrin homology domain-containing family G member 5 OS=Rattus norvegicus OX=10116 GN=Plekhg5 PE=1 SV=1||[RefSeqProtSlim]|e-value:3e-154|OWF37173.1|Pleckstrin homology domain-containing family G member 5 [Mizuhopecten yessoensis]	#N/A
XLOC-026657	0.832247	0.175	0.022	5.14511e-35	[Uniprot/Swissprot]|e-value:0,0|sp|Q864R9|MRP1_MACFA|Multidrug resistance-associated protein 1 OS=Macaca fascicularis OX=9541 GN=ABCC1 PE=1 SV=1||[RefSeqProtSlim]|e-value:0,0|CAC9668874.1|Ofus.G161712 [Owenia fusiformis]	#N/A
XLOC-042599	0.711264	0.129	0.008	8.4801e-35	[Uniprot/Swissprot]|no similarity||[RefSeqProtSlim]|no similarity	#N/A
XLOC-044169	1.23121	0.123	0.007	3.11483e-34	[Uniprot/Swissprot]|no similarity||[RefSeqProtSlim]|no similarity	#N/A
XLOC-050395	1.0079	0.196	0.032	3.57855e-34	[Uniprot/Swissprot]|e-value:3e-90|sp|Q5R8I8|PISD_PONAB|Phosphatidylserine decarboxylase proenzyme, mitochondrial OS=Pongo abelii OX=9601 GN=PISD PE=2 SV=1||[RefSeqProtSlim]|e-value:2e-103|CAC9552916.1|Ofus.G041040 [Owenia fusiformis]	#N/A
XLOC-063937	0.832819	0.127	0.008	3.67495e-34	[Uniprot/Swissprot]|e-value:1e-32|sp|A8MQ14|ZN850_HUMAN|Zinc finger protein 850 OS=Homo sapiens OX=9606 GN=ZNF850 PE=3 SV=2||[RefSeqProtSlim]|e-value:9e-35|XP_021374691.1|zinc finger protein 883-like [Mizuhopecten yessoensis]	#N/A
XLOC-038243	1.54741	0.111	0.004	5.76669e-34	[Uniprot/Swissprot]|no similarity||[RefSeqProtSlim]|no similarity	#N/A
XLOC-013010	1.00574	0.306	0.082	1.6712e-33	[Uniprot/Swissprot]|e-value:0,0|sp|L7UZ85|ACTN_DERFA|Alpha-actinin OS=Dermatophagoides farinae OX=6954 PE=1 SV=1||[RefSeqProtSlim]|e-value:0,0|PVD26207.1|hypothetical protein C0Q70_13876 [Pomacea canaliculata]	#N/A
XLOC-045355	0.88874	0.133	0.01	2.28976e-33	[Uniprot/Swissprot]|e-value:5e-43|sp|Q17ST2|KCNA7_MOUSE|Potassium voltage-gated channel subfamily A member 7 OS=Mus musculus OX=10090 GN=Kcna7 PE=2 SV=2||[RefSeqProtSlim]|e-value:6e-74|CAC9565215.1|Ofus.G051278 [Owenia fusiformis]	#N/A
XLOC-012262	1.11457	0.278	0.07	2.35355e-33	[Uniprot/Swissprot]|e-value:2e-95|sp|B1WBU8|PLHD1_RAT|Pleckstrin homology domain-containing family D member 1 OS=Rattus norvegicus OX=10116 GN=Plekhd1 PE=2 SV=1||[RefSeqProtSlim]|e-value:1e-130|CAC9667138.1|Ofus.G15627 [Owenia fusiformis]	#N/A
XLOC-035003	0.854252	0.288	0.074	1.4237e-32	[Uniprot/Swissprot]|e-value:0,0|sp|P02640|VILI_CHICK|Villin-1 OS=Gallus gallus OX=9031 GN=VIL1 PE=1 SV=2||[RefSeqProtSlim]|e-value:0,0|CAC9584476.1|Ofus.G061168 [Owenia fusiformis]	#N/A
XLOC-034197	0.874749	0.145	0.015	2.1212e-32	[RefSeqProtSlim]|e-value:5e-37|VDI37228.1|Hypothetical predicted protein [Mytilus galloprovincialis]||[Uniprot/Swissprot]|no similarity	#N/A
XLOC-021534	0.718908	0.127	0.01	9.52313e-32	[Uniprot/Swissprot]|e-value:3e-55|sp|Q64676|CGT_MOUSE|2-hydroxyacylsphingosine 1-beta-galactosyltransferase OS=Mus musculus OX=10090 GN=Ugt8 PE=1 SV=2||[RefSeqProtSlim]|e-value:1e-103|CAC9563442.1|Ofus.G05700 [Owenia fusiformis]	#N/A
XLOC-062353	0.967712	0.224	0.047	5.92194e-31	[Uniprot/Swissprot]|e-value:2e-18|sp|Q9UHW9|S12A6_HUMAN|Solute carrier family 12 member 6 OS=Homo sapiens OX=9606 GN=SLC12A6 PE=1 SV=2||[RefSeqProtSlim]|e-value:3e-26|CAD5121824.1|DgyrCDS10296 [Dimorphilus gyrociliatus]	#N/A
XLOC-037142	1.07777	0.296	0.086	6.73053e-30	[Uniprot/Swissprot]|e-value:2e-102|sp|Q9GZU7|CTDS1_HUMAN|Carboxy-terminal domain RNA polymerase II polypeptide A small phosphatase 1 OS=Homo sapiens OX=9606 GN=CTDSP1 PE=1 SV=1||[RefSeqProtSlim]|e-value:9e-115|PVD37427.1|hypothetical protein C0Q70_00017 [Pomacea canaliculata]	#N/A
XLOC-039487	0.748229	0.125	0.011	9.75214e-30	[Uniprot/Swissprot]|e-value:2e-157|sp|A4FUC9|RHPN2_BOVIN|Rhophilin-2 OS=Bos taurus OX=9913 GN=RHPN2 PE=2 SV=1||[RefSeqProtSlim]|e-value:0,0|CAC9588985.1|Ofus.G061860 [Owenia fusiformis]	#N/A
XLOC-011285	0.617132	0.103	0.005	1.19179e-29	[Uniprot/Swissprot]|e-value:7e-60|sp|A3KQA5|ODF3B_DANRE|Outer dense fiber protein 3-B OS=Danio rerio OX=7955 GN=odf3b PE=2 SV=2||[RefSeqProtSlim]|e-value:7e-100|XP_012940463.1|outer dense fiber protein 3 [Aplysia californica]	#N/A
XLOC-017607	0.722688	0.127	0.012	7.73971e-29	[Uniprot/Swissprot]|no similarity||[RefSeqProtSlim]|no similarity	#N/A
XLOC-067716	0.772868	0.121	0.011	3.62448e-28	[Uniprot/Swissprot]|e-value:2e-27|sp|Q9ULJ7|ANR50_HUMAN|Ankyrin repeat domain-containing protein 50 OS=Homo sapiens OX=9606 GN=ANKRD50 PE=1 SV=4||[RefSeqProtSlim]|e-value:3e-105|CAD5119419.1|DgyrCDS8031 [Dimorphilus gyrociliatus]	#N/A
XLOC-056164	0.775781	0.131	0.014	5.30144e-28	[Uniprot/Swissprot]|no similarity||[RefSeqProtSlim]|no similarity	#N/A
XLOC-027750	0.68795	0.208	0.043	9.60537e-28	[RefSeqProtSlim]|e-value:4e-32|VDI42891.1|Hypothetical predicted protein [Mytilus galloprovincialis]||[Uniprot/Swissprot]|no similarity	#N/A
XLOC-025285	1.01214	0.323	0.107	2.36698e-27	[Uniprot/Swissprot]|no similarity||[RefSeqProtSlim]|no similarity	#N/A
XLOC-036968	0.351591	0.992	0.958	3.47043e-27	[Uniprot/Swissprot]|e-value:2e-06|sp|Q9HDY9|MAM3_SCHPO|M cell-type agglutination protein mam3 OS=Schizosaccharomyces pombe (strain 972 / ATCC 24843) OX=284812 GN=mam3 PE=3 SV=2||[RefSeqProtSlim]|e-value:6e-08|OWF56676.1|Synapsin-3 [Mizuhopecten yessoensis]	#N/A
XLOC-067491	0.935673	0.252	0.069	1.3719e-26	[Uniprot/Swissprot]|no similarity||[RefSeqProtSlim]|no similarity	#N/A
XLOC-044390	0.78879	0.206	0.046	1.52077e-26	[Uniprot/Swissprot]|e-value:4e-90|sp|Q9PSX7|RHOC_CHICK|Rho-related GTP-binding protein RhoC OS=Gallus gallus OX=9031 GN=RHOC PE=1 SV=1||[RefSeqProtSlim]|e-value:1e-91|VDI57108.1|Ras homolog gene family, member A [Mytilus galloprovincialis]	#N/A
XLOC-019908	0.88921	0.19	0.039	1.8521e-26	[Uniprot/Swissprot]|e-value:0,002|sp|Q14980|NUMA1_HUMAN|Nuclear mitotic apparatus protein 1 OS=Homo sapiens OX=9606 GN=NUMA1 PE=1 SV=2||[RefSeqProtSlim]|e-value:9e-34|CAC9608393.1|Ofus.G071537 [Owenia fusiformis]	#N/A
XLOC-000950	0.691176	0.111	0.009	1.87474e-26	[Uniprot/Swissprot]|e-value:0,0|sp|Q5F364|MRP1_CHICK|Multidrug resistance-associated protein 1 OS=Gallus gallus OX=9031 GN=ABCC1 PE=2 SV=1||[RefSeqProtSlim]|e-value:0,0|CAC9560300.1|Ofus.G044147 [Owenia fusiformis]	#N/A
XLOC-051709	0.600747	0.105	0.008	2.84872e-26	[RefSeqProtSlim]|e-value:7e-14|XP_019622848.1|PREDICTED: uncharacterized protein LOC109468878 [Branchiostoma belcheri]||[Uniprot/Swissprot]|no similarity	#N/A
XLOC-010202	1.23828	0.365	0.139	2.85805e-26	[Uniprot/Swissprot]|e-value:0,0|sp|Q9BZF1|OSBL8_HUMAN|Oxysterol-binding protein-related protein 8 OS=Homo sapiens OX=9606 GN=OSBPL8 PE=1 SV=3||[RefSeqProtSlim]|e-value:0,0|CAC9674954.1|Ofus.G2743 [Owenia fusiformis]	#N/A
XLOC-066533	0.810654	0.167	0.029	3.29136e-26	[Uniprot/Swissprot]|e-value:0,0|sp|Q8K135|K319L_MOUSE|Dyslexia-associated protein KIAA0319-like protein OS=Mus musculus OX=10090 GN=Kiaa0319l PE=1 SV=1||[RefSeqProtSlim]|e-value:0,0|CAC9660868.1|Ofus.G111068 [Owenia fusiformis]	#N/A
XLOC-052381	0.660492	0.139	0.019	6.53792e-26	[Uniprot/Swissprot]|e-value:0,0|sp|Q9VU68|WDR1_DROME|Actin-interacting protein 1 OS=Drosophila melanogaster OX=7227 GN=flr PE=2 SV=1||[RefSeqProtSlim]|e-value:0,0|CAC9480583.1|Ofus.G013658 [Owenia fusiformis]	#N/A
XLOC-027503	0.830316	0.351	0.126	9.1064e-26	[Uniprot/Swissprot]|e-value:5e-11|sp|Q14160|SCRIB_HUMAN|Protein scribble homolog OS=Homo sapiens OX=9606 GN=SCRIB PE=1 SV=4||[RefSeqProtSlim]|e-value:0,0|CAD5113745.1|DgyrCDS2910 [Dimorphilus gyrociliatus]	#N/A
XLOC-039720	0.895401	0.216	0.052	1.00306e-25	[Uniprot/Swissprot]|e-value:2e-11|sp|Q9W1A4|TAMO_DROME|Protein tamozhennic OS=Drosophila melanogaster OX=7227 GN=tamo PE=1 SV=1||[RefSeqProtSlim]|e-value:3e-15|CAC9597533.1|Ofus.G063204 [Owenia fusiformis]	#N/A
XLOC-025278	0.934344	0.692	0.42	1.02106e-25	[Uniprot/Swissprot]|e-value:0,0|sp|Q01484|ANK2_HUMAN|Ankyrin-2 OS=Homo sapiens OX=9606 GN=ANK2 PE=1 SV=4||[RefSeqProtSlim]|e-value:0,0|CAC9646570.1|Ofus.G10260, partial [Owenia fusiformis]	#N/A
XLOC-063934	0.747509	0.111	0.01	1.067e-25	[Uniprot/Swissprot]|e-value:5e-24|sp|Q96KE9|BTBD6_HUMAN|BTB/POZ domain-containing protein 6 OS=Homo sapiens OX=9606 GN=BTBD6 PE=1 SV=3||[RefSeqProtSlim]|e-value:3e-34|XP_021360397.1|BTB/POZ domain-containing protein 6-like [Mizuhopecten yessoensis]	#N/A
XLOC-001706	0.782639	0.347	0.121	2.13063e-25	[Uniprot/Swissprot]|e-value:3e-145|sp|Q5SSF7|TET5C_MOUSE|Terminal nucleotidyltransferase 5C OS=Mus musculus OX=10090 GN=Tent5c PE=1 SV=1||[RefSeqProtSlim]|e-value:0,0|OWF48121.1|Protein FAM46C [Mizuhopecten yessoensis]	#N/A
XLOC-036005	0.997044	0.692	0.456	2.32311e-25	[Uniprot/Swissprot]|e-value:1e-144|sp|P81004|VDAC2_XENLA|Voltage-dependent anion-selective channel protein 2 OS=Xenopus laevis OX=8355 GN=vdac2 PE=1 SV=1||[RefSeqProtSlim]|e-value:3e-161|QQL94313.1|voltage-dependent anion channel [Urechis unicinctus]	#N/A
XLOC-003299	0.823461	0.167	0.03	2.69978e-25	[Uniprot/Swissprot]|e-value:0,0|sp|Q00657|CSPG4_RAT|Chondroitin sulfate proteoglycan 4 OS=Rattus norvegicus OX=10116 GN=Cspg4 PE=1 SV=2||[RefSeqProtSlim]|e-value:0,0|CAC9610009.1|Ofus.G072074 [Owenia fusiformis]	#N/A
XLOC-012157	0.767382	0.22	0.054	3.04718e-25	[Uniprot/Swissprot]|e-value:4e-18|sp|Q8VC31|CCDC9_MOUSE|Coiled-coil domain-containing protein 9 OS=Mus musculus OX=10090 GN=Ccdc9 PE=1 SV=1||[RefSeqProtSlim]|e-value:8e-33|VDI82695.1|Hypothetical predicted protein [Mytilus galloprovincialis]	#N/A
XLOC-048048	0.917026	0.101	0.008	6.91604e-25	[Uniprot/Swissprot]|no similarity||[RefSeqProtSlim]|no similarity	#N/A
XLOC-025490	0.693756	0.333	0.115	1.7579e-24	[Uniprot/Swissprot]|e-value:0,0|sp|P97694|CYH1_RAT|Cytohesin-1 OS=Rattus norvegicus OX=10116 GN=Cyth1 PE=1 SV=1||[RefSeqProtSlim]|e-value:0,0|XP_032454574.1|cytohesin-1 isoform X5 [Nasonia vitripennis]	#N/A
XLOC-014934	0.719226	0.264	0.077	1.9269e-24	[Uniprot/Swissprot]|e-value:1e-56|sp|Q7TQF7|AMPH_MOUSE|Amphiphysin OS=Mus musculus OX=10090 GN=Amph PE=1 SV=1||[RefSeqProtSlim]|e-value:3e-98|XP_001606930.2|myc box-dependent-interacting protein 1 isoform X2 [Nasonia vitripennis]	#N/A
XLOC-048049	1.07201	0.107	0.01	2.30217e-24	[Uniprot/Swissprot]|no similarity||[RefSeqProtSlim]|no similarity	#N/A
XLOC-051361	0.938196	0.385	0.159	2.30998e-24	[Uniprot/Swissprot]|no similarity||[RefSeqProtSlim]|no similarity	#N/A
XLOC-025802	0.964192	0.216	0.055	3.25299e-24	[Uniprot/Swissprot]|e-value:4e-95|sp|Q08BI9|MCU_DANRE|Calcium uniporter protein, mitochondrial OS=Danio rerio OX=7955 GN=mcu PE=1 SV=1||[RefSeqProtSlim]|e-value:5e-96|CAD5119706.1|DgyrCDS8298 [Dimorphilus gyrociliatus]	#N/A
XLOC-012351	0.813625	0.2	0.047	7.36435e-24	[Uniprot/Swissprot]|e-value:1e-67|sp|Q86TL2|STIMA_HUMAN|Store-operated calcium entry regulator STIMATE OS=Homo sapiens OX=9606 GN=STIMATE PE=1 SV=1||[RefSeqProtSlim]|e-value:2e-109|CAC9463446.1|Ofus.G011653 [Owenia fusiformis]	#N/A
XLOC-009283	0.748541	0.202	0.048	1.4391e-23	[Uniprot/Swissprot]|e-value:0,0|sp|A0MLS5|BMAL1_HORSE|Aryl hydrocarbon receptor nuclear translocator-like protein 1 OS=Equus caballus OX=9796 GN=ARNTL PE=2 SV=1||[RefSeqProtSlim]|e-value:0,0|XP_025086096.1|protein cycle-like isoform X3 [Pomacea canaliculata]	bmal
XLOC-040745	0.849078	0.214	0.055	2.88124e-23	[Uniprot/Swissprot]|e-value:1e-98|sp|Q3MHJ7|EEPD1_BOVIN|Endonuclease/exonuclease/phosphatase family domain-containing protein 1 OS=Bos taurus OX=9913 GN=EEPD1 PE=2 SV=1||[RefSeqProtSlim]|e-value:2e-123|XP_011423341.2|endonuclease/exonuclease/phosphatase family domain-containing protein 1 [Crassostrea gigas]	#N/A
XLOC-034210	0.702942	0.486	0.218	3.33927e-23	[RefSeqProtSlim]|e-value:0,004|XP_035663441.1|uncharacterized protein LOC118407129 [Branchiostoma floridae]||[Uniprot/Swissprot]|no similarity	#N/A
XLOC-0026001	0.665428	0.79	0.512	3.82827e-23	#N/A	#N/A
XLOC-026763	0.869735	0.421	0.184	6.77557e-23	[Uniprot/Swissprot]|e-value:4e-81|sp|Q5ZKH4|NDEL1_CHICK|Nuclear distribution protein nudE-like 1 OS=Gallus gallus OX=9031 GN=NDEL1 PE=2 SV=1||[RefSeqProtSlim]|e-value:0,0|AUG84429.1|Ndel1 [Platynereis dumerilii]	ndel1
XLOC-045151	0.747024	0.244	0.071	1.75683e-22	[Uniprot/Swissprot]|e-value:0,0|sp|P24643|CALX_CANLF|Calnexin OS=Canis lupus familiaris OX=9615 GN=CANX PE=1 SV=3||[RefSeqProtSlim]|e-value:0,0|OWF46265.1|Calnexin [Mizuhopecten yessoensis]	#N/A
XLOC-027752	0.694996	0.109	0.012	1.91703e-22	[Uniprot/Swissprot]|no similarity||[RefSeqProtSlim]|no similarity	#N/A
XLOC-008342	0.790387	0.107	0.012	6.78738e-22	[Uniprot/Swissprot]|no similarity||[RefSeqProtSlim]|no similarity	#N/A
XLOC-059911	0.668888	0.135	0.022	9.9748e-22	[Uniprot/Swissprot]|e-value:6e-04|sp|Q9C0C6|CIPC_HUMAN|CLOCK-interacting pacemaker OS=Homo sapiens OX=9606 GN=CIPC PE=1 SV=2||[RefSeqProtSlim]|e-value:3e-11|XP_034325004.1|uncharacterized protein LOC105318520 [Crassostrea gigas]	#N/A
XLOC-001296	0.863139	0.29	0.102	1.19895e-21	[Uniprot/Swissprot]|e-value:3e-99|sp|Q9D4P0|ARL5B_MOUSE|ADP-ribosylation factor-like protein 5B OS=Mus musculus OX=10090 GN=Arl5b PE=2 SV=3||[RefSeqProtSlim]|e-value:2e-107|XP_005089618.1|ADP-ribosylation factor-like protein 5B [Aplysia californica]	#N/A
XLOC-059892	0.746404	0.147	0.027	1.75777e-21	[Uniprot/Swissprot]|e-value:6e-94|sp|P16395|ACM1_DROME|Muscarinic acetylcholine receptor DM1 OS=Drosophila melanogaster OX=7227 GN=mAChR-A PE=2 SV=2||[RefSeqProtSlim]|e-value:2e-150|XP_011425897.2|LOW QUALITY PROTEIN: muscarinic acetylcholine receptor M1 [Crassostrea gigas]	#N/A
XLOC-0516851	0.892741	0.252	0.079	2.18257e-21	#N/A	#N/A
XLOC-056100	1.0095	0.335	0.132	2.34791e-21	[Uniprot/Swissprot]|e-value:0,067|sp|Q9PQ79|SYI_UREPA|Isoleucine--tRNA ligase OS=Ureaplasma parvum serovar 3 (strain ATCC 700970) OX=273119 GN=ileS PE=3 SV=1||[RefSeqProtSlim]|e-value:6e-147|XP_012938395.1|uncharacterized protein LOC101846735 [Aplysia californica]	#N/A
XLOC-002581	0.511846	0.109	0.013	4.02373e-21	[Uniprot/Swissprot]|no similarity||[RefSeqProtSlim]|no similarity	#N/A
XLOC-027003	0.733913	0.188	0.047	4.14735e-21	[Uniprot/Swissprot]|e-value:0,0|sp|Q27128|PAPSS_URECA|Bifunctional 3'-phosphoadenosine 5'-phosphosulfate synthase OS=Urechis caupo OX=6431 PE=2 SV=1||[RefSeqProtSlim]|e-value:0,0|sp|Q27128.1|PAPSS_URECA|RecName: Full=Bifunctional 3'-phosphoadenosine 5'-phosphosulfate synthase; Short=PAPS synthase; Short=PAPSS; AltName: Full=Sulfurylase kinase; Short=SK; Includes: RecName: Full=Sulfate adenylyltra…	#N/A
XLOC-000853	0.713489	0.298	0.105	6.65309e-21	[Uniprot/Swissprot]|e-value:7e-46|sp|Q2KHR2|RFX7_HUMAN|DNA-binding protein RFX7 OS=Homo sapiens OX=9606 GN=RFX7 PE=1 SV=1||[RefSeqProtSlim]|e-value:4e-73|OWF49323.1|DNA-binding protein RFX5 [Mizuhopecten yessoensis]	#N/A
XLOC-024210	0.697727	0.534	0.28	7.45249e-21	[Uniprot/Swissprot]|e-value:0,0|sp|Q8JFP1|IF4A2_CHICK|Eukaryotic initiation factor 4A-II OS=Gallus gallus OX=9031 GN=EIF4A2 PE=2 SV=1||[RefSeqProtSlim]|e-value:0,0|CAC9663344.1|Ofus.G121672 [Owenia fusiformis]	#N/A
XLOC-013042	0.505019	0.52	0.248	7.87554e-21	[Uniprot/Swissprot]|e-value:1e-09|sp|P0DMQ5|INAM2_HUMAN|Putative transmembrane protein INAFM2 OS=Homo sapiens OX=9606 GN=INAFM2 PE=2 SV=1||[RefSeqProtSlim]|e-value:2e-21|CAC9637287.1|Ofus.G092006 [Owenia fusiformis]	#N/A
XLOC-037540	0.844889	0.23	0.069	8.46247e-21	[Uniprot/Swissprot]|e-value:0,0|sp|P18654|KS6A3_MOUSE|Ribosomal protein S6 kinase alpha-3 OS=Mus musculus OX=10090 GN=Rps6ka3 PE=1 SV=2||[RefSeqProtSlim]|e-value:0,0|XP_005094788.1|ribosomal protein S6 kinase 2 beta [Aplysia californica]	#N/A
XLOC-011898	0.688687	0.161	0.034	1.1044e-20	[Uniprot/Swissprot]|e-value:6e-19|sp|E9PV86|MCTP1_MOUSE|Multiple C2 and transmembrane domain-containing protein 1 OS=Mus musculus OX=10090 GN=Mctp1 PE=1 SV=1||[RefSeqProtSlim]|e-value:0,0|CAD5125247.1|DgyrCDS13489 [Dimorphilus gyrociliatus]	#N/A
XLOC-009356	0.635072	0.177	0.041	1.28946e-20	[Uniprot/Swissprot]|e-value:6e-23|sp|Q69Z28|ATS16_MOUSE|A disintegrin and metalloproteinase with thrombospondin motifs 16 OS=Mus musculus OX=10090 GN=Adamts16 PE=2 SV=2||[RefSeqProtSlim]|e-value:4e-79|XP_021370783.1|A disintegrin and metalloproteinase with thrombospondin motifs 2-like isoform X2 [Mizuhopecten yessoensis]	#N/A
XLOC-035312	0.572778	0.772	0.547	1.32692e-20	[Uniprot/Swissprot]|e-value:0,0|sp|Q92005|EF1A_DANRE|Elongation factor 1-alpha OS=Danio rerio OX=7955 GN=eef1a PE=2 SV=1||[RefSeqProtSlim]|e-value:0,0|AOR07112.1|elongation factor 1-alpha [Enchytraeus albidus]	#N/A
XLOC-009447	0.681519	0.419	0.184	1.63459e-20	[Uniprot/Swissprot]|e-value:8e-75|sp|Q2LZ59|MOB2_DROPS|MOB kinase activator-like 2 OS=Drosophila pseudoobscura pseudoobscura OX=46245 GN=Mob1 PE=3 SV=2||[RefSeqProtSlim]|e-value:9e-83|CAC9624549.1|Ofus.G082999 [Owenia fusiformis]	#N/A
XLOC-009958	0.784059	0.173	0.04	2.5812e-20	[Uniprot/Swissprot]|e-value:3e-109|sp|Q8C8U0|LIPB1_MOUSE|Liprin-beta-1 OS=Mus musculus OX=10090 GN=Ppfibp1 PE=1 SV=3||[RefSeqProtSlim]|e-value:0,0|XP_025088371.1|liprin-beta-1-like isoform X3 [Pomacea canaliculata]	#N/A
XLOC-001555	0.643459	0.315	0.117	2.971e-20	[RefSeqProtSlim]|e-value:5e-86|VDI29888.1|Hypothetical predicted protein [Mytilus galloprovincialis]||[Uniprot/Swissprot]|no similarity	#N/A
XLOC-051017	1.09842	0.327	0.13	3.0095e-20	[Uniprot/Swissprot]|e-value:0,0|sp|Q8BUR4|DOCK1_MOUSE|Dedicator of cytokinesis protein 1 OS=Mus musculus OX=10090 GN=Dock1 PE=1 SV=3||[RefSeqProtSlim]|e-value:0,0|CAC9483632.1|Ofus.G014283 [Owenia fusiformis]	#N/A
XLOC-056193	0.64739	0.353	0.141	3.52214e-20	[Uniprot/Swissprot]|e-value:1e-90|sp|Q6DGW9|TMCO1_DANRE|Calcium load-activated calcium channel OS=Danio rerio OX=7955 GN=tmco1 PE=2 SV=1||[RefSeqProtSlim]|e-value:2e-93|XP_019643223.1|PREDICTED: calcium load-activated calcium channel [Branchiostoma belcheri]	#N/A
XLOC-011866	0.567501	0.782	0.537	4.81459e-20	[Uniprot/Swissprot]|e-value:0,0|sp|Q25010|ACT3A_HELAM|Actin, cytoplasmic A3a OS=Helicoverpa armigera OX=29058 GN=actA3a PE=2 SV=1||[RefSeqProtSlim]|e-value:0,0|CAC9668666.1|Ofus.G161346 [Owenia fusiformis]	actin
XLOC-052351	0.720574	0.143	0.027	5.8197e-20	[Uniprot/Swissprot]|e-value:6e-130|sp|Q27245|YH24_CAEEL|Putative aminopeptidase W07G4.4 OS=Caenorhabditis elegans OX=6239 GN=lap-2 PE=3 SV=1||[RefSeqProtSlim]|e-value:0,0|VDI34054.1|leucyl aminopeptidase [Mytilus galloprovincialis]	#N/A
XLOC-054258	0.446531	0.109	0.014	7.54115e-20	[Uniprot/Swissprot]|e-value:4e-173|sp|Q6NZ07|NCLN_DANRE|Nicalin-1 OS=Danio rerio OX=7955 GN=ncl1 PE=2 SV=1||[RefSeqProtSlim]|e-value:0,0|XP_005090447.1|nicalin-1 [Aplysia californica]	#N/A
XLOC-046515	0.666165	0.113	0.016	7.71122e-20	[Uniprot/Swissprot]|no similarity||[RefSeqProtSlim]|no similarity	#N/A
XLOC-040810	0.830132	0.444	0.212	1.15758e-19	[Uniprot/Swissprot]|no similarity||[RefSeqProtSlim]|no similarity	#N/A
XLOC-065995	0.587322	0.123	0.02	1.72414e-19	[Uniprot/Swissprot]|e-value:1e-86|sp|Q9P278|FNIP2_HUMAN|Folliculin-interacting protein 2 OS=Homo sapiens OX=9606 GN=FNIP2 PE=1 SV=2||[RefSeqProtSlim]|e-value:9e-115|CAC9668296.1|Ofus.G16643 [Owenia fusiformis]	#N/A
XLOC-069536	0.582901	0.117	0.018	4.23297e-19	[Uniprot/Swissprot]|e-value:8e-27|sp|O14718|OPSX_HUMAN|Visual pigment-like receptor peropsin OS=Homo sapiens OX=9606 GN=RRH PE=1 SV=1||[RefSeqProtSlim]|e-value:2e-30|AAH81524.1|Retinal pigment epithelium-derived rhodopsin homolog [Danio rerio]	peropsin
XLOC-021838	0.580468	0.183	0.046	4.7106e-19	[Uniprot/Swissprot]|e-value:4e-65|sp|O75911|DHRS3_HUMAN|Short-chain dehydrogenase/reductase 3 OS=Homo sapiens OX=9606 GN=DHRS3 PE=1 SV=2||[RefSeqProtSlim]|e-value:1e-89|XP_011416282.2|short-chain dehydrogenase/reductase 3 [Crassostrea gigas]	#N/A
XLOC-045207	0.659228	0.173	0.042	5.34084e-19	[Uniprot/Swissprot]|e-value:8e-141|sp|Q2KN97|CYTSA_CHICK|Cytospin-A OS=Gallus gallus OX=9031 GN=SPECC1L PE=2 SV=2||[RefSeqProtSlim]|e-value:0,0|CAC9557112.1|Ofus.G043077 [Owenia fusiformis]	#N/A
XLOC-060820	0.709108	0.147	0.03	8.20935e-19	[Uniprot/Swissprot]|e-value:2e-36|sp|Q99046|LAC2_TRAVI|Laccase-2 OS=Trametes villosa OX=47662 GN=LCC2 PE=3 SV=1||[RefSeqProtSlim]|e-value:0,0|UCK81628.1|laccase-1 [Arenicola marina]	#N/A
XLOC-002744	0.646897	0.363	0.151	1.00505e-18	[Uniprot/Swissprot]|e-value:2e-180|sp|Q99755|PI51A_HUMAN|Phosphatidylinositol 4-phosphate 5-kinase type-1 alpha OS=Homo sapiens OX=9606 GN=PIP5K1A PE=1 SV=1||[RefSeqProtSlim]|e-value:0,0|CAC9666611.1|Ofus.G142169, partial [Owenia fusiformis]	#N/A
XLOC-068012	0.70465	0.252	0.085	1.18459e-18	[Uniprot/Swissprot]|e-value:2e-94|sp|P24524|GLRA3_RAT|Glycine receptor subunit alpha-3 OS=Rattus norvegicus OX=10116 GN=Glra3 PE=1 SV=1||[RefSeqProtSlim]|e-value:1e-137|CAD5114960.1|DgyrCDS3992 [Dimorphilus gyrociliatus]	#N/A
XLOC-047139	0.629757	0.188	0.05	1.39244e-18	[Uniprot/Swissprot]|e-value:1e-122|sp|P57080|UBP25_MOUSE|Ubiquitin carboxyl-terminal hydrolase 25 OS=Mus musculus OX=10090 GN=Usp25 PE=1 SV=2||[RefSeqProtSlim]|e-value:2e-156|OWF42859.1|Ubiquitin carboxyl-terminal hydrolase 25 [Mizuhopecten yessoensis]	#N/A
XLOC-060032	0.452203	0.111	0.016	1.60051e-18	[Uniprot/Swissprot]|e-value:2e-139|sp|Q6PB03|PLD3_XENLA|5'-3' exonuclease PLD3 OS=Xenopus laevis OX=8355 GN=pld3 PE=2 SV=1||[RefSeqProtSlim]|e-value:2e-152|CAC9666924.1|Ofus.G15263 [Owenia fusiformis]	#N/A
XLOC-034128	0.790489	0.224	0.07	2.18915e-18	[Uniprot/Swissprot]|e-value:0,0|sp|Q9NV58|RN19A_HUMAN|E3 ubiquitin-protein ligase RNF19A OS=Homo sapiens OX=9606 GN=RNF19A PE=1 SV=3||[RefSeqProtSlim]|e-value:0,0|OWF44665.1|E3 ubiquitin-protein ligase RNF19A [Mizuhopecten yessoensis]	#N/A
XLOC-025386	0.684389	0.198	0.057	3.21874e-18	[Uniprot/Swissprot]|e-value:3e-82|sp|Q9NXW2|DJB12_HUMAN|DnaJ homolog subfamily B member 12 OS=Homo sapiens OX=9606 GN=DNAJB12 PE=1 SV=5||[RefSeqProtSlim]|e-value:3e-112|OWF36240.1|DnaJ-like subfamily B member 14 [Mizuhopecten yessoensis]	#N/A
XLOC-021539	0.541941	0.278	0.098	4.91316e-18	[Uniprot/Swissprot]|e-value:2e-77|sp|Q9U6A1|PROS_DROVI|Homeobox protein prospero OS=Drosophila virilis OX=7244 GN=pros PE=3 SV=1||[RefSeqProtSlim]|e-value:4e-126|CAC9666787.1|Ofus.G1556 [Owenia fusiformis]	prospero
XLOC-004766	0.604949	0.327	0.13	5.55184e-18	[Uniprot/Swissprot]|e-value:3e-83|sp|Q6XE24|RBMS3_HUMAN|RNA-binding motif, single-stranded-interacting protein 3 OS=Homo sapiens OX=9606 GN=RBMS3 PE=1 SV=1||[RefSeqProtSlim]|e-value:3e-122|CAC9673559.1|Ofus.G23446 [Owenia fusiformis]	#N/A
XLOC-005855	0.521873	0.101	0.014	7.26207e-18	[Uniprot/Swissprot]|e-value:1e-32|sp|Q5R5L7|ARRD3_PONAB|Arrestin domain-containing protein 3 OS=Pongo abelii OX=9601 GN=ARRDC3 PE=2 SV=1||[RefSeqProtSlim]|e-value:7e-170|OWF52011.1|Arrestin domain-containing protein 3 [Mizuhopecten yessoensis]	#N/A
XLOC-012361	0.746013	0.466	0.237	1.04989e-17	[Uniprot/Swissprot]|e-value:0,0|sp|Q16720|AT2B3_HUMAN|Plasma membrane calcium-transporting ATPase 3 OS=Homo sapiens OX=9606 GN=ATP2B3 PE=1 SV=3||[RefSeqProtSlim]|e-value:0,0|QWX94542.1|ATPase plasma membrane ca2+ transporting, partial [Platynereis dumerilii]	ATPase plasma membrane ca2+ transporting
XLOC-043768	0.727686	0.185	0.051	1.77041e-17	[Uniprot/Swissprot]|e-value:2e-28|sp|Q8NEE6|DRC6_HUMAN|Dynein regulatory complex subunit 6 OS=Homo sapiens OX=9606 GN=FBXL13 PE=2 SV=3||[RefSeqProtSlim]|e-value:2e-66|UCK81582.1|Gal-binding and CUB domains containing receptor 13 [Arenicola marina]	#N/A
XLOC-066645	0.782754	0.232	0.079	5.84377e-17	[Uniprot/Swissprot]|e-value:3e-133|sp|Q01518|CAP1_HUMAN|Adenylyl cyclase-associated protein 1 OS=Homo sapiens OX=9606 GN=CAP1 PE=1 SV=5||[RefSeqProtSlim]|e-value:4e-154|XP_025089867.1|adenylyl cyclase-associated protein 1-like isoform X1 [Pomacea canaliculata]	#N/A
XLOC-027519	0.560599	0.238	0.08	6.4542e-17	[Uniprot/Swissprot]|e-value:0,0|sp|A6QNT8|SC24A_BOVIN|Protein transport protein Sec24A OS=Bos taurus OX=9913 GN=SEC24A PE=2 SV=1||[RefSeqProtSlim]|e-value:0,0|CAC9668071.1|Ofus.G16153, partial [Owenia fusiformis]	#N/A
XLOC-024435	0.760526	0.101	0.015	7.23013e-17	[Uniprot/Swissprot]|e-value:2e-36|sp|P0CT43|TF28_SCHPO|Transposon Tf2-8 polyprotein OS=Schizosaccharomyces pombe (strain 972 / ATCC 24843) OX=284812 GN=Tf2-8 PE=3 SV=1||[RefSeqProtSlim]|e-value:8e-48|VDI11177.1|Hypothetical predicted protein [Mytilus galloprovincialis]	#N/A
XLOC-027660	0.617995	0.105	0.016	8.95013e-17	[RefSeqProtSlim]|e-value:4e-102|VDI46534.1|Hypothetical predicted protein [Mytilus galloprovincialis]||[Uniprot/Swissprot]|no similarity	#N/A
XLOC-010900	0.508412	0.101	0.015	9.68673e-17	[Uniprot/Swissprot]|no similarity||[RefSeqProtSlim]|no similarity	#N/A
XLOC-020471	0.535956	0.145	0.033	1.04635e-16	[Uniprot/Swissprot]|e-value:8e-76|sp|Q6ZN04|MEX3B_HUMAN|RNA-binding protein MEX3B OS=Homo sapiens OX=9606 GN=MEX3B PE=1 SV=1||[RefSeqProtSlim]|e-value:9e-99|CAC9608831.1|Ofus.G071764 [Owenia fusiformis]	#N/A
XLOC-051115	0.584737	0.331	0.137	1.37076e-16	[Uniprot/Swissprot]|e-value:7e-131|sp|E1BK52|STK10_BOVIN|Serine/threonine-protein kinase 10 OS=Bos taurus OX=9913 GN=STK10 PE=3 SV=3||[RefSeqProtSlim]|e-value:1e-154|CAC9475868.1|Ofus.G013111 [Owenia fusiformis]	#N/A
XLOC-013018	0.773737	0.312	0.13	1.86429e-16	[Uniprot/Swissprot]|no similarity||[RefSeqProtSlim]|no similarity	#N/A
XLOC-065924	0.652211	0.359	0.158	2.09706e-16	[Uniprot/Swissprot]|e-value:2e-108|sp|Q8I190|SH3G3_DROVI|Endophilin-A OS=Drosophila virilis OX=7244 GN=EndoA PE=3 SV=1||[RefSeqProtSlim]|e-value:2e-135|CAD5124393.1|DgyrCDS12681 [Dimorphilus gyrociliatus]	#N/A
XLOC-019738	0.652512	0.119	0.023	2.24546e-16	[Uniprot/Swissprot]|e-value:2e-09|sp|Q13639|5HT4R_HUMAN|5-hydroxytryptamine receptor 4 OS=Homo sapiens OX=9606 GN=HTR4 PE=1 SV=2||[RefSeqProtSlim]|e-value:2e-139|CAD5125283.1|DgyrCDS13528 [Dimorphilus gyrociliatus]	#N/A
XLOC-039566	0.598451	0.119	0.023	2.67197e-16	[Uniprot/Swissprot]|e-value:2e-68|sp|Q0E908|HIL_DROME|Hillarin OS=Drosophila melanogaster OX=7227 GN=Hil PE=1 SV=1||[RefSeqProtSlim]|e-value:6e-144|CAC9670520.1|Ofus.G181168 [Owenia fusiformis]	#N/A
XLOC-067405	0.88217	0.296	0.122	3.41457e-16	[Uniprot/Swissprot]|e-value:0,0|sp|O43909|EXTL3_HUMAN|Exostosin-like 3 OS=Homo sapiens OX=9606 GN=EXTL3 PE=1 SV=1||[RefSeqProtSlim]|e-value:0,0|CAC9661499.1|Ofus.G111716 [Owenia fusiformis]	#N/A
XLOC-037939	0.46952	0.345	0.143	3.79679e-16	[Uniprot/Swissprot]|e-value:5e-43|sp|Q15032|R3HD1_HUMAN|R3H domain-containing protein 1 OS=Homo sapiens OX=9606 GN=R3HDM1 PE=1 SV=3||[RefSeqProtSlim]|e-value:2e-54|CAC9662405.1|Ofus.G112899 [Owenia fusiformis]	#N/A
XLOC-0512561	0.788125	0.315	0.135	5.36888e-16	#N/A	#N/A
XLOC-045161	0.53049	0.298	0.118	5.66259e-16	[Uniprot/Swissprot]|e-value:1e-24|sp|Q6PEM6|GRM2B_MOUSE|GRAM domain-containing protein 2B OS=Mus musculus OX=10090 GN=Gramd2b PE=1 SV=2||[RefSeqProtSlim]|e-value:4e-55|CAD5112840.1|DgyrCDS2052 [Dimorphilus gyrociliatus]	#N/A
XLOC-041744	0.577784	0.262	0.098	5.93812e-16	[RefSeqProtSlim]|e-value:2e-46|VDI71569.1|G protein-coupled receptor 158 [Mytilus galloprovincialis]||[Uniprot/Swissprot]|no similarity	#N/A
XLOC-002212	0.829578	0.583	0.364	6.53177e-16	[Uniprot/Swissprot]|e-value:1e-128|sp|O97562|UCP2_PIG|Mitochondrial uncoupling protein 2 OS=Sus scrofa OX=9823 GN=UCP2 PE=2 SV=1||[RefSeqProtSlim]|e-value:2e-126|BAA32532.1|uncoupling protein-2 [Mus musculus]	#N/A
XLOC-009573	0.49546	0.435	0.206	6.92362e-16	[Uniprot/Swissprot]|e-value:5e-120|sp|Q62448|IF4G2_MOUSE|Eukaryotic translation initiation factor 4 gamma 2 OS=Mus musculus OX=10090 GN=Eif4g2 PE=1 SV=2||[RefSeqProtSlim]|e-value:1e-150|XP_025085050.1|eukaryotic translation initiation factor 4 gamma 2-like [Pomacea canaliculata]	#N/A
XLOC-011406	0.744499	0.26	0.097	8.94161e-16	[Uniprot/Swissprot]|e-value:8e-16|sp|Q8TGM7|ART2_YEAST|Putative uncharacterized protein ART2 OS=Saccharomyces cerevisiae (strain ATCC 204508 / S288c) OX=559292 GN=ART2 PE=5 SV=1||[RefSeqProtSlim]|e-value:3e-72|XP_026301737.1|LOW QUALITY PROTEIN: uncharacterized protein LOC113219358 [Apis mellifera]	#N/A
XLOC-003419	0.666002	0.117	0.023	9.24668e-16	[Uniprot/Swissprot]|e-value:2e-170|sp|P49793|NUP98_RAT|Nuclear pore complex protein Nup98-Nup96 OS=Rattus norvegicus OX=10116 GN=Nup98 PE=1 SV=2||[RefSeqProtSlim]|e-value:0,0|CAC9538058.1|Ofus.G033462 [Owenia fusiformis]	#N/A
XLOC-025715	0.560455	0.153	0.039	2.55923e-15	[Uniprot/Swissprot]|e-value:6e-75|sp|P61214|ARL4A_RAT|ADP-ribosylation factor-like protein 4A OS=Rattus norvegicus OX=10116 GN=Arl4a PE=2 SV=1||[RefSeqProtSlim]|e-value:3e-77|XP_016771561.1|ADP-ribosylation factor-like protein 4C [Apis mellifera]	#N/A
XLOC-054991	0.486099	0.323	0.135	2.70375e-15	[Uniprot/Swissprot]|e-value:2e-76|sp|Q1ZXJ0|CLCD_DICDI|Chloride channel protein D OS=Dictyostelium discoideum OX=44689 GN=clcD PE=3 SV=1||[RefSeqProtSlim]|e-value:0,0|CAC9665326.1|Ofus.G132546 [Owenia fusiformis]	#N/A
XLOC-0190281	0.513591	0.46	0.231	4.01157e-15	#N/A	#N/A
XLOC-000470	0.639488	0.226	0.08	4.21978e-15	[Uniprot/Swissprot]|e-value:0,021|sp|Q46FS5|DPCKG_METBF|GTP-dependent dephospho-CoA kinase OS=Methanosarcina barkeri (strain Fusaro / DSM 804) OX=269797 GN=Mbar_A0283 PE=3 SV=1||[RefSeqProtSlim]|e-value:8e-12|XP_025077272.1|28S ribosomal protein S36, mitochondrial-like [Pomacea canaliculata]	#N/A
XLOC-026826	0.662619	0.147	0.037	4.95273e-15	[Uniprot/Swissprot]|e-value:3e-45|sp|Q6VZZ7|OPN5_MOUSE|Opsin-5 OS=Mus musculus OX=10090 GN=Opn5 PE=1 SV=1||[RefSeqProtSlim]|e-value:3e-48|AWU78799.1|neuropsin [Branchiostoma lanceolatum]	#N/A
XLOC-051180	0.9224	0.383	0.189	6.29416e-15	[Uniprot/Swissprot]|e-value:1e-05|sp|Q8NE35|CPEB3_HUMAN|Cytoplasmic polyadenylation element-binding protein 3 OS=Homo sapiens OX=9606 GN=CPEB3 PE=1 SV=2||[RefSeqProtSlim]|e-value:7e-66|CAC9484610.1|Ofus.G014420, partial [Owenia fusiformis]	#N/A
XLOC-051257	0.553603	0.103	0.018	1.00735e-14	[Uniprot/Swissprot]|no similarity||[RefSeqProtSlim]|no similarity	#N/A
XLOC-027573	0.65775	0.194	0.062	1.04269e-14	[Uniprot/Swissprot]|e-value:0,0|sp|Q86YJ7|AN13B_HUMAN|Ankyrin repeat domain-containing protein 13B OS=Homo sapiens OX=9606 GN=ANKRD13B PE=1 SV=4||[RefSeqProtSlim]|e-value:0,0|OWF55283.1|Ankyrin repeat domain-containing protein 13B [Mizuhopecten yessoensis]	#N/A
XLOC-054417	0.440742	0.379	0.175	1.25716e-14	[Uniprot/Swissprot]|e-value:9e-17|sp|O17389|TYB_CAEEL|Thymosin beta OS=Caenorhabditis elegans OX=6239 GN=tth-1 PE=1 SV=2||[RefSeqProtSlim]|e-value:4e-33|XP_016770365.1|thymosin beta isoform X1 [Apis mellifera]	#N/A
XLOC-067341	0.616202	0.183	0.055	1.31317e-14	[Uniprot/Swissprot]|e-value:2e-13|sp|Q8MJD6|HOP_PIG|Homeodomain-only protein OS=Sus scrofa OX=9823 GN=HOPX PE=3 SV=1||[RefSeqProtSlim]|e-value:2e-57|VDH98914.1|blast:RNA-directed DNA polymerase from mobile element jockey [Mytilus galloprovincialis]	#N/A
XLOC-000497	0.581234	0.25	0.094	1.61256e-14	[Uniprot/Swissprot]|e-value:6e-63|sp|O44997|DAPK_CAEEL|Death-associated protein kinase dapk-1 OS=Caenorhabditis elegans OX=6239 GN=dapk-1 PE=1 SV=2||[RefSeqProtSlim]|e-value:3e-131|CAC9669753.1|Ofus.G171755 [Owenia fusiformis]	#N/A
XLOC-056165	0.581718	0.141	0.035	1.71516e-14	[Uniprot/Swissprot]|no similarity||[RefSeqProtSlim]|no similarity	#N/A
XLOC-051184	0.652058	0.282	0.115	1.78561e-14	[Uniprot/Swissprot]|e-value:1e-161|sp|Q812E0|CPEB2_MOUSE|Cytoplasmic polyadenylation element-binding protein 2 OS=Mus musculus OX=10090 GN=Cpeb2 PE=1 SV=1||[RefSeqProtSlim]|e-value:1e-174|OWF38283.1|Cytoplasmic polyadenylation element-binding protein 2 [Mizuhopecten yessoensis]	#N/A
XLOC-023310	0.571612	0.185	0.057	1.85627e-14	[Uniprot/Swissprot]|e-value:3e-08|sp|Q15399|TLR1_HUMAN|Toll-like receptor 1 OS=Homo sapiens OX=9606 GN=TLR1 PE=1 SV=3||[RefSeqProtSlim]|e-value:5e-44|CAD5120262.1|DgyrCDS8830 [Dimorphilus gyrociliatus]	#N/A
XLOC-004962	0.547323	0.139	0.035	4.32046e-14	[Uniprot/Swissprot]|e-value:4e-60|sp|B2GUE2|LRRF2_XENTR|Leucine-rich repeat flightless-interacting protein 2 OS=Xenopus tropicalis OX=8364 GN=lrrfip2 PE=2 SV=1||[RefSeqProtSlim]|e-value:8e-67|XP_012938766.1|leucine-rich repeat flightless-interacting protein 2 isoform X5 [Aplysia californica]	#N/A
XLOC-063868	0.670362	0.163	0.047	4.36742e-14	[Uniprot/Swissprot]|e-value:1e-47|sp|Q8BU85|MSRB3_MOUSE|Methionine-R-sulfoxide reductase B3, mitochondrial OS=Mus musculus OX=10090 GN=Msrb3 PE=1 SV=2||[RefSeqProtSlim]|e-value:9e-63|CAD5116511.1|DgyrCDS5389 [Dimorphilus gyrociliatus]	#N/A
XLOC-017797	0.51502	0.389	0.186	5.19867e-14	[Uniprot/Swissprot]|e-value:0,0|sp|O02654|ENO_DORPE|Enolase OS=Doryteuthis pealeii OX=1051067 PE=2 SV=1||[RefSeqProtSlim]|e-value:0,0|CAD5114359.1|DgyrCDS3496 [Dimorphilus gyrociliatus]	#N/A
XLOC-009339	0.47896	0.117	0.025	5.59223e-14	[Uniprot/Swissprot]|e-value:0,0|sp|O46037|VINC_DROME|Vinculin OS=Drosophila melanogaster OX=7227 GN=Vinc PE=1 SV=1||[RefSeqProtSlim]|e-value:0,0|XP_021371538.1|vinculin-like isoform X14 [Mizuhopecten yessoensis]	#N/A
XLOC-060600	0.63473	0.208	0.072	8.0644e-14	[Uniprot/Swissprot]|e-value:2e-147|sp|F1LQ48|HNRPL_RAT|Heterogeneous nuclear ribonucleoprotein L OS=Rattus norvegicus OX=10116 GN=Hnrnpl PE=1 SV=2||[RefSeqProtSlim]|e-value:0,0|PVD26004.1|hypothetical protein C0Q70_13672 [Pomacea canaliculata]	#N/A
XLOC-025961	0.63733	0.101	0.019	9.37965e-14	[Uniprot/Swissprot]|e-value:8e-175|sp|Q5SV80|MYO19_MOUSE|Unconventional myosin-XIX OS=Mus musculus OX=10090 GN=Myo19 PE=1 SV=1||[RefSeqProtSlim]|e-value:0,0|CAC9549696.1|Ofus.G04123, partial [Owenia fusiformis]	#N/A
XLOC-069250	0.612848	0.188	0.061	1.13627e-13	[Uniprot/Swissprot]|e-value:8e-20|sp|Q9QXS1|PLEC_MOUSE|Plectin OS=Mus musculus OX=10090 GN=Plec PE=1 SV=3||[RefSeqProtSlim]|e-value:0,0|CAC9585910.1|Ofus.G061416 [Owenia fusiformis]	#N/A
XLOC-028396	0.623178	0.115	0.025	1.15561e-13	[Uniprot/Swissprot]|e-value:1e-137|sp|Q68EQ9|VMP1_XENTR|Vacuole membrane protein 1 OS=Xenopus tropicalis OX=8364 GN=vmp1 PE=2 SV=1||[RefSeqProtSlim]|e-value:2e-163|CAC9554777.1|Ofus.G042167 [Owenia fusiformis]	#N/A
XLOC-027902	0.605186	0.169	0.051	2.78757e-13	[Uniprot/Swissprot]|e-value:0,0|sp|P53668|LIMK1_MOUSE|LIM domain kinase 1 OS=Mus musculus OX=10090 GN=Limk1 PE=1 SV=1||[RefSeqProtSlim]|e-value:0,0|CAC9551348.1|Ofus.G04532 [Owenia fusiformis]	#N/A
XLOC-025905	0.577609	0.127	0.031	3.00519e-13	[Uniprot/Swissprot]|e-value:0,0|sp|A9JRZ0|SMUF2_DANRE|E3 ubiquitin-protein ligase SMURF2 OS=Danio rerio OX=7955 GN=smurf2 PE=2 SV=1||[RefSeqProtSlim]|e-value:0,0|OWF45629.1|E3 ubiquitin-protein ligase SMURF2 [Mizuhopecten yessoensis]	#N/A
XLOC-025585	0.50042	0.256	0.1	3.15783e-13	[Uniprot/Swissprot]|e-value:7e-64|sp|O95153|RIMB1_HUMAN|Peripheral-type benzodiazepine receptor-associated protein 1 OS=Homo sapiens OX=9606 GN=TSPOAP1 PE=1 SV=2||[RefSeqProtSlim]|e-value:4e-140|XP_021377685.1|peripheral-type benzodiazepine receptor-associated protein 1-like [Mizuhopecten yessoensis]	#N/A
XLOC-055958	0.48582	0.49	0.262	3.8178e-13	[Uniprot/Swissprot]|e-value:3e-144|sp|Q26481|RL5_STYCL|60S ribosomal protein L5 OS=Styela clava OX=7725 GN=RPL5 PE=3 SV=3||[RefSeqProtSlim]|e-value:5e-149|XP_011442101.1|60S ribosomal protein L5 [Crassostrea gigas]	#N/A
XLOC-058047	0.703905	0.115	0.026	6.0433e-13	[Uniprot/Swissprot]|e-value:7e-99|sp|Q9UBQ7|GRHPR_HUMAN|Glyoxylate reductase/hydroxypyruvate reductase OS=Homo sapiens OX=9606 GN=GRHPR PE=1 SV=1||[RefSeqProtSlim]|e-value:4e-117|VDI42815.1|glyoxylate/hydroxypyruvate reductase [Mytilus galloprovincialis]	#N/A
XLOC-063928	0.603921	0.21	0.076	6.45212e-13	[Uniprot/Swissprot]|e-value:0,0|sp|O15068|MCF2L_HUMAN|Guanine nucleotide exchange factor DBS OS=Homo sapiens OX=9606 GN=MCF2L PE=1 SV=2||[RefSeqProtSlim]|e-value:0,0|XP_021347382.1|guanine nucleotide exchange factor DBS-like isoform X2 [Mizuhopecten yessoensis]	#N/A
XLOC-056560	0.597818	0.137	0.036	7.64097e-13	[Uniprot/Swissprot]|e-value:2e-81|sp|Q5EA50|RABEK_BOVIN|Rab9 effector protein with kelch motifs OS=Bos taurus OX=9913 GN=RABEPK PE=2 SV=1||[RefSeqProtSlim]|e-value:7e-139|XP_011451351.2|rab9 effector protein with kelch motifs [Crassostrea gigas]	#N/A
XLOC-036119	0.575568	0.175	0.055	7.98554e-13	[Uniprot/Swissprot]|e-value:8e-90|sp|Q8CHU3|EPN2_MOUSE|Epsin-2 OS=Mus musculus OX=10090 GN=Epn2 PE=1 SV=1||[RefSeqProtSlim]|e-value:5e-107|OWF40363.1|Epsin-2 [Mizuhopecten yessoensis]	#N/A
XLOC-037022	0.456412	0.181	0.058	1.02209e-12	[Uniprot/Swissprot]|e-value:9e-21|sp|P07358|CO8B_HUMAN|Complement component C8 beta chain OS=Homo sapiens OX=9606 GN=C8B PE=1 SV=3||[RefSeqProtSlim]|e-value:6e-22|XP_040560615.1|complement component C8 beta chain isoform X1 [Gallus gallus]	#N/A
XLOC-051846	0.381405	0.522	0.287	1.57719e-12	[Uniprot/Swissprot]|e-value:2e-09|sp|Q8I6U3|CPLX_HIRME|Complexin-1 OS=Hirudo medicinalis OX=6421 GN=cpx1 PE=2 SV=1||[RefSeqProtSlim]|e-value:4e-10|XP_025093833.1|complexin-like isoform X1 [Pomacea canaliculata]	#N/A
XLOC-002059	0.703245	0.24	0.097	2.04508e-12	[Uniprot/Swissprot]|e-value:3e-59|sp|Q9Y3C5|RNF11_HUMAN|RING finger protein 11 OS=Homo sapiens OX=9606 GN=RNF11 PE=1 SV=1||[RefSeqProtSlim]|e-value:6e-75|CAC9566477.1|Ofus.G051655 [Owenia fusiformis]	#N/A
XLOC-067431	0.559698	0.111	0.025	2.09615e-12	[RefSeqProtSlim]|e-value:6e-08|OWF51324.1|hypothetical protein KP79_PYT25618 [Mizuhopecten yessoensis]||[Uniprot/Swissprot]|no similarity	#N/A
XLOC-056706	0.375332	0.107	0.023	3.78973e-12	[Uniprot/Swissprot]|no similarity||[RefSeqProtSlim]|no similarity	#N/A
XLOC-055079	0.612262	0.214	0.081	4.31293e-12	[Uniprot/Swissprot]|e-value:9e-120|sp|Q16832|DDR2_HUMAN|Discoidin domain-containing receptor 2 OS=Homo sapiens OX=9606 GN=DDR2 PE=1 SV=2||[RefSeqProtSlim]|e-value:0,0|XP_025111850.1|discoidin domain-containing receptor 2-like isoform X1 [Pomacea canaliculata]	#N/A
XLOC-051061	0.685405	0.617	0.416	5.15112e-12	[Uniprot/Swissprot]|no similarity||[RefSeqProtSlim]|no similarity	#N/A
XLOC-014913	0.901111	0.252	0.109	6.45235e-12	[Uniprot/Swissprot]|e-value:3e-05|sp|P55066|NCAN_MOUSE|Neurocan core protein OS=Mus musculus OX=10090 GN=Ncan PE=1 SV=1||[RefSeqProtSlim]|e-value:4e-05|CAC9662337.1|Ofus.G112783 [Owenia fusiformis]	#N/A
XLOC-038643	0.948395	0.24	0.102	7.09901e-12	[Uniprot/Swissprot]|e-value:1e-86|sp|O01404|PHM_DROME|Peptidylglycine alpha-hydroxylating monooxygenase OS=Drosophila melanogaster OX=7227 GN=Phm PE=1 SV=2||[RefSeqProtSlim]|e-value:9e-127|XP_034326048.1|uncharacterized protein LOC105338037 [Crassostrea gigas]	#N/A
XLOC-063692	0.461285	0.107	0.024	8.6509e-12	[Uniprot/Swissprot]|no similarity||[RefSeqProtSlim]|no similarity	#N/A
XLOC-021547	0.435923	0.123	0.031	1.0603e-11	[Uniprot/Swissprot]|e-value:4e-24|sp|A6QLZ5|F177A_BOVIN|Protein FAM177A1 OS=Bos taurus OX=9913 GN=FAM177A1 PE=2 SV=1||[RefSeqProtSlim]|e-value:2e-35|OWF40231.1|hypothetical protein KP79_PYT02274 [Mizuhopecten yessoensis]	#N/A
XLOC-005111	0.509335	0.224	0.087	1.18468e-11	[Uniprot/Swissprot]|e-value:1e-130|sp|Q5RA75|F135A_PONAB|Protein FAM135A OS=Pongo abelii OX=9601 GN=FAM135A PE=2 SV=1||[RefSeqProtSlim]|e-value:2e-162|CAC9661691.1|Ofus.G111861 [Owenia fusiformis]	#N/A
XLOC-013222	0.33292	0.738	0.491	1.36258e-11	[Uniprot/Swissprot]|e-value:2e-97|sp|Q9GRJ3|RS23_LUMRU|40S ribosomal protein S23 OS=Lumbricus rubellus OX=35632 GN=RPS23 PE=2 SV=1||[RefSeqProtSlim]|e-value:6e-98|CAD5118888.1|DgyrCDS7563 [Dimorphilus gyrociliatus]	#N/A
XLOC-027412	0.518407	0.391	0.201	1.77902e-11	[Uniprot/Swissprot]|e-value:0,0|sp|P63245|RACK1_RAT|Receptor of activated protein C kinase 1 OS=Rattus norvegicus OX=10116 GN=Rack1 PE=1 SV=3||[RefSeqProtSlim]|e-value:0,0|XP_011445926.1|guanine nucleotide-binding protein subunit beta-2-like 1 [Crassostrea gigas]	#N/A
XLOC-062364	0.577332	0.147	0.045	3.67545e-11	[Uniprot/Swissprot]|no similarity||[RefSeqProtSlim]|no similarity	#N/A
XLOC-060974	0.613771	0.206	0.079	3.71156e-11	[Uniprot/Swissprot]|no similarity||[RefSeqProtSlim]|no similarity	#N/A
XLOC-035475	0.654079	0.264	0.116	3.82247e-11	[Uniprot/Swissprot]|e-value:8e-07|sp|A3KN95|T151B_XENTR|Transmembrane protein 151B OS=Xenopus tropicalis OX=8364 GN=tmem151b PE=2 SV=1||[RefSeqProtSlim]|e-value:2e-24|CAD5119480.1|DgyrCDS8088 [Dimorphilus gyrociliatus]	#N/A
XLOC-037462	0.529248	0.173	0.059	3.87109e-11	[Uniprot/Swissprot]|e-value:3e-167|sp|Q8C0P5|COR2A_MOUSE|Coronin-2A OS=Mus musculus OX=10090 GN=Coro2a PE=2 SV=1||[RefSeqProtSlim]|e-value:0,0|CAC9579139.1|Ofus.G06339 [Owenia fusiformis]	#N/A
XLOC-058390	0.450986	0.306	0.14	4.38924e-11	[Uniprot/Swissprot]|e-value:0,0|sp|P11884|ALDH2_RAT|Aldehyde dehydrogenase, mitochondrial OS=Rattus norvegicus OX=10116 GN=Aldh2 PE=1 SV=1||[RefSeqProtSlim]|e-value:0,0|AVR59246.1|mitochondrial aldehyde dehydrogenase 2 [Platynereis dumerilii]	mitochondrial aldehyde dehydrogenase 2
XLOC-036121	0.813819	0.171	0.059	4.53941e-11	[Uniprot/Swissprot]|e-value:8e-97|sp|Q5G270|NETR_GORGO|Neurotrypsin OS=Gorilla gorilla gorilla OX=9595 GN=PRSS12 PE=3 SV=1||[RefSeqProtSlim]|e-value:4e-168|XP_016839535.1|uncharacterized protein LOC100120629 isoform X3 [Nasonia vitripennis]	#N/A
XLOC-013014	0.51766	0.2	0.075	5.11829e-11	[Uniprot/Swissprot]|e-value:0,0|sp|Q5U4C9|DYRK2_MOUSE|Dual specificity tyrosine-phosphorylation-regulated kinase 2 OS=Mus musculus OX=10090 GN=Dyrk2 PE=2 SV=1||[RefSeqProtSlim]|e-value:0,0|XP_011415240.1|dual specificity tyrosine-phosphorylation-regulated kinase 2 [Crassostrea gigas]	#N/A
XLOC-059360	0.475462	0.244	0.102	5.31361e-11	[Uniprot/Swissprot]|e-value:1e-32|sp|Q5JRA6|TGO1_HUMAN|Transport and Golgi organization protein 1 homolog OS=Homo sapiens OX=9606 GN=MIA3 PE=1 SV=1||[RefSeqProtSlim]|e-value:4e-83|PVD26014.1|hypothetical protein C0Q70_13682 [Pomacea canaliculata]	#N/A
XLOC-0013111	0.477991	0.145	0.044	6.25086e-11	#N/A	#N/A
XLOC-002893	0.437885	0.153	0.048	6.90053e-11	[Uniprot/Swissprot]|e-value:1e-37|sp|P58659|EVA1C_MOUSE|Protein eva-1 homolog C OS=Mus musculus OX=10090 GN=Eva1c PE=2 SV=2||[RefSeqProtSlim]|e-value:3e-81|CAC9510331.1|Ofus.G024234 [Owenia fusiformis]	#N/A
XLOC-002870	0.484913	0.198	0.075	7.4234e-11	[Uniprot/Swissprot]|e-value:1e-102|sp|A9RA88|INSI2_PAPAN|Insulin-induced gene 2 protein OS=Papio anubis OX=9555 GN=INSIG2 PE=3 SV=1||[RefSeqProtSlim]|e-value:3e-104|XP_035688452.1|insulin-induced gene 2 protein-like [Branchiostoma floridae]	#N/A
XLOC-020902	0.441085	0.216	0.085	7.65909e-11	[Uniprot/Swissprot]|e-value:0,0|sp|O00178|GTPB1_HUMAN|GTP-binding protein 1 OS=Homo sapiens OX=9606 GN=GTPBP1 PE=1 SV=3||[RefSeqProtSlim]|e-value:0,0|XP_012934958.1|GTP-binding protein 1 [Aplysia californica]	#N/A
XLOC-048461	0.482375	0.123	0.033	8.60177e-11	[Uniprot/Swissprot]|no similarity||[RefSeqProtSlim]|no similarity	#N/A
XLOC-0151291	0.532498	0.393	0.207	8.89355e-11	#N/A	#N/A
XLOC-024804	0.513358	0.23	0.094	9.43862e-11	[Uniprot/Swissprot]|e-value:0,0|sp|O60488|ACSL4_HUMAN|Long-chain-fatty-acid--CoA ligase 4 OS=Homo sapiens OX=9606 GN=ACSL4 PE=1 SV=2||[RefSeqProtSlim]|e-value:0,0|PVD18392.1|hypothetical protein C0Q70_20941 [Pomacea canaliculata]	#N/A
XLOC-000832	0.842912	0.179	0.065	1.1272e-10	[Uniprot/Swissprot]|e-value:5e-120|sp|Q6P3W7|SCYL2_HUMAN|SCY1-like protein 2 OS=Homo sapiens OX=9606 GN=SCYL2 PE=1 SV=1||[RefSeqProtSlim]|e-value:0,0|CAC9570871.1|Ofus.G052836 [Owenia fusiformis]	#N/A
XLOC-047198	0.489905	0.151	0.047	1.16289e-10	[Uniprot/Swissprot]|no similarity||[RefSeqProtSlim]|no similarity	#N/A
XLOC-051528	0.579667	0.2	0.077	1.2471e-10	[Uniprot/Swissprot]|e-value:3e-163|sp|P25162|ACH4_DROME|Acetylcholine receptor subunit beta-like 2 OS=Drosophila melanogaster OX=7227 GN=nAChRbeta2 PE=2 SV=3||[RefSeqProtSlim]|e-value:0,0|AWJ68157.1|putative nicotinic acetylcholine receptor 6 [Hirudo verbana]	#N/A
XLOC-038762	0.605323	0.319	0.154	1.40649e-10	[Uniprot/Swissprot]|e-value:1e-86|sp|O01404|PHM_DROME|Peptidylglycine alpha-hydroxylating monooxygenase OS=Drosophila melanogaster OX=7227 GN=Phm PE=1 SV=2||[RefSeqProtSlim]|e-value:7e-127|XP_034326048.1|uncharacterized protein LOC105338037 [Crassostrea gigas]	#N/A
XLOC-067900	0.382645	0.542	0.312	1.43578e-10	[Uniprot/Swissprot]|e-value:5e-123|sp|Q8WQI5|RS8_SPOFR|40S ribosomal protein S8 OS=Spodoptera frugiperda OX=7108 GN=RpS8 PE=2 SV=1||[RefSeqProtSlim]|e-value:8e-121|XP_035658935.1|40S ribosomal protein S8-like [Branchiostoma floridae]	#N/A
XLOC-013333	0.47569	0.228	0.093	1.56893e-10	[Uniprot/Swissprot]|e-value:2e-87|sp|Q9V9A8|PHTF_DROME|Protein phtf OS=Drosophila melanogaster OX=7227 GN=phtf PE=1 SV=2||[RefSeqProtSlim]|e-value:4e-124|XP_021374924.1|putative homeodomain transcription factor 1 isoform X3 [Mizuhopecten yessoensis]	#N/A
XLOC-000727	0.361391	0.19	0.07	1.59848e-10	[Uniprot/Swissprot]|no similarity||[RefSeqProtSlim]|no similarity	#N/A
XLOC-009036	0.605809	0.349	0.179	1.87784e-10	[Uniprot/Swissprot]|e-value:0,0|sp|Q03168|ASPP_AEDAE|Lysosomal aspartic protease OS=Aedes aegypti OX=7159 GN=AAEL006169 PE=1 SV=2||[RefSeqProtSlim]|e-value:0,0|XP_011440855.2|lysosomal aspartic protease isoform X2 [Crassostrea gigas]	#N/A
XLOC-055189	0.46202	0.177	0.063	2.43586e-10	[Uniprot/Swissprot]|e-value:0,002|sp|P11799|MYLK_CHICK|Myosin light chain kinase, smooth muscle OS=Gallus gallus OX=9031 GN=Mylk PE=1 SV=2||[RefSeqProtSlim]|e-value:2e-09|OWF52287.1|Eukaryotic translation initiation factor 3 subunit A [Mizuhopecten yessoensis]	#N/A
XLOC-017124	2.6981	0.171	0.064	2.67423e-10	[Uniprot/Swissprot]|no similarity||[RefSeqProtSlim]|no similarity	#N/A
XLOC-024869	0.46498	0.264	0.118	3.66492e-10	[Uniprot/Swissprot]|e-value:0,0|sp|P26818|ARBK2_BOVIN|Beta-adrenergic receptor kinase 2 OS=Bos taurus OX=9913 GN=GRK3 PE=2 SV=1||[RefSeqProtSlim]|e-value:0,0|OWF42228.1|Beta-adrenergic receptor kinase 2 [Mizuhopecten yessoensis]	#N/A
XLOC-002849	0.577291	0.101	0.024	4.773e-10	[Uniprot/Swissprot]|e-value:1e-168|sp|A0JPH4|SCAP_XENLA|Sterol regulatory element-binding protein cleavage-activating protein OS=Xenopus laevis OX=8355 GN=scap PE=2 SV=1||[RefSeqProtSlim]|e-value:0,0|XP_011416457.2|sterol regulatory element-binding protein cleavage-activating protein isoform X1 [Crassostrea gigas]	#N/A
XLOC-026807	0.418209	0.171	0.06	4.91434e-10	[Uniprot/Swissprot]|e-value:4e-18|sp|P82125|AKCL2_PIG|1,5-anhydro-D-fructose reductase OS=Sus scrofa OX=9823 GN=AKR1E2 PE=1 SV=2||[RefSeqProtSlim]|e-value:1e-20|XP_035680349.1|1,5-anhydro-D-fructose reductase-like isoform X4 [Branchiostoma floridae]	#N/A
XLOC-066178	0.456285	0.107	0.027	5.53816e-10	[Uniprot/Swissprot]|e-value:0,0|sp|Q8CJ40|CROCC_MOUSE|Rootletin OS=Mus musculus OX=10090 GN=Crocc PE=1 SV=2||[RefSeqProtSlim]|e-value:0,0|CAC9672608.1|Ofus.G211207 [Owenia fusiformis]	#N/A
XLOC-055136	0.369943	0.359	0.184	5.54574e-10	[Uniprot/Swissprot]|e-value:0,0|sp|Q7ZYD5|SCMC2_XENLA|Calcium-binding mitochondrial carrier protein SCaMC-2 OS=Xenopus laevis OX=8355 GN=slc25a25 PE=2 SV=1||[RefSeqProtSlim]|e-value:0,0|CAC9619054.1|Ofus.G081173 [Owenia fusiformis]	#N/A
XLOC-0677241	0.482101	0.27	0.121	5.66022e-10	#N/A	#N/A
XLOC-021903	0.575633	0.133	0.04	5.74887e-10	[Uniprot/Swissprot]|e-value:0,0|sp|Q8CFE5|BTBD7_MOUSE|BTB/POZ domain-containing protein 7 OS=Mus musculus OX=10090 GN=Btbd7 PE=2 SV=1||[RefSeqProtSlim]|e-value:0,0|OWF37076.1|BTB/POZ domain-containing protein 7 [Mizuhopecten yessoensis]	#N/A
XLOC-059415	0.285785	0.101	0.024	6.0579e-10	[Uniprot/Swissprot]|e-value:6e-68|sp|Q5R7A4|RAB7L_PONAB|Ras-related protein Rab-7L1 OS=Pongo abelii OX=9601 GN=RAB29 PE=2 SV=1||[RefSeqProtSlim]|e-value:3e-96|XP_011436033.1|ras-related protein Rab-7L1 isoform X1 [Crassostrea gigas]	#N/A
XLOC-038426	0.508845	0.111	0.029	6.83584e-10	[Uniprot/Swissprot]|no similarity||[RefSeqProtSlim]|no similarity	#N/A
XLOC-006383	0.405763	0.143	0.045	7.09664e-10	[Uniprot/Swissprot]|e-value:4e-04|sp|O02751|CFDP2_BOVIN|Craniofacial development protein 2 OS=Bos taurus OX=9913 GN=CFDP2 PE=1 SV=2||[RefSeqProtSlim]|e-value:2e-76|VDI46534.1|Hypothetical predicted protein [Mytilus galloprovincialis]	#N/A
XLOC-009084	0.418841	0.599	0.39	8.32315e-10	[Uniprot/Swissprot]|e-value:5e-103|sp|P49393|RS13_XENLA|40S ribosomal protein S13 OS=Xenopus laevis OX=8355 GN=rps13 PE=3 SV=2||[RefSeqProtSlim]|e-value:3e-102|AAH72552.1|Ribosomal protein S13 [Danio rerio]	#N/A
XLOC-043810	0.505676	0.113	0.03	8.51697e-10	[Uniprot/Swissprot]|e-value:1e-35|sp|Q24799|MYPH_ECHGR|Myophilin OS=Echinococcus granulosus OX=6210 PE=2 SV=1||[RefSeqProtSlim]|e-value:4e-46|CAC9624593.1|Ofus.G082985 [Owenia fusiformis]	#N/A
XLOC-0056311	0.463754	0.222	0.092	1.00314e-09	#N/A	#N/A
XLOC-000398	0.415502	0.242	0.104	1.47888e-09	[Uniprot/Swissprot]|e-value:7e-25|sp|Q5E9I1|CCNG1_BOVIN|Cyclin-G1 OS=Bos taurus OX=9913 GN=CCNG1 PE=2 SV=1||[RefSeqProtSlim]|e-value:3e-43|CAC9525084.1|Ofus.G031441 [Owenia fusiformis]	#N/A
XLOC-001999	0.477499	0.448	0.26	1.76352e-09	[RefSeqProtSlim]|e-value:3e-47|XP_019626074.1|PREDICTED: uncharacterized protein LOC109471237 [Branchiostoma belcheri]||[Uniprot/Swissprot]|no similarity	#N/A
XLOC-012281	0.403931	0.151	0.051	2.23051e-09	[Uniprot/Swissprot]|e-value:0,0|sp|B0LPN4|RYR2_RAT|Ryanodine receptor 2 OS=Rattus norvegicus OX=10116 GN=Ryr2 PE=1 SV=2||[RefSeqProtSlim]|e-value:0,0|XP_006569107.1|ryanodine receptor isoform X6 [Apis mellifera]	#N/A
XLOC-0002641	0.451331	0.724	0.509	4.76965e-09	#N/A	#N/A
XLOC-005856	0.547689	0.153	0.053	4.80225e-09	[Uniprot/Swissprot]|e-value:0,0|sp|Q9BXS5|AP1M1_HUMAN|AP-1 complex subunit mu-1 OS=Homo sapiens OX=9606 GN=AP1M1 PE=1 SV=3||[RefSeqProtSlim]|e-value:0,0|VDI63975.1|AP-1 complex subunit mu [Mytilus galloprovincialis]	#N/A
XLOC-0202501	0.540547	0.183	0.07	5.54003e-09	#N/A	#N/A
XLOC-003886	0.457021	0.214	0.09	6.9497e-09	[Uniprot/Swissprot]|e-value:3e-178|sp|P84060|DTNB_RAT|Dystrobrevin beta OS=Rattus norvegicus OX=10116 GN=Dtnb PE=1 SV=2||[RefSeqProtSlim]|e-value:0,0|OWF40640.1|Dystrobrevin beta [Mizuhopecten yessoensis]	#N/A
XLOC-013089	0.476043	0.117	0.034	8.00553e-09	[Uniprot/Swissprot]|e-value:5e-117|sp|Q8IUD2|RB6I2_HUMAN|ELKS/Rab6-interacting/CAST family member 1 OS=Homo sapiens OX=9606 GN=ERC1 PE=1 SV=1||[RefSeqProtSlim]|e-value:9e-161|CAC9477027.1|Ofus.G013234 [Owenia fusiformis]	#N/A
XLOC-000142	0.58689	0.171	0.065	9.4427e-09	[Uniprot/Swissprot]|e-value:9e-14|sp|B2RUI1|ZN551_MOUSE|Zinc finger protein 551 OS=Mus musculus OX=10090 GN=Znf551 PE=2 SV=2||[RefSeqProtSlim]|e-value:1e-46|CAD5125968.1|unnamed protein product [Dimorphilus gyrociliatus]	#N/A
XLOC-012306	0.424531	0.157	0.055	9.8803e-09	[Uniprot/Swissprot]|e-value:0,0|sp|Q9TTK4|LYST_BOVIN|Lysosomal-trafficking regulator OS=Bos taurus OX=9913 GN=LYST PE=2 SV=1||[RefSeqProtSlim]|e-value:0,0|XP_019624632.1|PREDICTED: lysosomal-trafficking regulator-like [Branchiostoma belcheri]	#N/A
XLOC-035560	0.407609	0.433	0.243	1.34065e-08	[Uniprot/Swissprot]|e-value:3e-16|sp|Q8TGM7|ART2_YEAST|Putative uncharacterized protein ART2 OS=Saccharomyces cerevisiae (strain ATCC 204508 / S288c) OX=559292 GN=ART2 PE=5 SV=1||[RefSeqProtSlim]|e-value:9e-76|XP_026301737.1|LOW QUALITY PROTEIN: uncharacterized protein LOC113219358 [Apis mellifera]	#N/A
XLOC-009596	0.529907	0.238	0.108	1.75071e-08	[Uniprot/Swissprot]|e-value:7e-23|sp|Q6WKZ4|RFIP1_HUMAN|Rab11 family-interacting protein 1 OS=Homo sapiens OX=9606 GN=RAB11FIP1 PE=1 SV=3||[RefSeqProtSlim]|e-value:4e-43|XP_006568821.1|rab11 family-interacting protein 2 isoform X1 [Apis mellifera]	#N/A
XLOC-027971	0.324823	0.149	0.052	2.0345e-08	[Uniprot/Swissprot]|e-value:8e-61|sp|Q6AX59|ABHD8_XENLA|Protein ABHD8 OS=Xenopus laevis OX=8355 GN=abhd8 PE=2 SV=1||[RefSeqProtSlim]|e-value:1e-89|CAC9669172.1|Ofus.G17263, partial [Owenia fusiformis]	#N/A
XLOC-015791	0.425775	0.198	0.082	2.08899e-08	[Uniprot/Swissprot]|e-value:0,0|sp|Q03001|DYST_HUMAN|Dystonin OS=Homo sapiens OX=9606 GN=DST PE=1 SV=4||[RefSeqProtSlim]|e-value:0,0|CAC9585910.1|Ofus.G061416 [Owenia fusiformis]	#N/A
XLOC-052169	0.487788	0.315	0.165	2.54469e-08	[Uniprot/Swissprot]|e-value:1e-48|sp|Q5ZLC9|GOGA7_CHICK|Golgin subfamily A member 7 OS=Gallus gallus OX=9031 GN=GOLGA7 PE=2 SV=1||[RefSeqProtSlim]|e-value:1e-65|CAC9487016.1|Ofus.G015089 [Owenia fusiformis]	#N/A
XLOC-025400	0.567926	0.204	0.087	2.81251e-08	[Uniprot/Swissprot]|e-value:8e-156|sp|Q6GQ48|LIAS_XENLA|Lipoyl synthase, mitochondrial OS=Xenopus laevis OX=8355 GN=lias PE=2 SV=1||[RefSeqProtSlim]|e-value:5e-167|CAC9651768.1|Ofus.G101202 [Owenia fusiformis]	#N/A
XLOC-027178	0.435979	0.222	0.097	3.50875e-08	[Uniprot/Swissprot]|e-value:0,0|sp|P31319|KAPR_APLCA|cAMP-dependent protein kinase regulatory subunit OS=Aplysia californica OX=6500 PE=2 SV=2||[RefSeqProtSlim]|e-value:0,0|XP_025112168.1|cAMP-dependent protein kinase regulatory subunit isoform X2 [Pomacea canaliculata]	#N/A
XLOC-015229	0.467611	0.196	0.082	3.7998e-08	[Uniprot/Swissprot]|e-value:7e-11|sp|P51397|DAP1_HUMAN|Death-associated protein 1 OS=Homo sapiens OX=9606 GN=DAP PE=1 SV=3||[RefSeqProtSlim]|e-value:2e-18|CAD5116016.1|DgyrCDS4950 [Dimorphilus gyrociliatus]	#N/A
XLOC-027608	0.37987	0.175	0.068	3.87174e-08	[Uniprot/Swissprot]|e-value:5e-142|sp|B1H2N3|MICU1_XENTR|Calcium uptake protein 1, mitochondrial OS=Xenopus tropicalis OX=8364 GN=micu1 PE=2 SV=2||[RefSeqProtSlim]|e-value:4e-170|CAC9668993.1|Ofus.G162029 [Owenia fusiformis]	#N/A
XLOC-001417	0.465904	0.202	0.085	4.05414e-08	[Uniprot/Swissprot]|e-value:0,0|sp|E9Q8T7|DYH1_MOUSE|Dynein axonemal heavy chain 1 OS=Mus musculus OX=10090 GN=Dnah1 PE=1 SV=1||[RefSeqProtSlim]|e-value:0,0|CAC9496655.1|Ofus.G021578 [Owenia fusiformis]	#N/A
XLOC-001650	0.525924	0.187	0.077	4.32773e-08	[Uniprot/Swissprot]|e-value:0,0|sp|P42260|GRIK2_RAT|Glutamate receptor ionotropic, kainate 2 OS=Rattus norvegicus OX=10116 GN=Grik2 PE=1 SV=2||[RefSeqProtSlim]|e-value:0,0|CAC9492293.1|Ofus.G02641 [Owenia fusiformis]	#N/A
XLOC-005342	0.427832	0.286	0.141	5.83482e-08	[Uniprot/Swissprot]|e-value:8e-132|sp|Q91WG5|AAKG2_MOUSE|5'-AMP-activated protein kinase subunit gamma-2 OS=Mus musculus OX=10090 GN=Prkag2 PE=1 SV=2||[RefSeqProtSlim]|e-value:3e-150|CAC9584085.1|Ofus.G061145 [Owenia fusiformis]	#N/A
XLOC-020904	0.342022	0.502	0.301	6.96553e-08	[Uniprot/Swissprot]|e-value:1e-130|sp|A8D8X1|RL10_SHEEP|60S ribosomal protein L10 OS=Ovis aries OX=9940 GN=RPL10 PE=2 SV=1||[RefSeqProtSlim]|e-value:8e-138|XP_011439108.1|60S ribosomal protein L10 [Crassostrea gigas]	#N/A
XLOC-062160	0.374463	0.304	0.154	8.44528e-08	[Uniprot/Swissprot]|e-value:1e-128|sp|Q8IMC6|ASATR_DROME|Tau-tubulin kinase homolog Asator OS=Drosophila melanogaster OX=7227 GN=Asator PE=1 SV=2||[RefSeqProtSlim]|e-value:9e-138|XP_034323873.1|serine/threonine-protein kinase mrck-1 isoform X2 [Crassostrea gigas]	#N/A
XLOC-054984	0.421201	0.218	0.097	8.54355e-08	[Uniprot/Swissprot]|no similarity||[RefSeqProtSlim]|no similarity	#N/A
XLOC-026825	0.350548	0.105	0.03	9.27444e-08	[Uniprot/Swissprot]|no similarity||[RefSeqProtSlim]|no similarity	#N/A
XLOC-001031	0.378759	0.115	0.035	9.48217e-08	[Uniprot/Swissprot]|e-value:3e-110|sp|Q4R5L5|ANXA7_MACFA|Annexin A7 OS=Macaca fascicularis OX=9541 GN=ANXA7 PE=2 SV=1||[RefSeqProtSlim]|e-value:2e-127|CAC9653275.1|Ofus.G101523 [Owenia fusiformis]	#N/A
XLOC-027103	0.49099	0.153	0.057	9.70458e-08	[Uniprot/Swissprot]|e-value:4e-73|sp|A4FUP9|GL1D1_MOUSE|Glycosyltransferase 1 domain-containing protein 1 OS=Mus musculus OX=10090 GN=Glt1d1 PE=2 SV=2||[RefSeqProtSlim]|e-value:1e-72|NP_795979.2|glycosyltransferase 1 domain-containing protein 1 precursor [Mus musculus]	#N/A
XLOC-027729	0.613394	0.179	0.074	1.07703e-07	[Uniprot/Swissprot]|e-value:7e-178|sp|P61460|DEPD5_MOUSE|GATOR complex protein DEPDC5 OS=Mus musculus OX=10090 GN=Depdc5 PE=1 SV=2||[RefSeqProtSlim]|e-value:0,0|XP_005093714.1|GATOR complex protein Iml1 isoform X4 [Aplysia californica]	#N/A
XLOC-012012	0.565521	0.181	0.074	1.11097e-07	[Uniprot/Swissprot]|e-value:0,0|sp|Q29504|UBA1_RABIT|Ubiquitin-like modifier-activating enzyme 1 OS=Oryctolagus cuniculus OX=9986 GN=UBA1 PE=1 SV=1||[RefSeqProtSlim]|e-value:0,0|CAC9469563.1|Ofus.G012246 [Owenia fusiformis]	#N/A
XLOC-047038	0.439754	0.175	0.07	1.36942e-07	[Uniprot/Swissprot]|e-value:0,0|sp|Q5XJY5|COPD_MOUSE|Coatomer subunit delta OS=Mus musculus OX=10090 GN=Arcn1 PE=1 SV=2||[RefSeqProtSlim]|e-value:0,0|CAC9606122.1|Ofus.G071042 [Owenia fusiformis]	#N/A
XLOC-013304	0.456522	0.212	0.094	1.51178e-07	[Uniprot/Swissprot]|e-value:0,0|sp|O43295|SRGP3_HUMAN|SLIT-ROBO Rho GTPase-activating protein 3 OS=Homo sapiens OX=9606 GN=SRGAP3 PE=1 SV=3||[RefSeqProtSlim]|e-value:0,0|XP_025107170.1|SLIT-ROBO Rho GTPase-activating protein 3-like isoform X5 [Pomacea canaliculata]	#N/A
XLOC-037633	0.376817	0.137	0.048	1.76608e-07	[Uniprot/Swissprot]|e-value:7e-96|sp|Q9V9S7|SYDE_DROME|Rho GTPase-activating protein 100F OS=Drosophila melanogaster OX=7227 GN=RhoGAP100F PE=1 SV=2||[RefSeqProtSlim]|e-value:0,0|OWF38137.1|Rho GTPase-activating protein 100F [Mizuhopecten yessoensis]	#N/A
XLOC-001581	0.401925	0.385	0.216	1.76794e-07	[Uniprot/Swissprot]|e-value:8e-52|sp|P62025|PHAR2_RAT|Phosphatase and actin regulator 2 OS=Rattus norvegicus OX=10116 GN=Phactr2 PE=1 SV=1||[RefSeqProtSlim]|e-value:8e-67|XP_025111264.1|phosphatase and actin regulator 1-like isoform X6 [Pomacea canaliculata]	#N/A
XLOC-049999	0.493908	0.145	0.054	4.97056e-07	[Uniprot/Swissprot]|e-value:1e-49|sp|Q6R520|CALM_OREMO|Calmodulin OS=Oreochromis mossambicus OX=8127 GN=calm PE=2 SV=3||[RefSeqProtSlim]|e-value:2e-49|XP_019925477.1|calmodulin isoform X1 [Crassostrea gigas]	#N/A
XLOC-014980	0.546389	0.169	0.07	6.13528e-07	[Uniprot/Swissprot]|e-value:0,0|sp|P0CY46|EGFR_APIME|Epidermal growth factor receptor OS=Apis mellifera OX=7460 GN=Egfr PE=2 SV=1||[RefSeqProtSlim]|e-value:0,0|CAC9673759.1|Ofus.G23923, partial [Owenia fusiformis]	#N/A
XLOC-041140	0.319599	0.415	0.237	6.6395e-07	[Uniprot/Swissprot]|e-value:1e-166|sp|Q9R049|AMFR_MOUSE|E3 ubiquitin-protein ligase AMFR OS=Mus musculus OX=10090 GN=Amfr PE=1 SV=2||[RefSeqProtSlim]|e-value:0,0|VDH91646.1|autocrine motility factor receptor [Mytilus galloprovincialis]	#N/A
XLOC-017395	0.445236	0.226	0.107	6.66947e-07	[Uniprot/Swissprot]|e-value:1e-04|sp|O97817|AGRL2_BOVIN|Adhesion G protein-coupled receptor L2 OS=Bos taurus OX=9913 GN=ADGRL2 PE=2 SV=1||[RefSeqProtSlim]|e-value:1e-49|UCK81576.1|Gal-binding and CUB domains containing receptor 5 [Arenicola marina]	#N/A
XLOC-009187	0.427927	0.157	0.062	7.07068e-07	[Uniprot/Swissprot]|e-value:4e-103|sp|P35790|CHKA_HUMAN|Choline kinase alpha OS=Homo sapiens OX=9606 GN=CHKA PE=1 SV=3||[RefSeqProtSlim]|e-value:2e-127|CAD5116550.1|unnamed protein product [Dimorphilus gyrociliatus]	#N/A
XLOC-011080	0.483254	0.343	0.192	7.13418e-07	[Uniprot/Swissprot]|e-value:1e-158|sp|Q6P2Z0|BZW1_XENTR|Basic leucine zipper and W2 domain-containing protein 1 OS=Xenopus tropicalis OX=8364 GN=bzw1 PE=2 SV=1||[RefSeqProtSlim]|e-value:7e-167|CAC9661927.1|Ofus.G112266, partial [Owenia fusiformis]	#N/A
XLOC-058590	0.428362	0.115	0.038	9.22911e-07	[Uniprot/Swissprot]|e-value:4e-170|sp|Q0P4Y8|LMF2_XENTR|Lipase maturation factor 2 OS=Xenopus tropicalis OX=8364 GN=lmf2 PE=2 SV=1||[RefSeqProtSlim]|e-value:0,0|CAC9616438.1|Ofus.G08514 [Owenia fusiformis]	#N/A
XLOC-056162	0.414032	0.425	0.256	9.97042e-07	[Uniprot/Swissprot]|e-value:0,0|sp|C9D7C2|CAC1A_APIME|Voltage-dependent calcium channel type A subunit alpha-1 OS=Apis mellifera OX=7460 GN=CAC PE=2 SV=1||[RefSeqProtSlim]|e-value:0,0|XP_025112124.1|voltage-dependent calcium channel type A subunit alpha-1-like isoform X17 [Pomacea canaliculata]	#N/A
XLOC-051925	0.301242	0.26	0.129	1.01142e-06	[Uniprot/Swissprot]|e-value:8e-84|sp|Q99MG9|KCIP4_RAT|Kv channel-interacting protein 4 OS=Rattus norvegicus OX=10116 GN=Kcnip4 PE=1 SV=1||[RefSeqProtSlim]|e-value:2e-112|XP_025093476.1|Kv channel-interacting protein 4-like isoform X2 [Pomacea canaliculata]	#N/A
XLOC-064261	0.29198	0.21	0.095	1.12319e-06	[Uniprot/Swissprot]|e-value:1e-04|sp|P0DPB3|SCHI1_HUMAN|Schwannomin-interacting protein 1 OS=Homo sapiens OX=9606 GN=SCHIP1 PE=1 SV=1||[RefSeqProtSlim]|e-value:2e-40|VDI41779.1|Hypothetical predicted protein [Mytilus galloprovincialis]	#N/A
XLOC-017180	0.466818	0.179	0.076	1.13426e-06	[Uniprot/Swissprot]|e-value:1e-16|sp|Q5RFW0|SCAR5_DANRE|Scavenger receptor class A member 5 OS=Danio rerio OX=7955 GN=scara5 PE=3 SV=1||[RefSeqProtSlim]|e-value:9e-28|XP_035670247.1|uncharacterized protein LOC118411865 [Branchiostoma floridae]	#N/A
XLOC-001375	0.376589	0.486	0.304	1.14284e-06	[Uniprot/Swissprot]|e-value:0,0|sp|Q9PTY0|ATPB_CYPCA|ATP synthase subunit beta, mitochondrial OS=Cyprinus carpio OX=7962 GN=ATP5F1B PE=2 SV=1||[RefSeqProtSlim]|e-value:0,0|UCK81566.1|ATP synthase subunit beta, mitochondrial, partial [Arenicola marina]	#N/A
XLOC-004277	0.440513	0.149	0.057	1.33929e-06	[Uniprot/Swissprot]|no similarity||[RefSeqProtSlim]|no similarity	#N/A
XLOC-012624	0.271682	0.188	0.081	1.45386e-06	[Uniprot/Swissprot]|e-value:2e-148|sp|Q4JIM4|PSN1_CHICK|Presenilin-1 OS=Gallus gallus OX=9031 GN=PSEN1 PE=1 SV=1||[RefSeqProtSlim]|e-value:8e-162|VDI73883.1|Hypothetical predicted protein [Mytilus galloprovincialis]	#N/A
XLOC-013240	0.445236	0.129	0.047	1.56376e-06	[Uniprot/Swissprot]|e-value:1e-144|sp|P55735|SEC13_HUMAN|Protein SEC13 homolog OS=Homo sapiens OX=9606 GN=SEC13 PE=1 SV=3||[RefSeqProtSlim]|e-value:8e-154|CAC9455120.1|Ofus.G01974 [Owenia fusiformis]	#N/A
XLOC-058372	0.733798	0.234	0.118	1.68717e-06	[Uniprot/Swissprot]|e-value:1e-18|sp|Q0V8R5|IL16_BOVIN|Pro-interleukin-16 OS=Bos taurus OX=9913 GN=IL16 PE=2 SV=1||[RefSeqProtSlim]|e-value:9e-38|CAC9608858.1|Ofus.G071615 [Owenia fusiformis]	#N/A
XLOC-044610	0.403301	0.306	0.164	1.83284e-06	[Uniprot/Swissprot]|e-value:9e-147|sp|Q6PBF0|RL8_XENTR|60S ribosomal protein L8 OS=Xenopus tropicalis OX=8364 GN=rpl8 PE=2 SV=3||[RefSeqProtSlim]|e-value:3e-153|XP_034318261.1|60S ribosomal protein L8 isoform X1 [Crassostrea gigas]	#N/A
XLOC-028363	0.298941	0.688	0.499	1.83751e-06	[Uniprot/Swissprot]|e-value:1e-110|sp|P29314|RS9_RAT|40S ribosomal protein S9 OS=Rattus norvegicus OX=10116 GN=Rps9 PE=1 SV=4||[RefSeqProtSlim]|e-value:7e-119|OWF37517.1|40S ribosomal protein S9 [Mizuhopecten yessoensis]	#N/A
XLOC-067286	0.42207	0.151	0.059	1.89172e-06	[Uniprot/Swissprot]|e-value:0,0|sp|P52034|PFKA_DROME|ATP-dependent 6-phosphofructokinase OS=Drosophila melanogaster OX=7227 GN=Pfk PE=2 SV=2||[RefSeqProtSlim]|e-value:0,0|CAD5112534.1|DgyrCDS1745 [Dimorphilus gyrociliatus]	#N/A
XLOC-046500	0.421096	0.111	0.037	1.96839e-06	[Uniprot/Swissprot]|no similarity||[RefSeqProtSlim]|no similarity	#N/A
XLOC-001339	0.359392	0.266	0.135	2.08439e-06	[Uniprot/Swissprot]|e-value:7e-180|sp|Q9Y345|SC6A5_HUMAN|Sodium- and chloride-dependent glycine transporter 2 OS=Homo sapiens OX=9606 GN=SLC6A5 PE=1 SV=3||[RefSeqProtSlim]|e-value:0,0|CAD5111710.1|DgyrCDS1001 [Dimorphilus gyrociliatus]	#N/A
XLOC-045201	0.442399	0.321	0.18	2.85036e-06	[Uniprot/Swissprot]|e-value:0,0|sp|Q5ZKI0|KCC2D_CHICK|Calcium/calmodulin-dependent protein kinase type II delta chain OS=Gallus gallus OX=9031 GN=CAMK2D PE=2 SV=1||[RefSeqProtSlim]|e-value:0,0|XP_021350042.1|calcium/calmodulin-dependent protein kinase type II delta chain-like isoform X7 [Mizuhopecten yessoensis]	#N/A
XLOC-015719	0.377918	0.208	0.097	3.71864e-06	[Uniprot/Swissprot]|e-value:2e-124|sp|Q6PD31|TRAK1_MOUSE|Trafficking kinesin-binding protein 1 OS=Mus musculus OX=10090 GN=Trak1 PE=1 SV=1||[RefSeqProtSlim]|e-value:7e-145|CAC9582859.1|Ofus.G06964, partial [Owenia fusiformis]	#N/A
XLOC-022118	0.447806	0.141	0.055	4.71258e-06	[Uniprot/Swissprot]|e-value:0,0|sp|O55029|COPB2_MOUSE|Coatomer subunit beta' OS=Mus musculus OX=10090 GN=Copb2 PE=1 SV=2||[RefSeqProtSlim]|e-value:0,0|CAC9574456.1|Ofus.G053324 [Owenia fusiformis]	#N/A
XLOC-054745	0.359959	0.109	0.036	4.84927e-06	[Uniprot/Swissprot]|e-value:4e-19|sp|A6QLU6|AGRD1_BOVIN|Adhesion G-protein coupled receptor D1 OS=Bos taurus OX=9913 GN=ADGRD1 PE=2 SV=1||[RefSeqProtSlim]|e-value:5e-32|CAC9645546.1|Ofus.G10169 [Owenia fusiformis]	#N/A
XLOC-059986	0.39505	0.113	0.039	5.23677e-06	[Uniprot/Swissprot]|e-value:9e-117|sp|P14381|YTX2_XENLA|Transposon TX1 uncharacterized 149 kDa protein OS=Xenopus laevis OX=8355 PE=4 SV=1||[RefSeqProtSlim]|e-value:6e-135|VDI30234.1|tyrosine-protein phosphatase non-receptor type 14/21 [Mytilus galloprovincialis]	#N/A
XLOC-010135	0.454224	0.127	0.047	6.38461e-06	[Uniprot/Swissprot]|e-value:7e-45|sp|P37967|PNBA_BACSU|Para-nitrobenzyl esterase OS=Bacillus subtilis (strain 168) OX=224308 GN=pnbA PE=1 SV=2||[RefSeqProtSlim]|e-value:3e-126|VDI78799.1|Hypothetical predicted protein [Mytilus galloprovincialis]	#N/A
XLOC-003710	0.345559	0.45	0.276	6.81416e-06	[Uniprot/Swissprot]|e-value:1e-65|sp|Q945U1|RS15_ELAOL|40S ribosomal protein S15 OS=Elaeis oleifera OX=80265 GN=RPS15 PE=2 SV=1||[RefSeqProtSlim]|e-value:7e-73|XP_021351718.1|40S ribosomal protein S15-like [Mizuhopecten yessoensis]	#N/A
XLOC-046642	0.273946	0.813	0.655	7.08307e-06	[Uniprot/Swissprot]|e-value:8e-41|sp|Q8ISN9|RS25_BRABE|40S ribosomal protein S25 OS=Branchiostoma belcheri OX=7741 GN=RPS25 PE=2 SV=1||[RefSeqProtSlim]|e-value:2e-42|XP_025100332.1|40S ribosomal protein S25-like [Pomacea canaliculata]	#N/A
XLOC-062679	0.356761	0.214	0.103	8.43723e-06	[Uniprot/Swissprot]|e-value:0,0|sp|Q4R502|IDHP_MACFA|Isocitrate dehydrogenase [NADP], mitochondrial OS=Macaca fascicularis OX=9541 GN=IDH2 PE=2 SV=1||[RefSeqProtSlim]|e-value:0,0|CAD5116127.1|DgyrCDS5051 [Dimorphilus gyrociliatus]	#N/A
XLOC-011765	0.390468	0.341	0.194	1.0329e-05	[Uniprot/Swissprot]|e-value:0,0|sp|Q6GLR7|CAPS1_XENLA|Calcium-dependent secretion activator 1 OS=Xenopus laevis OX=8355 GN=cadps PE=2 SV=1||[RefSeqProtSlim]|e-value:0,0|XP_021351966.1|calcium-dependent secretion activator 1-like isoform X1 [Mizuhopecten yessoensis]	#N/A
XLOC-0024411	0.298257	0.169	0.073	1.16376e-05	#N/A	#N/A
XLOC-009882	0.38078	0.196	0.091	1.22281e-05	[Uniprot/Swissprot]|e-value:1e-65|sp|O77302|RS10_LUMRU|40S ribosomal protein S10 OS=Lumbricus rubellus OX=35632 GN=RPS10 PE=2 SV=1||[RefSeqProtSlim]|e-value:5e-73|CAC9613558.1|Ofus.G073195, partial [Owenia fusiformis]	#N/A
XLOC-005350	0.39489	0.175	0.077	1.42844e-05	[Uniprot/Swissprot]|e-value:6e-164|sp|Q17DK5|CRY1_AEDAE|Cryptochrome-1 OS=Aedes aegypti OX=7159 GN=cry PE=3 SV=1||[RefSeqProtSlim]|e-value:0,0|AEJ87227.1|putative light-receptive cryptochrome, partial [Platynereis dumerilii]	l-cry
XLOC-047245	0.412507	0.292	0.159	1.49966e-05	[Uniprot/Swissprot]|e-value:3e-141|sp|Q0EEE2|PTHD3_MOUSE|Patched domain-containing protein 3 OS=Mus musculus OX=10090 GN=Ptchd3 PE=1 SV=1||[RefSeqProtSlim]|e-value:0,0|CAC9674074.1|Ofus.G24383 [Owenia fusiformis]	#N/A
XLOC-056616	0.44673	0.165	0.072	1.68811e-05	[Uniprot/Swissprot]|e-value:0,0|sp|P10040|CRB_DROME|Protein crumbs OS=Drosophila melanogaster OX=7227 GN=crb PE=1 SV=3||[RefSeqProtSlim]|e-value:0,0|AUG84418.1|crumbs [Platynereis dumerilii]	crumbs
XLOC-056363	0.412095	0.319	0.181	1.70551e-05	[Uniprot/Swissprot]|e-value:5e-87|sp|Q8IT98|RS18_ARGIR|40S ribosomal protein S18 OS=Argopecten irradians OX=31199 GN=RPS18 PE=2 SV=1||[RefSeqProtSlim]|e-value:2e-86|XP_034302314.1|40S ribosomal protein S18 [Crassostrea gigas]	#N/A
XLOC-013135	0.320012	0.222	0.11	1.73464e-05	[Uniprot/Swissprot]|e-value:3e-43|sp|Q497V6|BAHD1_MOUSE|Bromo adjacent homology domain-containing 1 protein OS=Mus musculus OX=10090 GN=Bahd1 PE=1 SV=1||[RefSeqProtSlim]|e-value:2e-60|OWF53752.1|Bromo adjacent homology domain-containing 1 protein [Mizuhopecten yessoensis]	#N/A
XLOC-002736	0.303544	0.512	0.326	1.7542e-05	[Uniprot/Swissprot]|e-value:1e-106|sp|Q9VTP4|R10AB_DROME|60S ribosomal protein L10a-2 OS=Drosophila melanogaster OX=7227 GN=RpL10Ab PE=1 SV=2||[RefSeqProtSlim]|e-value:8e-115|XP_019633097.1|PREDICTED: 60S ribosomal protein L10a-like [Branchiostoma belcheri]	#N/A
XLOC-005532	0.348017	0.121	0.045	1.76972e-05	[Uniprot/Swissprot]|e-value:0,0|sp|P16066|ANPRA_HUMAN|Atrial natriuretic peptide receptor 1 OS=Homo sapiens OX=9606 GN=NPR1 PE=1 SV=1||[RefSeqProtSlim]|e-value:0,0|XP_021375586.1|atrial natriuretic peptide receptor 1-like isoform X2 [Mizuhopecten yessoensis]	#N/A
XLOC-049814	0.406012	0.167	0.073	1.78695e-05	[Uniprot/Swissprot]|e-value:6e-17|sp|Q8VHQ2|SOCS7_MOUSE|Suppressor of cytokine signaling 7 OS=Mus musculus OX=10090 GN=Socs7 PE=1 SV=1||[RefSeqProtSlim]|e-value:3e-27|XP_021365382.1|uncharacterized protein LOC110458131 isoform X1 [Mizuhopecten yessoensis]	#N/A
XLOC-066746	0.286424	0.157	0.066	1.85883e-05	[Uniprot/Swissprot]|e-value:0,0|sp|Q9V3J1|VATH_DROME|V-type proton ATPase subunit H OS=Drosophila melanogaster OX=7227 GN=VhaSFD PE=2 SV=2||[RefSeqProtSlim]|e-value:0,0|CAC9672579.1|Ofus.G211080 [Owenia fusiformis]	#N/A
XLOC-026001	0.365477	0.111	0.039	1.87989e-05	[Uniprot/Swissprot]|e-value:0,0|sp|Q6TJY3|KS6B1_BOVIN|Ribosomal protein S6 kinase beta-1 OS=Bos taurus OX=9913 GN=RPS6KB1 PE=2 SV=1||[RefSeqProtSlim]|e-value:0,0|CAC9560087.1|Ofus.G044084 [Owenia fusiformis]	#N/A
XLOC-009940	0.311259	0.141	0.057	1.93835e-05	[Uniprot/Swissprot]|e-value:9e-57|sp|A1L157|TSN11_HUMAN|Tetraspanin-11 OS=Homo sapiens OX=9606 GN=TSPAN11 PE=2 SV=2||[RefSeqProtSlim]|e-value:6e-77|PVD34030.1|hypothetical protein C0Q70_05292 [Pomacea canaliculata]	#N/A
XLOC-009942	0.336663	0.212	0.103	2.2092e-05	[Uniprot/Swissprot]|e-value:4e-13|sp|P30932|CD9_BOVIN|CD9 antigen OS=Bos taurus OX=9913 GN=CD9 PE=2 SV=2||[RefSeqProtSlim]|e-value:2e-19|CAC9616075.1|Ofus.G08333 [Owenia fusiformis]	#N/A
XLOC-002872	0.315132	0.494	0.312	2.23947e-05	[Uniprot/Swissprot]|e-value:4e-161|sp|Q95V34|RS4_SPOFR|40S ribosomal protein S4 OS=Spodoptera frugiperda OX=7108 GN=RpS4 PE=2 SV=1||[RefSeqProtSlim]|e-value:2e-158|XP_019646943.1|PREDICTED: 40S ribosomal protein S4, X isoform-like [Branchiostoma belcheri]	#N/A
XLOC-052215	0.332602	0.115	0.042	2.44419e-05	[Uniprot/Swissprot]|e-value:6e-41|sp|Q91790|DUS1A_XENLA|Dual specificity protein phosphatase 1-A OS=Xenopus laevis OX=8355 GN=dusp1-a PE=1 SV=1||[RefSeqProtSlim]|e-value:3e-42|XP_421754.2|dual specificity protein phosphatase 5 [Gallus gallus]	#N/A
XLOC-063303	0.472503	0.359	0.219	2.83449e-05	[RefSeqProtSlim]|e-value:1e-18|CAD5112934.1|DgyrCDS2141 [Dimorphilus gyrociliatus]||[Uniprot/Swissprot]|no similarity	#N/A
XLOC-063943	0.341849	0.145	0.059	2.87224e-05	[Uniprot/Swissprot]|e-value:5e-04|sp|Q4R729|SH321_MACFA|SH3 domain-containing protein 21 OS=Macaca fascicularis OX=9541 GN=SH3D21 PE=2 SV=1||[RefSeqProtSlim]|e-value:2e-06|OWF54651.1|P30 adhesin [Mizuhopecten yessoensis]	#N/A
XLOC-0639031	0.438567	0.589	0.425	3.14601e-05	#N/A	#N/A
XLOC-005580	0.488099	0.137	0.056	3.30748e-05	[Uniprot/Swissprot]|e-value:4e-124|sp|Q9QXM0|ABHD2_MOUSE|Monoacylglycerol lipase ABHD2 OS=Mus musculus OX=10090 GN=Abhd2 PE=1 SV=1||[RefSeqProtSlim]|e-value:3e-142|XP_034321377.1|monoacylglycerol lipase ABHD2-like [Crassostrea gigas]	#N/A
XLOC-012533	0.390869	0.101	0.034	3.90017e-05	[Uniprot/Swissprot]|e-value:0,0|sp|B0DOB4|NPHP4_XENLA|Nephrocystin-4 OS=Xenopus laevis OX=8355 GN=nphp4 PE=2 SV=1||[RefSeqProtSlim]|e-value:0,0|CAC9566507.1|Ofus.G051658 [Owenia fusiformis]	#N/A
XLOC-014954	0.324193	0.137	0.055	3.90322e-05	[Uniprot/Swissprot]|e-value:4e-146|sp|Q5R7T5|RNF41_PONAB|E3 ubiquitin-protein ligase NRDP1 OS=Pongo abelii OX=9601 GN=RNF41 PE=2 SV=1||[RefSeqProtSlim]|e-value:7e-172|XP_011427999.1|E3 ubiquitin-protein ligase NRDP1 [Crassostrea gigas]	#N/A
XLOC-000887	0.335454	0.103	0.035	3.94921e-05	[Uniprot/Swissprot]|e-value:4e-26|sp|O16374|GALT1_CAEEL|Beta-1,4-galactosyltransferase galt-1 OS=Caenorhabditis elegans OX=6239 GN=galt-1 PE=1 SV=4||[RefSeqProtSlim]|e-value:2e-71|XP_021362846.1|beta-1,4-galactosyltransferase galt-1-like [Mizuhopecten yessoensis]	#N/A
XLOC-026992	0.370468	0.141	0.058	4.57101e-05	[Uniprot/Swissprot]|e-value:3e-140|sp|A2VDL9|T184B_BOVIN|Transmembrane protein 184B OS=Bos taurus OX=9913 GN=TMEM184B PE=2 SV=1||[RefSeqProtSlim]|e-value:7e-179|XP_034311222.1|transmembrane protein 184B-like [Crassostrea gigas]	#N/A
XLOC-011215	0.367098	0.27	0.147	5.34296e-05	[Uniprot/Swissprot]|e-value:2e-142|sp|Q28104|COPE_BOVIN|Coatomer subunit epsilon OS=Bos taurus OX=9913 GN=COPE PE=1 SV=3||[RefSeqProtSlim]|e-value:3e-164|XP_005103288.2|coatomer subunit epsilon [Aplysia californica]	#N/A
XLOC-017777	0.345688	0.558	0.376	5.54632e-05	[Uniprot/Swissprot]|e-value:0,0|sp|Q5MJ86|G3P2_DANRE|Glyceraldehyde-3-phosphate dehydrogenase 2 OS=Danio rerio OX=7955 GN=gapdh-2 PE=2 SV=1||[RefSeqProtSlim]|e-value:0,0|CAD5115731.1|DgyrCDS4676 [Dimorphilus gyrociliatus]	#N/A
XLOC-005003	0.304815	0.105	0.037	6.58952e-05	[Uniprot/Swissprot]|e-value:2e-172|sp|Q61496|DDX4_MOUSE|ATP-dependent RNA helicase DDX4 OS=Mus musculus OX=10090 GN=Ddx4 PE=1 SV=2||[RefSeqProtSlim]|e-value:0,0|VDI03911.1|probable ATP-dependent RNA helicase DDX4 [Mytilus galloprovincialis]	#N/A
XLOC-058138	0.253045	0.427	0.26	7.94767e-05	[Uniprot/Swissprot]|e-value:7e-49|sp|Q9IA76|RL31_PAROL|60S ribosomal protein L31 OS=Paralichthys olivaceus OX=8255 GN=rpl31 PE=2 SV=1||[RefSeqProtSlim]|e-value:2e-52|XP_011418169.3|60S ribosomal protein L31 [Crassostrea gigas]	#N/A
XLOC-001747	0.391631	0.641	0.468	9.704e-05	[Uniprot/Swissprot]|e-value:4e-45|sp|Q9VXX8|RL371_DROME|Probable 60S ribosomal protein L37-A OS=Drosophila melanogaster OX=7227 GN=RpL37a PE=1 SV=1||[RefSeqProtSlim]|e-value:3e-47|CAC9661758.1|Ofus.G111992 [Owenia fusiformis]	#N/A
XLOC-027689	0.315148	0.244	0.129	0.000103723	[Uniprot/Swissprot]|e-value:0,002|sp|P28829|BYR2_SCHPO|Protein kinase byr2 OS=Schizosaccharomyces pombe (strain 972 / ATCC 24843) OX=284812 GN=byr2 PE=1 SV=1||[RefSeqProtSlim]|e-value:1e-30|XP_035691774.1|uncharacterized protein LOC118426462 isoform X2 [Branchiostoma floridae]	#N/A
XLOC-013059	0.473301	0.117	0.045	0.000103904	[Uniprot/Swissprot]|e-value:0,0|sp|Q5SP90|PP4R3_DANRE|Serine/threonine-protein phosphatase 4 regulatory subunit 3 OS=Danio rerio OX=7955 GN=smek1 PE=1 SV=1||[RefSeqProtSlim]|e-value:0,0|OWF37740.1|Serine/threonine-protein phosphatase 4 regulatory subunit 3A [Mizuhopecten yessoensis]	#N/A
XLOC-059067	0.287659	0.109	0.04	0.000118296	[Uniprot/Swissprot]|e-value:5e-65|sp|Q3U2J5|CMKMT_MOUSE|Calmodulin-lysine N-methyltransferase OS=Mus musculus OX=10090 GN=Camkmt PE=1 SV=1||[RefSeqProtSlim]|e-value:5e-75|XP_005097019.2|calmodulin-lysine N-methyltransferase [Aplysia californica]	#N/A
XLOC-009444	0.33738	0.133	0.055	0.000159648	[Uniprot/Swissprot]|e-value:2e-102|sp|Q9NTG7|SIR3_HUMAN|NAD-dependent protein deacetylase sirtuin-3, mitochondrial OS=Homo sapiens OX=9606 GN=SIRT3 PE=1 SV=2||[RefSeqProtSlim]|e-value:5e-130|CAC9616469.1|Ofus.G08495 [Owenia fusiformis]	#N/A
XLOC-0510491	0.273545	0.649	0.465	0.000172698	#N/A	#N/A
XLOC-008924	0.303235	0.117	0.045	0.000182394	[Uniprot/Swissprot]|e-value:0,0|sp|Q9BXB4|OSB11_HUMAN|Oxysterol-binding protein-related protein 11 OS=Homo sapiens OX=9606 GN=OSBPL11 PE=1 SV=2||[RefSeqProtSlim]|e-value:0,0|OWF51482.1|Oxysterol-binding protein-related protein 11 [Mizuhopecten yessoensis]	#N/A
XLOC-041382	0.332092	0.45	0.287	0.000186589	[Uniprot/Swissprot]|e-value:6e-53|sp|Q8R0A7|K0513_MOUSE|Uncharacterized protein KIAA0513 OS=Mus musculus OX=10090 GN=Kiaa0513 PE=1 SV=1||[RefSeqProtSlim]|e-value:3e-88|XP_005095667.1|uncharacterized protein LOC101855939 [Aplysia californica]	#N/A
XLOC-034215	0.27907	0.274	0.151	0.000217607	[Uniprot/Swissprot]|e-value:0,0|sp|B0KWC1|PI4KB_CALJA|Phosphatidylinositol 4-kinase beta OS=Callithrix jacchus OX=9483 GN=PI4KB PE=3 SV=1||[RefSeqProtSlim]|e-value:0,0|CAC9661702.1|Ofus.G111910 [Owenia fusiformis]	#N/A
XLOC-009804	0.286598	0.448	0.278	0.000246398	[Uniprot/Swissprot]|e-value:2e-68|sp|Q3SZQ6|RL32_BOVIN|60S ribosomal protein L32 OS=Bos taurus OX=9913 GN=RPL32 PE=2 SV=3||[RefSeqProtSlim]|e-value:2e-76|XP_005096705.2|60S ribosomal protein L32 [Aplysia californica]	#N/A
XLOC-027315	0.326419	0.393	0.245	0.000377645	[Uniprot/Swissprot]|e-value:0,0|sp|Q9EQ60|CAC1H_RAT|Voltage-dependent T-type calcium channel subunit alpha-1H OS=Rattus norvegicus OX=10116 GN=Cacna1h PE=2 SV=2||[RefSeqProtSlim]|e-value:0,0|CAC9646769.1|Ofus.G10373, partial [Owenia fusiformis]	#N/A
XLOC-004228	0.399054	0.188	0.093	0.000466595	[Uniprot/Swissprot]|e-value:0,0|sp|Q6PEI7|PYRG1_DANRE|CTP synthase 1 OS=Danio rerio OX=7955 GN=ctps1 PE=1 SV=1||[RefSeqProtSlim]|e-value:0,0|CAC9491805.1|Ofus.G02474 [Owenia fusiformis]	#N/A
XLOC-0384221	0.352759	0.236	0.126	0.000529775	#N/A	#N/A
XLOC-039892	0.291393	0.129	0.054	0.000591175	[Uniprot/Swissprot]|e-value:9e-75|sp|P83299|CAH1_CHIHA|Carbonic anhydrase 1 OS=Chionodraco hamatus OX=36188 GN=ca1 PE=1 SV=1||[RefSeqProtSlim]|e-value:5e-75|CAC9670413.1|Ofus.G181015 [Owenia fusiformis]	#N/A
XLOC-012952	0.268417	0.103	0.038	0.000620583	[Uniprot/Swissprot]|e-value:5e-164|sp|Q99LJ2|ABTB1_MOUSE|Ankyrin repeat and BTB/POZ domain-containing protein 1 OS=Mus musculus OX=10090 GN=Abtb1 PE=2 SV=1||[RefSeqProtSlim]|e-value:0,0|VDH93232.1|ankyrin repeat and BTB/POZ domain-containing protein 1 [Mytilus galloprovincialis]	#N/A
XLOC-051372	0.278709	0.149	0.068	0.00067883	[Uniprot/Swissprot]|e-value:9e-87|sp|Q5F349|SG196_CHICK|Protein O-mannose kinase OS=Gallus gallus OX=9031 GN=POMK PE=2 SV=1||[RefSeqProtSlim]|e-value:2e-87|XP_035672549.1|protein O-mannose kinase-like [Branchiostoma floridae]	#N/A
XLOC-035005	0.383916	0.383	0.242	0.000757711	[Uniprot/Swissprot]|e-value:2e-119|sp|Q5R7L7|RAB5C_PONAB|Ras-related protein Rab-5C OS=Pongo abelii OX=9601 GN=RAB5C PE=2 SV=1||[RefSeqProtSlim]|e-value:3e-123|CAC9673811.1|Ofus.G231000 [Owenia fusiformis]	#N/A
XLOC-058592	0.306054	0.173	0.084	0.000769738	[Uniprot/Swissprot]|e-value:2e-45|sp|O14084|IMT1_SCHPO|Inositol phosphoceramide mannosyltransferase 1 OS=Schizosaccharomyces pombe (strain 972 / ATCC 24843) OX=284812 GN=imt1 PE=3 SV=2||[RefSeqProtSlim]|e-value:1e-41|VDH93764.1|Hypothetical predicted protein [Mytilus galloprovincialis]	#N/A
XLOC-0015921	0.533569	0.196	0.105	0.00080037	#N/A	#N/A
XLOC-050823	0.446472	0.284	0.163	0.000898642	[Uniprot/Swissprot]|e-value:4e-86|sp|Q9NRA2|S17A5_HUMAN|Sialin OS=Homo sapiens OX=9606 GN=SLC17A5 PE=1 SV=2||[RefSeqProtSlim]|e-value:3e-108|CAD5113020.1|DgyrCDS2222 [Dimorphilus gyrociliatus]	#N/A
XLOC-045817	0.285061	0.635	0.464	0.000926822	[Uniprot/Swissprot]|e-value:4e-75|sp|Q5R8M9|RS19_PONAB|40S ribosomal protein S19 OS=Pongo abelii OX=9601 GN=RPS19 PE=2 SV=3||[RefSeqProtSlim]|e-value:7e-76|XP_004078311.3|40S ribosomal protein S19 [Oryzias latipes]	#N/A
XLOC-051142	0.260278	0.306	0.18	0.000992767	[Uniprot/Swissprot]|e-value:4e-147|sp|P13086|SUCA_RAT|Succinate--CoA ligase [ADP/GDP-forming] subunit alpha, mitochondrial OS=Rattus norvegicus OX=10116 GN=Suclg1 PE=2 SV=2||[RefSeqProtSlim]|e-value:2e-156|XP_019641362.1|PREDICTED: succinate--CoA ligase [ADP/GDP-forming] subunit alpha, mitochondrial-like isoform X2 [Branchiostoma belcheri]	#N/A
XLOC-066441	0.302785	0.19	0.097	0.00102424	[Uniprot/Swissprot]|e-value:2e-78|sp|O75340|PDCD6_HUMAN|Programmed cell death protein 6 OS=Homo sapiens OX=9606 GN=PDCD6 PE=1 SV=1||[RefSeqProtSlim]|e-value:2e-91|XP_021343811.1|programmed cell death protein 6-like isoform X1 [Mizuhopecten yessoensis]	#N/A
XLOC-002928	0.309182	0.181	0.09	0.00112085	[Uniprot/Swissprot]|e-value:2e-06|sp|Q5JWR5|DOP1_HUMAN|Protein dopey-1 OS=Homo sapiens OX=9606 GN=DOP1A PE=2 SV=1||[RefSeqProtSlim]|e-value:6e-17|CAC9503191.1|Ofus.G022960 [Owenia fusiformis]	#N/A
XLOC-000330	0.308141	0.183	0.091	0.00120863	[Uniprot/Swissprot]|e-value:2e-121|sp|P35509|KC1G3_BOVIN|Casein kinase I isoform gamma-3 (Fragment) OS=Bos taurus OX=9913 GN=CSNK1G3 PE=2 SV=1||[RefSeqProtSlim]|e-value:7e-131|CAC9669771.1|Ofus.G171725 [Owenia fusiformis]	#N/A
XLOC-0112801	0.272375	0.339	0.208	0.00128503	#N/A	#N/A
XLOC-0538801	0.285146	0.355	0.221	0.00137455	#N/A	#N/A
XLOC-009226	0.926496	0.133	0.062	0.00140668	[Uniprot/Swissprot]|e-value:1e-21|sp|Q76B49|CD63_FELCA|CD63 antigen OS=Felis catus OX=9685 GN=CD63 PE=2 SV=3||[RefSeqProtSlim]|e-value:2e-39|CAC9616081.1|Ofus.G08365 [Owenia fusiformis]	#N/A
XLOC-055329	0.322274	0.242	0.133	0.00149297	[Uniprot/Swissprot]|e-value:3e-179|sp|Q16513|PKN2_HUMAN|Serine/threonine-protein kinase N2 OS=Homo sapiens OX=9606 GN=PKN2 PE=1 SV=1||[RefSeqProtSlim]|e-value:0,0|OWF37474.1|Serine/threonine-protein kinase N2 [Mizuhopecten yessoensis]	#N/A
XLOC-017289	0.429816	0.159	0.077	0.00162692	[Uniprot/Swissprot]|e-value:4e-67|sp|Q08013|SSRG_RAT|Translocon-associated protein subunit gamma OS=Rattus norvegicus OX=10116 GN=Ssr3 PE=1 SV=2||[RefSeqProtSlim]|e-value:1e-76|CAC9672396.1|Ofus.G21880 [Owenia fusiformis]	#N/A
XLOC-036001	0.291783	0.542	0.38	0.00292119	[Uniprot/Swissprot]|e-value:7e-56|sp|Q90YQ0|RS24_ICTPU|40S ribosomal protein S24 OS=Ictalurus punctatus OX=7998 GN=rps24 PE=2 SV=1||[RefSeqProtSlim]|e-value:1e-59|XP_011432488.1|40S ribosomal protein S24 isoform X2 [Crassostrea gigas]	#N/A
XLOC-026321	0.284977	0.125	0.054	0.00346067	[Uniprot/Swissprot]|e-value:0,001|sp|Q1RMS0|CCSE1_BOVIN|Serine-rich coiled-coil domain-containing protein 1 OS=Bos taurus OX=9913 GN=CCSER1 PE=2 SV=1||[RefSeqProtSlim]|e-value:8e-14|XP_019635331.1|PREDICTED: uncharacterized protein LOC109478299 isoform X1 [Branchiostoma belcheri]	#N/A
XLOC-041558	0.309822	0.121	0.052	0.00361397	[Uniprot/Swissprot]|e-value:2e-42|sp|Q9JJC9|HERP2_MOUSE|Homocysteine-responsive endoplasmic reticulum-resident ubiquitin-like domain member 2 protein OS=Mus musculus OX=10090 GN=Herpud2 PE=2 SV=1||[RefSeqProtSlim]|e-value:4e-49|XP_035678364.1|homocysteine-responsive endoplasmic reticulum-resident ubiquitin-like domain member 2 protein [Branchiostoma floridae]	#N/A
XLOC-056034	0.313802	0.183	0.095	0.00362579	[Uniprot/Swissprot]|e-value:2e-111|sp|Q6GNV5|FNBP1_XENLA|Formin-binding protein 1 homolog OS=Xenopus laevis OX=8355 GN=fnbp1 PE=2 SV=1||[RefSeqProtSlim]|e-value:2e-172|OWF46335.1|Cdc42-interacting protein 4-like [Mizuhopecten yessoensis]	#N/A
XLOC-055757	0.330986	0.169	0.084	0.00394073	[Uniprot/Swissprot]|e-value:1e-14|sp|Q96PQ6|ZN317_HUMAN|Zinc finger protein 317 OS=Homo sapiens OX=9606 GN=ZNF317 PE=1 SV=2||[RefSeqProtSlim]|e-value:4e-15|XP_017211097.1|gastrula zinc finger protein XlCGF8.2DB-like [Danio rerio]	#N/A
XLOC-017756	0.250569	0.143	0.066	0.00403665	[Uniprot/Swissprot]|no similarity||[RefSeqProtSlim]|no similarity	#N/A
XLOC-062601	0.337026	0.143	0.067	0.00438006	[Uniprot/Swissprot]|e-value:1e-39|sp|Q9PTG8|TACC3_XENLA|Transforming acidic coiled-coil-containing protein 3 OS=Xenopus laevis OX=8355 GN=tacc3 PE=1 SV=2||[RefSeqProtSlim]|e-value:2e-59|CAC9483403.1|Ofus.G014145 [Owenia fusiformis]	#N/A
XLOC-052313	0.314814	0.101	0.041	0.004888	[Uniprot/Swissprot]|e-value:2e-131|sp|Q8C9S4|CC186_MOUSE|Coiled-coil domain-containing protein 186 OS=Mus musculus OX=10090 GN=Ccdc186 PE=1 SV=2||[RefSeqProtSlim]|e-value:9e-167|CAC9447025.1|Ofus.G01241, partial [Owenia fusiformis]	#N/A
XLOC-055432	0.316955	0.105	0.043	0.00523795	[Uniprot/Swissprot]|e-value:2e-123|sp|D3ZWZ9|GP107_RAT|Protein GPR107 OS=Rattus norvegicus OX=10116 GN=Gpr107 PE=1 SV=1||[RefSeqProtSlim]|e-value:1e-156|PVD21747.1|hypothetical protein C0Q70_17548 [Pomacea canaliculata]	#N/A
XLOC-047605	0.277184	0.103	0.042	0.00531034	[Uniprot/Swissprot]|e-value:6e-07|sp|Q01842|POK_DROME|Ets DNA-binding protein pokkuri OS=Drosophila melanogaster OX=7227 GN=aop PE=1 SV=2||[RefSeqProtSlim]|e-value:6e-20|pdb|1SV0|C|Chain C, modulator of the activity of Ets CG15085-PA	#N/A
XLOC-027485	0.290338	0.101	0.041	0.00578344	[Uniprot/Swissprot]|e-value:1e-126|sp|Q7Z5K2|WAPL_HUMAN|Wings apart-like protein homolog OS=Homo sapiens OX=9606 GN=WAPL PE=1 SV=1||[RefSeqProtSlim]|e-value:2e-163|OWF55247.1|Wings apart-like protein-like [Mizuhopecten yessoensis]	#N/A
XLOC-055097	0.334151	0.387	0.255	0.00622948	[Uniprot/Swissprot]|e-value:4e-129|sp|Q24186|RS5A_DROME|40S ribosomal protein S5a OS=Drosophila melanogaster OX=7227 GN=RpS5a PE=1 SV=1||[RefSeqProtSlim]|e-value:1e-138|OWF39944.1|40S ribosomal protein S5 [Mizuhopecten yessoensis]	#N/A
XLOC-063026	0.276676	0.262	0.153	0.00866402	[Uniprot/Swissprot]|e-value:1e-48|sp|Q6AXS4|RENR_RAT|Renin receptor OS=Rattus norvegicus OX=10116 GN=Atp6ap2 PE=1 SV=1||[RefSeqProtSlim]|e-value:1e-72|XP_021356104.1|renin receptor-like isoform X1 [Mizuhopecten yessoensis]	#N/A
XLOC-028276	0.304261	0.171	0.087	0.0101033	[Uniprot/Swissprot]|e-value:3e-104|sp|O00418|EF2K_HUMAN|Eukaryotic elongation factor 2 kinase OS=Homo sapiens OX=9606 GN=EEF2K PE=1 SV=2||[RefSeqProtSlim]|e-value:0,0|CAD5123761.1|DgyrCDS12072 [Dimorphilus gyrociliatus]	#N/A
XLOC-046514	0.335795	0.256	0.149	0.0104059	[Uniprot/Swissprot]|e-value:2e-119|sp|O57429|UBP2_CHICK|Ubiquitin carboxyl-terminal hydrolase 2 OS=Gallus gallus OX=9031 GN=USP2 PE=2 SV=1||[RefSeqProtSlim]|e-value:3e-139|CAC9609749.1|Ofus.G071924 [Owenia fusiformis]	#N/A
XLOC-026986	0.361654	0.151	0.075	0.0121346	[Uniprot/Swissprot]|e-value:0,0|sp|Q7T0Q5|NOL10_XENLA|Nucleolar protein 10 OS=Xenopus laevis OX=8355 GN=nol10 PE=2 SV=1||[RefSeqProtSlim]|e-value:0,0|CAC9566322.1|Ofus.G051563 [Owenia fusiformis]	#N/A
XLOC-019160	0.444743	0.117	0.053	0.0125408	[Uniprot/Swissprot]|e-value:9e-42|sp|Q69ZU6|THS7A_MOUSE|Thrombospondin type-1 domain-containing protein 7A OS=Mus musculus OX=10090 GN=Thsd7a PE=1 SV=2||[RefSeqProtSlim]|e-value:1e-41|AAI51898.1|Si:dkey-12h3.1 protein, partial [Danio rerio]	#N/A
XLOC-022015	0.302705	0.157	0.079	0.0141403	[Uniprot/Swissprot]|e-value:2e-124|sp|Q9P2R6|RERE_HUMAN|Arginine-glutamic acid dipeptide repeats protein OS=Homo sapiens OX=9606 GN=RERE PE=1 SV=2||[RefSeqProtSlim]|e-value:8e-156|PVD36916.1|hypothetical protein C0Q70_03909 [Pomacea canaliculata]	#N/A
XLOC-001684	0.379137	0.125	0.058	0.0168358	[Uniprot/Swissprot]|e-value:0,0|sp|Q9Z139|ROR1_MOUSE|Inactive tyrosine-protein kinase transmembrane receptor ROR1 OS=Mus musculus OX=10090 GN=Ror1 PE=2 SV=2||[RefSeqProtSlim]|e-value:0,0|ANS60437.1|tyrosine-protein kinase Ror [Platynereis dumerilii]	tyrosine-protein kinase Ror
XLOC-064027	0.251615	0.101	0.042	0.016886	[Uniprot/Swissprot]|e-value:0,0|sp|Q9VB11|UNC80_DROME|Protein unc-80 homolog OS=Drosophila melanogaster OX=7227 GN=unc80 PE=1 SV=5||[RefSeqProtSlim]|e-value:0,0|CAD5116521.1|DgyrCDS5403 [Dimorphilus gyrociliatus]	#N/A
XLOC-028394	0.294698	0.111	0.049	0.0216299	[Uniprot/Swissprot]|e-value:2e-143|sp|Q2KHT3|CL16A_HUMAN|Protein CLEC16A OS=Homo sapiens OX=9606 GN=CLEC16A PE=1 SV=2||[RefSeqProtSlim]|e-value:0,0|CAC9653428.1|Ofus.G101499 [Owenia fusiformis]	#N/A
XLOC-009194	0.257757	0.131	0.062	0.0218807	[Uniprot/Swissprot]|e-value:3e-52|sp|Q3UIL6|PKHA7_MOUSE|Pleckstrin homology domain-containing family A member 7 OS=Mus musculus OX=10090 GN=Plekha7 PE=1 SV=2||[RefSeqProtSlim]|e-value:2e-89|XP_005099495.1|uncharacterized protein LOC101852180 [Aplysia californica]	#N/A
XLOC-042244	0.266423	0.139	0.068	0.0250916	[Uniprot/Swissprot]|e-value:2e-04|sp|A0A2R8QPS5|RIC1_DANRE|Guanine nucleotide exchange factor subunit RIC1 OS=Danio rerio OX=7955 GN=ric1 PE=3 SV=1||[RefSeqProtSlim]|e-value:2e-22|OWF39598.1|hypothetical protein KP79_PYT25176 [Mizuhopecten yessoensis]	#N/A
XLOC-003716	0.318251	0.119	0.055	0.0309519	[Uniprot/Swissprot]|e-value:2e-163|sp|Q6AZ28|PIAS2_RAT|E3 SUMO-protein ligase PIAS2 OS=Rattus norvegicus OX=10116 GN=Pias2 PE=1 SV=1||[RefSeqProtSlim]|e-value:0,0|CAC9604283.1|Ofus.G07684, partial [Owenia fusiformis]	#N/A
XLOC-0052941	0.254261	0.194	0.107	0.033578	#N/A	#N/A
XLOC-005112	0.425498	0.204	0.118	0.0363833	[Uniprot/Swissprot]|e-value:8e-04|sp|B0BLS0|OST4_RAT|Dolichyl-diphosphooligosaccharide--protein glycosyltransferase subunit 4 OS=Rattus norvegicus OX=10116 GN=Ost4 PE=3 SV=1||[RefSeqProtSlim]|e-value:0,001|XP_020570052.1|dolichyl-diphosphooligosaccharide--protein glycosyltransferase subunit 4 [Oryzias latipes]	#N/A
XLOC-009603	0.277945	0.111	0.05	0.0370793	[Uniprot/Swissprot]|e-value:0,0|sp|P28660|NCKP1_MOUSE|Nck-associated protein 1 OS=Mus musculus OX=10090 GN=Nckap1 PE=1 SV=2||[RefSeqProtSlim]|e-value:0,0|XP_011437231.2|nck-associated protein 1 isoform X45 [Crassostrea gigas]	#N/A
XLOC-056148	0.414371	0.125	0.06	0.0464027	[Uniprot/Swissprot]|no similarity||[RefSeqProtSlim]|no similarity	#N/A
Eye aNSCs/PCs
Gene	avg_log2FC	pct.1	pct.2	p_val_adj	BLAST annotation	Gene name in Platynereis
XLOC-025589	3.19401	0.444	0.071	1.07689e-92	[Uniprot/Swissprot]|e-value:2e-33|sp|Q1JPB9|PA2G3_BOVIN|Group 3 secretory phospholipase A2 OS=Bos taurus OX=9913 GN=PLA2G3 PE=2 SV=1||[RefSeqProtSlim]|e-value:6e-63|XP_035691589.1|uncharacterized protein LOC118426362 [Branchiostoma floridae]	#N/A
XLOC-063429	4.99059	0.47	0.125	1.01479e-67	[Uniprot/Swissprot]|no similarity||[RefSeqProtSlim]|no similarity	pedalpeptide-related
XLOC-037953	2.72422	0.344	0.064	1.32583e-60	[RefSeqProtSlim]|e-value:2e-67|CAC9544880.1|Ofus.G034526 [Owenia fusiformis]||[Uniprot/Swissprot]|no similarity	#N/A
XLOC-044358	2.89142	0.477	0.148	1.55326e-58	[RefSeqProtSlim]|e-value:0,043|XP_005096718.2|Na(+)/H(+) exchange regulatory cofactor NHE-RF1 [Aplysia californica]||[Uniprot/Swissprot]|no similarity	#N/A
XLOC-025350	1.87438	0.166	0.005	2.15668e-57	[Uniprot/Swissprot]|e-value:0,0|sp|Q761V0|SC6A5_MOUSE|Sodium- and chloride-dependent glycine transporter 2 OS=Mus musculus OX=10090 GN=Slc6a5 PE=1 SV=1||[RefSeqProtSlim]|e-value:0,0|CAC9459001.1|Ofus.G011344, partial [Owenia fusiformis]	#N/A
XLOC-059792	2.13867	0.328	0.058	3.09887e-57	[Uniprot/Swissprot]|e-value:4e-16|sp|Q00649|HSPB1_CHICK|Heat shock protein beta-1 OS=Gallus gallus OX=9031 GN=HSPB1 PE=2 SV=1||[RefSeqProtSlim]|e-value:3e-27|XP_011433320.2|major egg antigen [Crassostrea gigas]	#N/A
XLOC-025315	2.84096	0.311	0.053	5.36264e-57	[Uniprot/Swissprot]|e-value:2e-88|sp|P30793|GCH1_HUMAN|GTP cyclohydrolase 1 OS=Homo sapiens OX=9606 GN=GCH1 PE=1 SV=1||[RefSeqProtSlim]|e-value:7e-92|CRL06695.1|CLUMA_CG019474, isoform A [Clunio marinus]	#N/A
XLOC-003916	2.90927	0.352	0.077	3.64012e-55	[Uniprot/Swissprot]|e-value:7e-04|sp|Q6DJ83|CADM2_XENTR|Cell adhesion molecule 2 OS=Xenopus tropicalis OX=8364 GN=cadm2 PE=2 SV=1||[RefSeqProtSlim]|e-value:8e-06|AAF46967.2|sidestep V, isoform A [Drosophila melanogaster]	#N/A
XLOC-000968	1.82579	0.197	0.017	4.96719e-50	[Uniprot/Swissprot]|e-value:4e-70|sp|Q03412|UNC7_CAEEL|Innexin unc-7 OS=Caenorhabditis elegans OX=6239 GN=unc-7 PE=1 SV=1||[RefSeqProtSlim]|e-value:1e-123|CAD5126052.1|unnamed protein product [Dimorphilus gyrociliatus]	#N/A
XLOC-057922	2.56227	0.314	0.061	7.62385e-50	[RefSeqProtSlim]|e-value:7e-05|CAC9670689.1|Ofus.G181559 [Owenia fusiformis]||[Uniprot/Swissprot]|no similarity	#N/A
XLOC-055230	2.50702	0.694	0.374	1.31127e-49	[Uniprot/Swissprot]|e-value:1e-06|sp|P02628|PRVA_ESOLU|Parvalbumin alpha OS=Esox lucius OX=8010 PE=1 SV=1||[RefSeqProtSlim]|e-value:5e-06|pdb|1YX7|A|Chain A, Calsensin	#N/A
XLOC-018624	1.71584	0.143	0.004	2.88033e-48	[Uniprot/Swissprot]|no similarity||[RefSeqProtSlim]|no similarity	#N/A
XLOC-054044	2.11945	0.24	0.033	5.01319e-48	[Uniprot/Swissprot]|e-value:9e-04|sp|P86729|EPDR2_HALAI|Ependymin-related protein 2 OS=Haliotis asinina OX=109174 PE=1 SV=1||[RefSeqProtSlim]|e-value:2e-32|QBA88394.1|Ependymin-related protein 4.9, partial [Platynereis dumerilii]	erp4.9
XLOC-060385	1.55311	0.164	0.011	9.75304e-45	[Uniprot/Swissprot]|e-value:4e-136|sp|Q09666|AHNK_HUMAN|Neuroblast differentiation-associated protein AHNAK OS=Homo sapiens OX=9606 GN=AHNAK PE=1 SV=2||[RefSeqProtSlim]|e-value:5e-141|XP_035691326.1|neuroblast differentiation-associated protein AHNAK-like [Branchiostoma floridae]	#N/A
XLOC-055962	2.26399	0.409	0.128	2.4562e-44	[Uniprot/Swissprot]|e-value:0,0|sp|Q04831|GLNA_PANAR|Glutamine synthetase OS=Panulirus argus OX=6737 PE=2 SV=1||[RefSeqProtSlim]|e-value:0,0|CAD5121919.1|DgyrCDS10383 [Dimorphilus gyrociliatus]	#N/A
XLOC-064433	1.66655	0.254	0.042	1.72149e-43	[RefSeqProtSlim]|e-value:4e-34|QBA88394.1|Ependymin-related protein 4.9, partial [Platynereis dumerilii]||[Uniprot/Swissprot]|no similarity	erp4.9
XLOC-046065	1.49244	0.128	0.004	3.4125e-43	[Uniprot/Swissprot]|e-value:4e-07|sp|Q6DJ83|CADM2_XENTR|Cell adhesion molecule 2 OS=Xenopus tropicalis OX=8364 GN=cadm2 PE=2 SV=1||[RefSeqProtSlim]|e-value:2e-13|CAC9561430.1|Ofus.G05148 [Owenia fusiformis]	#N/A
XLOC-004919	1.98454	0.401	0.128	8.12729e-43	[Uniprot/Swissprot]|e-value:6e-172|sp|Q8NHX9|TPC2_HUMAN|Two pore calcium channel protein 2 OS=Homo sapiens OX=9606 GN=TPCN2 PE=1 SV=2||[RefSeqProtSlim]|e-value:0,0|CAC9494018.1|Ofus.G021046 [Owenia fusiformis]	#N/A
XLOC-003370	1.81642	0.19	0.02	2.15077e-42	[Uniprot/Swissprot]|e-value:3e-22|sp|P34410|TWK7_CAEEL|TWiK family of potassium channels protein 7 OS=Caenorhabditis elegans OX=6239 GN=twk-7 PE=3 SV=3||[RefSeqProtSlim]|e-value:3e-136|CAD5115160.1|unnamed protein product [Dimorphilus gyrociliatus]	#N/A
XLOC-004042	1.50537	0.162	0.013	8.6966e-42	[Uniprot/Swissprot]|e-value:0,0|sp|O94788|AL1A2_HUMAN|Retinal dehydrogenase 2 OS=Homo sapiens OX=9606 GN=ALDH1A2 PE=1 SV=3||[RefSeqProtSlim]|e-value:0,0|AVR59243.1|aldehyde dehydrogenase 1 [Platynereis dumerilii]	aldehyde dehydrogenase 1
XLOC-060485	1.60358	0.176	0.017	1.48142e-40	[Uniprot/Swissprot]|e-value:8e-07|sp|Q5RD64|CNTP2_PONAB|Contactin-associated protein-like 2 OS=Pongo abelii OX=9601 GN=CNTNAP2 PE=2 SV=1||[RefSeqProtSlim]|e-value:0,0|VDI75794.1|Hypothetical predicted protein, partial [Mytilus galloprovincialis]	#N/A
XLOC-050411	1.87019	0.221	0.035	5.43084e-39	[Uniprot/Swissprot]|e-value:3e-04|sp|P02515|HSP22_DROME|Heat shock protein 22 OS=Drosophila melanogaster OX=7227 GN=Hsp22 PE=1 SV=4||[RefSeqProtSlim]|e-value:1e-35|CAD5118340.1|unnamed protein product [Dimorphilus gyrociliatus]	#N/A
XLOC-027087	1.49549	0.164	0.015	7.19113e-39	[Uniprot/Swissprot]|e-value:4e-38|sp|P53814|SMTN_HUMAN|Smoothelin OS=Homo sapiens OX=9606 GN=SMTN PE=1 SV=7||[RefSeqProtSlim]|e-value:5e-72|CAC9554798.1|Ofus.G042128 [Owenia fusiformis]	#N/A
XLOC-063811	2.15094	0.278	0.061	1.34339e-38	[RefSeqProtSlim]|e-value:2e-09|XP_012938957.1|uncharacterized protein LOC101860900 [Aplysia californica]||[Uniprot/Swissprot]|no similarity	#N/A
XLOC-005214	2.31549	0.192	0.026	1.98692e-37	[Uniprot/Swissprot]|no similarity||[RefSeqProtSlim]|no similarity	#N/A
XLOC-026080	2.29083	0.247	0.049	3.13202e-37	[Uniprot/Swissprot]|e-value:0,0|sp|Q4GZT3|PKD2_BOVIN|Polycystin-2 OS=Bos taurus OX=9913 GN=PKD2 PE=2 SV=1||[RefSeqProtSlim]|e-value:0,0|QZA74859.1|polycystic kidney disease 2.1 [Platynereis dumerilii]	pkd2.1
XLOC-053513	1.99644	0.221	0.039	1.03136e-36	[RefSeqProtSlim]|e-value:5e-28|VDI42891.1|Hypothetical predicted protein [Mytilus galloprovincialis]||[Uniprot/Swissprot]|no similarity	#N/A
XLOC-060159	1.7843	0.176	0.022	3.38174e-36	[Uniprot/Swissprot]|e-value:2e-45|sp|Q498J9|MBLC1_XENLA|Metallo-beta-lactamase domain-containing protein 1 OS=Xenopus laevis OX=8355 GN=mblac1 PE=2 SV=2||[RefSeqProtSlim]|e-value:3e-62|XP_019645510.1|PREDICTED: metallo-beta-lactamase domain-containing protein 1-like isoform X2 [Branchiostoma belcheri]	#N/A
XLOC-047330	1.45375	0.192	0.027	1.12938e-35	[Uniprot/Swissprot]|e-value:4e-07|sp|Q08731|LIT2_MOUSE|Lithostathine-2 OS=Mus musculus OX=10090 GN=Reg2 PE=1 SV=1||[RefSeqProtSlim]|e-value:3e-18|CAD5112314.1|DgyrCDS1540 [Dimorphilus gyrociliatus]	#N/A
XLOC-059311	1.87067	0.188	0.026	1.90338e-35	[Uniprot/Swissprot]|e-value:2e-21|sp|Q2IBC1|CAV1_RHIFE|Caveolin-1 OS=Rhinolophus ferrumequinum OX=59479 GN=CAV1 PE=3 SV=1||[RefSeqProtSlim]|e-value:6e-40|XP_019638282.1|PREDICTED: caveolin-3-like [Branchiostoma belcheri]	#N/A
XLOC-051779	1.51676	0.152	0.015	1.7626e-34	[Uniprot/Swissprot]|e-value:0,088|sp|O64793|Y1675_ARATH|G-type lectin S-receptor-like serine/threonine-protein kinase At1g67520 OS=Arabidopsis thaliana OX=3702 GN=At1g67520 PE=2 SV=3||[RefSeqProtSlim]|no similarity	#N/A
XLOC-045851	1.29625	0.131	0.009	2.05798e-34	[Uniprot/Swissprot]|e-value:5e-33|sp|Q9NQ38|ISK5_HUMAN|Serine protease inhibitor Kazal-type 5 OS=Homo sapiens OX=9606 GN=SPINK5 PE=1 SV=2||[RefSeqProtSlim]|e-value:0,0|VDH95838.1|agrin [Mytilus galloprovincialis]	#N/A
XLOC-001838	1.55912	0.138	0.011	2.73029e-34	[Uniprot/Swissprot]|e-value:0,073|sp|O66680|SYLA_AQUAE|Leucine--tRNA ligase subunit alpha OS=Aquifex aeolicus (strain VF5) OX=224324 GN=leuS PE=1 SV=1||[RefSeqProtSlim]|no similarity	#N/A
XLOC-018625	1.26243	0.112	0.005	5.48003e-34	[Uniprot/Swissprot]|no similarity||[RefSeqProtSlim]|no similarity	#N/A
XLOC-034058	2.22602	0.238	0.05	1.34043e-33	[Uniprot/Swissprot]|e-value:7e-21|sp|Q91ZX7|LRP1_MOUSE|Prolow-density lipoprotein receptor-related protein 1 OS=Mus musculus OX=10090 GN=Lrp1 PE=1 SV=1||[RefSeqProtSlim]|e-value:0,0|VDI70766.1|Hypothetical predicted protein [Mytilus galloprovincialis]	#N/A
XLOC-060090	1.75553	0.157	0.018	1.98034e-33	[RefSeqProtSlim]|e-value:6e-16|XP_034317342.1|uncharacterized protein LOC105348076 [Crassostrea gigas]||[Uniprot/Swissprot]|no similarity	#N/A
XLOC-063135	1.46074	0.183	0.027	6.54117e-33	[Uniprot/Swissprot]|e-value:4e-53|sp|Q1L8J7|YAP1_DANRE|Transcriptional coactivator YAP1 OS=Danio rerio OX=7955 GN=yap1 PE=2 SV=2||[RefSeqProtSlim]|e-value:8e-79|XP_021356132.1|transcriptional coactivator YAP1-like isoform X6 [Mizuhopecten yessoensis]	#N/A
XLOC-018799	1.57945	0.183	0.027	6.91942e-33	[RefSeqProtSlim]|e-value:2e-20|CAC9568365.1|Ofus.G052196 [Owenia fusiformis]||[Uniprot/Swissprot]|no similarity	#N/A
XLOC-015209	1.30084	0.154	0.017	1.8422e-32	[Uniprot/Swissprot]|e-value:0,0|sp|P98158|LRP2_RAT|Low-density lipoprotein receptor-related protein 2 OS=Rattus norvegicus OX=10116 GN=Lrp2 PE=1 SV=1||[RefSeqProtSlim]|e-value:0,0|CAC9579660.1|Ofus.G06449 [Owenia fusiformis]	#N/A
XLOC-060068	1.28636	0.183	0.027	2.24947e-32	[Uniprot/Swissprot]|e-value:7e-41|sp|Q07352|TISB_HUMAN|mRNA decay activator protein ZFP36L1 OS=Homo sapiens OX=9606 GN=ZFP36L1 PE=1 SV=1||[RefSeqProtSlim]|e-value:8e-48|VDI22778.1|butyrate response factor 1 [Mytilus galloprovincialis]	#N/A
XLOC-005224	1.49141	0.185	0.029	2.68519e-32	[Uniprot/Swissprot]|e-value:9e-103|sp|P26256|ANX12_HYDVU|Annexin-B12 OS=Hydra vulgaris OX=6087 GN=ANXB12 PE=1 SV=1||[RefSeqProtSlim]|e-value:2e-120|XP_019645183.1|PREDICTED: annexin A7-like isoform X2 [Branchiostoma belcheri]	#N/A
XLOC-044616	1.72491	0.24	0.053	3.14394e-32	[Uniprot/Swissprot]|e-value:4e-42|sp|Q03049|YD541_YEAST|Putative uncharacterized oxidoreductase YDR541C OS=Saccharomyces cerevisiae (strain ATCC 204508 / S288c) OX=559292 GN=YDR541C PE=3 SV=2||[RefSeqProtSlim]|e-value:2e-134|XP_021365742.1|putative uncharacterized oxidoreductase YDR541C [Mizuhopecten yessoensis]	#N/A
XLOC-021841	1.33559	0.221	0.043	9.4764e-32	[Uniprot/Swissprot]|e-value:0,0|sp|Q95JN5|AT133_MACFA|Polyamine-transporting ATPase 13A3 OS=Macaca fascicularis OX=9541 GN=ATP13A3 PE=2 SV=3||[RefSeqProtSlim]|e-value:0,0|CAC9672417.1|Ofus.G21889 [Owenia fusiformis]	#N/A
XLOC-019241	1.77383	0.204	0.038	2.32956e-31	[RefSeqProtSlim]|e-value:0,0|CAC9660188.1|Ofus.G11421 [Owenia fusiformis]||[Uniprot/Swissprot]|no similarity	#N/A
XLOC-046328	2.19211	0.221	0.046	1.061e-30	[Uniprot/Swissprot]|e-value:0,057|sp|F7B909|STAR3_MACMU|StAR-related lipid transfer protein 3 OS=Macaca mulatta OX=9544 GN=STARD3 PE=1 SV=2||[RefSeqProtSlim]|no similarity	#N/A
XLOC-001404	1.89173	0.477	0.215	1.42598e-30	[Uniprot/Swissprot]|e-value:4e-135|sp|Q26636|CATL_SARPE|Cathepsin L OS=Sarcophaga peregrina OX=7386 PE=1 SV=1||[RefSeqProtSlim]|e-value:2e-160|CAD5110854.1|DgyrCDS220 [Dimorphilus gyrociliatus]	#N/A
XLOC-001194	1.27049	0.114	0.007	2.0108e-30	[Uniprot/Swissprot]|e-value:0,0|sp|O95263|PDE8B_HUMAN|High affinity cAMP-specific and IBMX-insensitive 3',5'-cyclic phosphodiesterase 8B OS=Homo sapiens OX=9606 GN=PDE8B PE=1 SV=2||[RefSeqProtSlim]|e-value:0,0|CAC9669628.1|Ofus.G171345 [Owenia fusiformis]	#N/A
XLOC-041381	1.664	0.131	0.012	2.19854e-30	[Uniprot/Swissprot]|e-value:5e-178|sp|Q5ZJ75|SL9A8_CHICK|Sodium/hydrogen exchanger 8 OS=Gallus gallus OX=9031 PE=2 SV=1||[RefSeqProtSlim]|e-value:0,0|CAC9671864.1|Ofus.G201423 [Owenia fusiformis]	#N/A
XLOC-005687	1.41611	0.197	0.036	2.66234e-30	[RefSeqProtSlim]|e-value:0,001|XP_006568264.1|uncharacterized protein LOC102654905 [Apis mellifera]||[Uniprot/Swissprot]|no similarity	#N/A
XLOC-004746	1.52907	0.14	0.015	4.48266e-30	[Uniprot/Swissprot]|no similarity||[RefSeqProtSlim]|no similarity	#N/A
XLOC-045165	1.60011	0.143	0.016	1.70927e-29	[Uniprot/Swissprot]|e-value:9e-51|sp|O00339|MATN2_HUMAN|Matrilin-2 OS=Homo sapiens OX=9606 GN=MATN2 PE=1 SV=4||[RefSeqProtSlim]|e-value:0,0|ACH87536.1|matrilin-like protein [Platynereis dumerilii]	matnl
XLOC-055228	1.58763	0.729	0.466	3.48004e-29	[Uniprot/Swissprot]|e-value:5e-04|sp|Q8RYJ9|CML23_ORYSJ|Putative calcium-binding protein CML23 OS=Oryza sativa subsp. japonica OX=39947 GN=CML23 PE=3 SV=1||[RefSeqProtSlim]|e-value:5e-05|CAC9665721.1|Ofus.G14553, partial [Owenia fusiformis]	#N/A
XLOC-004403	1.48225	0.176	0.029	5.64565e-29	[Uniprot/Swissprot]|e-value:4e-13|sp|G3V928|LRP1_RAT|Prolow-density lipoprotein receptor-related protein 1 OS=Rattus norvegicus OX=10116 GN=Lrp1 PE=1 SV=1||[RefSeqProtSlim]|e-value:2e-16|XP_019619461.1|PREDICTED: low-density lipoprotein receptor-related protein 8-like [Branchiostoma belcheri]	#N/A
XLOC-055465	0.937686	0.131	0.013	1.74511e-28	[Uniprot/Swissprot]|e-value:5e-85|sp|O01393|UNC9_CAEEL|Innexin unc-9 OS=Caenorhabditis elegans OX=6239 GN=unc-9 PE=1 SV=1||[RefSeqProtSlim]|e-value:3e-140|CAD5119303.1|DgyrCDS7931 [Dimorphilus gyrociliatus]	#N/A
XLOC-018716	1.28946	0.128	0.013	1.75064e-28	[RefSeqProtSlim]|e-value:0,062|XP_011426645.2|uncharacterized protein LOC105327729 [Crassostrea gigas]||[Uniprot/Swissprot]|no similarity	#N/A
XLOC-059310	1.64741	0.145	0.018	4.78597e-28	[Uniprot/Swissprot]|e-value:8e-19|sp|Q6B3Y2|CAV1_SHEEP|Caveolin-1 OS=Ovis aries OX=9940 GN=CAV1 PE=2 SV=1||[RefSeqProtSlim]|e-value:9e-32|CAC9469864.1|Ofus.G012323 [Owenia fusiformis]	#N/A
XLOC-050407	1.45492	0.162	0.025	6.40101e-28	[Uniprot/Swissprot]|e-value:5e-136|sp|P29145|NECB_HYDVU|PC3-like endoprotease variant B OS=Hydra vulgaris OX=6087 PE=2 SV=1||[RefSeqProtSlim]|e-value:0,0|CAC9495641.1|Ofus.G021368 [Owenia fusiformis]	#N/A
XLOC-050257	1.33528	0.109	0.008	8.32877e-28	[Uniprot/Swissprot]|e-value:2e-09|sp|Q68W49|Y683_RICTY|Uncharacterized protein RT0683 OS=Rickettsia typhi (strain ATCC VR-144 / Wilmington) OX=257363 GN=RT0683 PE=3 SV=1||[RefSeqProtSlim]|e-value:2e-55|XP_025076769.1|uncharacterized protein LOC112553630 isoform X2 [Pomacea canaliculata]	#N/A
XLOC-037481	1.15083	0.133	0.015	9.9341e-28	[Uniprot/Swissprot]|e-value:2e-85|sp|Q6INU7|FRRS1_XENLA|Putative ferric-chelate reductase 1 OS=Xenopus laevis OX=8355 GN=frrs1 PE=2 SV=1||[RefSeqProtSlim]|e-value:4e-144|CAD5122750.1|DgyrCDS11159 [Dimorphilus gyrociliatus]	#N/A
XLOC-059770	1.33377	0.143	0.018	1.28089e-27	[Uniprot/Swissprot]|no similarity||[RefSeqProtSlim]|no similarity	#N/A
XLOC-011855	1.56833	0.181	0.033	2.49617e-27	[Uniprot/Swissprot]|e-value:2e-53|sp|P23711|HMOX2_RAT|Heme oxygenase 2 OS=Rattus norvegicus OX=10116 GN=Hmox2 PE=1 SV=1||[RefSeqProtSlim]|e-value:4e-52|AAC17981.1|heme oxygenase-2 [Mus musculus]	#N/A
XLOC-015186	1.11661	0.135	0.016	3.54234e-27	[Uniprot/Swissprot]|e-value:2e-30|sp|Q8C6K9|CO6A6_MOUSE|Collagen alpha-6(VI) chain OS=Mus musculus OX=10090 GN=Col6a6 PE=1 SV=2||[RefSeqProtSlim]|e-value:6e-58|CAD5116512.1|DgyrCDS5390 [Dimorphilus gyrociliatus]	#N/A
XLOC-008910	0.953679	0.1	0.006	4.25789e-27	[Uniprot/Swissprot]|e-value:6e-72|sp|Q03412|UNC7_CAEEL|Innexin unc-7 OS=Caenorhabditis elegans OX=6239 GN=unc-7 PE=1 SV=1||[RefSeqProtSlim]|e-value:8e-121|CAD5126052.1|unnamed protein product [Dimorphilus gyrociliatus]	#N/A
XLOC-008918	1.09321	0.926	0.769	4.33583e-27	[RefSeqProtSlim]|e-value:9e-13|XP_001604482.1|nuclear protein 1 [Nasonia vitripennis]||[Uniprot/Swissprot]|no similarity	#N/A
XLOC-017760	1.14042	0.152	0.022	4.50323e-27	[Uniprot/Swissprot]|no similarity||[RefSeqProtSlim]|no similarity	#N/A
XLOC-018461	2.35358	0.295	0.095	6.44998e-27	[Uniprot/Swissprot]|e-value:2e-77|sp|A2AX52|CO6A4_MOUSE|Collagen alpha-4(VI) chain OS=Mus musculus OX=10090 GN=Col6a4 PE=1 SV=2||[RefSeqProtSlim]|e-value:0,0|CAD5119952.1|DgyrCDS8533 [Dimorphilus gyrociliatus]	#N/A
XLOC-009702	1.67926	0.164	0.027	7.81902e-27	[Uniprot/Swissprot]|e-value:0,056|sp|Q4WBM1|VPS10_ASPFU|Vacuolar protein sorting/targeting protein 10 OS=Neosartorya fumigata (strain ATCC MYA-4609 / Af293 / CBS 101355 / FGSC A1100) OX=330879 GN=vps10 PE=3 SV=1||[RefSeqProtSlim]|e-value:5e-08|CAC9610341.1|Ofus.G072235 [Owenia fusiformis]	#N/A
XLOC-046667	1.02832	0.107	0.008	1.36731e-26	[Uniprot/Swissprot]|e-value:1e-06|sp|Q62267|SPR1B_MOUSE|Cornifin-B OS=Mus musculus OX=10090 GN=Sprr1b PE=2 SV=1||[RefSeqProtSlim]|e-value:6e-08|XP_040551254.1|putative per-hexamer repeat protein 5 isoform X1 [Gallus gallus]	#N/A
XLOC-009607	1.1791	0.15	0.022	1.59769e-26	[Uniprot/Swissprot]|e-value:3e-14|sp|Q9FFU6|B561A_ARATH|Cytochrome b561, DM13 and DOMON domain-containing protein At5g54830 OS=Arabidopsis thaliana OX=3702 GN=At5g54830 PE=2 SV=1||[RefSeqProtSlim]|e-value:5e-126|XP_019918430.2|uncharacterized protein LOC105317526 [Crassostrea gigas]	#N/A
XLOC-050435	1.4955	0.24	0.061	2.42248e-26	[Uniprot/Swissprot]|e-value:5e-34|sp|E7E2N8|GILT_CARAU|Gamma-interferon-inducible lysosomal thiol reductase OS=Carassius auratus OX=7957 GN=ifi30 PE=1 SV=1||[RefSeqProtSlim]|e-value:1e-49|CAC9660675.1|Ofus.G11881 [Owenia fusiformis]	#N/A
XLOC-047204	1.25909	0.116	0.011	5.04377e-26	[Uniprot/Swissprot]|e-value:3e-38|sp|P0C6B8|SVEP1_RAT|Sushi, von Willebrand factor type A, EGF and pentraxin domain-containing protein 1 OS=Rattus norvegicus OX=10116 GN=Svep1 PE=1 SV=1||[RefSeqProtSlim]|e-value:5e-166|CAD5112150.1|DgyrCDS1389 [Dimorphilus gyrociliatus]	#N/A
XLOC-001606	0.97601	0.107	0.008	7.29753e-26	[Uniprot/Swissprot]|e-value:4e-77|sp|Q96C24|SYTL4_HUMAN|Synaptotagmin-like protein 4 OS=Homo sapiens OX=9606 GN=SYTL4 PE=1 SV=2||[RefSeqProtSlim]|e-value:7e-109|VDH99141.1|synaptotagmin-like protein [Mytilus galloprovincialis]	#N/A
XLOC-008773	1.6045	0.116	0.012	1.29689e-25	[Uniprot/Swissprot]|no similarity||[RefSeqProtSlim]|no similarity	#N/A
XLOC-011814	1.15279	0.166	0.029	2.91764e-25	[Uniprot/Swissprot]|e-value:2e-55|sp|Q7TSY2|LHPL4_RAT|LHFPL tetraspan subfamily member 4 protein OS=Rattus norvegicus OX=10116 GN=Lhfpl4 PE=1 SV=1||[RefSeqProtSlim]|e-value:3e-71|CAC9483008.1|Ofus.G014069 [Owenia fusiformis]	#N/A
XLOC-004603	1.16528	0.145	0.021	5.19964e-25	[Uniprot/Swissprot]|e-value:9e-07|sp|A4QP81|FRRS1_DANRE|Putative ferric-chelate reductase 1 OS=Danio rerio OX=7955 GN=frrs1 PE=2 SV=1||[RefSeqProtSlim]|e-value:5e-12|CAC9641127.1|Ofus.G092655 [Owenia fusiformis]	#N/A
XLOC-049416	1.29556	0.143	0.02	6.65843e-25	[Uniprot/Swissprot]|no similarity||[RefSeqProtSlim]|no similarity	#N/A
XLOC-061122	1.07627	0.102	0.008	6.71853e-25	[Uniprot/Swissprot]|e-value:0,0|sp|P41383|TBA2_PATVU|Tubulin alpha-2/alpha-4 chain OS=Patella vulgata OX=6465 GN=TUB2 PE=2 SV=1||[RefSeqProtSlim]|e-value:0,0|OWF51016.1|Tubulin alpha-1A chain [Mizuhopecten yessoensis]	#N/A
XLOC-067354	1.47866	0.164	0.029	8.57551e-25	[Uniprot/Swissprot]|e-value:6e-77|sp|Q13093|PAFA_HUMAN|Platelet-activating factor acetylhydrolase OS=Homo sapiens OX=9606 GN=PLA2G7 PE=1 SV=1||[RefSeqProtSlim]|e-value:7e-117|CAC9661281.1|Ofus.G111414 [Owenia fusiformis]	#N/A
XLOC-017814	1.13268	0.1	0.007	1.31071e-24	[Uniprot/Swissprot]|e-value:3e-75|sp|Q6NTV6|INF2_XENLA|Inverted formin-2 OS=Xenopus laevis OX=8355 GN=inf2 PE=2 SV=1||[RefSeqProtSlim]|e-value:7e-139|XP_012943897.1|inverted formin-2 [Aplysia californica]	#N/A
XLOC-041640	1.08788	0.159	0.028	3.19278e-24	[Uniprot/Swissprot]|e-value:0,091|sp|Q8IZR5|CKLF4_HUMAN|CKLF-like MARVEL transmembrane domain-containing protein 4 OS=Homo sapiens OX=9606 GN=CMTM4 PE=1 SV=1||[RefSeqProtSlim]|e-value:9e-25|CAC9670487.1|Ofus.G181147 [Owenia fusiformis]	#N/A
XLOC-009916	1.23901	0.135	0.019	1.47655e-23	[RefSeqProtSlim]|e-value:3e-05|XP_021353928.1|uncharacterized protein LOC110450635, partial [Mizuhopecten yessoensis]||[Uniprot/Swissprot]|no similarity	#N/A
XLOC-022134	1.55918	0.181	0.038	1.82534e-23	[Uniprot/Swissprot]|e-value:5e-131|sp|P70627|FOLH1_RAT|Glutamate carboxypeptidase 2 OS=Rattus norvegicus OX=10116 GN=Folh1 PE=1 SV=1||[RefSeqProtSlim]|e-value:0,0|CAC9662291.1|Ofus.G112700 [Owenia fusiformis]	#N/A
XLOC-067191	1.07532	0.109	0.011	2.6289e-23	[RefSeqProtSlim]|e-value:2e-04|VDI73553.1|vacuolar protein sorting-associated protein 13B [Mytilus galloprovincialis]||[Uniprot/Swissprot]|no similarity	#N/A
XLOC-024933	1.1678	0.112	0.012	7.09628e-23	[Uniprot/Swissprot]|e-value:7e-72|sp|Q7TN88|PK1L2_MOUSE|Polycystic kidney disease protein 1-like 2 OS=Mus musculus OX=10090 GN=Pkd1l2 PE=2 SV=1||[RefSeqProtSlim]|e-value:0,0|XP_034310452.1|uncharacterized protein LOC105340501 isoform X1 [Crassostrea gigas]	#N/A
XLOC-054208	1.59888	0.183	0.041	2.30021e-22	[Uniprot/Swissprot]|no similarity||[RefSeqProtSlim]|no similarity	#N/A
XLOC-001713	1.09579	0.112	0.013	2.40476e-22	[Uniprot/Swissprot]|e-value:2e-108|sp|Q13393|PLD1_HUMAN|Phospholipase D1 OS=Homo sapiens OX=9606 GN=PLD1 PE=1 SV=1||[RefSeqProtSlim]|e-value:4e-120|VDI05855.1|phospholipase D1/2 [Mytilus galloprovincialis]	#N/A
XLOC-027742	1.50582	0.29	0.103	3.91902e-22	[Uniprot/Swissprot]|e-value:0,0|sp|Q8VEG6|CNO6L_MOUSE|CCR4-NOT transcription complex subunit 6-like OS=Mus musculus OX=10090 GN=Cnot6l PE=1 SV=2||[RefSeqProtSlim]|e-value:0,0|CAC9668259.1|Ofus.G16576 [Owenia fusiformis]	#N/A
XLOC-009875	1.35436	0.178	0.039	7.54361e-22	[Uniprot/Swissprot]|e-value:7e-18|sp|P05547|TNNI_ASTLP|Troponin I OS=Astacus leptodactylus OX=6717 PE=1 SV=1||[RefSeqProtSlim]|e-value:8e-35|CAC9665110.1|Ofus.G131989 [Owenia fusiformis]	troponinI
XLOC-035057	1.56892	0.214	0.058	7.88398e-22	[Uniprot/Swissprot]|e-value:0,0|sp|G4SLH0|TTN1_CAEEL|Titin homolog OS=Caenorhabditis elegans OX=6239 GN=ttn-1 PE=1 SV=2||[RefSeqProtSlim]|e-value:0,0|CAC9665592.1|Ofus.G14286 [Owenia fusiformis]	#N/A
XLOC-041039	1.19564	0.171	0.036	1.17985e-21	[Uniprot/Swissprot]|e-value:2e-155|sp|Q6YHK3|CD109_HUMAN|CD109 antigen OS=Homo sapiens OX=9606 GN=CD109 PE=1 SV=2||[RefSeqProtSlim]|e-value:0,0|UCK81477.1|CD109 antigen-like protein [Arenicola marina]	#N/A
XLOC-027987	0.823578	0.1	0.009	1.2364e-21	[Uniprot/Swissprot]|e-value:0,004|sp|Q65Z14|OSMR_RAT|Oncostatin-M-specific receptor subunit beta OS=Rattus norvegicus OX=10116 GN=Osmr PE=2 SV=1||[RefSeqProtSlim]|e-value:1e-16|XP_034312167.1|uncharacterized protein LOC105317350 isoform X2 [Crassostrea gigas]	#N/A
XLOC-069495	1.28816	0.128	0.019	1.33339e-21	[Uniprot/Swissprot]|e-value:5e-46|sp|Q4AEH5|GPX3_HYLLA|Glutathione peroxidase 3 OS=Hylobates lar OX=9580 GN=GPX3 PE=2 SV=2||[RefSeqProtSlim]|e-value:4e-65|XP_025090868.1|glutathione peroxidase-like [Pomacea canaliculata]	#N/A
XLOC-059363	1.20764	0.302	0.106	1.57583e-21	[RefSeqProtSlim]|e-value:0,005|VDI16476.1|Hypothetical predicted protein [Mytilus galloprovincialis]||[Uniprot/Swissprot]|no similarity	#N/A
XLOC-005099	1.12436	0.105	0.011	1.65109e-21	[Uniprot/Swissprot]|e-value:1e-16|sp|Q9JK41|COPT1_RAT|High affinity copper uptake protein 1 OS=Rattus norvegicus OX=10116 GN=Slc31a1 PE=2 SV=1||[RefSeqProtSlim]|e-value:3e-26|CAD5119959.1|DgyrCDS8546 [Dimorphilus gyrociliatus]	#N/A
XLOC-015759	1.66295	0.133	0.021	1.80415e-21	[Uniprot/Swissprot]|e-value:9e-63|sp|P15989|CO6A3_CHICK|Collagen alpha-3(VI) chain OS=Gallus gallus OX=9031 GN=COL6A3 PE=2 SV=2||[RefSeqProtSlim]|e-value:0,0|CAD5116512.1|DgyrCDS5390 [Dimorphilus gyrociliatus]	#N/A
XLOC-059051	1.40744	0.15	0.028	2.33787e-21	[Uniprot/Swissprot]|e-value:0,0|sp|P41383|TBA2_PATVU|Tubulin alpha-2/alpha-4 chain OS=Patella vulgata OX=6465 GN=TUB2 PE=2 SV=1||[RefSeqProtSlim]|e-value:0,0|AOR07106.1|tubulin alpha-1A [Enchytraeus cf. crypticus SL-2017]	#N/A
XLOC-013030	1.59211	0.29	0.107	3.11447e-21	[Uniprot/Swissprot]|e-value:2e-25|sp|A0JM08|C170B_XENTR|Centrosomal protein of 170 kDa protein B OS=Xenopus tropicalis OX=8364 GN=cep170b PE=2 SV=1||[RefSeqProtSlim]|e-value:1e-39|CAC9639161.1|Ofus.G092284 [Owenia fusiformis]	#N/A
XLOC-026206	1.24694	0.105	0.012	5.23763e-21	[Uniprot/Swissprot]|e-value:2e-54|sp|H2LRU7|PKD2_ORYLA|Polycystin-2 OS=Oryzias latipes OX=8090 GN=pkd2 PE=1 SV=2||[RefSeqProtSlim]|e-value:0,0|AYU66847.1|LOV-1, partial [Platynereis dumerilii]	lov1
XLOC-021822	1.06753	0.1	0.01	5.3682e-21	[Uniprot/Swissprot]|e-value:1e-16|sp|Q9VZW5|FMAR_DROME|FMRFamide receptor OS=Drosophila melanogaster OX=7227 GN=FMRFaR PE=2 SV=1||[RefSeqProtSlim]|e-value:0,0|ATG31108.1|myomodulin receptor 2 [Platynereis dumerilii]	myomodulin receptor 2
XLOC-0465301	0.901835	0.551	0.27	5.70145e-21	#N/A	#N/A
XLOC-016705	1.18709	0.131	0.02	9.43381e-21	[Uniprot/Swissprot]|e-value:5e-05|sp|P97541|HSPB6_RAT|Heat shock protein beta-6 OS=Rattus norvegicus OX=10116 GN=Hspb6 PE=1 SV=1||[RefSeqProtSlim]|e-value:2e-08|CAE83570.1|small heat shock protein 24.1 [Branchiostoma lanceolatum]	#N/A
XLOC-014994	1.10596	0.133	0.022	9.43855e-21	[Uniprot/Swissprot]|no similarity||[RefSeqProtSlim]|no similarity	#N/A
XLOC-005191	0.977478	0.14	0.024	9.70462e-21	[Uniprot/Swissprot]|e-value:2e-08|sp|P46527|CDN1B_HUMAN|Cyclin-dependent kinase inhibitor 1B OS=Homo sapiens OX=9606 GN=CDKN1B PE=1 SV=1||[RefSeqProtSlim]|e-value:2e-09|XP_035662126.1|cyclin-dependent kinase inhibitor 1B-like [Branchiostoma floridae]	#N/A
XLOC-004021	1.51821	0.188	0.046	1.3005e-20	[Uniprot/Swissprot]|e-value:0,0|sp|O96064|MYSP_MYTGA|Paramyosin OS=Mytilus galloprovincialis OX=29158 PE=2 SV=1||[RefSeqProtSlim]|e-value:0,0|CAD5120239.1|DgyrCDS8811 [Dimorphilus gyrociliatus]	#N/A
XLOC-003514	1.69133	0.147	0.028	1.40615e-20	[Uniprot/Swissprot]|e-value:0,019|sp|P32048|SYKM_YEAST|Lysine--tRNA ligase, mitochondrial OS=Saccharomyces cerevisiae (strain ATCC 204508 / S288c) OX=559292 GN=MSK1 PE=1 SV=3||[RefSeqProtSlim]|no similarity	#N/A
XLOC-049823	1.31383	0.121	0.017	1.53036e-20	[Uniprot/Swissprot]|e-value:1e-25|sp|A2AX52|CO6A4_MOUSE|Collagen alpha-4(VI) chain OS=Mus musculus OX=10090 GN=Col6a4 PE=1 SV=2||[RefSeqProtSlim]|e-value:3e-42|CAD5116512.1|DgyrCDS5390 [Dimorphilus gyrociliatus]	#N/A
XLOC-009679	1.08623	0.119	0.017	2.4255e-20	[Uniprot/Swissprot]|e-value:5e-33|sp|Q8R3S2|TSN33_MOUSE|Tetraspanin-33 OS=Mus musculus OX=10090 GN=Tspan33 PE=1 SV=1||[RefSeqProtSlim]|e-value:7e-48|CAD5125549.1|DgyrCDS13753 [Dimorphilus gyrociliatus]	#N/A
XLOC-053510	1.19788	0.102	0.012	3.02312e-20	[Uniprot/Swissprot]|no similarity||[RefSeqProtSlim]|no similarity	#N/A
XLOC-009874	1.40418	0.226	0.066	3.60913e-20	[Uniprot/Swissprot]|e-value:3e-10|sp|P19351|TNNT_DROME|Troponin T, skeletal muscle OS=Drosophila melanogaster OX=7227 GN=up PE=1 SV=3||[RefSeqProtSlim]|e-value:6e-42|CAD5118315.1|DgyrCDS7028 [Dimorphilus gyrociliatus]	troponinT
XLOC-012898	1.51915	0.157	0.033	3.73242e-20	[Uniprot/Swissprot]|e-value:6e-42|sp|Q17QM8|DUS14_BOVIN|Dual specificity protein phosphatase 14 OS=Bos taurus OX=9913 GN=DUSP14 PE=2 SV=1||[RefSeqProtSlim]|e-value:2e-54|OWF45899.1|Dual specificity protein phosphatase 14 [Mizuhopecten yessoensis]	#N/A
XLOC-013207	1.47416	0.195	0.051	4.02991e-20	[Uniprot/Swissprot]|e-value:0,0|sp|Q91ZJ5|UGPA_MOUSE|UTP--glucose-1-phosphate uridylyltransferase OS=Mus musculus OX=10090 GN=Ugp2 PE=1 SV=3||[RefSeqProtSlim]|e-value:0,0|XP_012941896.1|UTP--glucose-1-phosphate uridylyltransferase [Aplysia californica]	#N/A
XLOC-001886	1.83177	0.344	0.147	4.61646e-20	[Uniprot/Swissprot]|e-value:1e-50|sp|P22761|HEMTM_HEDDI|Myohemerythrin OS=Hediste diversicolor OX=126592 PE=1 SV=1||[RefSeqProtSlim]|e-value:2e-85|QBA88391.1|Myohemerythrin [Platynereis dumerilii]	myohemerythrin
XLOC-043761	1.29728	0.114	0.016	6.26461e-20	[Uniprot/Swissprot]|e-value:6e-35|sp|P55567|Y4MH_SINFN|Uncharacterized protein y4mH OS=Sinorhizobium fredii (strain NBRC 101917 / NGR234) OX=394 GN=NGR_a02510 PE=3 SV=1||[RefSeqProtSlim]|e-value:2e-108|XP_011442459.2|uncharacterized protein y4mH [Crassostrea gigas]	#N/A
XLOC-059057	1.17493	0.278	0.1	8.62686e-20	[Uniprot/Swissprot]|e-value:4e-28|sp|P17671|E75BC_DROME|Ecdysone-induced protein 75B, isoforms C/D OS=Drosophila melanogaster OX=7227 GN=Eip75B PE=2 SV=2||[RefSeqProtSlim]|e-value:8e-57|CAC9454674.1|Ofus.G01934 [Owenia fusiformis]	#N/A
XLOC-040561	1.36932	0.525	0.317	9.21079e-20	[Uniprot/Swissprot]|e-value:7e-12|sp|Q96A56|T53I1_HUMAN|Tumor protein p53-inducible nuclear protein 1 OS=Homo sapiens OX=9606 GN=TP53INP1 PE=1 SV=1||[RefSeqProtSlim]|e-value:7e-16|XP_019628990.1|PREDICTED: tumor protein p53-inducible nuclear protein 1-like [Branchiostoma belcheri]	#N/A
XLOC-021526	1.44865	0.159	0.035	1.31576e-19	[RefSeqProtSlim]|e-value:7e-04|PVD21479.1|hypothetical protein C0Q70_19652 [Pomacea canaliculata]||[Uniprot/Swissprot]|no similarity	#N/A
XLOC-046382	1.03351	0.131	0.023	2.3868e-19	[RefSeqProtSlim]|e-value:1e-19|CAC9669121.1|Ofus.G17194 [Owenia fusiformis]||[Uniprot/Swissprot]|no similarity	#N/A
XLOC-063714	1.04986	0.119	0.018	5.28322e-19	[RefSeqProtSlim]|e-value:0,027|VDI42157.1|Hypothetical predicted protein [Mytilus galloprovincialis]||[Uniprot/Swissprot]|no similarity	#N/A
XLOC-005038	1.14188	0.314	0.126	6.12324e-19	[RefSeqProtSlim]|e-value:6e-33|CAC9491758.1|Ofus.G02472 [Owenia fusiformis]||[Uniprot/Swissprot]|no similarity	#N/A
XLOC-008952	1.46819	0.2	0.058	7.77079e-19	[Uniprot/Swissprot]|e-value:7e-62|sp|A1A600|EFC4A_DANRE|EF-hand calcium-binding domain-containing protein 4A OS=Danio rerio OX=7955 GN=cracr2b PE=2 SV=2||[RefSeqProtSlim]|e-value:0,0|CAD5120808.1|DgyrCDS9366 [Dimorphilus gyrociliatus]	#N/A
XLOC-004794	1.32331	0.128	0.023	1.21662e-18	[Uniprot/Swissprot]|e-value:4e-119|sp|Q9HAR2|AGRL3_HUMAN|Adhesion G protein-coupled receptor L3 OS=Homo sapiens OX=9606 GN=ADGRL3 PE=1 SV=2||[RefSeqProtSlim]|e-value:0,0|AUG84449.1|latrophilin [Platynereis dumerilii]	latrophilin
XLOC-005840	1.1934	0.271	0.099	2.3246e-18	[Uniprot/Swissprot]|e-value:0,0|sp|O95758|PTBP3_HUMAN|Polypyrimidine tract-binding protein 3 OS=Homo sapiens OX=9606 GN=PTBP3 PE=1 SV=2||[RefSeqProtSlim]|e-value:0,0|CAC9659803.1|Ofus.G11185 [Owenia fusiformis]	#N/A
XLOC-063262	1.27502	0.126	0.022	3.47176e-18	[Uniprot/Swissprot]|e-value:3e-31|sp|D4A734|MOT12_RAT|Monocarboxylate transporter 12 OS=Rattus norvegicus OX=10116 GN=Slc16a12 PE=2 SV=1||[RefSeqProtSlim]|e-value:2e-70|CAC9667078.1|Ofus.G15573 [Owenia fusiformis]	#N/A
XLOC-001471	1.32502	0.166	0.041	5.93218e-18	[Uniprot/Swissprot]|e-value:7e-105|sp|Q9Z0U1|ZO2_MOUSE|Tight junction protein ZO-2 OS=Mus musculus OX=10090 GN=Tjp2 PE=1 SV=2||[RefSeqProtSlim]|e-value:0,0|CAC9586617.1|Ofus.G061464 [Owenia fusiformis]	#N/A
XLOC-045499	1.03132	0.14	0.028	9.66677e-18	[Uniprot/Swissprot]|e-value:8e-30|sp|P67967|CSRP1_COTJA|Cysteine and glycine-rich protein 1 OS=Coturnix japonica OX=93934 GN=CSRP1 PE=2 SV=2||[RefSeqProtSlim]|e-value:6e-38|CAC9621267.1|Ofus.G081882 [Owenia fusiformis]	#N/A
XLOC-027675	1.17367	0.209	0.063	1.22566e-17	[Uniprot/Swissprot]|e-value:1e-05|sp|B7Z0K8|COLL1_DROME|Collagen alpha chain CG42342 OS=Drosophila melanogaster OX=7227 GN=CG42342 PE=2 SV=1||[RefSeqProtSlim]|e-value:1e-07|XP_031786521.1|collagen alpha chain CG42342 isoform X18 [Nasonia vitripennis]	#N/A
XLOC-026771	1.05848	0.119	0.02	1.48055e-17	[Uniprot/Swissprot]|e-value:1e-175|sp|F1LXF1|BCR_RAT|Breakpoint cluster region protein OS=Rattus norvegicus OX=10116 GN=Bcr PE=1 SV=3||[RefSeqProtSlim]|e-value:0,0|CAC9555585.1|Ofus.G042559, partial [Owenia fusiformis]	#N/A
XLOC-017528	1.23708	0.145	0.032	2.1767e-17	[Uniprot/Swissprot]|e-value:7e-95|sp|Q15654|TRIP6_HUMAN|Thyroid receptor-interacting protein 6 OS=Homo sapiens OX=9606 GN=TRIP6 PE=1 SV=3||[RefSeqProtSlim]|e-value:2e-118|XP_021353077.1|lipoma-preferred partner homolog [Mizuhopecten yessoensis]	#N/A
XLOC-046437	1.01049	0.105	0.015	3.46731e-17	[RefSeqProtSlim]|e-value:0,011|BAE46429.1|ORF2-encoded protein, partial [Danio rerio]||[Uniprot/Swissprot]|no similarity	#N/A
XLOC-052177	1.08666	0.204	0.061	5.12068e-17	[Uniprot/Swissprot]|e-value:0,020|sp|Q8NFZ5|TNIP2_HUMAN|TNFAIP3-interacting protein 2 OS=Homo sapiens OX=9606 GN=TNIP2 PE=1 SV=1||[RefSeqProtSlim]|e-value:2e-17|VDI32049.1|Hypothetical predicted protein [Mytilus galloprovincialis]	#N/A
XLOC-020479	1.50395	0.126	0.024	5.92398e-17	[Uniprot/Swissprot]|no similarity||[RefSeqProtSlim]|no similarity	#N/A
XLOC-041496	2.03816	0.318	0.139	1.12224e-16	[Uniprot/Swissprot]|e-value:4e-109|sp|P00491|PNPH_HUMAN|Purine nucleoside phosphorylase OS=Homo sapiens OX=9606 GN=PNP PE=1 SV=2||[RefSeqProtSlim]|e-value:1e-117|XP_019640222.1|PREDICTED: purine nucleoside phosphorylase-like [Branchiostoma belcheri]	#N/A
XLOC-028023	0.961129	0.121	0.022	1.65604e-16	[Uniprot/Swissprot]|e-value:2e-40|sp|Q9BQS2|SYT15_HUMAN|Synaptotagmin-15 OS=Homo sapiens OX=9606 GN=SYT15 PE=1 SV=3||[RefSeqProtSlim]|e-value:8e-105|CAC9655200.1|Ofus.G101941 [Owenia fusiformis]	#N/A
XLOC-067617	1.37449	0.233	0.081	1.71749e-16	[Uniprot/Swissprot]|e-value:4e-40|sp|Q810U3|NFASC_MOUSE|Neurofascin OS=Mus musculus OX=10090 GN=Nfasc PE=1 SV=1||[RefSeqProtSlim]|e-value:5e-107|CAC9564063.1|Ofus.G05814 [Owenia fusiformis]	#N/A
XLOC-045336	1.3977	0.192	0.057	1.83305e-16	[Uniprot/Swissprot]|e-value:0,0|sp|P24733|MYS_ARGIR|Myosin heavy chain, striated muscle OS=Argopecten irradians OX=31199 PE=1 SV=1||[RefSeqProtSlim]|e-value:0,0|CAD5122920.1|DgyrCDS11319 [Dimorphilus gyrociliatus]	st-mhc
XLOC-045809	1.01186	0.102	0.015	2.50386e-16	[Uniprot/Swissprot]|e-value:3e-19|sp|O14084|IMT1_SCHPO|Inositol phosphoceramide mannosyltransferase 1 OS=Schizosaccharomyces pombe (strain 972 / ATCC 24843) OX=284812 GN=imt1 PE=3 SV=2||[RefSeqProtSlim]|e-value:4e-38|OWF49825.1|Inositol phosphoceramide mannosyltransferase 3 [Mizuhopecten yessoensis]	#N/A
XLOC-003788	0.903452	0.112	0.019	4.82819e-16	[Uniprot/Swissprot]|e-value:0,0|sp|Q8AYS8|KCMA1_CHICK|Calcium-activated potassium channel subunit alpha-1 OS=Gallus gallus OX=9031 GN=KCNMA1 PE=1 SV=2||[RefSeqProtSlim]|e-value:0,0|CAC9652158.1|Ofus.G101273 [Owenia fusiformis]	#N/A
XLOC-005853	0.79611	0.112	0.019	6.35792e-16	[Uniprot/Swissprot]|e-value:0,018|sp|Q1RMB5|SHSL1_DANRE|Protein shisa-like-1a OS=Danio rerio OX=7955 GN=shisal1a PE=2 SV=2||[RefSeqProtSlim]|e-value:6e-05|XP_019645866.1|PREDICTED: protein shisa-5-like [Branchiostoma belcheri]	#N/A
XLOC-017231	1.25438	0.15	0.036	1.02359e-15	[RefSeqProtSlim]|e-value:3e-04|XP_019616607.1|PREDICTED: uncharacterized protein LOC109464114 [Branchiostoma belcheri]||[Uniprot/Swissprot]|no similarity	#N/A
XLOC-052139	1.42713	0.266	0.102	1.05468e-15	[Uniprot/Swissprot]|e-value:6e-64|sp|P80164|MLR_LUMTE|Myosin regulatory light chain, striated muscle, 25 kDa isoform OS=Lumbricus terrestris OX=6398 PE=1 SV=1||[RefSeqProtSlim]|e-value:6e-73|CAD5112505.1|DgyrCDS1720 [Dimorphilus gyrociliatus]	st-mrlc
XLOC-021204	1.70899	0.268	0.108	1.60203e-15	[RefSeqProtSlim]|e-value:2e-18|CAD5113932.1|DgyrCDS3091 [Dimorphilus gyrociliatus]||[Uniprot/Swissprot]|no similarity	#N/A
XLOC-063183	1.44548	0.207	0.069	4.57006e-15	[Uniprot/Swissprot]|e-value:6e-63|sp|P05945|MLE_TODPA|Myosin catalytic light chain LC-1, mantle muscle OS=Todarodes pacificus OX=6637 PE=1 SV=2||[RefSeqProtSlim]|e-value:1e-75|CAD5111561.1|DgyrCDS861 [Dimorphilus gyrociliatus]	#N/A
XLOC-011564	0.989765	0.121	0.025	5.916e-15	[RefSeqProtSlim]|e-value:5e-13|XP_035684633.1|uncharacterized protein LOC118421448 [Branchiostoma floridae]||[Uniprot/Swissprot]|no similarity	#N/A
XLOC-023018	1.62864	0.131	0.029	8.29298e-15	[Uniprot/Swissprot]|e-value:0,025|sp|A8GV24|RPOB_RICB8|DNA-directed RNA polymerase subunit beta OS=Rickettsia bellii (strain OSU 85-389) OX=391896 GN=rpoB PE=3 SV=1||[RefSeqProtSlim]|e-value:0,033|CAC9470624.1|Ofus.G012407 [Owenia fusiformis]	#N/A
XLOC-0370221	1.15114	0.19	0.061	1.65201e-14	#N/A	#N/A
XLOC-024980	1.48025	0.159	0.045	3.36569e-14	[Uniprot/Swissprot]|e-value:7e-71|sp|Q6YHK3|CD109_HUMAN|CD109 antigen OS=Homo sapiens OX=9606 GN=CD109 PE=1 SV=2||[RefSeqProtSlim]|e-value:0,0|UCK81481.1|macroglobulin-complement related protein-like 3 [Arenicola marina]	#N/A
XLOC-047317	1.07088	0.133	0.031	4.08192e-14	[Uniprot/Swissprot]|no similarity||[RefSeqProtSlim]|no similarity	#N/A
XLOC-025170	0.784983	0.114	0.023	4.13715e-14	[Uniprot/Swissprot]|e-value:5e-159|sp|Q60715|P4HA1_MOUSE|Prolyl 4-hydroxylase subunit alpha-1 OS=Mus musculus OX=10090 GN=P4ha1 PE=1 SV=2||[RefSeqProtSlim]|e-value:0,0|CAD5121518.1|DgyrCDS10020 [Dimorphilus gyrociliatus]	#N/A
XLOC-060519	1.15716	0.121	0.026	6.91399e-14	[RefSeqProtSlim]|e-value:3e-25|OWF39324.1|hypothetical protein KP79_PYT11783 [Mizuhopecten yessoensis]||[Uniprot/Swissprot]|no similarity	#N/A
XLOC-040139	1.04755	0.119	0.026	1.26788e-13	[Uniprot/Swissprot]|e-value:8e-60|sp|P57769|SNX16_RAT|Sorting nexin-16 OS=Rattus norvegicus OX=10116 GN=Snx16 PE=1 SV=2||[RefSeqProtSlim]|e-value:5e-82|CAC9669929.1|Ofus.G18192 [Owenia fusiformis]	#N/A
XLOC-047560	0.945683	0.105	0.019	1.78931e-13	[Uniprot/Swissprot]|no similarity||[RefSeqProtSlim]|no similarity	#N/A
XLOC-050436	0.856388	0.109	0.021	1.88394e-13	[Uniprot/Swissprot]|e-value:2e-64|sp|E7E2N8|GILT_CARAU|Gamma-interferon-inducible lysosomal thiol reductase OS=Carassius auratus OX=7957 GN=ifi30 PE=1 SV=1||[RefSeqProtSlim]|e-value:4e-76|XP_019632567.1|PREDICTED: gamma-interferon-inducible-lysosomal thiol reductase-like [Branchiostoma belcheri]	#N/A
XLOC-047544	0.924223	0.171	0.052	3.34506e-13	[Uniprot/Swissprot]|e-value:0,0|sp|Q9NZJ4|SACS_HUMAN|Sacsin OS=Homo sapiens OX=9606 GN=SACS PE=1 SV=2||[RefSeqProtSlim]|e-value:0,0|CAC9604302.1|Ofus.G07686 [Owenia fusiformis]	#N/A
XLOC-009698	0.94498	0.105	0.02	3.52226e-13	[Uniprot/Swissprot]|e-value:3e-04|sp|A8TX70|CO6A5_HUMAN|Collagen alpha-5(VI) chain OS=Homo sapiens OX=9606 GN=COL6A5 PE=1 SV=1||[RefSeqProtSlim]|e-value:1e-09|CAD5120703.1|DgyrCDS9267 [Dimorphilus gyrociliatus]	#N/A
XLOC-012357	1.25613	0.112	0.024	4.08672e-13	[Uniprot/Swissprot]|e-value:1e-40|sp|P93738|ACT9_ARATH|Putative actin-9 OS=Arabidopsis thaliana OX=3702 GN=ACT9 PE=5 SV=1||[RefSeqProtSlim]|e-value:0,0|CAC9450451.1|Ofus.G01532, partial [Owenia fusiformis]	#N/A
XLOC-002060	1.48411	0.43	0.25	5.85235e-13	[RefSeqProtSlim]|e-value:7e-19|VDI65747.1|Hypothetical predicted protein [Mytilus galloprovincialis]||[Uniprot/Swissprot]|no similarity	#N/A
XLOC-0039021	0.70102	0.703	0.516	6.19187e-13	#N/A	#N/A
XLOC-015295	1.03376	0.116	0.026	7.82289e-13	[Uniprot/Swissprot]|e-value:7e-153|sp|A2ASS6|TITIN_MOUSE|Titin OS=Mus musculus OX=10090 GN=Ttn PE=1 SV=1||[RefSeqProtSlim]|e-value:0,0|CAD5121391.1|DgyrCDS9913 [Dimorphilus gyrociliatus]	#N/A
XLOC-004671	1.03724	0.138	0.036	9.94521e-13	[Uniprot/Swissprot]|e-value:3e-134|sp|Q921M7|CYRIB_MOUSE|CYFIP-related Rac1 interactor B OS=Mus musculus OX=10090 GN=Cyrib PE=1 SV=1||[RefSeqProtSlim]|e-value:2e-150|XP_025110885.1|protein FAM49B-like [Pomacea canaliculata]	#N/A
XLOC-0583721	1.20361	0.266	0.116	1.21383e-12	#N/A	#N/A
XLOC-064805	1.00633	0.131	0.033	1.52146e-12	[Uniprot/Swissprot]|e-value:2e-58|sp|P70627|FOLH1_RAT|Glutamate carboxypeptidase 2 OS=Rattus norvegicus OX=10116 GN=Folh1 PE=1 SV=1||[RefSeqProtSlim]|e-value:7e-66|XP_035690174.1|putative N-acetylated-alpha-linked acidic dipeptidase [Branchiostoma floridae]	#N/A
XLOC-014696	0.861887	0.143	0.039	2.36543e-12	[Uniprot/Swissprot]|e-value:5e-103|sp|Q9HBL0|TENS1_HUMAN|Tensin-1 OS=Homo sapiens OX=9606 GN=TNS1 PE=1 SV=2||[RefSeqProtSlim]|e-value:2e-136|PVD37943.1|hypothetical protein C0Q70_00545 [Pomacea canaliculata]	#N/A
XLOC-005679	0.795942	0.145	0.04	2.58046e-12	[Uniprot/Swissprot]|e-value:6e-149|sp|Q9BRS2|RIOK1_HUMAN|Serine/threonine-protein kinase RIO1 OS=Homo sapiens OX=9606 GN=RIOK1 PE=1 SV=2||[RefSeqProtSlim]|e-value:8e-172|XP_021354183.1|serine/threonine-protein kinase RIO1-like [Mizuhopecten yessoensis]	#N/A
XLOC-067863	0.765141	0.116	0.026	3.66442e-12	[Uniprot/Swissprot]|e-value:2e-129|sp|P00787|CATB_RAT|Cathepsin B OS=Rattus norvegicus OX=10116 GN=Ctsb PE=1 SV=2||[RefSeqProtSlim]|e-value:8e-132|AAQ83887.1|cathepsin B [Branchiostoma belcheri tsingtauense]	#N/A
XLOC-035909	1.04419	0.152	0.044	4.39128e-12	[RefSeqProtSlim]|e-value:4e-11|CAD5111568.1|DgyrCDS866 [Dimorphilus gyrociliatus]||[Uniprot/Swissprot]|no similarity	#N/A
XLOC-017293	1.04845	0.154	0.046	5.10351e-12	[RefSeqProtSlim]|e-value:2e-46|CAC9652049.1|Ofus.G101265 [Owenia fusiformis]||[Uniprot/Swissprot]|no similarity	#N/A
XLOC-066623	0.930994	0.387	0.213	5.64272e-12	[Uniprot/Swissprot]|no similarity||[RefSeqProtSlim]|no similarity	#N/A
XLOC-025477	1.39972	0.188	0.068	6.30179e-12	[Uniprot/Swissprot]|e-value:3e-37|sp|C4N147|FABP1_DORPE|Sodium/calcium exchanger regulatory protein 1 OS=Doryteuthis pealeii OX=1051067 PE=1 SV=1||[RefSeqProtSlim]|e-value:3e-47|CAC9672727.1|Ofus.G22334 [Owenia fusiformis]	#N/A
XLOC-021391	0.911085	0.124	0.03	6.71986e-12	[Uniprot/Swissprot]|e-value:0,0|sp|Q9VZI3|UN112_DROME|Unc-112-related protein OS=Drosophila melanogaster OX=7227 GN=Fit1 PE=1 SV=1||[RefSeqProtSlim]|e-value:0,0|CAC9638741.1|Ofus.G092259, partial [Owenia fusiformis]	#N/A
XLOC-009350	1.04406	0.221	0.088	7.57392e-12	[Uniprot/Swissprot]|e-value:3e-51|sp|Q15417|CNN3_HUMAN|Calponin-3 OS=Homo sapiens OX=9606 GN=CNN3 PE=1 SV=1||[RefSeqProtSlim]|e-value:7e-78|XP_005111388.1|myophilin [Aplysia californica]	calponin
XLOC-038364	0.878481	0.133	0.035	8.50854e-12	[Uniprot/Swissprot]|e-value:4e-34|sp|P47728|CALB2_RAT|Calretinin OS=Rattus norvegicus OX=10116 GN=Calb2 PE=1 SV=1||[RefSeqProtSlim]|e-value:3e-39|XP_019629596.1|PREDICTED: calbindin-32-like isoform X7 [Branchiostoma belcheri]	#N/A
XLOC-0215391	1.09577	0.254	0.111	1.091e-11	#N/A	#N/A
XLOC-023361	1.16881	0.159	0.051	1.87768e-11	[Uniprot/Swissprot]|e-value:2e-16|sp|Q9EQG6|KDIS_RAT|Kinase D-interacting substrate of 220 kDa OS=Rattus norvegicus OX=10116 GN=Kidins220 PE=1 SV=2||[RefSeqProtSlim]|e-value:3e-98|CAD5120854.1|DgyrCDS9406 [Dimorphilus gyrociliatus]	#N/A
XLOC-035353	1.17866	0.105	0.023	2.10044e-11	[Uniprot/Swissprot]|e-value:3e-10|sp|Q5G269|NETR_PONPY|Neurotrypsin OS=Pongo pygmaeus OX=9600 GN=PRSS12 PE=3 SV=1||[RefSeqProtSlim]|e-value:2e-20|XP_025113549.1|deleted in malignant brain tumors 1 protein-like [Pomacea canaliculata]	#N/A
XLOC-063508	1.21917	0.105	0.023	2.44011e-11	[Uniprot/Swissprot]|e-value:1e-06|sp|Q5XII0|EPDR1_RAT|Mammalian ependymin-related protein 1 OS=Rattus norvegicus OX=10116 GN=Epdr1 PE=1 SV=1||[RefSeqProtSlim]|e-value:3e-28|QBA88394.1|Ependymin-related protein 4.9, partial [Platynereis dumerilii]	erp4.9
XLOC-018163	1.01471	0.131	0.036	3.32451e-11	[Uniprot/Swissprot]|e-value:6e-07|sp|A2BFP5|S12A9_DANRE|Solute carrier family 12 member 9 OS=Danio rerio OX=7955 GN=slc12a9 PE=3 SV=1||[RefSeqProtSlim]|e-value:1e-13|CAC9671970.1|Ofus.G21127 [Owenia fusiformis]	#N/A
XLOC-024002	1.1588	0.171	0.058	3.4119e-11	[Uniprot/Swissprot]|e-value:0,0|sp|Q9UPW5|CBPC1_HUMAN|Cytosolic carboxypeptidase 1 OS=Homo sapiens OX=9606 GN=AGTPBP1 PE=1 SV=3||[RefSeqProtSlim]|e-value:0,0|CAC9605564.1|Ofus.G07898 [Owenia fusiformis]	#N/A
XLOC-028354	1.05913	0.418	0.253	3.70614e-11	[Uniprot/Swissprot]|e-value:2e-53|sp|P26779|SAP_BOVIN|Prosaposin OS=Bos taurus OX=9913 GN=PSAP PE=1 SV=3||[RefSeqProtSlim]|e-value:4e-165|UCK81632.1|prosaposin [Arenicola marina]	#N/A
XLOC-051592	0.903276	0.119	0.029	3.74539e-11	[Uniprot/Swissprot]|e-value:3e-100|sp|Q14500|KCJ12_HUMAN|ATP-sensitive inward rectifier potassium channel 12 OS=Homo sapiens OX=9606 GN=KCNJ12 PE=1 SV=2||[RefSeqProtSlim]|e-value:9e-138|PVD38195.1|hypothetical protein C0Q70_00806 [Pomacea canaliculata]	#N/A
XLOC-020862	0.948449	0.254	0.111	5.10488e-11	[Uniprot/Swissprot]|e-value:0,0|sp|Q99323|MYSN_DROME|Myosin heavy chain, non-muscle OS=Drosophila melanogaster OX=7227 GN=zip PE=1 SV=2||[RefSeqProtSlim]|e-value:0,0|CAC9653450.1|Ofus.G101500 [Owenia fusiformis]	myocardin
XLOC-015885	1.07143	0.211	0.084	6.77435e-11	[Uniprot/Swissprot]|e-value:0,0|sp|O46385|SVIL_BOVIN|Supervillin OS=Bos taurus OX=9913 GN=SVIL PE=1 SV=2||[RefSeqProtSlim]|e-value:0,0|CAC9585150.1|Ofus.G061272, partial [Owenia fusiformis]	#N/A
XLOC-008915	0.83062	0.112	0.027	8.18253e-11	[Uniprot/Swissprot]|e-value:9e-46|sp|Q99P31|HPBP1_MOUSE|Hsp70-binding protein 1 OS=Mus musculus OX=10090 GN=Hspbp1 PE=1 SV=1||[RefSeqProtSlim]|e-value:4e-82|VDI51120.1|hsp70-interacting protein [Mytilus galloprovincialis]	#N/A
XLOC-0566291	0.884435	0.226	0.09	8.18877e-11	#N/A	#N/A
XLOC-041229	1.05637	0.131	0.036	8.38472e-11	[Uniprot/Swissprot]|no similarity||[RefSeqProtSlim]|no similarity	#N/A
XLOC-0123061	1.11931	0.166	0.057	1.09342e-10	#N/A	#N/A
XLOC-004691	0.995761	0.15	0.047	1.29784e-10	[Uniprot/Swissprot]|e-value:2e-41|sp|Q8TB45|DPTOR_HUMAN|DEP domain-containing mTOR-interacting protein OS=Homo sapiens OX=9606 GN=DEPTOR PE=1 SV=2||[RefSeqProtSlim]|e-value:4e-74|XP_019620464.1|PREDICTED: DEP domain-containing mTOR-interacting protein-like [Branchiostoma belcheri]	#N/A
XLOC-012988	1.03149	0.157	0.051	1.34883e-10	[Uniprot/Swissprot]|e-value:7e-89|sp|Q62415|ASPP1_MOUSE|Apoptosis-stimulating of p53 protein 1 OS=Mus musculus OX=10090 GN=Ppp1r13b PE=1 SV=2||[RefSeqProtSlim]|e-value:2e-128|PVD26585.1|hypothetical protein C0Q70_14262 [Pomacea canaliculata]	#N/A
XLOC-052258	2.05587	0.154	0.051	1.66014e-10	[Uniprot/Swissprot]|e-value:5e-112|sp|P26221|GUN4_THEFU|Endoglucanase E-4 OS=Thermobifida fusca OX=2021 GN=celD PE=1 SV=2||[RefSeqProtSlim]|e-value:6e-175|pdb|4ZG8|A|Chain A, Endoglucanase	#N/A
XLOC-037413	0.882818	0.131	0.037	1.74219e-10	[Uniprot/Swissprot]|e-value:3e-40|sp|O75954|TSN9_HUMAN|Tetraspanin-9 OS=Homo sapiens OX=9606 GN=TSPAN9 PE=1 SV=1||[RefSeqProtSlim]|e-value:4e-80|CAC9665297.1|Ofus.G132448 [Owenia fusiformis]	#N/A
XLOC-043821	1.35463	0.169	0.058	1.83305e-10	[Uniprot/Swissprot]|no similarity||[RefSeqProtSlim]|no similarity	#N/A
XLOC-002829	0.806858	0.116	0.029	1.94904e-10	[Uniprot/Swissprot]|e-value:4e-10|sp|A1ZA47|ZASP_DROME|PDZ and LIM domain protein Zasp OS=Drosophila melanogaster OX=7227 GN=Zasp52 PE=1 SV=2||[RefSeqProtSlim]|e-value:4e-54|CAD5119402.1|DgyrCDS8018 [Dimorphilus gyrociliatus]	#N/A
XLOC-056655	1.12726	0.518	0.349	2.58995e-10	[Uniprot/Swissprot]|e-value:8e-158|sp|Q01241|NF70_DORPE|70 kDa neurofilament protein OS=Doryteuthis pealeii OX=1051067 PE=2 SV=1||[RefSeqProtSlim]|e-value:0,0|CAD5124848.1|DgyrCDS13103 [Dimorphilus gyrociliatus]	#N/A
XLOC-001970	0.824402	0.178	0.064	3.09004e-10	[Uniprot/Swissprot]|e-value:4e-15|sp|Q8R143|PTTG_MOUSE|Pituitary tumor-transforming gene 1 protein-interacting protein OS=Mus musculus OX=10090 GN=Pttg1ip PE=1 SV=1||[RefSeqProtSlim]|e-value:2e-29|CAC9586342.1|Ofus.G061483 [Owenia fusiformis]	#N/A
XLOC-051584	1.11798	0.147	0.047	3.78616e-10	[Uniprot/Swissprot]|e-value:0,055|sp|Q09666|AHNK_HUMAN|Neuroblast differentiation-associated protein AHNAK OS=Homo sapiens OX=9606 GN=AHNAK PE=1 SV=2||[RefSeqProtSlim]|e-value:0,002|XP_019645757.1|PREDICTED: LOW QUALITY PROTEIN: neuroblast differentiation-associated protein AHNAK-like [Branchiostoma belcheri]	#N/A
XLOC-065825	1.25178	0.181	0.068	4.30432e-10	[Uniprot/Swissprot]|no similarity||[RefSeqProtSlim]|no similarity	#N/A
XLOC-0369681	0.713349	0.971	0.964	4.7285e-10	#N/A	#N/A
XLOC-012220	2.22265	0.1	0.023	6.01906e-10	[Uniprot/Swissprot]|e-value:0,044|sp|Q5NNQ4|RLMN_ZYMMO|Dual-specificity RNA methyltransferase RlmN OS=Zymomonas mobilis subsp. mobilis (strain ATCC 31821 / ZM4 / CP4) OX=264203 GN=rlmN PE=3 SV=1||[RefSeqProtSlim]|e-value:0,0|CAC9670406.1|Ofus.G181008 [Owenia fusiformis]	#N/A
XLOC-004486	1.39433	0.316	0.173	7.96341e-10	[Uniprot/Swissprot]|e-value:9e-105|sp|P11233|RALA_HUMAN|Ras-related protein Ral-A OS=Homo sapiens OX=9606 GN=RALA PE=1 SV=1||[RefSeqProtSlim]|e-value:3e-113|CAC9665933.1|Ofus.G14941 [Owenia fusiformis]	#N/A
XLOC-005185	0.939827	0.23	0.102	1.3929e-09	[Uniprot/Swissprot]|e-value:5e-76|sp|Q8TDY8|IGDC4_HUMAN|Immunoglobulin superfamily DCC subclass member 4 OS=Homo sapiens OX=9606 GN=IGDCC4 PE=1 SV=1||[RefSeqProtSlim]|e-value:4e-88|XP_035670310.1|protogenin-like [Branchiostoma floridae]	#N/A
XLOC-059760	1.07933	0.28	0.138	1.56196e-09	[Uniprot/Swissprot]|e-value:0,0|sp|P13195|HEM1_RAT|5-aminolevulinate synthase, nonspecific, mitochondrial OS=Rattus norvegicus OX=10116 GN=Alas1 PE=2 SV=2||[RefSeqProtSlim]|e-value:0,0|CAC9485222.1|Ofus.G014743 [Owenia fusiformis]	#N/A
XLOC-063972	0.934545	0.15	0.049	1.59447e-09	[Uniprot/Swissprot]|e-value:0,0|sp|Q91VS8|FARP2_MOUSE|FERM, ARHGEF and pleckstrin domain-containing protein 2 OS=Mus musculus OX=10090 GN=Farp2 PE=1 SV=2||[RefSeqProtSlim]|e-value:0,0|CAC9662565.1|Ofus.G12160 [Owenia fusiformis]	#N/A
XLOC-069493	1.49497	0.14	0.044	1.61423e-09	[Uniprot/Swissprot]|e-value:1e-45|sp|P20825|POL2_DROME|Retrovirus-related Pol polyprotein from transposon 297 OS=Drosophila melanogaster OX=7227 GN=pol PE=4 SV=1||[RefSeqProtSlim]|e-value:3e-49|VDI26645.1|Hypothetical predicted protein, partial [Mytilus galloprovincialis]	#N/A
XLOC-007976	1.10988	0.219	0.095	1.7326e-09	[RefSeqProtSlim]|e-value:1e-44|VDI65747.1|Hypothetical predicted protein [Mytilus galloprovincialis]||[Uniprot/Swissprot]|no similarity	#N/A
XLOC-065894	1.13453	0.354	0.206	1.84458e-09	[Uniprot/Swissprot]|e-value:6e-102|sp|Q9GZ71|TPM_HALDV|Tropomyosin OS=Haliotis diversicolor OX=36095 PE=1 SV=1||[RefSeqProtSlim]|e-value:3e-101|sp|P43689.1|TPM2_BIOGL|RecName: Full=Tropomyosin-2; AltName: Full=Tropomyosin II; Short=BgTMII; Short=TMII	#N/A
XLOC-001735	0.953486	0.138	0.043	1.95858e-09	[Uniprot/Swissprot]|e-value:3e-173|sp|P26008|ITAV_CHICK|Integrin alpha-V OS=Gallus gallus OX=9031 GN=ITGAV PE=2 SV=1||[RefSeqProtSlim]|e-value:0,0|CAC9554321.1|Ofus.G041760 [Owenia fusiformis]	#N/A
XLOC-035468	0.800878	0.1	0.024	2.55466e-09	[Uniprot/Swissprot]|e-value:2e-07|sp|P55066|NCAN_MOUSE|Neurocan core protein OS=Mus musculus OX=10090 GN=Ncan PE=1 SV=1||[RefSeqProtSlim]|e-value:3e-20|CAD5121225.1|DgyrCDS9759 [Dimorphilus gyrociliatus]	#N/A
XLOC-052100	0.981096	0.302	0.157	4.54046e-09	[Uniprot/Swissprot]|e-value:5e-17|sp|Q32KN2|BNIP3_BOVIN|BCL2/adenovirus E1B 19 kDa protein-interacting protein 3 OS=Bos taurus OX=9913 GN=BNIP3 PE=2 SV=1||[RefSeqProtSlim]|e-value:3e-34|CAC9468076.1|Ofus.G012034 [Owenia fusiformis]	#N/A
XLOC-0544171	0.942525	0.342	0.192	5.04179e-09	#N/A	#N/A
XLOC-002280	0.967448	0.128	0.039	5.90635e-09	[Uniprot/Swissprot]|e-value:7e-09|sp|P46529|CDN1B_NEOVI|Cyclin-dependent kinase inhibitor 1B (Fragment) OS=Neovison vison OX=452646 GN=CDKN1B PE=2 SV=1||[RefSeqProtSlim]|e-value:5e-09|CAH65308.1|hypothetical protein RCJMB04_16m6 [Gallus gallus]	#N/A
XLOC-011562	0.953136	0.126	0.038	5.95586e-09	[RefSeqProtSlim]|e-value:0,001|CAC9620612.1|Ofus.G081694 [Owenia fusiformis]||[Uniprot/Swissprot]|no similarity	#N/A
XLOC-004034	1.04683	0.147	0.051	6.56526e-09	[Uniprot/Swissprot]|e-value:1e-22|sp|Q10138|YAS2_SCHPO|CRAL-TRIO domain-containing protein C3H8.02 OS=Schizosaccharomyces pombe (strain 972 / ATCC 24843) OX=284812 GN=SPAC3H8.02 PE=1 SV=1||[RefSeqProtSlim]|e-value:4e-95|XP_025087454.1|CRAL-TRIO domain-containing protein C3H8.02-like [Pomacea canaliculata]	#N/A
XLOC-005826	1.06145	0.171	0.066	1.10306e-08	[Uniprot/Swissprot]|e-value:6e-25|sp|P16157|ANK1_HUMAN|Ankyrin-1 OS=Homo sapiens OX=9606 GN=ANK1 PE=1 SV=3||[RefSeqProtSlim]|e-value:7e-161|CAD5122495.1|DgyrCDS10919 [Dimorphilus gyrociliatus]	#N/A
XLOC-040726	1.11343	0.152	0.054	1.13943e-08	[Uniprot/Swissprot]|e-value:0,0|sp|Q62829|PAK3_RAT|Serine/threonine-protein kinase PAK 3 OS=Rattus norvegicus OX=10116 GN=Pak3 PE=1 SV=1||[RefSeqProtSlim]|e-value:0,0|CAC9663236.1|Ofus.G121380 [Owenia fusiformis]	#N/A
XLOC-039410	0.884711	0.116	0.034	1.2901e-08	[Uniprot/Swissprot]|e-value:0,0|sp|Q8K3X3|GMDS_CRIGR|GDP-mannose 4,6 dehydratase OS=Cricetulus griseus OX=10029 GN=GMDS PE=2 SV=1||[RefSeqProtSlim]|e-value:0,0|XP_011417588.2|GDP-mannose 4,6 dehydratase isoform X2 [Crassostrea gigas]	#N/A
XLOC-040024	1.19437	0.116	0.034	1.34604e-08	[Uniprot/Swissprot]|e-value:7e-44|sp|P55772|ENTP1_MOUSE|Ectonucleoside triphosphate diphosphohydrolase 1 OS=Mus musculus OX=10090 GN=Entpd1 PE=1 SV=1||[RefSeqProtSlim]|e-value:1e-107|CAC9569074.1|Ofus.G052368 [Owenia fusiformis]	#N/A
XLOC-002832	0.873306	0.114	0.032	1.35523e-08	[Uniprot/Swissprot]|e-value:2e-108|sp|Q14192|FHL2_HUMAN|Four and a half LIM domains protein 2 OS=Homo sapiens OX=9606 GN=FHL2 PE=1 SV=3||[RefSeqProtSlim]|e-value:0,0|XP_025096783.1|four and a half LIM domains protein 2-like isoform X2 [Pomacea canaliculata]	#N/A
XLOC-0218381	1.07624	0.157	0.058	1.48691e-08	#N/A	#N/A
XLOC-004764	0.970062	0.19	0.078	1.99031e-08	[Uniprot/Swissprot]|e-value:2e-174|sp|Q8BGS1|E41L5_MOUSE|Band 4.1-like protein 5 OS=Mus musculus OX=10090 GN=Epb41l5 PE=1 SV=1||[RefSeqProtSlim]|e-value:0,0|AUG84436.1|Yurt [Platynereis dumerilii]	yurt
XLOC-027683	1.07031	0.2	0.085	1.99528e-08	[Uniprot/Swissprot]|e-value:7e-74|sp|A8WGS4|TLCD2_DANRE|TLC domain-containing protein 2 OS=Danio rerio OX=7955 GN=tlcd2 PE=2 SV=1||[RefSeqProtSlim]|e-value:6e-80|CAC9673220.1|Ofus.G221198 [Owenia fusiformis]	#N/A
XLOC-0355601	0.896707	0.406	0.257	2.22855e-08	#N/A	#N/A
XLOC-020136	0.938694	0.135	0.045	2.5094e-08	[Uniprot/Swissprot]|e-value:0,0|sp|Q6VVX2|CERT_CRIGR|Ceramide transfer protein OS=Cricetulus griseus OX=10029 GN=CERT1 PE=1 SV=1||[RefSeqProtSlim]|e-value:0,0|CAC9607017.1|Ofus.G071145 [Owenia fusiformis]	#N/A
XLOC-002585	0.815632	0.128	0.041	3.37069e-08	[Uniprot/Swissprot]|e-value:0,010|sp|B1VUR8|HUTI_STRGG|Imidazolonepropionase OS=Streptomyces griseus subsp. griseus (strain JCM 4626 / NBRC 13350) OX=455632 GN=hutI PE=3 SV=1||[RefSeqProtSlim]|e-value:2e-12|CAC9654140.1|Ofus.G101677 [Owenia fusiformis]	#N/A
XLOC-009103	1.08104	0.105	0.028	3.63662e-08	[Uniprot/Swissprot]|e-value:6e-05|sp|O15230|LAMA5_HUMAN|Laminin subunit alpha-5 OS=Homo sapiens OX=9606 GN=LAMA5 PE=1 SV=8||[RefSeqProtSlim]|e-value:3e-21|CAD5118983.1|DgyrCDS7646 [Dimorphilus gyrociliatus]	#N/A
XLOC-001408	0.723868	0.107	0.029	3.78794e-08	[Uniprot/Swissprot]|e-value:3e-92|sp|G5EFF1|ASD2_CAEEL|RNA-binding protein asd-2 OS=Caenorhabditis elegans OX=6239 GN=asd-2 PE=1 SV=1||[RefSeqProtSlim]|e-value:8e-117|XP_011435252.1|protein quaking-B isoform X5 [Crassostrea gigas]	#N/A
XLOC-059253	1.20363	0.235	0.116	4.66863e-08	[Uniprot/Swissprot]|e-value:7e-78|sp|O43741|AAKB2_HUMAN|5'-AMP-activated protein kinase subunit beta-2 OS=Homo sapiens OX=9606 GN=PRKAB2 PE=1 SV=1||[RefSeqProtSlim]|e-value:4e-163|VDI38373.1|Hypothetical predicted protein [Mytilus galloprovincialis]	#N/A
XLOC-060538	0.813164	0.392	0.241	4.75779e-08	[Uniprot/Swissprot]|e-value:5e-88|sp|P62257|UBE2H_MOUSE|Ubiquitin-conjugating enzyme E2 H OS=Mus musculus OX=10090 GN=Ube2h PE=1 SV=1||[RefSeqProtSlim]|e-value:2e-90|XP_012941644.1|ubiquitin-conjugating enzyme E2 H [Aplysia californica]	#N/A
XLOC-001410	0.927307	0.176	0.071	6.10495e-08	[Uniprot/Swissprot]|e-value:0,0|sp|P43006|EAA2_MOUSE|Excitatory amino acid transporter 2 OS=Mus musculus OX=10090 GN=Slc1a2 PE=1 SV=1||[RefSeqProtSlim]|e-value:0,0|CAD5113416.1|DgyrCDS2586 [Dimorphilus gyrociliatus]	#N/A
XLOC-041754	0.864368	0.135	0.046	6.6251e-08	[Uniprot/Swissprot]|e-value:0,0|sp|A1A4J6|ATP9B_BOVIN|Probable phospholipid-transporting ATPase IIB OS=Bos taurus OX=9913 GN=ATP9B PE=2 SV=1||[RefSeqProtSlim]|e-value:0,0|CAC9445535.1|Ofus.G01101 [Owenia fusiformis]	#N/A
XLOC-057705	2.79886	0.233	0.113	6.81875e-08	[RefSeqProtSlim]|e-value:3e-21|QBA88388.1|Matrix metalloproteinase 1_14, partial [Platynereis dumerilii]||[Uniprot/Swissprot]|no similarity	mmp1_14
XLOC-017125	0.913655	0.114	0.034	7.2218e-08	[Uniprot/Swissprot]|e-value:1e-76|sp|Q9GUM2|BRE4_CAEEL|Beta-1,4-N-acetylgalactosaminyltransferase bre-4 OS=Caenorhabditis elegans OX=6239 GN=bre-4 PE=1 SV=1||[RefSeqProtSlim]|e-value:2e-87|CAD5112677.1|DgyrCDS1898 [Dimorphilus gyrociliatus]	#N/A
XLOC-021215	0.942783	0.107	0.03	7.96682e-08	[Uniprot/Swissprot]|e-value:6e-72|sp|Q8C172|CERS6_MOUSE|Ceramide synthase 6 OS=Mus musculus OX=10090 GN=Cers6 PE=1 SV=1||[RefSeqProtSlim]|e-value:3e-83|OWF40775.1|Ceramide synthase 5 [Mizuhopecten yessoensis]	#N/A
XLOC-030382	1.64009	0.264	0.136	1.22581e-07	[Uniprot/Swissprot]|no similarity||[RefSeqProtSlim]|no similarity	#N/A
XLOC-047190	1.32204	0.152	0.057	1.36486e-07	[Uniprot/Swissprot]|e-value:2e-25|sp|Q80ZA4|PKHL1_MOUSE|Fibrocystin-L OS=Mus musculus OX=10090 GN=Pkhd1l1 PE=1 SV=1||[RefSeqProtSlim]|e-value:3e-74|XP_019623376.1|PREDICTED: fibrocystin-L-like [Branchiostoma belcheri]	#N/A
XLOC-051588	0.784541	0.116	0.036	1.41061e-07	[Uniprot/Swissprot]|e-value:1e-58|sp|O43301|HS12A_HUMAN|Heat shock 70 kDa protein 12A OS=Homo sapiens OX=9606 GN=HSPA12A PE=1 SV=2||[RefSeqProtSlim]|e-value:1e-75|AEI70664.1|heat shock protein 70-12A, partial [Perinereis nuntia]	#N/A
XLOC-034968	0.779185	0.223	0.104	1.82138e-07	[RefSeqProtSlim]|e-value:4e-42|CAD5110805.1|DgyrCDS170 [Dimorphilus gyrociliatus]||[Uniprot/Swissprot]|no similarity	#N/A
XLOC-0608201	0.949821	0.124	0.04	1.88059e-07	#N/A	#N/A
XLOC-045366	0.989	0.1	0.027	2.04994e-07	[Uniprot/Swissprot]|e-value:0,0|sp|Q9Y345|SC6A5_HUMAN|Sodium- and chloride-dependent glycine transporter 2 OS=Homo sapiens OX=9606 GN=SLC6A5 PE=1 SV=3||[RefSeqProtSlim]|e-value:0,0|XP_019625287.1|PREDICTED: sodium- and chloride-dependent glycine transporter 1-like [Branchiostoma belcheri]	#N/A
XLOC-012510	1.13491	0.128	0.044	2.77327e-07	[Uniprot/Swissprot]|e-value:0,0|sp|X1WEM4|CSC1_DANRE|Calcium permeable stress-gated cation channel 1 OS=Danio rerio OX=7955 GN=tmem63c PE=3 SV=1||[RefSeqProtSlim]|e-value:0,0|CAC9667887.1|Ofus.G152099 [Owenia fusiformis]	#N/A
XLOC-034167	1.07789	0.176	0.073	2.85481e-07	[Uniprot/Swissprot]|e-value:0,045|sp|O76217|PE1_ANOGA|Peritrophin-1 OS=Anopheles gambiae OX=7165 GN=Aper1 PE=2 SV=2||[RefSeqProtSlim]|e-value:1e-06|XP_035673511.1|fibropellin-1-like isoform X2 [Branchiostoma floridae]	#N/A
XLOC-026870	0.76368	0.102	0.029	3.76189e-07	[Uniprot/Swissprot]|e-value:1e-32|sp|A6NMZ7|CO6A6_HUMAN|Collagen alpha-6(VI) chain OS=Homo sapiens OX=9606 GN=COL6A6 PE=1 SV=2||[RefSeqProtSlim]|e-value:2e-42|XP_021375362.1|uncharacterized protein LOC110464458 isoform X9 [Mizuhopecten yessoensis]	#N/A
XLOC-021117	0.919775	0.154	0.06	4.69437e-07	[Uniprot/Swissprot]|e-value:4e-06|sp|P42297|YXIE_BACSU|Universal stress protein YxiE OS=Bacillus subtilis (strain 168) OX=224308 GN=yxiE PE=3 SV=1||[RefSeqProtSlim]|e-value:1e-55|CAD5121877.1|DgyrCDS10339 [Dimorphilus gyrociliatus]	#N/A
XLOC-039806	0.665401	0.53	0.396	4.81778e-07	[Uniprot/Swissprot]|e-value:0,0|sp|P18700|TBB_STRPU|Tubulin beta chain (Fragment) OS=Strongylocentrotus purpuratus OX=7668 PE=2 SV=1||[RefSeqProtSlim]|e-value:0,0|XP_011448542.1|tubulin beta chain [Crassostrea gigas]	#N/A
XLOC-0114061	0.834038	0.23	0.111	5.31967e-07	#N/A	#N/A
XLOC-017434	0.834016	0.135	0.048	6.22422e-07	[Uniprot/Swissprot]|e-value:3e-33|sp|Q7T6Y2|YR831_MIMIV|Putative serine/threonine-protein kinase/receptor R831 OS=Acanthamoeba polyphaga mimivirus OX=212035 GN=MIMI_R831 PE=3 SV=2||[RefSeqProtSlim]|e-value:2e-94|XP_034338512.1|fibroblast growth factor receptor 2 [Crassostrea gigas]	#N/A
XLOC-045781	1.36864	0.105	0.032	8.94901e-07	[Uniprot/Swissprot]|e-value:4e-37|sp|Q7PEV7|CL14D_ANOGA|CLIP domain-containing serine protease 14D OS=Anopheles gambiae OX=7165 GN=CLIPB4 PE=2 SV=1||[RefSeqProtSlim]|e-value:2e-39|XP_035679207.1|plasminogen-like [Branchiostoma floridae]	#N/A
XLOC-0550931	1.13622	0.154	0.061	9.06835e-07	#N/A	#N/A
XLOC-039869	0.686698	0.102	0.03	9.55962e-07	[Uniprot/Swissprot]|e-value:7e-19|sp|Q8N6F8|MET27_HUMAN|Methyltransferase-like protein 27 OS=Homo sapiens OX=9606 GN=METTL27 PE=1 SV=2||[RefSeqProtSlim]|e-value:9e-34|XP_019635812.1|PREDICTED: Williams-Beuren syndrome chromosomal region 27 protein-like [Branchiostoma belcheri]	#N/A
XLOC-005169	0.740492	0.292	0.157	9.94099e-07	[Uniprot/Swissprot]|e-value:1e-26|sp|Q862Z5|CYTB_MACFU|Cystatin-B OS=Macaca fuscata fuscata OX=9543 GN=CSTB PE=3 SV=1||[RefSeqProtSlim]|e-value:7e-25|NP_001185577.1|cystatin B (stefin B) [Gallus gallus]	#N/A
XLOC-008925	0.920005	0.135	0.05	1.40857e-06	[Uniprot/Swissprot]|e-value:0,0|sp|O88572|LRP6_MOUSE|Low-density lipoprotein receptor-related protein 6 OS=Mus musculus OX=10090 GN=Lrp6 PE=1 SV=1||[RefSeqProtSlim]|e-value:0,0|ANS60435.1|low-density lipoprotein receptor-related 5/6 [Platynereis dumerilii]	#N/A
XLOC-025985	0.811007	0.164	0.068	1.73921e-06	[Uniprot/Swissprot]|no similarity||[RefSeqProtSlim]|no similarity	#N/A
XLOC-059421	0.84918	0.323	0.189	1.89709e-06	[Uniprot/Swissprot]|e-value:2e-20|sp|Q91VW3|SH3L3_MOUSE|SH3 domain-binding glutamic acid-rich-like protein 3 OS=Mus musculus OX=10090 GN=Sh3bgrl3 PE=1 SV=1||[RefSeqProtSlim]|e-value:2e-22|CAD5123885.1|DgyrCDS12192 [Dimorphilus gyrociliatus]	#N/A
XLOC-068116	0.936872	0.219	0.107	2.04207e-06	[Uniprot/Swissprot]|e-value:0,0|sp|Q8C5H1|ANO4_MOUSE|Anoctamin-4 OS=Mus musculus OX=10090 GN=Ano4 PE=1 SV=2||[RefSeqProtSlim]|e-value:0,0|CAC9492974.1|Ofus.G02697, partial [Owenia fusiformis]	#N/A
XLOC-002200	0.892819	0.23	0.116	2.11936e-06	[Uniprot/Swissprot]|e-value:3e-164|sp|Q9Z2H5|E41L1_MOUSE|Band 4.1-like protein 1 OS=Mus musculus OX=10090 GN=Epb41l1 PE=1 SV=2||[RefSeqProtSlim]|e-value:0,0|AUG84435.1|cora [Platynereis dumerilii]	cora
XLOC-013133	0.799631	0.24	0.123	2.39246e-06	[Uniprot/Swissprot]|e-value:0,0|sp|Q9VN14|CONT_DROME|Contactin OS=Drosophila melanogaster OX=7227 GN=Cont PE=1 SV=2||[RefSeqProtSlim]|e-value:0,0|AUG84451.1|contactin [Platynereis dumerilii]	#N/A
XLOC-027942	0.882317	0.171	0.073	2.97314e-06	[Uniprot/Swissprot]|no similarity||[RefSeqProtSlim]|no similarity	#N/A
XLOC-043719	0.935277	0.121	0.043	2.98182e-06	[Uniprot/Swissprot]|e-value:0,0|sp|Q96RL7|VP13A_HUMAN|Vacuolar protein sorting-associated protein 13A OS=Homo sapiens OX=9606 GN=VPS13A PE=1 SV=2||[RefSeqProtSlim]|e-value:0,0|CAC9582767.1|Ofus.G06957 [Owenia fusiformis]	#N/A
XLOC-050825	1.69954	0.164	0.07	3.50097e-06	[Uniprot/Swissprot]|e-value:0,0|sp|P51546|KGCY_HEDDI|Glycocyamine kinase OS=Hediste diversicolor OX=126592 PE=2 SV=1||[RefSeqProtSlim]|e-value:0,0|sp|P51546.1|KGCY_HEDDI|RecName: Full=Glycocyamine kinase; Short=GK; AltName: Full=Guanidinoacetate kinase	#N/A
XLOC-005065	0.732013	0.603	0.472	3.77142e-06	[Uniprot/Swissprot]|e-value:1e-132|sp|O08605|MKNK1_MOUSE|MAP kinase-interacting serine/threonine-protein kinase 1 OS=Mus musculus OX=10090 GN=Mknk1 PE=1 SV=2||[RefSeqProtSlim]|e-value:2e-157|XP_011455691.1|LOW QUALITY PROTEIN: MAP kinase-interacting serine/threonine-protein kinase 1 [Crassostrea gigas]	#N/A
XLOC-024411	0.789729	0.392	0.254	3.77336e-06	[Uniprot/Swissprot]|e-value:5e-28|sp|Q6TAW2|SERP2_MOUSE|Stress-associated endoplasmic reticulum protein 2 OS=Mus musculus OX=10090 GN=Serp2 PE=3 SV=2||[RefSeqProtSlim]|e-value:2e-29|VDI41090.1|Hypothetical predicted protein [Mytilus galloprovincialis]	#N/A
XLOC-0014681	0.828369	0.14	0.052	4.36161e-06	#N/A	#N/A
XLOC-052172	1.0572	0.287	0.168	5.38756e-06	[Uniprot/Swissprot]|e-value:2e-12|sp|Q8QFX1|RIMB2_CHICK|RIMS-binding protein 2 OS=Gallus gallus OX=9031 GN=RIMBP2 PE=1 SV=1||[RefSeqProtSlim]|e-value:7e-83|XP_035824955.1|A-kinase anchor protein 9 [Aplysia californica]	#N/A
XLOC-0090361	0.763544	0.321	0.193	6.42372e-06	#N/A	#N/A
XLOC-0625881	0.519604	0.705	0.625	7.38981e-06	#N/A	#N/A
XLOC-064146	0.694569	0.119	0.042	8.08766e-06	[Uniprot/Swissprot]|e-value:3e-09|sp|Q15149|PLEC_HUMAN|Plectin OS=Homo sapiens OX=9606 GN=PLEC PE=1 SV=3||[RefSeqProtSlim]|e-value:1e-75|PVD18853.1|hypothetical protein C0Q70_21410 [Pomacea canaliculata]	#N/A
XLOC-014797	1.29822	0.19	0.089	8.09601e-06	[RefSeqProtSlim]|e-value:0,033|CAC9668011.1|Ofus.G1666 [Owenia fusiformis]||[Uniprot/Swissprot]|no similarity	#N/A
XLOC-0342181	0.677266	0.477	0.339	8.9981e-06	#N/A	#N/A
XLOC-0173472	0.454573	0.755	0.662	1.06318e-05	#N/A	#N/A
XLOC-004909	1.0094	0.1	0.032	1.0904e-05	[Uniprot/Swissprot]|e-value:5e-85|sp|Q9WTN6|S22AL_MOUSE|Solute carrier family 22 member 21 OS=Mus musculus OX=10090 GN=Slc22a21 PE=2 SV=1||[RefSeqProtSlim]|e-value:1e-151|CAD5117723.1|DgyrCDS6470 [Dimorphilus gyrociliatus]	#N/A
XLOC-001832	0.960574	0.366	0.244	1.10654e-05	[Uniprot/Swissprot]|e-value:2e-93|sp|P40423|SQH_DROME|Myosin regulatory light chain sqh OS=Drosophila melanogaster OX=7227 GN=sqh PE=1 SV=1||[RefSeqProtSlim]|e-value:5e-97|AAI63800.1|Si:dkey-216e9.5 protein [Danio rerio]	sm-mrlc
XLOC-021536	0.9936	0.449	0.332	1.13461e-05	[Uniprot/Swissprot]|e-value:0,0|sp|P46825|KLC_DORPE|Kinesin light chain OS=Doryteuthis pealeii OX=1051067 PE=2 SV=1||[RefSeqProtSlim]|e-value:0,0|XP_021360386.1|kinesin light chain-like isoform X8 [Mizuhopecten yessoensis]	#N/A
XLOC-043736	0.537253	0.221	0.109	1.40963e-05	[Uniprot/Swissprot]|no similarity||[RefSeqProtSlim]|no similarity	#N/A
XLOC-039264	0.788924	0.159	0.068	1.47577e-05	[Uniprot/Swissprot]|e-value:0,0|sp|O15484|CAN5_HUMAN|Calpain-5 OS=Homo sapiens OX=9606 GN=CAPN5 PE=1 SV=2||[RefSeqProtSlim]|e-value:0,0|CAC9663297.1|Ofus.G121510 [Owenia fusiformis]	#N/A
XLOC-0132881	0.909894	0.496	0.363	1.48977e-05	#N/A	#N/A
XLOC-036561	2.69294	0.133	0.052	1.99353e-05	[Uniprot/Swissprot]|no similarity||[RefSeqProtSlim]|no similarity	#N/A
XLOC-004651	0.77333	0.119	0.044	2.86574e-05	[Uniprot/Swissprot]|e-value:7e-32|sp|Q8WTR2|DUS19_HUMAN|Dual specificity protein phosphatase 19 OS=Homo sapiens OX=9606 GN=DUSP19 PE=1 SV=1||[RefSeqProtSlim]|e-value:9e-33|CAC9666033.1|Ofus.G141101 [Owenia fusiformis]	#N/A
XLOC-062669	0.774546	0.124	0.046	3.7894e-05	[Uniprot/Swissprot]|e-value:5e-17|sp|O95817|BAG3_HUMAN|BAG family molecular chaperone regulator 3 OS=Homo sapiens OX=9606 GN=BAG3 PE=1 SV=3||[RefSeqProtSlim]|e-value:1e-22|CAC9672124.1|Ofus.G21416 [Owenia fusiformis]	#N/A
XLOC-050040	0.72835	0.207	0.104	4.43674e-05	[Uniprot/Swissprot]|e-value:0,0|sp|Q3V1L4|5NTC_MOUSE|Cytosolic purine 5'-nucleotidase OS=Mus musculus OX=10090 GN=Nt5c2 PE=1 SV=2||[RefSeqProtSlim]|e-value:0,0|CAD5118793.1|DgyrCDS7473 [Dimorphilus gyrociliatus]	#N/A
XLOC-038399	0.704609	0.114	0.041	4.75691e-05	[Uniprot/Swissprot]|e-value:4e-10|sp|Q9DC22|DCAF6_MOUSE|DDB1- and CUL4-associated factor 6 OS=Mus musculus OX=10090 GN=Dcaf6 PE=1 SV=1||[RefSeqProtSlim]|e-value:1e-10|CAD5111137.1|DgyrCDS475 [Dimorphilus gyrociliatus]	#N/A
XLOC-060077	0.772283	0.214	0.109	5.29314e-05	[Uniprot/Swissprot]|e-value:0,002|sp|Q9NUC0|SRTD4_HUMAN|SERTA domain-containing protein 4 OS=Homo sapiens OX=9606 GN=SERTAD4 PE=1 SV=1||[RefSeqProtSlim]|e-value:2e-16|CAC9643902.1|Ofus.G093154 [Owenia fusiformis]	#N/A
XLOC-056796	0.755972	0.135	0.054	5.39651e-05	[Uniprot/Swissprot]|e-value:8e-128|sp|Q19958|STO2_CAEEL|Stomatin-2 OS=Caenorhabditis elegans OX=6239 GN=sto-2 PE=3 SV=4||[RefSeqProtSlim]|e-value:2e-143|CAD5114791.1|DgyrCDS3834 [Dimorphilus gyrociliatus]	#N/A
XLOC-026741	1.04381	0.164	0.074	6.9076e-05	[Uniprot/Swissprot]|e-value:4e-32|sp|P15845|SM20_SCHMA|20 kDa calcium-binding protein OS=Schistosoma mansoni OX=6183 GN=SM20 PE=2 SV=2||[RefSeqProtSlim]|e-value:2e-50|CAD5123643.1|DgyrCDS11969 [Dimorphilus gyrociliatus]	#N/A
XLOC-052523	0.829108	0.247	0.136	7.01889e-05	[Uniprot/Swissprot]|e-value:7e-75|sp|Q865R1|PAOX_BOVIN|Peroxisomal N(1)-acetyl-spermine/spermidine oxidase OS=Bos taurus OX=9913 GN=PAOX PE=1 SV=3||[RefSeqProtSlim]|e-value:7e-136|CAC9458439.1|Ofus.G011325 [Owenia fusiformis]	#N/A
XLOC-0118771	0.765326	0.342	0.22	9.97577e-05	#N/A	#N/A
XLOC-009015	0.741295	0.1	0.034	0.000103191	[Uniprot/Swissprot]|e-value:5e-26|sp|P52800|EFNB2_MOUSE|Ephrin-B2 OS=Mus musculus OX=10090 GN=Efnb2 PE=1 SV=1||[RefSeqProtSlim]|e-value:1e-32|VDH99473.1|ephrin-B [Mytilus galloprovincialis]	#N/A
XLOC-004804	0.721712	0.335	0.207	0.000126091	[Uniprot/Swissprot]|e-value:5e-150|sp|P58003|SESN1_XENLA|Sestrin-1 OS=Xenopus laevis OX=8355 GN=sesn1 PE=2 SV=1||[RefSeqProtSlim]|e-value:0,0|CAC9507163.1|Ofus.G023690 [Owenia fusiformis]	#N/A
XLOC-060309	0.787859	0.131	0.054	0.000187538	[Uniprot/Swissprot]|e-value:7e-126|sp|Q0IHW3|SMAG1_XENTR|Protein Smaug homolog 1 OS=Xenopus tropicalis OX=8364 GN=samd4a PE=2 SV=1||[RefSeqProtSlim]|e-value:7e-130|XP_011413360.2|protein Smaug homolog 1 [Crassostrea gigas]	#N/A
XLOC-059431	0.848363	0.152	0.068	0.000202218	[Uniprot/Swissprot]|e-value:1e-37|sp|Q08874|MITF_MOUSE|Microphthalmia-associated transcription factor OS=Mus musculus OX=10090 GN=Mitf PE=1 SV=4||[RefSeqProtSlim]|e-value:6e-77|OWF45234.1|Microphthalmia-associated transcription factor [Mizuhopecten yessoensis]	#N/A
XLOC-0673411	0.915424	0.15	0.068	0.000254902	#N/A	#N/A
XLOC-040804	0.786153	0.178	0.085	0.000290466	[RefSeqProtSlim]|e-value:2e-19|CAD5113063.1|DgyrCDS2257 [Dimorphilus gyrociliatus]||[Uniprot/Swissprot]|no similarity	#N/A
XLOC-013409	1.06658	0.202	0.107	0.000310859	[Uniprot/Swissprot]|e-value:0,0|sp|Q91502|SC6A8_TORMA|Creatine transporter OS=Torpedo marmorata OX=7788 PE=2 SV=1||[RefSeqProtSlim]|e-value:0,0|CAC9480504.1|Ofus.G013655 [Owenia fusiformis]	#N/A
XLOC-055471	0.637209	0.162	0.075	0.000359761	[Uniprot/Swissprot]|e-value:1e-70|sp|Q5T1M5|FKB15_HUMAN|FK506-binding protein 15 OS=Homo sapiens OX=9606 GN=FKBP15 PE=1 SV=2||[RefSeqProtSlim]|e-value:0,0|CAC9617385.1|Ofus.G08790 [Owenia fusiformis]	#N/A
XLOC-004627	0.643757	0.268	0.157	0.000392837	[Uniprot/Swissprot]|e-value:2e-79|sp|P49883|ECR_MANSE|Ecdysone receptor OS=Manduca sexta OX=7130 GN=EcR PE=2 SV=1||[RefSeqProtSlim]|e-value:0,0|AWH55629.1|ecdysone receptor [Platynereis dumerilii]	ecdysone receptor
XLOC-068015	0.738541	0.202	0.105	0.000521053	[Uniprot/Swissprot]|e-value:4e-119|sp|Q14693|LPIN1_HUMAN|Phosphatidate phosphatase LPIN1 OS=Homo sapiens OX=9606 GN=LPIN1 PE=1 SV=2||[RefSeqProtSlim]|e-value:0,0|CAC9661728.1|Ofus.G111939 [Owenia fusiformis]	#N/A
XLOC-045098	0.753726	0.209	0.111	0.000554946	[Uniprot/Swissprot]|e-value:1e-17|sp|P97287|MCL1_MOUSE|Induced myeloid leukemia cell differentiation protein Mcl-1 homolog OS=Mus musculus OX=10090 GN=Mcl1 PE=1 SV=3||[RefSeqProtSlim]|e-value:6e-30|CAC9600356.1|Ofus.G0768, partial [Owenia fusiformis]	#N/A
XLOC-025496	1.17732	0.192	0.102	0.000798099	[Uniprot/Swissprot]|no similarity||[RefSeqProtSlim]|no similarity	#N/A
XLOC-0592502	0.57707	0.52	0.386	0.000847452	#N/A	#N/A
XLOC-036547	0.739394	0.368	0.257	0.000879155	[Uniprot/Swissprot]|e-value:8e-04|sp|Q6KAS7|ZN521_MOUSE|Zinc finger protein 521 OS=Mus musculus OX=10090 GN=Znf521 PE=1 SV=2||[RefSeqProtSlim]|e-value:1e-24|CAD5121243.1|unnamed protein product [Dimorphilus gyrociliatus]	#N/A
XLOC-066591	0.635795	0.1	0.037	0.000968107	[RefSeqProtSlim]|e-value:7e-07|CAC9582756.1|Ofus.G06916 [Owenia fusiformis]||[Uniprot/Swissprot]|no similarity	#N/A
XLOC-003432	0.764869	0.121	0.05	0.00114918	[Uniprot/Swissprot]|e-value:0,0|sp|P53355|DAPK1_HUMAN|Death-associated protein kinase 1 OS=Homo sapiens OX=9606 GN=DAPK1 PE=1 SV=6||[RefSeqProtSlim]|e-value:0,0|CAC9669753.1|Ofus.G171755 [Owenia fusiformis]	#N/A
XLOC-051686	0.690017	0.131	0.056	0.0013247	[RefSeqProtSlim]|e-value:3e-09|OWF47877.1|hypothetical protein KP79_PYT08788 [Mizuhopecten yessoensis]||[Uniprot/Swissprot]|no similarity	#N/A
XLOC-047558	0.614877	0.133	0.058	0.00141157	[Uniprot/Swissprot]|e-value:7e-37|sp|Q26474|LACH_SCHAM|Lachesin OS=Schistocerca americana OX=7009 GN=LAC PE=1 SV=1||[RefSeqProtSlim]|e-value:3e-115|CAC9612254.1|Ofus.G072939 [Owenia fusiformis]	#N/A
XLOC-004449	0.782994	0.119	0.049	0.00145789	[Uniprot/Swissprot]|e-value:1e-153|sp|Q6IR74|CTL1_XENLA|Choline transporter-like protein 1 OS=Xenopus laevis OX=8355 GN=slc44a1 PE=2 SV=2||[RefSeqProtSlim]|e-value:0,0|CAC9568196.1|Ofus.G052152 [Owenia fusiformis]	#N/A
XLOC-027192	1.54199	0.19	0.099	0.00175839	[Uniprot/Swissprot]|no similarity||[RefSeqProtSlim]|no similarity	#N/A
XLOC-043881	0.963532	0.105	0.041	0.00222677	[Uniprot/Swissprot]|e-value:2e-59|sp|P83299|CAH1_CHIHA|Carbonic anhydrase 1 OS=Chionodraco hamatus OX=36188 GN=ca1 PE=1 SV=1||[RefSeqProtSlim]|e-value:4e-81|OWF36341.1|Carbonic anhydrase [Mizuhopecten yessoensis]	#N/A
XLOC-046326	0.730744	0.214	0.12	0.00223194	[Uniprot/Swissprot]|e-value:6e-22|sp|Q26474|LACH_SCHAM|Lachesin OS=Schistocerca americana OX=7009 GN=LAC PE=1 SV=1||[RefSeqProtSlim]|e-value:1e-79|CAD5116378.1|DgyrCDS5274 [Dimorphilus gyrociliatus]	#N/A
XLOC-045286	0.75584	0.131	0.058	0.00304183	[RefSeqProtSlim]|e-value:8e-04|VDH92574.1|Hypothetical predicted protein [Mytilus galloprovincialis]||[Uniprot/Swissprot]|no similarity	#N/A
XLOC-020498	0.742436	0.178	0.093	0.00305602	[RefSeqProtSlim]|e-value:1e-07|VDI03220.1|Hypothetical predicted protein [Mytilus galloprovincialis]||[Uniprot/Swissprot]|no similarity	#N/A
XLOC-049754	0.499051	0.145	0.067	0.00385036	[Uniprot/Swissprot]|no similarity||[RefSeqProtSlim]|no similarity	#N/A
XLOC-0254901	0.709435	0.242	0.145	0.00412237	#N/A	#N/A
XLOC-013220	0.964661	0.24	0.145	0.0045768	[Uniprot/Swissprot]|e-value:2e-06|sp|Q2KI00|F107B_BOVIN|Protein FAM107B OS=Bos taurus OX=9913 GN=FAM107B PE=2 SV=1||[RefSeqProtSlim]|e-value:1e-31|XP_025107636.1|uncharacterized protein LOC112572268 isoform X2 [Pomacea canaliculata]	#N/A
XLOC-0281571	0.454463	0.48	0.339	0.00460679	#N/A	#N/A
XLOC-026628	0.760355	0.235	0.143	0.00789529	[Uniprot/Swissprot]|e-value:0,010|sp|O15394|NCAM2_HUMAN|Neural cell adhesion molecule 2 OS=Homo sapiens OX=9606 GN=NCAM2 PE=1 SV=2||[RefSeqProtSlim]|e-value:4e-09|CAC9673233.1|Ofus.G221255 [Owenia fusiformis]	#N/A
XLOC-051981	0.574572	0.133	0.06	0.00937156	[Uniprot/Swissprot]|e-value:3e-60|sp|A4II20|EGR1_XENTR|Early growth response protein 1 OS=Xenopus tropicalis OX=8364 GN=egr1 PE=2 SV=2||[RefSeqProtSlim]|e-value:0,0|ANS60446.1|early growth response [Platynereis dumerilii]	early growth response
XLOC-052185	0.914076	0.2	0.116	0.0111831	[Uniprot/Swissprot]|e-value:1e-15|sp|Q80U59|K0232_MOUSE|Uncharacterized protein KIAA0232 OS=Mus musculus OX=10090 GN=Kiaa0232 PE=1 SV=2||[RefSeqProtSlim]|e-value:2e-28|CAC9483744.1|Ofus.G014220, partial [Owenia fusiformis]	#N/A
XLOC-058833	0.716145	0.1	0.04	0.0115686	[Uniprot/Swissprot]|e-value:9e-96|sp|Q640M6|GDPD5_MOUSE|Glycerophosphodiester phosphodiesterase domain-containing protein 5 OS=Mus musculus OX=10090 GN=Gdpd5 PE=1 SV=1||[RefSeqProtSlim]|e-value:1e-121|XP_034330840.1|glycerophosphodiester phosphodiesterase domain-containing protein 5-like [Crassostrea gigas]	#N/A
XLOC-018797	0.661857	0.23	0.136	0.01304	[Uniprot/Swissprot]|e-value:3e-144|sp|P91622|PDK_DROME|[Pyruvate dehydrogenase (acetyl-transferring)] kinase, mitochondrial OS=Drosophila melanogaster OX=7227 GN=Pdk PE=2 SV=2||[RefSeqProtSlim]|e-value:2e-170|CAC9569078.1|Ofus.G052369 [Owenia fusiformis]	#N/A
XLOC-043858	0.587875	0.223	0.13	0.0131411	[Uniprot/Swissprot]|e-value:5e-42|sp|Q8NHS0|DNJB8_HUMAN|DnaJ homolog subfamily B member 8 OS=Homo sapiens OX=9606 GN=DNAJB8 PE=1 SV=1||[RefSeqProtSlim]|e-value:2e-56|XP_012935695.1|dnaJ homolog subfamily B member 6 isoform X4 [Aplysia californica]	#N/A
XLOC-022901	0.752751	0.238	0.147	0.0133486	[Uniprot/Swissprot]|e-value:0,079|sp|Q9HDY9|MAM3_SCHPO|M cell-type agglutination protein mam3 OS=Schizosaccharomyces pombe (strain 972 / ATCC 24843) OX=284812 GN=mam3 PE=3 SV=2||[RefSeqProtSlim]|e-value:6e-04|CAC9663931.1|Ofus.G122863, partial [Owenia fusiformis]	#N/A
XLOC-020155	0.67275	0.504	0.412	0.0149519	[Uniprot/Swissprot]|e-value:6e-13|sp|P36335|NCA12_XENLA|Neural cell adhesion molecule 1-B OS=Xenopus laevis OX=8355 GN=ncam1-b PE=2 SV=1||[RefSeqProtSlim]|e-value:2e-39|CAC9608490.1|Ofus.G071528 [Owenia fusiformis]	#N/A
XLOC-067285	0.619461	0.242	0.146	0.0153874	[Uniprot/Swissprot]|e-value:4e-45|sp|Q6DFC8|ZN395_XENLA|Zinc finger protein 395 OS=Xenopus laevis OX=8355 GN=znf395 PE=2 SV=1||[RefSeqProtSlim]|e-value:6e-115|CAC9660195.1|Ofus.G11390 [Owenia fusiformis]	#N/A
XLOC-062380	0.721894	0.157	0.08	0.0198887	[Uniprot/Swissprot]|e-value:9e-82|sp|Q3UVU3|ZNT10_MOUSE|Zinc transporter 10 OS=Mus musculus OX=10090 GN=Slc30a10 PE=1 SV=1||[RefSeqProtSlim]|e-value:2e-146|XP_011413017.1|zinc transporter 1 isoform X1 [Crassostrea gigas]	#N/A
XLOC-060484	0.700146	0.24	0.15	0.0226348	[Uniprot/Swissprot]|e-value:3e-154|sp|P36993|PPM1B_MOUSE|Protein phosphatase 1B OS=Mus musculus OX=10090 GN=Ppm1b PE=1 SV=1||[RefSeqProtSlim]|e-value:2e-177|VDI49584.1|protein phosphatase 1B [Mytilus galloprovincialis]	#N/A
XLOC-0280421	0.70033	0.24	0.147	0.0239347	#N/A	#N/A
XLOC-051477	0.754971	0.131	0.064	0.0395699	[Uniprot/Swissprot]|e-value:1e-85|sp|P02594|CALM_ELEEL|Calmodulin OS=Electrophorus electricus OX=8005 GN=calm PE=2 SV=2||[RefSeqProtSlim]|e-value:2e-85|XP_035669395.1|calmodulin isoform X1 [Branchiostoma floridae]	#N/A
XLOC-067999	0.714023	0.34	0.239	0.0498151	[Uniprot/Swissprot]|no similarity||[RefSeqProtSlim]|no similarity	#N/A
