# Supplementary material for: Light-modulated stem cells in the camera-type eye of an annelid model for adult brain plasticity
Source: Nat Commun. 2025 Dec 1;16:9861. doi: 10.1038/s41467-025-65631-0 (PMC12669781; doi:10.1038/s41467-025-65631-0)
Supplement: Supplementary file 11 — Supplementary Data 8 [file 41467_2025_65631_MOESM11_ESM.xlsx]

## Sheet: Supplementary Data 8
Supplementary Data 8: Differential expression analysis between non-reproductive and reproductive libraries
Non-reproductive vs reproductive
Gene	avg_log2FC	% non-reproductive	% reproductive	p_val_adj	BLAST annotation	Gene name in Platynereis	Homo sapiens UniProt ID
XLOC-000093	3.08529	0.3	0.023	0	[Uniprot/Swissprot]|no similarity||[RefSeqProtSlim]|no similarity	#N/A
XLOC-003132	1.2122	0.511	0.173	0	[Uniprot/Swissprot]|e-value:4e-93|sp|P17077|RL9_RAT|60S ribosomal protein L9 OS=Rattus norvegicus OX=10116 GN=Rpl9 PE=1 SV=1||[RefSeqProtSlim]|e-value:2e-102|CAD5120422.1|DgyrCDS8989 [Dimorphilus gyrociliatus]	#N/A	P32969
XLOC-000248	1.65799	0.865	0.444	0	[Uniprot/Swissprot]|e-value:1e-145|sp|Q6PBY1|RS3A_DANRE|40S ribosomal protein S3a OS=Danio rerio OX=7955 GN=rps3a PE=2 SV=3||[RefSeqProtSlim]|e-value:3e-152|PVD34793.1|hypothetical protein C0Q70_06070 [Pomacea canaliculata]	#N/A	P61247
XLOC-003257	1.19027	0.626	0.265	0	[Uniprot/Swissprot]|e-value:3e-95|sp|P24049|RL17_RAT|60S ribosomal protein L17 OS=Rattus norvegicus OX=10116 GN=Rpl17 PE=2 SV=3||[RefSeqProtSlim]|e-value:4e-107|ABW23221.1|ribosomal protein rpl17, partial [Eurythoe complanata]	#N/A	P18621
XLOC-000343	1.75916	0.239	0.043	0	[RefSeqProtSlim]|e-value:4e-48|QBA88397.1|Qpeptin precursor, partial [Platynereis dumerilii]||[Uniprot/Swissprot]|no similarity	qpeptin
XLOC-003500	1.24139	0.881	0.563	0	[Uniprot/Swissprot]|e-value:7e-68|sp|P49666|RL21_PIG|60S ribosomal protein L21 OS=Sus scrofa OX=9823 GN=RPL21 PE=1 SV=3||[RefSeqProtSlim]|e-value:6e-75|VDI21785.1|large subunit ribosomal protein L21e [Mytilus galloprovincialis]	#N/A	P46778
XLOC-003710	0.856634	0.484	0.215	0	[Uniprot/Swissprot]|e-value:1e-65|sp|Q945U1|RS15_ELAOL|40S ribosomal protein S15 OS=Elaeis oleifera OX=80265 GN=RPS15 PE=2 SV=1||[RefSeqProtSlim]|e-value:7e-73|XP_021351718.1|40S ribosomal protein S15-like [Mizuhopecten yessoensis]	#N/A	P62841
XLOC-000817	1.39536	0.619	0.221	0	[Uniprot/Swissprot]|e-value:1e-27|sp|Q90YP3|RS28_ICTPU|40S ribosomal protein S28 OS=Ictalurus punctatus OX=7998 GN=rps28 PE=3 SV=1||[RefSeqProtSlim]|e-value:4e-27|AAH59677.1|Zgc:73367 [Danio rerio]	#N/A	P62857
XLOC-003902	1.73551	0.746	0.303	0	[Uniprot/Swissprot]|e-value:0,047|sp|A7X3M3|3NX1_PSAMO|Toxin 3FTx-Psa1 OS=Psammophis mossambicus OX=234064 PE=3 SV=1||[RefSeqProtSlim]|e-value:4e-11|UCK81631.1|toxin-TOLIP domain-containing protein [Arenicola marina]	#N/A
XLOC-001112	0.882935	0.401	0.141	0	[Uniprot/Swissprot]|e-value:0,0|sp|P80021|ATPA_PIG|ATP synthase subunit alpha, mitochondrial OS=Sus scrofa OX=9823 GN=ATP5F1A PE=1 SV=2||[RefSeqProtSlim]|e-value:0,0|AOR07054.1|mitochondrial ATP synthase subunit alpha precursor [Mesenchytraeus antaeus]	#N/A	P25705
XLOC-001212	1.57786	0.811	0.375	0	[Uniprot/Swissprot]|e-value:3e-94|sp|Q4R8Z2|RL13A_MACFA|60S ribosomal protein L13a OS=Macaca fascicularis OX=9541 GN=RPL13A PE=2 SV=3||[RefSeqProtSlim]|e-value:3e-107|CAC9505677.1|Ofus.G023461, partial [Owenia fusiformis]	#N/A	P40429
XLOC-004330	1.19372	0.652	0.288	0	[Uniprot/Swissprot]|e-value:2e-161|sp|Q0Z8U2|RS3_PIG|40S ribosomal protein S3 OS=Sus scrofa OX=9823 GN=RPS3 PE=1 SV=1||[RefSeqProtSlim]|e-value:1e-160|CAA54167.1|ribosomal protein S3 [Mus musculus]	#N/A	P23396
XLOC-004396	0.991022	0.429	0.145	0	[Uniprot/Swissprot]|e-value:6e-61|sp|B3EX21|ATPO_SORAR|ATP synthase subunit O, mitochondrial OS=Sorex araneus OX=42254 GN=ATP5PO PE=3 SV=1||[RefSeqProtSlim]|e-value:2e-86|CAD5122547.1|DgyrCDS10962 [Dimorphilus gyrociliatus]	#N/A	P48047
XLOC-004538	1.27228	0.882	0.5	0	[Uniprot/Swissprot]|e-value:4e-50|sp|Q3T0B7|RS27L_BOVIN|40S ribosomal protein S27-like OS=Bos taurus OX=9913 GN=RPS27L PE=3 SV=3||[RefSeqProtSlim]|e-value:3e-55|CAC9665493.1|Ofus.G14129, partial [Owenia fusiformis]	#N/A	Q71UM5
XLOC-001747	1.17384	0.749	0.39	0	[Uniprot/Swissprot]|e-value:4e-45|sp|Q9VXX8|RL371_DROME|Probable 60S ribosomal protein L37-A OS=Drosophila melanogaster OX=7227 GN=RpL37a PE=1 SV=1||[RefSeqProtSlim]|e-value:3e-47|CAC9661758.1|Ofus.G111992 [Owenia fusiformis]	#N/A	P61927
XLOC-001980	1.44569	0.71	0.293	0	[Uniprot/Swissprot]|e-value:4e-50|sp|P0CQ50|RL44_CRYNJ|60S ribosomal protein L44 OS=Cryptococcus neoformans var. neoformans serotype D (strain JEC21 / ATCC MYA-565) OX=214684 GN=RPL44 PE=3 SV=1||[RefSeqProtSlim]|e-value:1e-53|XP_025099610.1|60S ribosomal protein L44 [Pomacea canaliculata]	#N/A	P83881
XLOC-002060	1.06013	0.453	0.151	0	[RefSeqProtSlim]|e-value:7e-19|VDI65747.1|Hypothetical predicted protein [Mytilus galloprovincialis]||[Uniprot/Swissprot]|no similarity	#N/A
XLOC-002081	1.40692	0.85	0.493	0	[Uniprot/Swissprot]|e-value:6e-67|sp|P60868|RS20_RAT|40S ribosomal protein S20 OS=Rattus norvegicus OX=10116 GN=Rps20 PE=3 SV=1||[RefSeqProtSlim]|e-value:7e-68|CAC9660979.1|Ofus.G111140 [Owenia fusiformis]	#N/A	P60866
XLOC-002133	0.922422	0.413	0.149	0	[Uniprot/Swissprot]|e-value:1e-41|sp|Q3T100|MGST3_BOVIN|Microsomal glutathione S-transferase 3 OS=Bos taurus OX=9913 GN=MGST3 PE=2 SV=1||[RefSeqProtSlim]|e-value:1e-65|AEI70681.1|microsomal GST 3, partial [Perinereis nuntia]	#N/A	O14880
XLOC-002238	1.06728	0.819	0.494	0	[Uniprot/Swissprot]|e-value:3e-55|sp|Q8JGR4|RL24_DANRE|60S ribosomal protein L24 OS=Danio rerio OX=7955 GN=rpl24 PE=2 SV=1||[RefSeqProtSlim]|e-value:3e-67|XP_021366846.1|60S ribosomal protein L24-like [Mizuhopecten yessoensis]	#N/A	P83731
XLOC-005225	1.06012	0.252	0.052	0	[Uniprot/Swissprot]|e-value:2e-93|sp|P27216|ANX13_HUMAN|Annexin A13 OS=Homo sapiens OX=9606 GN=ANXA13 PE=1 SV=3||[RefSeqProtSlim]|e-value:8e-111|XP_019645183.1|PREDICTED: annexin A7-like isoform X2 [Branchiostoma belcheri]	#N/A	P27216
XLOC-005294	1.00986	0.224	0.037	0	[Uniprot/Swissprot]|e-value:8e-58|sp|P80912|HINT1_RABIT|Histidine triad nucleotide-binding protein 1 OS=Oryctolagus cuniculus OX=9986 GN=HINT1 PE=1 SV=2||[RefSeqProtSlim]|e-value:4e-69|XP_035670418.1|histidine triad nucleotide-binding protein 1-like isoform X4 [Branchiostoma floridae]	#N/A	P49773
XLOC-002400	1.54924	0.859	0.457	0	[Uniprot/Swissprot]|e-value:2e-72|sp|P46405|RS12_PIG|40S ribosomal protein S12 OS=Sus scrofa OX=9823 GN=RPS12 PE=1 SV=2||[RefSeqProtSlim]|e-value:7e-83|XP_011456257.1|40S ribosomal protein S12 [Crassostrea gigas]	#N/A	P25398
XLOC-002434	1.38816	0.447	0.111	0	[Uniprot/Swissprot]|e-value:2e-47|sp|P68106|FKB1B_HUMAN|Peptidyl-prolyl cis-trans isomerase FKBP1B OS=Homo sapiens OX=9606 GN=FKBP1B PE=1 SV=2||[RefSeqProtSlim]|e-value:1e-50|XP_012946627.1|FK506-binding protein 1 [Aplysia californica]	#N/A	P68106
XLOC-002522	2.27087	0.232	0.026	0	[Uniprot/Swissprot]|e-value:3e-36|sp|B8WI85|USOM7_ACRMI|Uncharacterized skeletal organic matrix protein 7 OS=Acropora millepora OX=45264 PE=1 SV=1||[RefSeqProtSlim]|e-value:7e-30|UCK81558.1|lectin 2-2 [Arenicola marina]	#N/A
XLOC-005477	0.983246	0.279	0.068	0	[Uniprot/Swissprot]|e-value:2e-22|sp|Q23280|DAF41_CAEEL|Co-chaperone protein daf-41 OS=Caenorhabditis elegans OX=6239 GN=daf-41 PE=2 SV=1||[RefSeqProtSlim]|e-value:6e-41|XP_011439773.2|protein wos2 isoform X1 [Crassostrea gigas]	#N/A	Q15185
XLOC-005486	2.72857	0.225	0.001	0	[Uniprot/Swissprot]|no similarity||[RefSeqProtSlim]|no similarity	#N/A
XLOC-005527	1.18681	0.916	0.642	0	[Uniprot/Swissprot]|e-value:1e-65|sp|P61354|RL27_RAT|60S ribosomal protein L27 OS=Rattus norvegicus OX=10116 GN=Rpl27 PE=2 SV=2||[RefSeqProtSlim]|e-value:4e-68|VDI07185.1|large subunit ribosomal protein L27e [Mytilus galloprovincialis]	#N/A	P61353
XLOC-002736	1.44455	0.662	0.256	0	[Uniprot/Swissprot]|e-value:1e-106|sp|Q9VTP4|R10AB_DROME|60S ribosomal protein L10a-2 OS=Drosophila melanogaster OX=7227 GN=RpL10Ab PE=1 SV=2||[RefSeqProtSlim]|e-value:8e-115|XP_019633097.1|PREDICTED: 60S ribosomal protein L10a-like [Branchiostoma belcheri]	#N/A	P62906
XLOC-002872	1.22013	0.604	0.241	0	[Uniprot/Swissprot]|e-value:4e-161|sp|Q95V34|RS4_SPOFR|40S ribosomal protein S4 OS=Spodoptera frugiperda OX=7108 GN=RpS4 PE=2 SV=1||[RefSeqProtSlim]|e-value:2e-158|XP_019646943.1|PREDICTED: 40S ribosomal protein S4, X isoform-like [Branchiostoma belcheri]	#N/A	P62701
XLOC-005812	0.729968	0.879	0.667	0	[Uniprot/Swissprot]|e-value:1e-15|sp|Q962S4|RL39_SPOFR|60S ribosomal protein L39 OS=Spodoptera frugiperda OX=7108 GN=RpL39 PE=3 SV=1||[RefSeqProtSlim]|e-value:5e-16|OWF50552.1|60S ribosomal protein L39 [Mizuhopecten yessoensis]	#N/A	P62891
XLOC-009058	1.12012	0.22	0.026	0	[Uniprot/Swissprot]|e-value:3e-132|sp|Q7L2H7|EIF3M_HUMAN|Eukaryotic translation initiation factor 3 subunit M OS=Homo sapiens OX=9606 GN=EIF3M PE=1 SV=1||[RefSeqProtSlim]|e-value:2e-142|XP_011451315.1|eukaryotic translation initiation factor 3 subunit M [Crassostrea gigas]	#N/A	Q7L2H7
XLOC-009084	1.67825	0.73	0.273	0	[Uniprot/Swissprot]|e-value:5e-103|sp|P49393|RS13_XENLA|40S ribosomal protein S13 OS=Xenopus laevis OX=8355 GN=rps13 PE=3 SV=2||[RefSeqProtSlim]|e-value:3e-102|AAH72552.1|Ribosomal protein S13 [Danio rerio]	#N/A	P62277
XLOC-009770	1.26598	0.541	0.188	0	[Uniprot/Swissprot]|e-value:5e-101|sp|P61314|RL15_RAT|60S ribosomal protein L15 OS=Rattus norvegicus OX=10116 GN=Rpl15 PE=1 SV=2||[RefSeqProtSlim]|e-value:6e-109|VDI64605.1|large subunit ribosomal protein L15e [Mytilus galloprovincialis]	#N/A	P61313
XLOC-009804	1.00964	0.526	0.216	0	[Uniprot/Swissprot]|e-value:2e-68|sp|Q3SZQ6|RL32_BOVIN|60S ribosomal protein L32 OS=Bos taurus OX=9913 GN=RPL32 PE=2 SV=3||[RefSeqProtSlim]|e-value:2e-76|XP_005096705.2|60S ribosomal protein L32 [Aplysia californica]	#N/A	P62910
XLOC-010029	1.00892	0.168	0.011	0	[Uniprot/Swissprot]|e-value:5e-64|sp|O46638|FKBP3_RABIT|Peptidyl-prolyl cis-trans isomerase FKBP3 OS=Oryctolagus cuniculus OX=9986 GN=FKBP3 PE=2 SV=2||[RefSeqProtSlim]|e-value:1e-63|XP_004083562.1|peptidyl-prolyl cis-trans isomerase FKBP3 [Oryzias latipes]	#N/A	Q00688
XLOC-009388	1.49494	0.582	0.186	0	[Uniprot/Swissprot]|e-value:1e-93|sp|P30050|RL12_HUMAN|60S ribosomal protein L12 OS=Homo sapiens OX=9606 GN=RPL12 PE=1 SV=1||[RefSeqProtSlim]|e-value:3e-96|CAC9664441.1|Ofus.G13647 [Owenia fusiformis]	#N/A	P30050
XLOC-009475	1.97276	0.228	0	0	[Uniprot/Swissprot]|no similarity||[RefSeqProtSlim]|no similarity	#N/A
XLOC-009476	1.6873	0.225	0.009	0	[Uniprot/Swissprot]|no similarity||[RefSeqProtSlim]|no similarity	#N/A
XLOC-011134	1.12939	0.577	0.245	0	[Uniprot/Swissprot]|e-value:3e-77|sp|Q9GNE2|RL23_AEDAE|60S ribosomal protein L23 OS=Aedes aegypti OX=7159 GN=RpL23-A PE=2 SV=1||[RefSeqProtSlim]|e-value:8e-80|CAC9569651.1|Ofus.G052629 [Owenia fusiformis]	#N/A	P62829
XLOC-011324	1.30874	0.69	0.31	0	[Uniprot/Swissprot]|e-value:1e-98|sp|P62083|RS7_RAT|40S ribosomal protein S7 OS=Rattus norvegicus OX=10116 GN=Rps7 PE=1 SV=1||[RefSeqProtSlim]|e-value:3e-106|VDH94617.1|small subunit ribosomal protein S7e [Mytilus galloprovincialis]	#N/A	P62081
XLOC-011328	1.10728	0.727	0.384	0	[Uniprot/Swissprot]|e-value:6e-60|sp|Q5M8V0|BT3L4_XENTR|Transcription factor BTF3 homolog 4 OS=Xenopus tropicalis OX=8364 GN=btf3l4 PE=2 SV=1||[RefSeqProtSlim]|e-value:3e-67|PVD23943.1|hypothetical protein C0Q70_17219 [Pomacea canaliculata]	#N/A	Q96K17
XLOC-011573	1.16064	0.65	0.301	0	[Uniprot/Swissprot]|e-value:9e-43|sp|Q29361|RL35_PIG|60S ribosomal protein L35 OS=Sus scrofa OX=9823 GN=RPL35 PE=1 SV=3||[RefSeqProtSlim]|e-value:4e-44|ABY27350.1|ribosomal protein L35, partial [Crassostrea gigas]	#N/A	P42766
XLOC-012634	0.917286	0.696	0.384	0	[Uniprot/Swissprot]|e-value:0,0|sp|Q9BLC5|HSP83_BOMMO|Heat shock protein 83 OS=Bombyx mori OX=7091 GN=Hsp83 PE=1 SV=1||[RefSeqProtSlim]|e-value:0,0|XP_016845773.1|heat shock protein 83 [Nasonia vitripennis]	#N/A	P07900
XLOC-012195	1.21524	0.215	0.024	0	[Uniprot/Swissprot]|e-value:3e-50|sp|Q7ZUG0|RUXE_DANRE|Small nuclear ribonucleoprotein E OS=Danio rerio OX=7955 GN=snrpe PE=3 SV=1||[RefSeqProtSlim]|e-value:1e-53|XP_005088889.1|small nuclear ribonucleoprotein E [Aplysia californica]	#N/A	P62304
XLOC-013222	1.48856	0.805	0.384	0	[Uniprot/Swissprot]|e-value:2e-97|sp|Q9GRJ3|RS23_LUMRU|40S ribosomal protein S23 OS=Lumbricus rubellus OX=35632 GN=RPS23 PE=2 SV=1||[RefSeqProtSlim]|e-value:6e-98|CAD5118888.1|DgyrCDS7563 [Dimorphilus gyrociliatus]	#N/A	P62266
XLOC-012503	1.32227	0.701	0.322	0	[Uniprot/Swissprot]|e-value:5e-96|sp|Q90YU9|RL18A_ICTPU|60S ribosomal protein L18a OS=Ictalurus punctatus OX=7998 GN=rpl18a PE=2 SV=1||[RefSeqProtSlim]|e-value:3e-101|CAD5110892.1|DgyrCDS256 [Dimorphilus gyrociliatus]	#N/A	Q02543
XLOC-014498	1.15827	0.413	0.119	0	[Uniprot/Swissprot]|e-value:2e-89|sp|Q6DET9|EF1B_XENTR|Elongation factor 1-beta OS=Xenopus tropicalis OX=8364 GN=eef1b PE=2 SV=3||[RefSeqProtSlim]|e-value:9e-88|AAH39635.1|eukaryotic translation elongation factor 1 beta 2, partial [Mus musculus]	#N/A	P24534
XLOC-014693	1.97152	0.211	0.006	0	[Uniprot/Swissprot]|no similarity||[RefSeqProtSlim]|no similarity	#N/A
XLOC-014797	2.45117	0.307	0.04	0	[RefSeqProtSlim]|e-value:0,033|CAC9668011.1|Ofus.G1666 [Owenia fusiformis]||[Uniprot/Swissprot]|no similarity	#N/A	Q92954
XLOC-015742	1.31449	0.822	0.451	0	[Uniprot/Swissprot]|e-value:7e-62|sp|P62856|RS26_RAT|40S ribosomal protein S26 OS=Rattus norvegicus OX=10116 GN=Rps26 PE=3 SV=3||[RefSeqProtSlim]|e-value:1e-65|CAC9666535.1|Ofus.G142060 [Owenia fusiformis]	#N/A	P62854
XLOC-017067	1.32161	0.316	0.07	0	[Uniprot/Swissprot]|e-value:2e-17|sp|Q61066|NR0B1_MOUSE|Nuclear receptor subfamily 0 group B member 1 OS=Mus musculus OX=10090 GN=Nr0b1 PE=1 SV=1||[RefSeqProtSlim]|e-value:3e-62|XP_005110472.1|serine-rich adhesin for platelets [Aplysia californica]	#N/A	P51843
XLOC-017293	2.25068	0.407	0.075	0	[RefSeqProtSlim]|e-value:2e-46|CAC9652049.1|Ofus.G101265 [Owenia fusiformis]||[Uniprot/Swissprot]|no similarity	#N/A	P55344
XLOC-017777	1.69449	0.581	0.17	0	[Uniprot/Swissprot]|e-value:0,0|sp|Q5MJ86|G3P2_DANRE|Glyceraldehyde-3-phosphate dehydrogenase 2 OS=Danio rerio OX=7955 GN=gapdh-2 PE=2 SV=1||[RefSeqProtSlim]|e-value:0,0|CAD5115731.1|DgyrCDS4676 [Dimorphilus gyrociliatus]	#N/A	P04406
XLOC-017347	0.765219	0.816	0.591	0	[Uniprot/Swissprot]|e-value:0,0|sp|P41383|TBA2_PATVU|Tubulin alpha-2/alpha-4 chain OS=Patella vulgata OX=6465 GN=TUB2 PE=2 SV=1||[RefSeqProtSlim]|e-value:0,0|AOR07105.1|tubulin alpha-1A [Enchytraeus albidus]	#N/A	P0DPH8
XLOC-019080	1.78811	0.278	0.056	0	[Uniprot/Swissprot]|e-value:4e-04|sp|Q80T32|AGRD1_MOUSE|Adhesion G-protein coupled receptor D1 OS=Mus musculus OX=10090 GN=Adgrd1 PE=2 SV=2||[RefSeqProtSlim]|e-value:1e-10|CAC9618095.1|Ofus.G08937, partial [Owenia fusiformis]	#N/A	Q6QNK2
XLOC-018928	1.02855	0.339	0.098	0	[Uniprot/Swissprot]|e-value:1e-46|sp|P83917|CBX1_MOUSE|Chromobox protein homolog 1 OS=Mus musculus OX=10090 GN=Cbx1 PE=1 SV=1||[RefSeqProtSlim]|e-value:3e-64|XP_025083919.1|chromobox protein homolog 1-like [Pomacea canaliculata]	#N/A	P83916
XLOC-020266	1.20716	0.853	0.514	0	[Uniprot/Swissprot]|e-value:2e-74|sp|Q6QAP7|RS17_PIG|40S ribosomal protein S17 OS=Sus scrofa OX=9823 GN=RPS17 PE=1 SV=3||[RefSeqProtSlim]|e-value:8e-78|XP_011448859.1|40S ribosomal protein S17 [Crassostrea gigas]	#N/A	P08708
XLOC-020330	1.09009	0.823	0.503	0	[Uniprot/Swissprot]|e-value:6e-37|sp|Q4PM12|RL36_IXOSC|60S ribosomal protein L36 OS=Ixodes scapularis OX=6945 GN=RpL36 PE=3 SV=1||[RefSeqProtSlim]|e-value:6e-41|CAC9666794.1|Ofus.G1591 [Owenia fusiformis]	#N/A	Q9Y3U8
XLOC-020920	1.02346	0.247	0.052	0	[Uniprot/Swissprot]|e-value:2e-52|sp|P62323|SMD3_XENLA|Small nuclear ribonucleoprotein Sm D3 OS=Xenopus laevis OX=8355 GN=snrpd3 PE=2 SV=1||[RefSeqProtSlim]|e-value:1e-54|XP_011451729.1|small nuclear ribonucleoprotein Sm D3 [Crassostrea gigas]	#N/A	P62318
XLOC-020904	1.01777	0.57	0.248	0	[Uniprot/Swissprot]|e-value:1e-130|sp|A8D8X1|RL10_SHEEP|60S ribosomal protein L10 OS=Ovis aries OX=9940 GN=RPL10 PE=2 SV=1||[RefSeqProtSlim]|e-value:8e-138|XP_011439108.1|60S ribosomal protein L10 [Crassostrea gigas]	#N/A	P27635
XLOC-020927	2.39928	0.862	0.274	0	[Uniprot/Swissprot]|e-value:8e-79|sp|P91791|PPIA_HEMPU|Peptidyl-prolyl cis-trans isomerase OS=Hemicentrotus pulcherrimus OX=7650 PE=2 SV=1||[RefSeqProtSlim]|e-value:2e-80|XP_004072879.3|peptidyl-prolyl cis-trans isomerase [Oryzias latipes]	#N/A	P30405
XLOC-021242	1.39662	0.467	0.118	0	[Uniprot/Swissprot]|e-value:2e-171|sp|P29694|EF1G_RABIT|Elongation factor 1-gamma OS=Oryctolagus cuniculus OX=9986 GN=EEF1G PE=2 SV=3||[RefSeqProtSlim]|e-value:0,0|XP_034324989.1|elongation factor 1-gamma-like [Crassostrea gigas]	#N/A	P26641
XLOC-022380	1.20238	0.424	0.118	0	[Uniprot/Swissprot]|e-value:1e-51|sp|P41824|YBOXH_APLCA|Y-box factor homolog OS=Aplysia californica OX=6500 PE=2 SV=1||[RefSeqProtSlim]|e-value:4e-52|XP_025081498.1|Y-box factor homolog [Pomacea canaliculata]	#N/A	P67809
XLOC-022116	0.934111	0.602	0.292	0	[Uniprot/Swissprot]|e-value:2e-53|sp|P62925|IF5A_SPOFR|Eukaryotic translation initiation factor 5A OS=Spodoptera frugiperda OX=7108 GN=eIF-5A PE=1 SV=1||[RefSeqProtSlim]|e-value:3e-55|CAD5119592.1|DgyrCDS8194 [Dimorphilus gyrociliatus]	#N/A	P63241
XLOC-022172	4.21554	0.253	0.001	0	[Uniprot/Swissprot]|e-value:6e-09|sp|Q91775|FABPI_XENLA|Fatty acid-binding protein, intestinal OS=Xenopus laevis OX=8355 GN=fabp2 PE=2 SV=2||[RefSeqProtSlim]|e-value:6e-96|QBA88387.1|Fatty acid binding protein [Platynereis dumerilii]	#N/A	P09455
XLOC-022173	3.70917	0.238	0	0	[Uniprot/Swissprot]|e-value:6e-10|sp|Q91775|FABPI_XENLA|Fatty acid-binding protein, intestinal OS=Xenopus laevis OX=8355 GN=fabp2 PE=2 SV=2||[RefSeqProtSlim]|e-value:8e-81|QBA88387.1|Fatty acid binding protein [Platynereis dumerilii]	#N/A	P09455
XLOC-022180	1.31665	0.762	0.383	0	[Uniprot/Swissprot]|e-value:7e-40|sp|P13732|RL22_TRIGR|60S ribosomal protein L22 OS=Tripneustes gratilla OX=7673 GN=RPL22 PE=2 SV=1||[RefSeqProtSlim]|e-value:1e-40|XP_011451810.1|60S ribosomal protein L22 [Crassostrea gigas]	#N/A	P35268
XLOC-024281	1.98297	0.454	0.071	0	[Uniprot/Swissprot]|e-value:6e-66|sp|Q9NUK0|MBNL3_HUMAN|Muscleblind-like protein 3 OS=Homo sapiens OX=9606 GN=MBNL3 PE=1 SV=2||[RefSeqProtSlim]|e-value:4e-104|XP_011430903.2|muscleblind-like protein 2a isoform X6 [Crassostrea gigas]	#N/A	Q9NUK0
XLOC-024912	0.915545	0.754	0.395	0	[Uniprot/Swissprot]|e-value:4e-129|sp|P18238|ADT3_YEAST|ADP,ATP carrier protein 3 OS=Saccharomyces cerevisiae (strain ATCC 204508 / S288c) OX=559292 GN=AAC3 PE=1 SV=1||[RefSeqProtSlim]|e-value:7e-178|CAC9566921.1|Ofus.G051786 [Owenia fusiformis]	#N/A	P12236
XLOC-024999	1.51435	0.269	0.02	0	[Uniprot/Swissprot]|e-value:4e-62|sp|Q6P8E9|NH2L1_XENTR|NHP2-like protein 1 OS=Xenopus tropicalis OX=8364 GN=snu13 PE=2 SV=1||[RefSeqProtSlim]|e-value:2e-65|XP_011456673.1|NHP2-like protein 1 [Crassostrea gigas]	#N/A	P55769
XLOC-025135	2.87635	0.944	0.359	0	[Uniprot/Swissprot]|e-value:6e-60|sp|Q78P75|DYL2_RAT|Dynein light chain 2, cytoplasmic OS=Rattus norvegicus OX=10116 GN=Dynll2 PE=1 SV=1||[RefSeqProtSlim]|e-value:3e-61|XP_032453633.1|dynein light chain A isoform X1 [Nasonia vitripennis]	#N/A	Q96FJ2
XLOC-025198	1.30611	0.537	0.177	0	[Uniprot/Swissprot]|e-value:4e-57|sp|P62752|RL23A_RAT|60S ribosomal protein L23a OS=Rattus norvegicus OX=10116 GN=Rpl23a PE=2 SV=1||[RefSeqProtSlim]|e-value:2e-63|XP_005094951.1|60S ribosomal protein L23a [Aplysia californica]	#N/A	P62750
XLOC-025226	1.77579	0.834	0.379	0	[Uniprot/Swissprot]|e-value:3e-86|sp|Q6QMZ4|RL6_CHILA|60S ribosomal protein L6 OS=Chinchilla lanigera OX=34839 GN=RPL6 PE=2 SV=3||[RefSeqProtSlim]|e-value:3e-115|CAC9673014.1|Ofus.G22926 [Owenia fusiformis]	#N/A	Q02878
XLOC-027160	1.3935	0.833	0.447	0	[Uniprot/Swissprot]|e-value:1e-84|sp|P62246|RS15A_RAT|40S ribosomal protein S15a OS=Rattus norvegicus OX=10116 GN=Rps15a PE=1 SV=2||[RefSeqProtSlim]|e-value:1e-86|EDL17115.1|ribosomal protein S15a, isoform CRA_b [Mus musculus]	#N/A	P62244
XLOC-025496	2.76894	0.491	0.07	0	[Uniprot/Swissprot]|no similarity||[RefSeqProtSlim]|no similarity	#N/A
XLOC-027395	1.14925	0.418	0.116	0	[Uniprot/Swissprot]|e-value:0,001|sp|P26514|XYNA_STRLI|Endo-1,4-beta-xylanase A OS=Streptomyces lividans OX=1916 GN=xlnA PE=1 SV=2||[RefSeqProtSlim]|e-value:3e-34|UCK81497.1|ricin lectin domain-containing protein 6 [Arenicola marina]	#N/A	Q68DQ2
XLOC-027413	1.05846	0.48	0.169	0	[Uniprot/Swissprot]|e-value:5e-57|sp|Q14103|HNRPD_HUMAN|Heterogeneous nuclear ribonucleoprotein D0 OS=Homo sapiens OX=9606 GN=HNRNPD PE=1 SV=1||[RefSeqProtSlim]|e-value:1e-73|CAC9650829.1|Ofus.G101062, partial [Owenia fusiformis]	#N/A	Q14103
XLOC-027613	1.41909	0.769	0.366	0	[Uniprot/Swissprot]|e-value:8e-22|sp|O01725|RLA2_BRAFL|60S acidic ribosomal protein P2 OS=Branchiostoma floridae OX=7739 PE=3 SV=1||[RefSeqProtSlim]|e-value:7e-22|XP_424134.1|60S acidic ribosomal protein P2 [Gallus gallus]	#N/A	P05387
XLOC-025879	1.36544	0.854	0.495	0	[Uniprot/Swissprot]|e-value:2e-75|sp|P62264|RS14_MOUSE|40S ribosomal protein S14 OS=Mus musculus OX=10090 GN=Rps14 PE=1 SV=3||[RefSeqProtSlim]|e-value:1e-78|XP_021365459.1|40S ribosomal protein S14 [Mizuhopecten yessoensis]	#N/A	P62263
XLOC-027728	1.67548	0.867	0.447	0	[Uniprot/Swissprot]|e-value:4e-149|sp|Q90YS3|RS2_ICTPU|40S ribosomal protein S2 OS=Ictalurus punctatus OX=7998 GN=rps2 PE=2 SV=1||[RefSeqProtSlim]|e-value:1e-154|XP_019924446.1|40S ribosomal protein S2 [Crassostrea gigas]	#N/A	P15880
XLOC-027740	1.77289	0.813	0.343	0	[Uniprot/Swissprot]|e-value:7e-103|sp|Q90YV0|RL18_ICTPU|60S ribosomal protein L18 OS=Ictalurus punctatus OX=7998 GN=rpl18 PE=2 SV=3||[RefSeqProtSlim]|e-value:4e-111|XP_019627971.1|PREDICTED: 60S ribosomal protein L18-like [Branchiostoma belcheri]	#N/A	Q07020
XLOC-028098	1.37037	0.654	0.255	0	[Uniprot/Swissprot]|e-value:1e-135|sp|P38981|RSSA_URECA|40S ribosomal protein SA OS=Urechis caupo OX=6431 PE=2 SV=1||[RefSeqProtSlim]|e-value:4e-135|sp|P38981.1|RSSA_URECA|RecName: Full=40S ribosomal protein SA; AltName: Full=Laminin-binding protein p40; Short=LBP/p40	#N/A	P08865
XLOC-028111	1.35984	0.422	0.129	0	[Uniprot/Swissprot]|e-value:2e-63|sp|P08991|H2AV_STRPU|Histone H2A.V (Fragment) OS=Strongylocentrotus purpuratus OX=7668 GN=H2A.F/Z PE=1 SV=1||[RefSeqProtSlim]|e-value:4e-64|XP_021348934.1|histone H2A.V [Mizuhopecten yessoensis]	#N/A	P0C0S5
XLOC-028252	1.96903	0.306	0.073	0	[Uniprot/Swissprot]|e-value:5e-37|sp|O73888|HPGDS_CHICK|Hematopoietic prostaglandin D synthase OS=Gallus gallus OX=9031 GN=HPGDS PE=1 SV=3||[RefSeqProtSlim]|e-value:2e-40|XP_034308304.1|glutathione S-transferase 1-like isoform X1 [Crassostrea gigas]	#N/A	O60760
XLOC-028328	1.33578	0.56	0.188	0	[Uniprot/Swissprot]|e-value:2e-24|sp|P45842|RL34_AEDAL|60S ribosomal protein L34 OS=Aedes albopictus OX=7160 GN=RpL34 PE=2 SV=2||[RefSeqProtSlim]|e-value:3e-35|CAD5110792.1|DgyrCDS157 [Dimorphilus gyrociliatus]	#N/A	P49207
XLOC-028363	1.5572	0.82	0.409	0	[Uniprot/Swissprot]|e-value:1e-110|sp|P29314|RS9_RAT|40S ribosomal protein S9 OS=Rattus norvegicus OX=10116 GN=Rps9 PE=1 SV=4||[RefSeqProtSlim]|e-value:7e-119|OWF37517.1|40S ribosomal protein S9 [Mizuhopecten yessoensis]	#N/A	P46781
XLOC-034323	1.5111	0.665	0.249	0	[Uniprot/Swissprot]|e-value:3e-66|sp|P58375|RL30_SPOFR|60S ribosomal protein L30 OS=Spodoptera frugiperda OX=7108 GN=RpL30 PE=3 SV=1||[RefSeqProtSlim]|e-value:6e-70|PVD32415.1|hypothetical protein C0Q70_07849 [Pomacea canaliculata]	#N/A	P62888
XLOC-035004	0.756873	0.977	0.871	0	[Uniprot/Swissprot]|no similarity||[RefSeqProtSlim]|no similarity	#N/A
XLOC-035312	1.61084	0.89	0.488	0	[Uniprot/Swissprot]|e-value:0,0|sp|Q92005|EF1A_DANRE|Elongation factor 1-alpha OS=Danio rerio OX=7955 GN=eef1a PE=2 SV=1||[RefSeqProtSlim]|e-value:0,0|AOR07112.1|elongation factor 1-alpha [Enchytraeus albidus]	#N/A	P68104
XLOC-035353	2.95177	0.349	0.03	0	[Uniprot/Swissprot]|e-value:3e-10|sp|Q5G269|NETR_PONPY|Neurotrypsin OS=Pongo pygmaeus OX=9600 GN=PRSS12 PE=3 SV=1||[RefSeqProtSlim]|e-value:2e-20|XP_025113549.1|deleted in malignant brain tumors 1 protein-like [Pomacea canaliculata]	#N/A	Q96JB6
XLOC-035998	1.05107	0.879	0.6	0	[Uniprot/Swissprot]|e-value:4e-27|sp|P63174|RL38_RAT|60S ribosomal protein L38 OS=Rattus norvegicus OX=10116 GN=Rpl38 PE=1 SV=2||[RefSeqProtSlim]|e-value:1e-27|XP_005098802.2|60S ribosomal protein L38 [Aplysia californica]	#N/A	P63173
XLOC-036001	1.19029	0.663	0.303	0	[Uniprot/Swissprot]|e-value:7e-56|sp|Q90YQ0|RS24_ICTPU|40S ribosomal protein S24 OS=Ictalurus punctatus OX=7998 GN=rps24 PE=2 SV=1||[RefSeqProtSlim]|e-value:1e-59|XP_011432488.1|40S ribosomal protein S24 isoform X2 [Crassostrea gigas]	#N/A	P62847
XLOC-037037	2.4744	0.306	0.044	0	[Uniprot/Swissprot]|no similarity||[RefSeqProtSlim]|no similarity	#N/A
XLOC-037524	0.826132	0.466	0.181	0	[Uniprot/Swissprot]|e-value:1e-51|sp|Q94516|AT5F1_DROME|ATP synthase subunit b, mitochondrial OS=Drosophila melanogaster OX=7227 GN=ATPsynB PE=2 SV=2||[RefSeqProtSlim]|e-value:6e-89|AOR07060.1|mitochondrial ATP synthase subunit b precursor [Mesenchytraeus solifugus]	#N/A	P24539
XLOC-038428	0.981617	0.376	0.117	0	[Uniprot/Swissprot]|e-value:0,0|sp|P49165|RL4_URECA|60S ribosomal protein L4 OS=Urechis caupo OX=6431 GN=RPL4 PE=2 SV=1||[RefSeqProtSlim]|e-value:0,0|CAD5118544.1|DgyrCDS7232 [Dimorphilus gyrociliatus]	#N/A	P36578
XLOC-040820	1.88243	0.301	0.016	0	[Uniprot/Swissprot]|e-value:3e-04|sp|A2ARV4|LRP2_MOUSE|Low-density lipoprotein receptor-related protein 2 OS=Mus musculus OX=10090 GN=Lrp2 PE=1 SV=1||[RefSeqProtSlim]|e-value:3e-17|CAC9670323.1|Ofus.G18854 [Owenia fusiformis]	#N/A	Q8IU80
XLOC-041078	1.51062	0.186	0.021	0	[Uniprot/Swissprot]|e-value:0,003|sp|P98063|BMP1_MOUSE|Bone morphogenetic protein 1 OS=Mus musculus OX=10090 GN=Bmp1 PE=1 SV=2||[RefSeqProtSlim]|e-value:0,005|PVD25526.1|hypothetical protein C0Q70_13182 [Pomacea canaliculata]	#N/A	P13497
XLOC-039603	1.3733	0.845	0.472	0	[Uniprot/Swissprot]|e-value:2e-54|sp|O46160|RL14_LUMRU|60S ribosomal protein L14 OS=Lumbricus rubellus OX=35632 GN=RPL14 PE=3 SV=1||[RefSeqProtSlim]|e-value:5e-65|XP_005109109.1|60S ribosomal protein L14 [Aplysia californica]	#N/A	P50914
XLOC-039653	1.11232	0.323	0.081	0	[Uniprot/Swissprot]|e-value:2e-56|sp|Q8I7Z2|DAD1_ARAVE|Dolichyl-diphosphooligosaccharide--protein glycosyltransferase subunit DAD1 OS=Araneus ventricosus OX=182803 GN=DAD1 PE=2 SV=1||[RefSeqProtSlim]|e-value:4e-61|KAG9431447.1|dolichyl-diphosphooligosaccharide--protein glycosyltransferase subunit DAD1 [Apis mellifera carnica]	#N/A	P61803
XLOC-041141	1.3577	0.782	0.386	0	[Uniprot/Swissprot]|e-value:4e-88|sp|Q90YV5|RL13_ICTPU|60S ribosomal protein L13 OS=Ictalurus punctatus OX=7998 GN=rpl13 PE=2 SV=3||[RefSeqProtSlim]|e-value:1e-94|XP_011440919.2|60S ribosomal protein L13 [Crassostrea gigas]	#N/A	P26373
XLOC-040244	2.07387	0.255	0.017	0	[Uniprot/Swissprot]|e-value:1e-55|sp|G5CTG2|AQP5_MILTA|Aquaporin-5 OS=Milnesium tardigradum OX=46460 GN=AQP5 PE=2 SV=1||[RefSeqProtSlim]|e-value:2e-67|VDH97737.1|aquaporin-4 [Mytilus galloprovincialis]	#N/A	P55087
XLOC-043441	2.15598	0.21	0.015	0	[Uniprot/Swissprot]|e-value:6e-15|sp|C0HJN6|CO1A2_HIPAM|Collagen alpha-2(I) chain (Fragments) OS=Hippopotamus amphibius OX=9833 GN=COL1A2 PE=1 SV=1||[RefSeqProtSlim]|e-value:1e-14|XP_021324891.1|collagen alpha-3(V) chain isoform X1 [Danio rerio]	#N/A	P02462
XLOC-043514	2.91055	0.277	0.018	0	[Uniprot/Swissprot]|e-value:4e-61|sp|Q8C6K9|CO6A6_MOUSE|Collagen alpha-6(VI) chain OS=Mus musculus OX=10090 GN=Col6a6 PE=1 SV=2||[RefSeqProtSlim]|e-value:1e-100|XP_012938709.1|uncharacterized protein LOC101849054 [Aplysia californica]	#N/A	A6NMZ7
XLOC-043536	1.25658	0.666	0.238	0	[Uniprot/Swissprot]|e-value:2e-34|sp|Q06055|AT5G2_HUMAN|ATP synthase F(0) complex subunit C2, mitochondrial OS=Homo sapiens OX=9606 GN=ATP5MC2 PE=1 SV=1||[RefSeqProtSlim]|e-value:7e-48|AOR07048.1|mitochondrial ATP synthase subunit 9 precursor [Mesenchytraeus cf. gelidus SL-2017]	#N/A	Q06055
XLOC-043750	1.10982	0.856	0.558	0	[Uniprot/Swissprot]|e-value:8e-35|sp|O61462|RL37A_CRYST|60S ribosomal protein L37a OS=Cryptochiton stelleri OX=6655 GN=RPL37A PE=3 SV=3||[RefSeqProtSlim]|e-value:1e-35|XP_019635034.1|PREDICTED: 60S ribosomal protein L37a [Branchiostoma belcheri]	#N/A	P61513
XLOC-044314	1.46211	0.85	0.458	0	[Uniprot/Swissprot]|e-value:4e-93|sp|P62250|RS16_RAT|40S ribosomal protein S16 OS=Rattus norvegicus OX=10116 GN=Rps16 PE=1 SV=2||[RefSeqProtSlim]|e-value:8e-93|XP_416113.1|40S ribosomal protein S16 [Gallus gallus]	#N/A	P62249
XLOC-045358	1.09095	0.505	0.191	0	[Uniprot/Swissprot]|e-value:0,0|sp|P27659|RL3_MOUSE|60S ribosomal protein L3 OS=Mus musculus OX=10090 GN=Rpl3 PE=1 SV=3||[RefSeqProtSlim]|e-value:0,0|CAC9657789.1|Ofus.G102499, partial [Owenia fusiformis]	#N/A	P39023
XLOC-045817	1.52963	0.798	0.378	0	[Uniprot/Swissprot]|e-value:4e-75|sp|Q5R8M9|RS19_PONAB|40S ribosomal protein S19 OS=Pongo abelii OX=9601 GN=RPS19 PE=2 SV=3||[RefSeqProtSlim]|e-value:7e-76|XP_004078311.3|40S ribosomal protein S19 [Oryzias latipes]	#N/A	P39019
XLOC-045960	1.46776	0.363	0.075	0	[RefSeqProtSlim]|e-value:0,027|VDH91242.1|Hypothetical predicted protein [Mytilus galloprovincialis]||[Uniprot/Swissprot]|no similarity	#N/A
XLOC-046003	2.54192	0.211	0.013	0	[Uniprot/Swissprot]|e-value:1e-27|sp|P47179|DAN4_YEAST|Cell wall protein DAN4 OS=Saccharomyces cerevisiae (strain ATCC 204508 / S288c) OX=559292 GN=DAN4 PE=2 SV=1||[RefSeqProtSlim]|e-value:9e-28|CAC9671159.1|Ofus.G191175, partial [Owenia fusiformis]	#N/A	Q6ZMJ2
XLOC-046005	1.98745	0.183	0.011	0	[Uniprot/Swissprot]|e-value:2e-05|sp|F1LWT0|SIMC1_RAT|SUMO-interacting motif-containing protein 1 OS=Rattus norvegicus OX=10116 GN=Simc1 PE=3 SV=3||[RefSeqProtSlim]|e-value:3e-27|OWF56354.1|hypothetical protein KP79_PYT00069 [Mizuhopecten yessoensis]	#N/A	Q6ZMJ2
XLOC-047243	2.54282	0.253	0.019	0	[Uniprot/Swissprot]|e-value:1e-14|sp|O43866|CD5L_HUMAN|CD5 antigen-like OS=Homo sapiens OX=9606 GN=CD5L PE=1 SV=1||[RefSeqProtSlim]|e-value:6e-18|XP_017213893.1|lysyl oxidase homolog 4-like [Danio rerio]	#N/A	O43866
XLOC-046105	2.8731	0.292	0.011	0	[Uniprot/Swissprot]|e-value:2e-15|sp|Q19673|TYR3_CAEEL|Putative tyrosinase-like protein tyr-3 OS=Caenorhabditis elegans OX=6239 GN=tyr-3 PE=3 SV=5||[RefSeqProtSlim]|e-value:2e-51|CAD5122175.1|DgyrCDS10621 [Dimorphilus gyrociliatus]	#N/A	O94910
XLOC-047560	1.60864	0.231	0.041	0	[Uniprot/Swissprot]|no similarity||[RefSeqProtSlim]|no similarity	#N/A
XLOC-047582	1.55818	0.885	0.482	0	[Uniprot/Swissprot]|e-value:2e-86|sp|P18101|RL40_DROME|Ubiquitin-60S ribosomal protein L40 OS=Drosophila melanogaster OX=7227 GN=RpL40 PE=1 SV=2||[RefSeqProtSlim]|e-value:1e-86|XP_025102704.1|ubiquitin-60S ribosomal protein L40 [Pomacea canaliculata]	#N/A	P62987
XLOC-046370	1.17119	0.288	0.064	0	[Uniprot/Swissprot]|e-value:0,003|sp|P16425|Y2R2_DROME|Putative 115 kDa protein in type-1 retrotransposable element R1DM OS=Drosophila melanogaster OX=7227 GN=R1A1-element\ORF2 PE=4 SV=1||[RefSeqProtSlim]|e-value:1e-08|XP_019630177.1|PREDICTED: LOW QUALITY PROTEIN: uncharacterized protein LOC109474331 [Branchiostoma belcheri]	#N/A
XLOC-046451	2.25111	0.238	0.007	0	[Uniprot/Swissprot]|e-value:6e-19|sp|Q5G265|NETR_SAGLB|Neurotrypsin OS=Saguinus labiatus OX=78454 GN=PRSS12 PE=3 SV=1||[RefSeqProtSlim]|e-value:1e-21|XP_035694101.1|scavenger receptor cysteine-rich type 1 protein M130-like [Branchiostoma floridae]	#N/A	P56730
XLOC-046642	1.34284	0.896	0.561	0	[Uniprot/Swissprot]|e-value:8e-41|sp|Q8ISN9|RS25_BRABE|40S ribosomal protein S25 OS=Branchiostoma belcheri OX=7741 GN=RPS25 PE=2 SV=1||[RefSeqProtSlim]|e-value:2e-42|XP_025100332.1|40S ribosomal protein S25-like [Pomacea canaliculata]	#N/A	P62851
XLOC-047908	1.93845	0.239	0.024	0	[Uniprot/Swissprot]|e-value:9e-29|sp|Q9Y5Z4|HEBP2_HUMAN|Heme-binding protein 2 OS=Homo sapiens OX=9606 GN=HEBP2 PE=1 SV=1||[RefSeqProtSlim]|e-value:3e-60|CAC9620574.1|Ofus.G081692 [Owenia fusiformis]	#N/A	Q9Y5Z4
XLOC-050169	1.2307	0.729	0.354	0	[Uniprot/Swissprot]|e-value:5e-51|sp|P46779|RL28_HUMAN|60S ribosomal protein L28 OS=Homo sapiens OX=9606 GN=RPL28 PE=1 SV=3||[RefSeqProtSlim]|e-value:3e-58|CAC9625619.1|Ofus.G083310 [Owenia fusiformis]	#N/A	P46779
XLOC-050540	1.33385	0.693	0.309	0	[Uniprot/Swissprot]|e-value:2e-70|sp|Q60817|NACA_MOUSE|Nascent polypeptide-associated complex subunit alpha OS=Mus musculus OX=10090 GN=Naca PE=1 SV=1||[RefSeqProtSlim]|e-value:3e-78|XP_011450032.1|nascent polypeptide-associated complex subunit alpha [Crassostrea gigas]	#N/A	E9PAV3
XLOC-050825	3.01709	0.328	0.084	0	[Uniprot/Swissprot]|e-value:0,0|sp|P51546|KGCY_HEDDI|Glycocyamine kinase OS=Hediste diversicolor OX=126592 PE=2 SV=1||[RefSeqProtSlim]|e-value:0,0|sp|P51546.1|KGCY_HEDDI|RecName: Full=Glycocyamine kinase; Short=GK; AltName: Full=Guanidinoacetate kinase	#N/A	P06732
XLOC-050828	1.34687	0.246	0.028	0	[Uniprot/Swissprot]|e-value:4e-37|sp|P62309|RUXG_MOUSE|Small nuclear ribonucleoprotein G OS=Mus musculus OX=10090 GN=Snrpg PE=1 SV=1||[RefSeqProtSlim]|e-value:7e-41|PVD29912.1|hypothetical protein C0Q70_09170 [Pomacea canaliculata]	#N/A	P62308
XLOC-052139	1.43513	0.4	0.148	0	[Uniprot/Swissprot]|e-value:6e-64|sp|P80164|MLR_LUMTE|Myosin regulatory light chain, striated muscle, 25 kDa isoform OS=Lumbricus terrestris OX=6398 PE=1 SV=1||[RefSeqProtSlim]|e-value:6e-73|CAD5112505.1|DgyrCDS1720 [Dimorphilus gyrociliatus]	#N/A	O14950
XLOC-051339	1.3341	0.76	0.359	0	[Uniprot/Swissprot]|e-value:2e-79|sp|Q95WA0|RL26_LITLI|60S ribosomal protein L26 OS=Littorina littorea OX=31216 GN=RPL26 PE=2 SV=1||[RefSeqProtSlim]|e-value:2e-83|XP_021355997.1|60S ribosomal protein L26-like [Mizuhopecten yessoensis]	#N/A	P61254
XLOC-051584	1.15302	0.276	0.059	0	[Uniprot/Swissprot]|e-value:0,055|sp|Q09666|AHNK_HUMAN|Neuroblast differentiation-associated protein AHNAK OS=Homo sapiens OX=9606 GN=AHNAK PE=1 SV=2||[RefSeqProtSlim]|e-value:0,002|XP_019645757.1|PREDICTED: LOW QUALITY PROTEIN: neuroblast differentiation-associated protein AHNAK-like [Branchiostoma belcheri]	#N/A	Q09666
XLOC-054007	3.90524	0.321	0.016	0	[Uniprot/Swissprot]|e-value:1e-04|sp|Q5XII0|EPDR1_RAT|Mammalian ependymin-related protein 1 OS=Rattus norvegicus OX=10116 GN=Epdr1 PE=1 SV=1||[RefSeqProtSlim]|e-value:3e-27|QBA88394.1|Ependymin-related protein 4.9, partial [Platynereis dumerilii]	#N/A	Q9UM22
XLOC-054898	2.72081	0.704	0.2	0	[Uniprot/Swissprot]|e-value:1e-05|sp|A6H742|PLSI_BOVIN|Plastin-1 OS=Bos taurus OX=9913 GN=PLS1 PE=2 SV=1||[RefSeqProtSlim]|e-value:2e-06|XP_004073598.1|plastin-3-like [Oryzias latipes]	#N/A	Q14651
XLOC-055922	1.52905	0.724	0.295	0	[Uniprot/Swissprot]|e-value:4e-130|sp|O57592|RL7A_TAKRU|60S ribosomal protein L7a OS=Takifugu rubripes OX=31033 GN=rpl7a PE=3 SV=3||[RefSeqProtSlim]|e-value:4e-138|ABW23163.1|ribosomal protein rpl7a, partial [Arenicola marina]	#N/A	P62424
XLOC-055958	1.43741	0.58	0.185	0	[Uniprot/Swissprot]|e-value:3e-144|sp|Q26481|RL5_STYCL|60S ribosomal protein L5 OS=Styela clava OX=7725 GN=RPL5 PE=3 SV=3||[RefSeqProtSlim]|e-value:5e-149|XP_011442101.1|60S ribosomal protein L5 [Crassostrea gigas]	#N/A	P46777
XLOC-055097	1.19577	0.529	0.185	0	[Uniprot/Swissprot]|e-value:4e-129|sp|Q24186|RS5A_DROME|40S ribosomal protein S5a OS=Drosophila melanogaster OX=7227 GN=RpS5a PE=1 SV=1||[RefSeqProtSlim]|e-value:1e-138|OWF39944.1|40S ribosomal protein S5 [Mizuhopecten yessoensis]	#N/A	P46782
XLOC-056134	1.15101	0.198	0.016	0	[Uniprot/Swissprot]|e-value:1e-108|sp|Q5ZJF4|PRDX6_CHICK|Peroxiredoxin-6 OS=Gallus gallus OX=9031 GN=PRDX6 PE=2 SV=3||[RefSeqProtSlim]|e-value:6e-121|CAD5122524.1|unnamed protein product [Dimorphilus gyrociliatus]	#N/A	P30041
XLOC-055228	0.489114	0.748	0.456	0	[Uniprot/Swissprot]|e-value:5e-04|sp|Q8RYJ9|CML23_ORYSJ|Putative calcium-binding protein CML23 OS=Oryza sativa subsp. japonica OX=39947 GN=CML23 PE=3 SV=1||[RefSeqProtSlim]|e-value:5e-05|CAC9665721.1|Ofus.G14553, partial [Owenia fusiformis]	#N/A	Q9NZT1
XLOC-055552	2.15277	0.435	0.15	0	[RefSeqProtSlim]|e-value:0,067|CAC9456795.1|Ofus.G011085 [Owenia fusiformis]||[Uniprot/Swissprot]|no similarity	#N/A
XLOC-056655	2.24201	0.822	0.295	0	[Uniprot/Swissprot]|e-value:8e-158|sp|Q01241|NF70_DORPE|70 kDa neurofilament protein OS=Doryteuthis pealeii OX=1051067 PE=2 SV=1||[RefSeqProtSlim]|e-value:0,0|CAD5124848.1|DgyrCDS13103 [Dimorphilus gyrociliatus]	GFAP	P02545
XLOC-057915	1.24321	0.883	0.561	0	[Uniprot/Swissprot]|e-value:7e-61|sp|Q56K03|RL27A_BOVIN|60S ribosomal protein L27a OS=Bos taurus OX=9913 GN=RPL27A PE=2 SV=3||[RefSeqProtSlim]|e-value:4e-69|PVD33379.1|hypothetical protein C0Q70_04634 [Pomacea canaliculata]	#N/A	P46776
XLOC-058138	1.22651	0.564	0.205	0	[Uniprot/Swissprot]|e-value:7e-49|sp|Q9IA76|RL31_PAROL|60S ribosomal protein L31 OS=Paralichthys olivaceus OX=8255 GN=rpl31 PE=2 SV=1||[RefSeqProtSlim]|e-value:2e-52|XP_011418169.3|60S ribosomal protein L31 [Crassostrea gigas]	#N/A	P62899
XLOC-058249	0.878274	0.469	0.2	0	[Uniprot/Swissprot]|e-value:1e-33|sp|Q4P6E9|COFI_USTMA|Cofilin OS=Ustilago maydis (strain 521 / FGSC 9021) OX=237631 GN=COF1 PE=3 SV=1||[RefSeqProtSlim]|e-value:1e-40|XP_025105311.1|actophorin-like isoform X1 [Pomacea canaliculata]	#N/A	P60981
XLOC-058446	0.920519	0.804	0.507	0	[Uniprot/Swissprot]|e-value:2e-42|sp|P05765|RS21_RAT|40S ribosomal protein S21 OS=Rattus norvegicus OX=10116 GN=Rps21 PE=1 SV=1||[RefSeqProtSlim]|e-value:3e-44|ABW23211.1|ribosomal protein rps21, partial [Eurythoe complanata]	#N/A	P63220
XLOC-058560	1.41773	0.705	0.298	0	[Uniprot/Swissprot]|e-value:9e-81|sp|P41115|RS11_XENLA|40S ribosomal protein S11 OS=Xenopus laevis OX=8355 GN=rps11 PE=2 SV=1||[RefSeqProtSlim]|e-value:7e-87|CAD5123421.1|DgyrCDS11770 [Dimorphilus gyrociliatus]	#N/A	P62280
XLOC-060046	1.03299	0.222	0.037	0	[Uniprot/Swissprot]|e-value:4e-109|sp|Q28C65|EIF3K_XENTR|Eukaryotic translation initiation factor 3 subunit K OS=Xenopus tropicalis OX=8364 GN=eif3k PE=2 SV=1||[RefSeqProtSlim]|e-value:3e-112|CAC9629217.1|Ofus.G09583 [Owenia fusiformis]	#N/A	Q9UBQ5
XLOC-060160	1.10194	0.766	0.432	0	[Uniprot/Swissprot]|e-value:3e-22|sp|Q8HXB8|RL29_MACFA|60S ribosomal protein L29 OS=Macaca fascicularis OX=9541 GN=RPL29 PE=2 SV=3||[RefSeqProtSlim]|e-value:3e-23|VDI36701.1|large subunit ribosomal protein L29e [Mytilus galloprovincialis]	#N/A	P47914
XLOC-060255	1.08461	0.825	0.508	0	[Uniprot/Swissprot]|e-value:1e-17|sp|Q9W6Y0|RS30_ORYLA|40S ribosomal protein S30 OS=Oryzias latipes OX=8090 GN=fau PE=3 SV=2||[RefSeqProtSlim]|e-value:7e-51|CAD5111066.1|DgyrCDS416 [Dimorphilus gyrociliatus]	#N/A	P62861
XLOC-059288	1.69346	0.145	0.004	0	[Uniprot/Swissprot]|e-value:1e-26|sp|O08762|NETR_MOUSE|Neurotrypsin OS=Mus musculus OX=10090 GN=Prss12 PE=1 SV=1||[RefSeqProtSlim]|e-value:2e-28|XP_035692465.1|deleted in malignant brain tumors 1 protein-like [Branchiostoma floridae]	#N/A	P56730
XLOC-059358	0.913953	0.548	0.243	0	[Uniprot/Swissprot]|e-value:3e-31|sp|Q4LAY1|RS29_SCALT|40S ribosomal protein S29 OS=Scarabaeus laticollis OX=292456 GN=RpS29 PE=3 SV=1||[RefSeqProtSlim]|e-value:2e-31|XP_035679522.1|40S ribosomal protein S29 [Branchiostoma floridae]	#N/A	P62273
XLOC-059732	1.53184	0.786	0.348	0	[Uniprot/Swissprot]|e-value:4e-77|sp|P62979|RS27A_HUMAN|Ubiquitin-40S ribosomal protein S27a OS=Homo sapiens OX=9606 GN=RPS27A PE=1 SV=2||[RefSeqProtSlim]|e-value:2e-79|XP_025105320.1|ubiquitin-40S ribosomal protein S27a isoform X1 [Pomacea canaliculata]	#N/A	P62979
XLOC-059733	1.00703	0.292	0.078	0	[Uniprot/Swissprot]|e-value:5e-26|sp|Q90631|KTN1_CHICK|Kinectin OS=Gallus gallus OX=9031 GN=KTN1 PE=1 SV=1||[RefSeqProtSlim]|e-value:5e-62|CAC9632657.1|Ofus.G091269 [Owenia fusiformis]	#N/A	Q86UP2
XLOC-063132	0.924089	0.842	0.566	0	[Uniprot/Swissprot]|e-value:2e-50|sp|Q75VN3|TCTP_BOMMO|Translationally-controlled tumor protein homolog OS=Bombyx mori OX=7091 GN=Tctp PE=2 SV=1||[RefSeqProtSlim]|e-value:1e-47|AGR87638.1|IP21842p1, partial [Drosophila melanogaster]	#N/A	P13693
XLOC-063183	1.75987	0.355	0.111	0	[Uniprot/Swissprot]|e-value:6e-63|sp|P05945|MLE_TODPA|Myosin catalytic light chain LC-1, mantle muscle OS=Todarodes pacificus OX=6637 PE=1 SV=2||[RefSeqProtSlim]|e-value:1e-75|CAD5111561.1|DgyrCDS861 [Dimorphilus gyrociliatus]	#N/A	P12829
XLOC-063358	0.819801	0.689	0.399	0	[Uniprot/Swissprot]|e-value:9e-05|sp|P57721|PCBP3_HUMAN|Poly(rC)-binding protein 3 OS=Homo sapiens OX=9606 GN=PCBP3 PE=1 SV=2||[RefSeqProtSlim]|e-value:2e-09|VDI61293.1|far upstream element-binding protein [Mytilus galloprovincialis]	#N/A	P57721
XLOC-063388	1.5696	0.447	0.109	0	[Uniprot/Swissprot]|e-value:1e-19|sp|Q9JM83|CALM4_MOUSE|Calmodulin-4 OS=Mus musculus OX=10090 GN=Calm4 PE=2 SV=2||[RefSeqProtSlim]|e-value:3e-38|CAC9617770.1|Ofus.G08899 [Owenia fusiformis]	#N/A	Q9NZT1
XLOC-064370	0.964555	0.521	0.216	0	[Uniprot/Swissprot]|e-value:3e-51|sp|Q5R8K6|RL35A_PONAB|60S ribosomal protein L35a OS=Pongo abelii OX=9601 GN=RPL35A PE=3 SV=1||[RefSeqProtSlim]|e-value:2e-68|XP_025079532.1|LOW QUALITY PROTEIN: 60S ribosomal protein L35a-like [Pomacea canaliculata]	#N/A	P18077
XLOC-063508	2.35662	0.29	0.041	0	[Uniprot/Swissprot]|e-value:1e-06|sp|Q5XII0|EPDR1_RAT|Mammalian ependymin-related protein 1 OS=Rattus norvegicus OX=10116 GN=Epdr1 PE=1 SV=1||[RefSeqProtSlim]|e-value:3e-28|QBA88394.1|Ependymin-related protein 4.9, partial [Platynereis dumerilii]	#N/A	Q9UM22
XLOC-063509	4.12961	0.362	0.006	0	[RefSeqProtSlim]|e-value:2e-76|QBA88394.1|Ependymin-related protein 4.9, partial [Platynereis dumerilii]||[Uniprot/Swissprot]|no similarity	#N/A
XLOC-064431	3.39581	0.215	0	0	[Uniprot/Swissprot]|e-value:4e-11|sp|Q99PG2|OGFR_MOUSE|Opioid growth factor receptor OS=Mus musculus OX=10090 GN=Ogfr PE=1 SV=1||[RefSeqProtSlim]|e-value:2e-156|QBA88389.1|Ependymin-related protein 4.10 [Platynereis dumerilii]	#N/A	O14686
XLOC-064432	2.42526	0.166	0.001	0	[Uniprot/Swissprot]|e-value:3e-05|sp|P86734|EPDR1_HALAI|Ependymin-related protein 1 OS=Haliotis asinina OX=109174 GN=Sometsuke PE=1 SV=1||[RefSeqProtSlim]|e-value:5e-82|QBA88394.1|Ependymin-related protein 4.9, partial [Platynereis dumerilii]	#N/A
XLOC-063517	1.61652	0.202	0.016	0	[Uniprot/Swissprot]|e-value:1e-20|sp|Q7YR83|ESPB1_PIG|Epididymal sperm-binding protein 1 OS=Sus scrofa OX=9823 GN=ELSPBP1 PE=1 SV=1||[RefSeqProtSlim]|e-value:6e-49|XP_035668263.1|uncharacterized protein LOC118410597 isoform X1 [Branchiostoma floridae]	#N/A	Q96BH3
XLOC-067348	1.39172	0.798	0.434	0	[Uniprot/Swissprot]|e-value:5e-23|sp|P08570|RLA1_DROME|60S acidic ribosomal protein P1 OS=Drosophila melanogaster OX=7227 GN=RpLP1 PE=1 SV=2||[RefSeqProtSlim]|e-value:6e-23|XP_001602423.1|60S acidic ribosomal protein P1 [Nasonia vitripennis]	#N/A	P05386
XLOC-066560	1.32023	0.378	0.082	0	[Uniprot/Swissprot]|e-value:6e-55|sp|A5D989|EF1D_BOVIN|Elongation factor 1-delta OS=Bos taurus OX=9913 GN=EEF1D PE=2 SV=2||[RefSeqProtSlim]|e-value:7e-66|XP_019637115.1|PREDICTED: elongation factor 1-delta-like isoform X1 [Branchiostoma belcheri]	#N/A	P29692
XLOC-066955	1.6862	0.697	0.255	0	[Uniprot/Swissprot]|e-value:2e-116|sp|O01802|RL7_CAEEL|60S ribosomal protein L7 OS=Caenorhabditis elegans OX=6239 GN=rpl-7 PE=3 SV=1||[RefSeqProtSlim]|e-value:3e-132|CAC9662388.1|Ofus.G112879 [Owenia fusiformis]	#N/A	P18124
XLOC-067864	1.5092	0.82	0.426	0	[Uniprot/Swissprot]|e-value:2e-105|sp|P62914|RL11_RAT|60S ribosomal protein L11 OS=Rattus norvegicus OX=10116 GN=Rpl11 PE=1 SV=2||[RefSeqProtSlim]|e-value:3e-108|XP_011441305.2|60S ribosomal protein L11 [Crassostrea gigas]	#N/A	P62913
XLOC-067900	1.00176	0.566	0.244	0	[Uniprot/Swissprot]|e-value:5e-123|sp|Q8WQI5|RS8_SPOFR|40S ribosomal protein S8 OS=Spodoptera frugiperda OX=7108 GN=RpS8 PE=2 SV=1||[RefSeqProtSlim]|e-value:8e-121|XP_035658935.1|40S ribosomal protein S8-like [Branchiostoma floridae]	#N/A	P62241
XLOC-067978	1.72336	0.146	0.004	0	[Uniprot/Swissprot]|no similarity||[RefSeqProtSlim]|no similarity	#N/A
XLOC-067252	1.40034	0.324	0.075	0	[Uniprot/Swissprot]|e-value:6e-36|sp|Q02427|RBP1_DROME|RNA-binding protein 1 OS=Drosophila melanogaster OX=7227 GN=Rbp1 PE=2 SV=3||[RefSeqProtSlim]|e-value:1e-41|XP_011423091.1|RNA-binding protein 1 [Crassostrea gigas]	#N/A	Q16629
XLOC-068106	1.35304	0.874	0.545	0	[Uniprot/Swissprot]|e-value:1e-67|sp|P36241|RL19_DROME|60S ribosomal protein L19 OS=Drosophila melanogaster OX=7227 GN=RpL19 PE=1 SV=2||[RefSeqProtSlim]|e-value:3e-71|PVD32212.1|hypothetical protein C0Q70_07641 [Pomacea canaliculata]	#N/A	P84098
XLOC-039784	1.05349	0.171	0.017	3.79232e-299	[Uniprot/Swissprot]|e-value:7e-49|sp|Q9PV94|RSMB_CHICK|Small nuclear ribonucleoprotein-associated protein B' OS=Gallus gallus OX=9031 GN=SNRPB PE=2 SV=1||[RefSeqProtSlim]|e-value:3e-49|AAF72188.1|snRNP-associated protein [Danio rerio]	#N/A	P14678
XLOC-052348	0.757478	0.671	0.368	6.78378e-299	[Uniprot/Swissprot]|e-value:1e-21|sp|Q8N9F8|ZN454_HUMAN|Zinc finger protein 454 OS=Homo sapiens OX=9606 GN=ZNF454 PE=2 SV=2||[RefSeqProtSlim]|e-value:6e-25|XP_021331199.1|zinc finger protein 208-like [Danio rerio]	#N/A	Q8N9F8
XLOC-054005	1.87031	0.135	0.002	1.35632e-298	[Uniprot/Swissprot]|e-value:7e-06|sp|Q5XII0|EPDR1_RAT|Mammalian ependymin-related protein 1 OS=Rattus norvegicus OX=10116 GN=Epdr1 PE=1 SV=1||[RefSeqProtSlim]|e-value:4e-29|QBA88394.1|Ependymin-related protein 4.9, partial [Platynereis dumerilii]	#N/A	Q9UM22
XLOC-040514	1.28459	0.18	0.022	9.53288e-296	[Uniprot/Swissprot]|e-value:2e-26|sp|P51910|APOD_MOUSE|Apolipoprotein D OS=Mus musculus OX=10090 GN=Apod PE=1 SV=1||[RefSeqProtSlim]|e-value:3e-29|NP_001188278.1|apolipoprotein Da, duplicate 2 precursor [Danio rerio]	#N/A	P05090
XLOC-005112	0.990669	0.262	0.065	3.29592e-295	[Uniprot/Swissprot]|e-value:8e-04|sp|B0BLS0|OST4_RAT|Dolichyl-diphosphooligosaccharide--protein glycosyltransferase subunit 4 OS=Rattus norvegicus OX=10116 GN=Ost4 PE=3 SV=1||[RefSeqProtSlim]|e-value:0,001|XP_020570052.1|dolichyl-diphosphooligosaccharide--protein glycosyltransferase subunit 4 [Oryzias latipes]	#N/A	P0C6T2
XLOC-001561	1.05996	0.275	0.075	1.20203e-292	[RefSeqProtSlim]|e-value:9e-15|CAD5114349.1|DgyrCDS3487 [Dimorphilus gyrociliatus]||[Uniprot/Swissprot]|no similarity	#N/A
XLOC-005679	1.00686	0.228	0.046	9.95176e-292	[Uniprot/Swissprot]|e-value:6e-149|sp|Q9BRS2|RIOK1_HUMAN|Serine/threonine-protein kinase RIO1 OS=Homo sapiens OX=9606 GN=RIOK1 PE=1 SV=2||[RefSeqProtSlim]|e-value:8e-172|XP_021354183.1|serine/threonine-protein kinase RIO1-like [Mizuhopecten yessoensis]	#N/A	Q9BRS2
XLOC-004903	1.58472	0.134	0.003	4.83521e-290	[Uniprot/Swissprot]|e-value:6e-79|sp|Q71R50|DHR11_CHICK|Dehydrogenase/reductase SDR family member 11 OS=Gallus gallus OX=9031 GN=DHRS11 PE=2 SV=1||[RefSeqProtSlim]|e-value:2e-83|XP_011433720.2|dehydrogenase/reductase SDR family member 11 isoform X1 [Crassostrea gigas]	#N/A	Q6UWP2
XLOC-001670	0.879366	0.322	0.103	1.11795e-289	[Uniprot/Swissprot]|e-value:9e-177|sp|B5FZ19|EIF3I_TAEGU|Eukaryotic translation initiation factor 3 subunit I OS=Taeniopygia guttata OX=59729 GN=EIF3I PE=2 SV=2||[RefSeqProtSlim]|e-value:2e-180|XP_011445956.1|eukaryotic translation initiation factor 3 subunit I [Crassostrea gigas]	#N/A	Q13347
XLOC-015170	1.17286	0.179	0.022	1.92334e-288	[Uniprot/Swissprot]|e-value:2e-08|sp|Q6INU7|FRRS1_XENLA|Putative ferric-chelate reductase 1 OS=Xenopus laevis OX=8355 GN=frrs1 PE=2 SV=1||[RefSeqProtSlim]|e-value:8e-12|CRL00397.1|CLUMA_CG013664, isoform A [Clunio marinus]	#N/A	Q6ZNA5
XLOC-046437	1.00499	0.199	0.031	2.94594e-287	[RefSeqProtSlim]|e-value:0,011|BAE46429.1|ORF2-encoded protein, partial [Danio rerio]||[Uniprot/Swissprot]|no similarity	#N/A
XLOC-045870	0.922437	0.266	0.069	3.86301e-287	[Uniprot/Swissprot]|e-value:4e-118|sp|A5A6I3|EIF3F_PANTR|Eukaryotic translation initiation factor 3 subunit F OS=Pan troglodytes OX=9598 GN=EIF3F PE=2 SV=1||[RefSeqProtSlim]|e-value:8e-148|CAC9630674.1|Ofus.G09839, partial [Owenia fusiformis]	#N/A	O00303
XLOC-037531	2.24479	0.147	0.009	2.20584e-286	[Uniprot/Swissprot]|e-value:1e-80|sp|Q71R50|DHR11_CHICK|Dehydrogenase/reductase SDR family member 11 OS=Gallus gallus OX=9031 GN=DHRS11 PE=2 SV=1||[RefSeqProtSlim]|e-value:1e-84|XP_011433721.1|dehydrogenase/reductase SDR family member 11 isoform X2 [Crassostrea gigas]	#N/A	Q6UWP2
XLOC-028042	0.902031	0.433	0.18	4.45333e-286	[Uniprot/Swissprot]|no similarity||[RefSeqProtSlim]|no similarity	#N/A
XLOC-055961	1.03145	0.215	0.041	6.32296e-284	[Uniprot/Swissprot]|e-value:3e-57|sp|P0C1J8|PIN1_RHIO9|Peptidyl-prolyl cis-trans isomerase pin1 OS=Rhizopus delemar (strain RA 99-880 / ATCC MYA-4621 / FGSC 9543 / NRRL 43880) OX=246409 GN=pin1 PE=3 SV=1||[RefSeqProtSlim]|e-value:3e-73|XP_011443853.2|putative peptidyl-prolyl cis-trans isomerase dodo [Crassostrea gigas]	#N/A	Q13526
XLOC-027793	0.980378	0.268	0.071	4.81743e-283	[Uniprot/Swissprot]|e-value:0,014|sp|Q46C04|DNLI1_METBF|DNA ligase 1 OS=Methanosarcina barkeri (strain Fusaro / DSM 804) OX=269797 GN=lig1 PE=3 SV=1||[RefSeqProtSlim]|e-value:0,062|NP_001334003.1|rho GTPase-activating protein 45 isoform 3 [Mus musculus]	#N/A	Q69YN4
XLOC-012174	1.68918	0.132	0.003	4.28692e-282	[Uniprot/Swissprot]|e-value:2e-80|sp|Q7TNC8|GLRA2_MOUSE|Glycine receptor subunit alpha-2 OS=Mus musculus OX=10090 GN=Glra2 PE=1 SV=1||[RefSeqProtSlim]|e-value:2e-106|AWJ68188.1|putative GABA receptor 6 [Hirudo verbana]	#N/A	P23416
XLOC-049512	1.28801	0.148	0.01	3.23563e-280	[Uniprot/Swissprot]|no similarity||[RefSeqProtSlim]|no similarity	#N/A
XLOC-002425	0.894742	0.232	0.052	5.50546e-278	[Uniprot/Swissprot]|e-value:9e-121|sp|B5RI54|EIF3H_SALSA|Eukaryotic translation initiation factor 3 subunit H OS=Salmo salar OX=8030 GN=eif3h PE=2 SV=1||[RefSeqProtSlim]|e-value:1e-143|VDI11033.1|translation initiation factor 3 subunit H [Mytilus galloprovincialis]	#N/A	O15372
XLOC-066716	1.00922	0.204	0.037	1.43836e-277	[Uniprot/Swissprot]|e-value:1e-73|sp|Q5RBU8|ROA2_PONAB|Heterogeneous nuclear ribonucleoproteins A2/B1 OS=Pongo abelii OX=9601 GN=HNRNPA2B1 PE=2 SV=1||[RefSeqProtSlim]|e-value:1e-74|XP_004070518.1|heterogeneous nuclear ribonucleoprotein A1 [Oryzias latipes]	#N/A	P09651
XLOC-002230	1.46587	0.179	0.025	1.5048e-275	[Uniprot/Swissprot]|e-value:2e-06|sp|Q9NBX4|RTXE_DROME|Probable RNA-directed DNA polymerase from transposon X-element OS=Drosophila melanogaster OX=7227 GN=X-element\ORF2 PE=3 SV=1||[RefSeqProtSlim]|e-value:5e-26|CAC9666682.1|Ofus.G142314 [Owenia fusiformis]	#N/A
XLOC-047227	0.864322	0.344	0.12	9.692e-275	[Uniprot/Swissprot]|e-value:3e-04|sp|A0A2R8QPS5|RIC1_DANRE|Guanine nucleotide exchange factor subunit RIC1 OS=Danio rerio OX=7955 GN=ric1 PE=3 SV=1||[RefSeqProtSlim]|e-value:8e-11|AAI52491.1|LOC797832 protein, partial [Danio rerio]	#N/A
XLOC-055834	0.783824	0.445	0.195	5.4954e-270	[Uniprot/Swissprot]|e-value:5e-41|sp|Q923V8|SEP15_RAT|Selenoprotein F OS=Rattus norvegicus OX=10116 GN=Selenof PE=1 SV=3||[RefSeqProtSlim]|e-value:8e-51|XP_021376145.1|selenoprotein F-like [Mizuhopecten yessoensis]	#N/A	O60613
XLOC-063507	1.59103	0.124	0.002	1.1962e-269	[Uniprot/Swissprot]|e-value:7e-05|sp|Q5XII0|EPDR1_RAT|Mammalian ependymin-related protein 1 OS=Rattus norvegicus OX=10116 GN=Epdr1 PE=1 SV=1||[RefSeqProtSlim]|e-value:3e-22|QBA88394.1|Ependymin-related protein 4.9, partial [Platynereis dumerilii]	#N/A	Q9UM22
XLOC-060642	1.04046	0.162	0.018	1.12579e-268	[Uniprot/Swissprot]|e-value:2e-23|sp|P40618|HMGB3_CHICK|High mobility group protein B3 OS=Gallus gallus OX=9031 GN=HMGB3 PE=2 SV=3||[RefSeqProtSlim]|e-value:1e-53|NP_001292239.1|uncharacterized protein LOC105348423 [Crassostrea gigas]	#N/A	P26583
XLOC-016102	0.980242	0.135	0.006	1.02492e-267	[Uniprot/Swissprot]|no similarity||[RefSeqProtSlim]|no similarity	#N/A
XLOC-052544	1.12038	0.164	0.019	1.93893e-267	[RefSeqProtSlim]|e-value:3e-07|XP_019630337.1|PREDICTED: coiled-coil domain-containing protein 3-like [Branchiostoma belcheri]||[Uniprot/Swissprot]|no similarity	#N/A
XLOC-051780	0.856917	0.258	0.067	4.93664e-267	[Uniprot/Swissprot]|e-value:2e-78|sp|Q0E908|HIL_DROME|Hillarin OS=Drosophila melanogaster OX=7227 GN=Hil PE=1 SV=1||[RefSeqProtSlim]|e-value:0,0|CAC9472729.1|Ofus.G012800, partial [Owenia fusiformis]	#N/A	Q8NBH2
XLOC-005664	1.32757	0.205	0.04	7.55262e-266	[Uniprot/Swissprot]|e-value:5e-04|sp|Q53EL9|SEZ6_HUMAN|Seizure protein 6 homolog OS=Homo sapiens OX=9606 GN=SEZ6 PE=1 SV=2||[RefSeqProtSlim]|e-value:2e-04|XP_019633208.1|PREDICTED: LOW QUALITY PROTEIN: CUB and sushi domain-containing protein 3-like [Branchiostoma belcheri]	#N/A	Q53EL9
XLOC-005862	0.917735	0.201	0.038	1.74051e-263	[Uniprot/Swissprot]|e-value:1e-55|sp|Q5ZMJ9|SRRM1_CHICK|Serine/arginine repetitive matrix protein 1 OS=Gallus gallus OX=9031 GN=SRRM1 PE=2 SV=1||[RefSeqProtSlim]|e-value:1e-72|CAC9493043.1|Ofus.G02785, partial [Owenia fusiformis]	#N/A	Q8IYB3
XLOC-028801	0.961889	0.197	0.036	3.16968e-263	[Uniprot/Swissprot]|e-value:2e-61|sp|Q78P75|DYL2_RAT|Dynein light chain 2, cytoplasmic OS=Rattus norvegicus OX=10116 GN=Dynll2 PE=1 SV=1||[RefSeqProtSlim]|e-value:9e-62|QCD25228.1|cut up, isoform F [Drosophila melanogaster]	#N/A	Q96FJ2
XLOC-019078	2.0777	0.126	0.004	4.5793e-263	[Uniprot/Swissprot]|e-value:6e-08|sp|Q80T32|AGRD1_MOUSE|Adhesion G-protein coupled receptor D1 OS=Mus musculus OX=10090 GN=Adgrd1 PE=2 SV=2||[RefSeqProtSlim]|e-value:4e-10|XP_011477730.1|adhesion G-protein coupled receptor D1 isoform X2 [Oryzias latipes]	#N/A	Q6QNK2
XLOC-047250	1.07459	0.121	0.002	1.26005e-262	[Uniprot/Swissprot]|e-value:1e-166|sp|Q04831|GLNA_PANAR|Glutamine synthetase OS=Panulirus argus OX=6737 PE=2 SV=1||[RefSeqProtSlim]|e-value:7e-176|XP_025114076.1|glutamine synthetase-like isoform X1 [Pomacea canaliculata]	#N/A	P15104
XLOC-052291	1.19442	0.163	0.02	2.41568e-262	[Uniprot/Swissprot]|e-value:2e-47|sp|P78417|GSTO1_HUMAN|Glutathione S-transferase omega-1 OS=Homo sapiens OX=9606 GN=GSTO1 PE=1 SV=2||[RefSeqProtSlim]|e-value:4e-74|AEI70675.1|GST-omega, partial [Perinereis nuntia]	#N/A	P78417
XLOC-064170	1.49252	0.178	0.027	2.92798e-262	[Uniprot/Swissprot]|no similarity||[RefSeqProtSlim]|no similarity	#N/A
XLOC-012476	1.07825	0.206	0.041	3.0795e-261	[Uniprot/Swissprot]|no similarity||[RefSeqProtSlim]|no similarity	#N/A
XLOC-047242	1.12414	0.115	0	2.2514e-260	[Uniprot/Swissprot]|e-value:6e-16|sp|Q9QWK4|CD5L_MOUSE|CD5 antigen-like OS=Mus musculus OX=10090 GN=Cd5l PE=1 SV=3||[RefSeqProtSlim]|e-value:5e-25|XP_035694101.1|scavenger receptor cysteine-rich type 1 protein M130-like [Branchiostoma floridae]	#N/A	Q9Y4K0
XLOC-027889	0.996542	0.324	0.114	6.36666e-259	[Uniprot/Swissprot]|e-value:1e-41|sp|Q5R454|AR6P1_PONAB|ADP-ribosylation factor-like protein 6-interacting protein 1 OS=Pongo abelii OX=9601 GN=ARL6IP1 PE=2 SV=1||[RefSeqProtSlim]|e-value:5e-77|CAC9657664.1|Ofus.G102488, partial [Owenia fusiformis]	#N/A	Q15041
XLOC-027458	2.40557	0.219	0.051	1.11216e-256	[Uniprot/Swissprot]|no similarity||[RefSeqProtSlim]|no similarity	#N/A
XLOC-037591	0.577075	0.27	0.08	1.18874e-254	[Uniprot/Swissprot]|e-value:1e-28|sp|Q24799|MYPH_ECHGR|Myophilin OS=Echinococcus granulosus OX=6210 PE=2 SV=1||[RefSeqProtSlim]|e-value:3e-56|VDI10565.1|transgelin [Mytilus galloprovincialis]	#N/A	Q01995
XLOC-055549	0.882106	0.424	0.192	1.27582e-250	[Uniprot/Swissprot]|no similarity||[RefSeqProtSlim]|no similarity	#N/A
XLOC-064433	1.04038	0.278	0.087	7.17111e-250	[RefSeqProtSlim]|e-value:4e-34|QBA88394.1|Ependymin-related protein 4.9, partial [Platynereis dumerilii]||[Uniprot/Swissprot]|no similarity	#N/A
XLOC-026870	0.644581	0.287	0.089	1.98498e-249	[Uniprot/Swissprot]|e-value:1e-32|sp|A6NMZ7|CO6A6_HUMAN|Collagen alpha-6(VI) chain OS=Homo sapiens OX=9606 GN=COL6A6 PE=1 SV=2||[RefSeqProtSlim]|e-value:2e-42|XP_021375362.1|uncharacterized protein LOC110464458 isoform X9 [Mizuhopecten yessoensis]	#N/A	A6NMZ7
XLOC-005224	0.867777	0.208	0.045	5.103e-248	[Uniprot/Swissprot]|e-value:9e-103|sp|P26256|ANX12_HYDVU|Annexin-B12 OS=Hydra vulgaris OX=6087 GN=ANXB12 PE=1 SV=1||[RefSeqProtSlim]|e-value:2e-120|XP_019645183.1|PREDICTED: annexin A7-like isoform X2 [Branchiostoma belcheri]	#N/A	P20073
XLOC-047914	1.97476	0.134	0.01	2.00261e-247	[Uniprot/Swissprot]|e-value:1e-15|sp|Q9Y5Z4|HEBP2_HUMAN|Heme-binding protein 2 OS=Homo sapiens OX=9606 GN=HEBP2 PE=1 SV=1||[RefSeqProtSlim]|e-value:3e-35|XP_034329377.1|heme-binding protein 2-like [Crassostrea gigas]	#N/A	Q9Y5Z4
XLOC-046603	0.708972	0.438	0.193	7.08896e-247	[Uniprot/Swissprot]|e-value:6e-22|sp|Q24407|ATP5J_DROME|ATP synthase-coupling factor 6, mitochondrial OS=Drosophila melanogaster OX=7227 GN=ATPsynCF6 PE=3 SV=1||[RefSeqProtSlim]|e-value:1e-35|CAC9607983.1|Ofus.G071372 [Owenia fusiformis]	#N/A	P18859
XLOC-019788	2.19596	0.192	0.039	8.76333e-244	[Uniprot/Swissprot]|e-value:0,032|sp|Q08329|RSMI_MICOL|Ribosomal RNA small subunit methyltransferase I (Fragment) OS=Micromonospora olivasterospora OX=1880 GN=rsmI PE=3 SV=1||[RefSeqProtSlim]|e-value:5e-31|CAD5116904.1|DgyrCDS5747 [Dimorphilus gyrociliatus]	#N/A
XLOC-027493	0.99014	0.171	0.028	4.3655e-243	[Uniprot/Swissprot]|e-value:3e-40|sp|P56405|AQP8_RAT|Aquaporin-8 OS=Rattus norvegicus OX=10116 GN=Aqp8 PE=2 SV=1||[RefSeqProtSlim]|e-value:3e-62|CAC9647910.1|Ofus.G10568 [Owenia fusiformis]	#N/A	O94778
XLOC-025170	0.89414	0.248	0.069	5.70944e-242	[Uniprot/Swissprot]|e-value:5e-159|sp|Q60715|P4HA1_MOUSE|Prolyl 4-hydroxylase subunit alpha-1 OS=Mus musculus OX=10090 GN=P4ha1 PE=1 SV=2||[RefSeqProtSlim]|e-value:0,0|CAD5121518.1|DgyrCDS10020 [Dimorphilus gyrociliatus]	#N/A	P13674
XLOC-001997	1.453	0.118	0.004	1.51781e-240	[Uniprot/Swissprot]|e-value:3e-79|sp|Q71R50|DHR11_CHICK|Dehydrogenase/reductase SDR family member 11 OS=Gallus gallus OX=9031 GN=DHRS11 PE=2 SV=1||[RefSeqProtSlim]|e-value:4e-83|XP_011433720.2|dehydrogenase/reductase SDR family member 11 isoform X1 [Crassostrea gigas]	#N/A	Q6UWP2
XLOC-000740	1.23544	0.135	0.011	2.01917e-240	[Uniprot/Swissprot]|e-value:3e-06|sp|Q19319|CADH4_CAEEL|Cadherin-4 OS=Caenorhabditis elegans OX=6239 GN=cdh-4 PE=1 SV=4||[RefSeqProtSlim]|e-value:9e-08|XP_034302459.1|uncharacterized protein LOC105341028 isoform X9 [Crassostrea gigas]	#N/A	Q9NYQ8
XLOC-051475	0.758021	0.322	0.117	4.65911e-239	[Uniprot/Swissprot]|e-value:2e-35|sp|Q95NI4|CALM_HALOK|Calmodulin OS=Halichondria okadai OX=163232 PE=2 SV=3||[RefSeqProtSlim]|e-value:5e-37|ASQ43262.1|putative phototransduction, partial [Acromegalomma interruptum]	#N/A	P0DP23
XLOC-018538	1.0062	0.129	0.009	3.31109e-238	[Uniprot/Swissprot]|e-value:2e-13|sp|P49029|MGN_CAEEL|Protein mago nashi homolog OS=Caenorhabditis elegans OX=6239 GN=mag-1 PE=1 SV=2||[RefSeqProtSlim]|e-value:8e-13|PVD23114.1|hypothetical protein C0Q70_16377 [Pomacea canaliculata]	#N/A	Q96A72
XLOC-041363	0.7795	0.226	0.057	4.38276e-238	[Uniprot/Swissprot]|e-value:0,0|sp|P51893|SAHHA_XENLA|Adenosylhomocysteinase A OS=Xenopus laevis OX=8355 GN=ahcy-a PE=2 SV=1||[RefSeqProtSlim]|e-value:0,0|OWF48162.1|Adenosylhomocysteinase B [Mizuhopecten yessoensis]	#N/A	P23526
XLOC-020197	0.768725	0.305	0.107	4.00103e-237	[Uniprot/Swissprot]|e-value:2e-92|sp|A0A1L8EXB5|AR1AB_XENLA|Actin-related protein 2/3 complex subunit 1A-B OS=Xenopus laevis OX=8355 GN=arpc1a-b PE=3 SV=1||[RefSeqProtSlim]|e-value:7e-91|BAA84685.1|Sid329p [Mus musculus]	#N/A	Q92747
XLOC-003582	0.662058	0.479	0.229	4.44036e-237	[Uniprot/Swissprot]|e-value:1e-58|sp|Q29RM3|REEP5_BOVIN|Receptor expression-enhancing protein 5 OS=Bos taurus OX=9913 GN=REEP5 PE=2 SV=1||[RefSeqProtSlim]|e-value:4e-86|XP_021354465.1|receptor expression-enhancing protein 5-like isoform X3 [Mizuhopecten yessoensis]	#N/A	Q00765
XLOC-027412	0.721669	0.405	0.177	8.71927e-236	[Uniprot/Swissprot]|e-value:0,0|sp|P63245|RACK1_RAT|Receptor of activated protein C kinase 1 OS=Rattus norvegicus OX=10116 GN=Rack1 PE=1 SV=3||[RefSeqProtSlim]|e-value:0,0|XP_011445926.1|guanine nucleotide-binding protein subunit beta-2-like 1 [Crassostrea gigas]	#N/A	P63244
XLOC-010245	0.981936	0.12	0.006	8.96428e-236	[Uniprot/Swissprot]|e-value:1e-09|sp|Q9BYZ8|REG4_HUMAN|Regenerating islet-derived protein 4 OS=Homo sapiens OX=9606 GN=REG4 PE=1 SV=1||[RefSeqProtSlim]|e-value:3e-06|XP_025083877.1|perlucin-like [Pomacea canaliculata]	#N/A	Q9BYZ8
XLOC-063307	0.979305	0.125	0.008	3.2989e-235	[Uniprot/Swissprot]|e-value:7e-37|sp|Q9NVE7|PANK4_HUMAN|4'-phosphopantetheine phosphatase OS=Homo sapiens OX=9606 GN=PANK4 PE=1 SV=1||[RefSeqProtSlim]|e-value:1e-39|XP_035692927.1|4'-phosphopantetheine phosphatase-like isoform X3 [Branchiostoma floridae]	#N/A	Q9NVE7
XLOC-052467	1.02849	0.228	0.061	7.16249e-233	[RefSeqProtSlim]|e-value:0,007|XP_019615013.1|PREDICTED: uncharacterized protein LOC109462825 isoform X1 [Branchiostoma belcheri]||[Uniprot/Swissprot]|no similarity	#N/A
XLOC-058110	0.825282	0.198	0.044	2.51789e-232	[Uniprot/Swissprot]|e-value:1e-43|sp|Q5D018|RBM8A_DANRE|RNA-binding protein 8A OS=Danio rerio OX=7955 GN=rbm8a PE=2 SV=1||[RefSeqProtSlim]|e-value:1e-46|CAC9605210.1|Ofus.G07852 [Owenia fusiformis]	#N/A	Q9Y5S9
XLOC-025795	0.737257	0.429	0.2	3.83456e-230	[Uniprot/Swissprot]|e-value:9e-43|sp|Q15370|ELOB_HUMAN|Elongin-B OS=Homo sapiens OX=9606 GN=ELOB PE=1 SV=1||[RefSeqProtSlim]|e-value:3e-53|OWF55332.1|Transcription elongation factor B polypeptide 2 [Mizuhopecten yessoensis]	#N/A	Q15370
XLOC-001067	0.956907	0.217	0.056	1.28158e-228	[Uniprot/Swissprot]|e-value:7e-38|sp|Q8TC12|RDH11_HUMAN|Retinol dehydrogenase 11 OS=Homo sapiens OX=9606 GN=RDH11 PE=1 SV=2||[RefSeqProtSlim]|e-value:1e-108|CAC9665464.1|Ofus.G1495 [Owenia fusiformis]	#N/A	Q8TC12
XLOC-026375	0.643702	0.469	0.227	3.47859e-227	[Uniprot/Swissprot]|e-value:3e-42|sp|P18320|PROF_HELCR|Profilin OS=Heliocidaris crassispina OX=1043166 PE=1 SV=2||[RefSeqProtSlim]|e-value:5e-45|OWF38799.1|Profilin [Mizuhopecten yessoensis]	#N/A
XLOC-036999	2.03724	0.132	0.013	2.43589e-226	[Uniprot/Swissprot]|e-value:7e-11|sp|Q02388|CO7A1_HUMAN|Collagen alpha-1(VII) chain OS=Homo sapiens OX=9606 GN=COL7A1 PE=1 SV=2||[RefSeqProtSlim]|e-value:4e-14|OWF45756.1|Collagen-like protein 2 [Mizuhopecten yessoensis]	#N/A	Q02388
XLOC-025359	0.707971	0.287	0.097	3.63189e-226	[Uniprot/Swissprot]|e-value:8e-105|sp|P49020|TMED2_CRIGR|Transmembrane emp24 domain-containing protein 2 (Fragment) OS=Cricetulus griseus OX=10029 GN=TMED2 PE=1 SV=1||[RefSeqProtSlim]|e-value:4e-119|CAC9554287.1|Ofus.G041698 [Owenia fusiformis]	#N/A	Q15363
XLOC-021504	0.921915	0.112	0.005	1.76692e-224	[Uniprot/Swissprot]|e-value:7e-09|sp|A8TX70|CO6A5_HUMAN|Collagen alpha-5(VI) chain OS=Homo sapiens OX=9606 GN=COL6A5 PE=1 SV=1||[RefSeqProtSlim]|e-value:5e-09|CAC9581997.1|Ofus.G06801 [Owenia fusiformis]	#N/A	A8TX70
XLOC-025965	2.04779	0.136	0.015	3.48834e-224	[Uniprot/Swissprot]|e-value:1e-56|sp|P34714|SPRC_CAEEL|SPARC OS=Caenorhabditis elegans OX=6239 GN=ost-1 PE=1 SV=1||[RefSeqProtSlim]|e-value:4e-71|CAC9650151.1|Ofus.G10938 [Owenia fusiformis]	#N/A	P09486
XLOC-035519	0.775171	0.126	0.01	3.41889e-222	[Uniprot/Swissprot]|no similarity||[RefSeqProtSlim]|no similarity	#N/A
XLOC-063239	0.757749	0.205	0.05	1.01246e-220	[Uniprot/Swissprot]|no similarity||[RefSeqProtSlim]|no similarity	#N/A
XLOC-051393	0.726014	0.199	0.046	1.869e-220	[Uniprot/Swissprot]|e-value:4e-18|sp|Q0DAE4|GRXC8_ORYSJ|Glutaredoxin-C8 OS=Oryza sativa subsp. japonica OX=39947 GN=GRXC8 PE=2 SV=2||[RefSeqProtSlim]|e-value:7e-46|XP_025076861.1|glutaredoxin-1-like [Pomacea canaliculata]	#N/A	P35754
XLOC-059264	1.08874	0.143	0.019	6.56861e-219	[Uniprot/Swissprot]|no similarity||[RefSeqProtSlim]|no similarity	#N/A
XLOC-025589	0.976341	0.278	0.096	2.24728e-218	[Uniprot/Swissprot]|e-value:2e-33|sp|Q1JPB9|PA2G3_BOVIN|Group 3 secretory phospholipase A2 OS=Bos taurus OX=9913 GN=PLA2G3 PE=2 SV=1||[RefSeqProtSlim]|e-value:6e-63|XP_035691589.1|uncharacterized protein LOC118426362 [Branchiostoma floridae]	#N/A	Q9NZ20
XLOC-058445	0.768021	0.218	0.059	2.72904e-218	[Uniprot/Swissprot]|e-value:3e-140|sp|Q9D0F6|RFC5_MOUSE|Replication factor C subunit 5 OS=Mus musculus OX=10090 GN=Rfc5 PE=1 SV=1||[RefSeqProtSlim]|e-value:7e-152|XP_011432740.2|replication factor C subunit 5 [Crassostrea gigas]	#N/A	P40937
XLOC-017571	0.792516	0.222	0.061	7.7479e-217	[RefSeqProtSlim]|e-value:9e-38|XP_005111398.1|nucleolin isoform X1 [Aplysia californica]||[Uniprot/Swissprot]|no similarity	#N/A
XLOC-026930	2.03982	0.16	0.028	1.4546e-216	[Uniprot/Swissprot]|no similarity||[RefSeqProtSlim]|no similarity	#N/A
XLOC-018740	0.837907	0.137	0.017	7.14456e-216	[Uniprot/Swissprot]|e-value:8e-67|sp|O55035|PPIG_RAT|Peptidyl-prolyl cis-trans isomerase G OS=Rattus norvegicus OX=10116 GN=Ppig PE=1 SV=2||[RefSeqProtSlim]|e-value:5e-70|AAH71449.1|Ppig protein, partial [Danio rerio]	#N/A	Q13427
XLOC-058912	0.75786	0.579	0.335	7.48518e-216	[Uniprot/Swissprot]|e-value:3e-97|sp|O16305|CALM_CAEEL|Calmodulin OS=Caenorhabditis elegans OX=6239 GN=cmd-1 PE=1 SV=3||[RefSeqProtSlim]|e-value:2e-97|pdb|3WFN|B|Chain B, Calmodulin, Sodium channel protein type 8 subunit alpha	#N/A	P0DP23
XLOC-035479	0.978873	0.152	0.024	6.27143e-215	[Uniprot/Swissprot]|e-value:3e-28|sp|Q91VS7|MGST1_MOUSE|Microsomal glutathione S-transferase 1 OS=Mus musculus OX=10090 GN=Mgst1 PE=1 SV=3||[RefSeqProtSlim]|e-value:0,0|VDI04431.1|Hypothetical predicted protein [Mytilus galloprovincialis]	#N/A	P10620
XLOC-018760	0.8363	0.203	0.05	4.53365e-214	[Uniprot/Swissprot]|e-value:1e-38|sp|Q804E1|IOD1_FUNHE|Type I iodothyronine deiodinase OS=Fundulus heteroclitus OX=8078 GN=dio1 PE=2 SV=2||[RefSeqProtSlim]|e-value:5e-37|CAA72136.1|type III iodothyronine deiodinase, partial [Gallus gallus]	#N/A	P55073
XLOC-012730	0.612741	0.34	0.136	1.07984e-213	[Uniprot/Swissprot]|e-value:3e-85|sp|Q28735|TMEDA_RABIT|Transmembrane emp24 domain-containing protein 10 OS=Oryctolagus cuniculus OX=9986 GN=TMED10 PE=1 SV=1||[RefSeqProtSlim]|e-value:2e-108|CAD5119829.1|DgyrCDS8412 [Dimorphilus gyrociliatus]	#N/A	P49755
XLOC-055729	1.42494	0.125	0.012	3.14671e-213	[Uniprot/Swissprot]|no similarity||[RefSeqProtSlim]|no similarity	#N/A
XLOC-037651	0.748046	0.143	0.02	3.38075e-213	[Uniprot/Swissprot]|e-value:3e-34|sp|Q09596|GST5_CAEEL|Probable glutathione S-transferase 5 OS=Caenorhabditis elegans OX=6239 GN=gst-5 PE=1 SV=1||[RefSeqProtSlim]|e-value:2e-43|XP_019637392.1|PREDICTED: hematopoietic prostaglandin D synthase-like [Branchiostoma belcheri]	#N/A	O60760
XLOC-055230	0.292409	0.714	0.462	1.86068e-212	[Uniprot/Swissprot]|e-value:1e-06|sp|P02628|PRVA_ESOLU|Parvalbumin alpha OS=Esox lucius OX=8010 PE=1 SV=1||[RefSeqProtSlim]|e-value:5e-06|pdb|1YX7|A|Chain A, Calsensin	#N/A	P63316
XLOC-046912	2.7316	0.138	0.018	5.91285e-212	[Uniprot/Swissprot]|e-value:5e-04|sp|P01267|THYG_BOVIN|Thyroglobulin OS=Bos taurus OX=9913 GN=TG PE=1 SV=1||[RefSeqProtSlim]|e-value:6e-23|CAC9661685.1|Ofus.G111901, partial [Owenia fusiformis]	#N/A	P04233
XLOC-000069	0.756667	0.126	0.013	3.85623e-211	[Uniprot/Swissprot]|e-value:3e-26|sp|Q2NKS0|LTC4S_BOVIN|Leukotriene C4 synthase OS=Bos taurus OX=9913 GN=LTC4S PE=2 SV=2||[RefSeqProtSlim]|e-value:8e-29|CAC9524258.1|Ofus.G031370 [Owenia fusiformis]	#N/A	Q99735
XLOC-026076	1.0122	0.155	0.026	1.19007e-209	[Uniprot/Swissprot]|e-value:0,0|sp|P10984|ACT2_CAEEL|Actin-2 OS=Caenorhabditis elegans OX=6239 GN=act-2 PE=3 SV=3||[RefSeqProtSlim]|e-value:0,0|CAC9668666.1|Ofus.G161346 [Owenia fusiformis]	#N/A	P60709
XLOC-069413	1.18551	0.107	0.005	2.36311e-209	[Uniprot/Swissprot]|e-value:4e-40|sp|O73888|HPGDS_CHICK|Hematopoietic prostaglandin D synthase OS=Gallus gallus OX=9031 GN=HPGDS PE=1 SV=3||[RefSeqProtSlim]|e-value:2e-47|XP_019635268.1|PREDICTED: LOW QUALITY PROTEIN: S-crystallin SL11-like [Branchiostoma belcheri]	#N/A	O60760
XLOC-040273	0.790511	0.162	0.03	2.47495e-208	[Uniprot/Swissprot]|e-value:7e-25|sp|Q6DRH5|NOP10_DANRE|H/ACA ribonucleoprotein complex subunit 3 OS=Danio rerio OX=7955 GN=nop10 PE=3 SV=1||[RefSeqProtSlim]|e-value:3e-24|AAT68102.1|Nop10 [Danio rerio]	#N/A	Q9NPE3
XLOC-011931	0.876883	0.093	0	2.70142e-208	[Uniprot/Swissprot]|e-value:1e-20|sp|B3EWZ5|MLRP1_ACRMI|MAM and LDL-receptor class A domain-containing protein 1 (Fragment) OS=Acropora millepora OX=45264 PE=1 SV=1||[RefSeqProtSlim]|e-value:5e-26|XP_019642245.1|PREDICTED: deleted in malignant brain tumors 1 protein-like, partial [Branchiostoma belcheri]	#N/A	P56730
XLOC-054578	0.602243	0.548	0.297	2.53503e-207	[Uniprot/Swissprot]|e-value:6e-58|sp|P0CT43|TF28_SCHPO|Transposon Tf2-8 polyprotein OS=Schizosaccharomyces pombe (strain 972 / ATCC 24843) OX=284812 GN=Tf2-8 PE=3 SV=1||[RefSeqProtSlim]|e-value:0,0|XP_023814605.1|uncharacterized protein LOC101165124 isoform X1 [Oryzias latipes]	#N/A	Q14974
XLOC-034222	1.30085	0.242	0.078	4.2053e-207	[Uniprot/Swissprot]|no similarity||[RefSeqProtSlim]|no similarity	#N/A
XLOC-043462	1.17656	0.104	0.004	9.31586e-207	[Uniprot/Swissprot]|no similarity||[RefSeqProtSlim]|no similarity	#N/A
XLOC-014516	0.591612	0.432	0.202	1.65421e-206	[Uniprot/Swissprot]|e-value:2e-48|sp|Q9D3D9|ATPD_MOUSE|ATP synthase subunit delta, mitochondrial OS=Mus musculus OX=10090 GN=Atp5f1d PE=1 SV=1||[RefSeqProtSlim]|e-value:2e-76|PVD35766.1|hypothetical protein C0Q70_02729 [Pomacea canaliculata]	#N/A	P30049
XLOC-011557	0.748902	0.267	0.094	3.82941e-206	[Uniprot/Swissprot]|e-value:8e-47|sp|Q4KLF8|ARPC5_RAT|Actin-related protein 2/3 complex subunit 5 OS=Rattus norvegicus OX=10116 GN=Arpc5 PE=1 SV=3||[RefSeqProtSlim]|e-value:4e-51|XP_019640949.1|PREDICTED: actin-related protein 2/3 complex subunit 5-like [Branchiostoma belcheri]	#N/A	O15511
XLOC-035972	0.728224	0.245	0.08	1.37674e-203	[Uniprot/Swissprot]|e-value:1e-116|sp|Q5ZKX9|ERD22_CHICK|ER lumen protein-retaining receptor 2 OS=Gallus gallus OX=9031 GN=KDELR2 PE=1 SV=1||[RefSeqProtSlim]|e-value:5e-127|CAC9658726.1|Ofus.G102750 [Owenia fusiformis]	#N/A	P33947
XLOC-054999	1.21246	0.177	0.041	2.36737e-203	[RefSeqProtSlim]|e-value:3e-12|VDI82583.1|Hypothetical predicted protein [Mytilus galloprovincialis]||[Uniprot/Swissprot]|no similarity	#N/A
XLOC-004816	0.71666	0.182	0.043	6.32342e-203	[Uniprot/Swissprot]|e-value:0,0|sp|Q3T102|EIF3E_BOVIN|Eukaryotic translation initiation factor 3 subunit E OS=Bos taurus OX=9913 GN=EIF3E PE=2 SV=1||[RefSeqProtSlim]|e-value:0,0|CAC9563946.1|Ofus.G05832 [Owenia fusiformis]	#N/A	P60228
XLOC-028147	1.37778	0.112	0.008	8.56331e-203	[Uniprot/Swissprot]|e-value:3e-11|sp|A6H584|CO6A5_MOUSE|Collagen alpha-5(VI) chain OS=Mus musculus OX=10090 GN=Col6a5 PE=1 SV=4||[RefSeqProtSlim]|e-value:4e-17|UCK81472.1|C1q-like protein [Arenicola marina]	#N/A	Q96P44
XLOC-050255	1.23046	0.189	0.048	1.19999e-202	[Uniprot/Swissprot]|e-value:3e-42|sp|P53111|ARI1_YEAST|NADPH-dependent aldehyde reductase ARI1 OS=Saccharomyces cerevisiae (strain ATCC 204508 / S288c) OX=559292 GN=ARI1 PE=1 SV=1||[RefSeqProtSlim]|e-value:2e-124|XP_025080250.1|tetraketide alpha-pyrone reductase 1-like isoform X1 [Pomacea canaliculata]	#N/A	Q15738
XLOC-026182	1.21046	0.106	0.006	2.8982e-200	[Uniprot/Swissprot]|e-value:6e-05|sp|P26022|PTX3_HUMAN|Pentraxin-related protein PTX3 OS=Homo sapiens OX=9606 GN=PTX3 PE=1 SV=3||[RefSeqProtSlim]|e-value:8e-20|CAC9671991.1|Ofus.G21148, partial [Owenia fusiformis]	#N/A	P26022
XLOC-066780	0.727532	0.175	0.039	5.65161e-199	[Uniprot/Swissprot]|e-value:6e-67|sp|Q6AWN0|MTND_DROME|1,2-dihydroxy-3-keto-5-methylthiopentene dioxygenase OS=Drosophila melanogaster OX=7227 GN=Adi1 PE=2 SV=2||[RefSeqProtSlim]|e-value:1e-67|XP_001606050.2|1,2-dihydroxy-3-keto-5-methylthiopentene dioxygenase [Nasonia vitripennis]	#N/A	Q9BV57
XLOC-017461	0.942867	0.139	0.021	2.10367e-198	[Uniprot/Swissprot]|e-value:6e-15|sp|Q5JXM2|MET24_HUMAN|Methyltransferase-like protein 24 OS=Homo sapiens OX=9606 GN=METTL24 PE=2 SV=1||[RefSeqProtSlim]|e-value:2e-54|XP_025110584.1|methyltransferase-like protein 24 [Pomacea canaliculata]	#N/A	Q5JXM2
XLOC-013053	1.44254	0.096	0.003	1.45104e-196	[Uniprot/Swissprot]|e-value:7e-34|sp|Q05941|ACHA7_RAT|Neuronal acetylcholine receptor subunit alpha-7 OS=Rattus norvegicus OX=10116 GN=Chrna7 PE=1 SV=2||[RefSeqProtSlim]|e-value:3e-41|CAC9612960.1|Ofus.G073055 [Owenia fusiformis]	#N/A	P36544
XLOC-036348	2.38002	0.104	0.006	1.50327e-196	[Uniprot/Swissprot]|e-value:7e-68|sp|P02460|CO2A1_CHICK|Collagen alpha-1(II) chain (Fragment) OS=Gallus gallus OX=9031 GN=COL2A1 PE=2 SV=2||[RefSeqProtSlim]|e-value:9e-89|CAC9662364.1|Ofus.G112857 [Owenia fusiformis]	#N/A	P02458
XLOC-058203	0.726572	0.148	0.026	1.88651e-196	[Uniprot/Swissprot]|e-value:0,0|sp|Q2T9X2|TCPD_BOVIN|T-complex protein 1 subunit delta OS=Bos taurus OX=9913 GN=CCT4 PE=1 SV=3||[RefSeqProtSlim]|e-value:0,0|XP_005093436.1|T-complex protein 1 subunit delta [Aplysia californica]	#N/A	P50991
XLOC-063593	2.15953	0.108	0.008	2.27601e-196	[Uniprot/Swissprot]|no similarity||[RefSeqProtSlim]|no similarity	#N/A
XLOC-051588	0.719466	0.2	0.053	3.13388e-196	[Uniprot/Swissprot]|e-value:1e-58|sp|O43301|HS12A_HUMAN|Heat shock 70 kDa protein 12A OS=Homo sapiens OX=9606 GN=HSPA12A PE=1 SV=2||[RefSeqProtSlim]|e-value:1e-75|AEI70664.1|heat shock protein 70-12A, partial [Perinereis nuntia]	#N/A	O43301
XLOC-058353	0.632353	0.276	0.101	1.35712e-194	[Uniprot/Swissprot]|e-value:1e-74|sp|Q5E9E4|SSRB_BOVIN|Translocon-associated protein subunit beta OS=Bos taurus OX=9913 GN=SSR2 PE=2 SV=1||[RefSeqProtSlim]|e-value:3e-82|CAC9610265.1|Ofus.G072222 [Owenia fusiformis]	#N/A	P43308
XLOC-004233	0.465263	0.752	0.509	1.75496e-194	[Uniprot/Swissprot]|e-value:4e-125|sp|P84079|ARF1_RAT|ADP-ribosylation factor 1 OS=Rattus norvegicus OX=10116 GN=Arf1 PE=1 SV=2||[RefSeqProtSlim]|e-value:1e-125|XP_040535753.1|ADP-ribosylation factor 1 isoform X1 [Gallus gallus]	#N/A	P84077
XLOC-014798	1.72159	0.142	0.024	2.95675e-194	[Uniprot/Swissprot]|e-value:3e-07|sp|Q5C6R9|SJ381_SCHJA|UPF0506 protein SJCHGC02381 OS=Schistosoma japonicum OX=6182 GN=SJCHGC02381 PE=2 SV=3||[RefSeqProtSlim]|e-value:4e-04|CAC9668011.1|Ofus.G1666 [Owenia fusiformis]	#N/A
XLOC-043445	0.747408	0.138	0.022	3.42073e-193	[Uniprot/Swissprot]|e-value:2e-42|sp|Q6GL69|MK67I_XENTR|MKI67 FHA domain-interacting nucleolar phosphoprotein-like OS=Xenopus tropicalis OX=8364 GN=nifk PE=2 SV=1||[RefSeqProtSlim]|e-value:6e-52|CAC9660108.1|Ofus.G11351 [Owenia fusiformis]	#N/A	Q9BYG3
XLOC-019077	1.09182	0.112	0.01	1.30077e-192	[Uniprot/Swissprot]|e-value:1e-05|sp|Q6QNK2|AGRD1_HUMAN|Adhesion G-protein coupled receptor D1 OS=Homo sapiens OX=9606 GN=ADGRD1 PE=1 SV=1||[RefSeqProtSlim]|e-value:6e-15|CAC9671991.1|Ofus.G21148, partial [Owenia fusiformis]	#N/A	Q6QNK2
XLOC-037094	0.561573	0.48	0.252	1.6327e-192	[Uniprot/Swissprot]|e-value:2e-18|sp|Q5RB31|SC61B_PONAB|Protein transport protein Sec61 subunit beta OS=Pongo abelii OX=9601 GN=SEC61B PE=3 SV=3||[RefSeqProtSlim]|e-value:6e-21|XP_034301975.1|protein transport protein Sec61 subunit beta isoform X1 [Crassostrea gigas]	#N/A	P60468
XLOC-059112	0.603794	0.413	0.198	5.84291e-192	[Uniprot/Swissprot]|e-value:2e-04|sp|Q863G8|COX8A_MACSL|Cytochrome c oxidase subunit 8A, mitochondrial OS=Macaca silenus OX=54601 GN=COX8A PE=3 SV=1||[RefSeqProtSlim]|e-value:2e-17|CAD5123935.1|DgyrCDS12244 [Dimorphilus gyrociliatus]	#N/A
XLOC-010167	0.926927	0.153	0.029	6.46978e-192	[Uniprot/Swissprot]|e-value:9e-40|sp|P40240|CD9_MOUSE|CD9 antigen OS=Mus musculus OX=10090 GN=Cd9 PE=1 SV=2||[RefSeqProtSlim]|e-value:6e-62|XP_005105414.2|CD9 antigen isoform X2 [Aplysia californica]	#N/A	P21926
XLOC-060983	0.556413	0.511	0.275	9.23622e-192	[Uniprot/Swissprot]|e-value:1e-26|sp|Q568W0|SELW_DANRE|Selenoprotein W OS=Danio rerio OX=7955 GN=selenow PE=3 SV=3||[RefSeqProtSlim]|e-value:3e-26|AAO86696.1|selenoprotein W1 [Danio rerio]	#N/A	P63302
XLOC-000147	0.688057	0.115	0.012	1.28232e-190	[Uniprot/Swissprot]|e-value:1e-113|sp|Q8VHT6|AS3MT_RAT|Arsenite methyltransferase OS=Rattus norvegicus OX=10116 GN=As3mt PE=1 SV=1||[RefSeqProtSlim]|e-value:6e-130|CAC9546549.1|Ofus.G034866 [Owenia fusiformis]	#N/A	Q9HBK9
XLOC-056843	1.18336	0.12	0.014	1.34261e-190	[Uniprot/Swissprot]|no similarity||[RefSeqProtSlim]|no similarity	#N/A
XLOC-067150	1.3054	0.183	0.047	1.64577e-190	[Uniprot/Swissprot]|no similarity||[RefSeqProtSlim]|no similarity	#N/A
XLOC-039327	1.27958	0.119	0.014	3.61624e-188	[Uniprot/Swissprot]|e-value:0,091|sp|Q8DH56|SYA_THEEB|Alanine--tRNA ligase OS=Thermosynechococcus elongatus (strain BP-1) OX=197221 GN=alaS PE=3 SV=2||[RefSeqProtSlim]|no similarity	#N/A
XLOC-002396	0.689012	0.282	0.109	8.61147e-188	[Uniprot/Swissprot]|e-value:3e-75|sp|Q00277|GPX1_SCHMA|Glutathione peroxidase OS=Schistosoma mansoni OX=6183 GN=GPX1 PE=1 SV=2||[RefSeqProtSlim]|e-value:1e-86|AEI70684.1|GPx isotype 3, partial [Perinereis nuntia]	#N/A	P36969
XLOC-014783	0.823454	0.215	0.065	1.26406e-187	[Uniprot/Swissprot]|e-value:2e-142|sp|O77245|E75_METEN|Nuclear hormone receptor E75 OS=Metapenaeus ensis OX=32278 GN=E75 PE=2 SV=1||[RefSeqProtSlim]|e-value:9e-157|OWF42026.1|Nuclear hormone receptor E75 [Mizuhopecten yessoensis]	#N/A	Q07869
XLOC-052373	2.24192	0.17	0.041	1.68502e-187	[Uniprot/Swissprot]|e-value:8e-92|sp|P04571|SCP_HEDDI|Sarcoplasmic calcium-binding protein OS=Hediste diversicolor OX=126592 PE=1 SV=1||[RefSeqProtSlim]|e-value:3e-91|pdb|2SCP|A|Chain A, SARCOPLASMIC CALCIUM-BINDING PROTEIN	#N/A	Q8IZ41
XLOC-011866	0.394303	0.537	0.307	2.61267e-187	[Uniprot/Swissprot]|e-value:0,0|sp|Q25010|ACT3A_HELAM|Actin, cytoplasmic A3a OS=Helicoverpa armigera OX=29058 GN=actA3a PE=2 SV=1||[RefSeqProtSlim]|e-value:0,0|CAC9668666.1|Ofus.G161346 [Owenia fusiformis]	#N/A	P60709
XLOC-054212	0.886174	0.128	0.019	1.4769e-186	[Uniprot/Swissprot]|no similarity||[RefSeqProtSlim]|no similarity	#N/A
XLOC-058204	1.19651	0.251	0.091	1.65299e-186	[Uniprot/Swissprot]|no similarity||[RefSeqProtSlim]|no similarity	#N/A
XLOC-005845	0.753196	0.101	0.007	2.30942e-186	[Uniprot/Swissprot]|e-value:0,0|sp|P04762|CATA_RAT|Catalase OS=Rattus norvegicus OX=10116 GN=Cat PE=1 SV=3||[RefSeqProtSlim]|e-value:0,0|XP_005090060.1|catalase isoform X2 [Aplysia californica]	#N/A	P04040
XLOC-060314	1.03341	0.093	0.003	4.09767e-186	[Uniprot/Swissprot]|e-value:7e-41|sp|Q3SZZ7|FGL1_BOVIN|Fibrinogen-like protein 1 OS=Bos taurus OX=9913 GN=FGL1 PE=2 SV=1||[RefSeqProtSlim]|e-value:8e-52|XP_035683828.1|fibroleukin-like isoform X5 [Branchiostoma floridae]	#N/A	O95841
XLOC-037986	1.32179	0.113	0.012	6.6134e-186	[Uniprot/Swissprot]|e-value:0,054|sp|Q8NUQ6|CRTN_STAAW|4,4'-diapophytoene desaturase (4,4'-diaponeurosporene-forming) OS=Staphylococcus aureus (strain MW2) OX=196620 GN=crtN PE=3 SV=1||[RefSeqProtSlim]|e-value:4e-16|CAD5112418.1|DgyrCDS1640 [Dimorphilus gyrociliatus]	#N/A
XLOC-009874	1.19975	0.336	0.151	3.78137e-185	[Uniprot/Swissprot]|e-value:3e-10|sp|P19351|TNNT_DROME|Troponin T, skeletal muscle OS=Drosophila melanogaster OX=7227 GN=up PE=1 SV=3||[RefSeqProtSlim]|e-value:6e-42|CAD5118315.1|DgyrCDS7028 [Dimorphilus gyrociliatus]	#N/A	P45379
XLOC-041249	0.804353	0.143	0.026	5.56906e-185	[Uniprot/Swissprot]|no similarity||[RefSeqProtSlim]|no similarity	#N/A
XLOC-060772	0.681756	0.113	0.012	6.51191e-185	[Uniprot/Swissprot]|e-value:3e-51|sp|Q93075|TATD2_HUMAN|Putative deoxyribonuclease TATDN2 OS=Homo sapiens OX=9606 GN=TATDN2 PE=1 SV=2||[RefSeqProtSlim]|e-value:9e-61|XP_034311419.1|putative deoxyribonuclease TATDN2 isoform X2 [Crassostrea gigas]	#N/A	Q93075
XLOC-043846	0.738146	0.236	0.081	1.93772e-184	[Uniprot/Swissprot]|e-value:1e-61|sp|P91929|NDUAA_DROME|NADH dehydrogenase [ubiquinone] 1 alpha subcomplex subunit 10, mitochondrial OS=Drosophila melanogaster OX=7227 GN=ND-42 PE=1 SV=2||[RefSeqProtSlim]|e-value:2e-78|XP_025094177.1|LOW QUALITY PROTEIN: NADH dehydrogenase [ubiquinone] 1 alpha subcomplex subunit 10, mitochondrial-like [Pomacea canaliculata]	#N/A	O95299
XLOC-013167	0.663074	0.201	0.058	7.65351e-184	[Uniprot/Swissprot]|e-value:0,0|sp|P38919|IF4A3_HUMAN|Eukaryotic initiation factor 4A-III OS=Homo sapiens OX=9606 GN=EIF4A3 PE=1 SV=4||[RefSeqProtSlim]|e-value:0,0|CAC9636486.1|Ofus.G091897 [Owenia fusiformis]	#N/A	P38919
XLOC-026975	0.597015	0.311	0.129	1.00713e-182	[Uniprot/Swissprot]|e-value:7e-40|sp|P20397|NUCL_XENLA|Nucleolin OS=Xenopus laevis OX=8355 GN=ncl PE=2 SV=3||[RefSeqProtSlim]|e-value:3e-48|OWF53002.1|Nucleolin [Mizuhopecten yessoensis]	#N/A	P19338
XLOC-013216	0.697691	0.105	0.009	2.62645e-182	[Uniprot/Swissprot]|e-value:1e-45|sp|P62321|RUXF_XENLA|Small nuclear ribonucleoprotein F OS=Xenopus laevis OX=8355 GN=snrpf PE=3 SV=1||[RefSeqProtSlim]|e-value:4e-46|OWF38455.1|Small nuclear ribonucleoprotein F [Mizuhopecten yessoensis]	#N/A	P62306
XLOC-037987	1.07764	0.095	0.005	7.26738e-182	[RefSeqProtSlim]|e-value:3e-20|CAC9641077.1|Ofus.G092624 [Owenia fusiformis]||[Uniprot/Swissprot]|no similarity	#N/A
XLOC-067917	0.724874	0.131	0.021	6.77919e-181	[Uniprot/Swissprot]|e-value:9e-31|sp|O00533|NCHL1_HUMAN|Neural cell adhesion molecule L1-like protein OS=Homo sapiens OX=9606 GN=CHL1 PE=1 SV=4||[RefSeqProtSlim]|e-value:2e-53|CAC9564063.1|Ofus.G05814 [Owenia fusiformis]	#N/A	O00533
XLOC-050560	0.717814	0.25	0.089	9.19711e-181	[Uniprot/Swissprot]|e-value:4e-131|sp|Q8MPM1|GELS2_LUMTE|Gelsolin-like protein 2 OS=Lumbricus terrestris OX=6398 GN=gelsolin PE=1 SV=1||[RefSeqProtSlim]|e-value:4e-134|ATE46283.1|actin-modulating protein EWAM-P4 [Lumbricus terrestris]	#N/A	P06396
XLOC-045336	0.724738	0.278	0.108	1.26191e-180	[Uniprot/Swissprot]|e-value:0,0|sp|P24733|MYS_ARGIR|Myosin heavy chain, striated muscle OS=Argopecten irradians OX=31199 PE=1 SV=1||[RefSeqProtSlim]|e-value:0,0|CAD5122920.1|DgyrCDS11319 [Dimorphilus gyrociliatus]	#N/A	P12882
XLOC-019174	0.655763	0.219	0.07	1.37406e-180	[Uniprot/Swissprot]|e-value:4e-143|sp|P24495|PSA2_XENLA|Proteasome subunit alpha type-2 OS=Xenopus laevis OX=8355 GN=psma2 PE=2 SV=2||[RefSeqProtSlim]|e-value:6e-158|CAC9672346.1|Ofus.G21774, partial [Owenia fusiformis]	#N/A	P25787
XLOC-060048	0.614156	0.241	0.083	2.4803e-180	[Uniprot/Swissprot]|e-value:2e-156|sp|P60901|PSA6_RAT|Proteasome subunit alpha type-6 OS=Rattus norvegicus OX=10116 GN=Psma6 PE=1 SV=1||[RefSeqProtSlim]|e-value:1e-160|UCK81597.1|proteasome subunit alpha type-6, partial [Arenicola marina]	#N/A	P60900
XLOC-000876	0.589585	0.27	0.102	5.31833e-180	[Uniprot/Swissprot]|e-value:6e-29|sp|Q6DDB3|TM258_XENTR|Transmembrane protein 258 OS=Xenopus tropicalis OX=8364 GN=tmem258 PE=3 SV=1||[RefSeqProtSlim]|e-value:5e-31|XP_021354081.1|transmembrane protein 258 [Mizuhopecten yessoensis]	#N/A	P61165
XLOC-025610	0.698038	0.12	0.016	7.37158e-180	[Uniprot/Swissprot]|e-value:4e-145|sp|A7Y2W8|SC6A9_XENLA|Sodium- and chloride-dependent glycine transporter 1 OS=Xenopus laevis OX=8355 GN=slc6a9 PE=2 SV=1||[RefSeqProtSlim]|e-value:0,0|CAD5123410.1|DgyrCDS11761 [Dimorphilus gyrociliatus]	#N/A	Q9Y345
XLOC-047051	0.872546	0.153	0.033	1.36265e-179	[Uniprot/Swissprot]|e-value:0,020|sp|E2IYB3|FCNV1_VARKO|Veficolin-1 (Fragment) OS=Varanus komodoensis OX=61221 PE=2 SV=1||[RefSeqProtSlim]|e-value:2e-13|CAC9610341.1|Ofus.G072235 [Owenia fusiformis]	#N/A	Q6ZMJ2
XLOC-001886	0.983719	0.356	0.172	2.62268e-179	[Uniprot/Swissprot]|e-value:1e-50|sp|P22761|HEMTM_HEDDI|Myohemerythrin OS=Hediste diversicolor OX=126592 PE=1 SV=1||[RefSeqProtSlim]|e-value:2e-85|QBA88391.1|Myohemerythrin [Platynereis dumerilii]	#N/A
XLOC-046376	0.743511	0.161	0.037	7.36288e-179	[Uniprot/Swissprot]|e-value:5e-63|sp|Q0E908|HIL_DROME|Hillarin OS=Drosophila melanogaster OX=7227 GN=Hil PE=1 SV=1||[RefSeqProtSlim]|e-value:2e-170|CAC9472729.1|Ofus.G012800, partial [Owenia fusiformis]	#N/A	Q8NBH2
XLOC-009300	0.701286	0.19	0.053	1.63469e-178	[Uniprot/Swissprot]|e-value:1e-53|sp|Q9BXF3|CECR2_HUMAN|Cat eye syndrome critical region protein 2 OS=Homo sapiens OX=9606 GN=CECR2 PE=1 SV=2||[RefSeqProtSlim]|e-value:9e-55|ACF60238.1|cat eye syndrome chromosome region candidate 2 [Gallus gallus]	#N/A	Q9BXF3
XLOC-027973	0.446256	0.564	0.316	4.38818e-178	[Uniprot/Swissprot]|e-value:9e-34|sp|Q9W141|ATPK_DROME|Putative ATP synthase subunit f, mitochondrial OS=Drosophila melanogaster OX=7227 GN=ATPsynF PE=3 SV=1||[RefSeqProtSlim]|e-value:5e-34|XP_025096213.1|putative ATP synthase subunit f, mitochondrial [Pomacea canaliculata]	#N/A	P56134
XLOC-055608	1.16724	0.085	0.002	3.88138e-177	[Uniprot/Swissprot]|no similarity||[RefSeqProtSlim]|no similarity	#N/A
XLOC-012668	0.570065	0.384	0.182	1.28633e-176	[Uniprot/Swissprot]|e-value:1e-05|sp|Q0MQJ3|NDUBB_PONPY|NADH dehydrogenase [ubiquinone] 1 beta subcomplex subunit 11, mitochondrial OS=Pongo pygmaeus OX=9600 GN=NDUFB11 PE=2 SV=1||[RefSeqProtSlim]|e-value:2e-47|CAC9473032.1|Ofus.G012857 [Owenia fusiformis]	#N/A	Q9NX14
XLOC-015807	0.655588	0.083	0.001	2.24307e-175	[Uniprot/Swissprot]|no similarity||[RefSeqProtSlim]|no similarity	#N/A
XLOC-048573	1.03064	0.115	0.015	3.18464e-175	[Uniprot/Swissprot]|no similarity||[RefSeqProtSlim]|no similarity	#N/A
XLOC-005039	0.646412	0.257	0.096	1.82476e-174	[Uniprot/Swissprot]|e-value:9e-117|sp|O73817|PSB3_ONCMY|Proteasome subunit beta type-3 OS=Oncorhynchus mykiss OX=8022 GN=psmb3 PE=2 SV=1||[RefSeqProtSlim]|e-value:5e-124|UCK81599.1|proteasome subunit beta type-3 [Arenicola marina]	#N/A	P49720
XLOC-004900	0.606735	0.368	0.17	2.28079e-173	[RefSeqProtSlim]|e-value:2e-18|CAD5117476.1|DgyrCDS6243 [Dimorphilus gyrociliatus]||[Uniprot/Swissprot]|no similarity	#N/A
XLOC-013321	0.703387	0.248	0.092	3.03859e-173	[Uniprot/Swissprot]|e-value:6e-34|sp|Q9C005|DPY30_HUMAN|Protein dpy-30 homolog OS=Homo sapiens OX=9606 GN=DPY30 PE=1 SV=1||[RefSeqProtSlim]|e-value:2e-35|VDH97464.1|protein dpy-30 [Mytilus galloprovincialis]	#N/A	Q9C005
XLOC-049033	0.969711	0.078	0	5.13831e-173	[Uniprot/Swissprot]|no similarity||[RefSeqProtSlim]|no similarity	#N/A
XLOC-012867	0.639833	0.22	0.073	5.399e-173	[Uniprot/Swissprot]|e-value:2e-107|sp|Q8AVH4|PNO1_XENLA|RNA-binding protein PNO1 OS=Xenopus laevis OX=8355 GN=pno1 PE=2 SV=1||[RefSeqProtSlim]|e-value:1e-142|OWF48994.1|Deformed epidermal autoregulatory factor 1-like [Mizuhopecten yessoensis]	#N/A	Q9NRX1
XLOC-017075	1.37397	0.083	0.002	6.41703e-173	[Uniprot/Swissprot]|e-value:9e-05|sp|Q8BMF8|GLDN_MOUSE|Gliomedin OS=Mus musculus OX=10090 GN=Gldn PE=1 SV=1||[RefSeqProtSlim]|e-value:2e-05|AAH68979.1|Slc35c2 protein [Danio rerio]	#N/A	O00602
XLOC-050253	1.02961	0.151	0.033	1.9158e-172	[Uniprot/Swissprot]|e-value:8e-38|sp|P53183|YGD9_YEAST|Putative uncharacterized oxidoreductase YGL039W OS=Saccharomyces cerevisiae (strain ATCC 204508 / S288c) OX=559292 GN=YGL039W PE=1 SV=1||[RefSeqProtSlim]|e-value:1e-110|XP_025080250.1|tetraketide alpha-pyrone reductase 1-like isoform X1 [Pomacea canaliculata]	#N/A	Q15738
XLOC-056510	0.826972	0.127	0.021	3.09052e-172	[Uniprot/Swissprot]|no similarity||[RefSeqProtSlim]|no similarity	#N/A
XLOC-063240	0.732888	0.22	0.073	1.01597e-171	[Uniprot/Swissprot]|e-value:5e-16|sp|Q15149|PLEC_HUMAN|Plectin OS=Homo sapiens OX=9606 GN=PLEC PE=1 SV=3||[RefSeqProtSlim]|e-value:1e-178|PVD18853.1|hypothetical protein C0Q70_21410 [Pomacea canaliculata]	#N/A	Q15149
XLOC-028398	0.671146	0.483	0.269	1.8845e-171	[Uniprot/Swissprot]|e-value:0,0|sp|P53442|ALF_SCHMA|Fructose-bisphosphate aldolase OS=Schistosoma mansoni OX=6183 PE=2 SV=1||[RefSeqProtSlim]|e-value:0,0|VDH96572.1|fructose-bisphosphate aldolase, class I, partial [Mytilus galloprovincialis]	#N/A	P04075
XLOC-055562	0.605433	0.09	0.005	3.86422e-171	[Uniprot/Swissprot]|e-value:4e-47|sp|Q5R4W3|DPOE3_PONAB|DNA polymerase epsilon subunit 3 OS=Pongo abelii OX=9601 GN=POLE3 PE=2 SV=1||[RefSeqProtSlim]|e-value:1e-49|XP_021355001.1|DNA polymerase epsilon subunit 3-like [Mizuhopecten yessoensis]	#N/A	Q9NRF9
XLOC-039771	0.769629	0.084	0.003	9.75592e-171	[Uniprot/Swissprot]|e-value:0,092|sp|P97361|BPIA1_MOUSE|BPI fold-containing family A member 1 OS=Mus musculus OX=10090 GN=Bpifa1 PE=1 SV=3||[RefSeqProtSlim]|e-value:1e-06|XP_019642425.1|PREDICTED: myosin-11-like isoform X1 [Branchiostoma belcheri]	#N/A	Q9UBC9
XLOC-012147	0.602755	0.281	0.113	1.56158e-170	[Uniprot/Swissprot]|e-value:6e-06|sp|Q57951|Y531_METJA|Universal stress protein MJ0531 OS=Methanocaldococcus jannaschii (strain ATCC 43067 / DSM 2661 / JAL-1 / JCM 10045 / NBRC 100440) OX=243232 GN=MJ0531 PE=3 SV=1||[RefSeqProtSlim]|e-value:4e-61|CAD5120633.1|DgyrCDS9193 [Dimorphilus gyrociliatus]	#N/A
XLOC-025908	0.980727	0.095	0.007	2.5498e-170	[RefSeqProtSlim]|e-value:1e-09|CAC9664876.1|Ofus.G131497 [Owenia fusiformis]||[Uniprot/Swissprot]|no similarity	#N/A
XLOC-001547	1.57941	0.088	0.004	1.01221e-169	[Uniprot/Swissprot]|no similarity||[RefSeqProtSlim]|no similarity	#N/A	P51805
XLOC-064132	1.18028	0.104	0.011	1.1749e-168	[Uniprot/Swissprot]|e-value:2e-33|sp|O42449|IOD1_ORENI|Type I iodothyronine deiodinase OS=Oreochromis niloticus OX=8128 GN=dio1 PE=2 SV=3||[RefSeqProtSlim]|e-value:9e-33|XP_004067866.2|type I iodothyronine deiodinase [Oryzias latipes]	#N/A	P55073
XLOC-035409	1.20484	0.172	0.047	4.39249e-168	[Uniprot/Swissprot]|e-value:8e-07|sp|P05107|ITB2_HUMAN|Integrin beta-2 OS=Homo sapiens OX=9606 GN=ITGB2 PE=1 SV=2||[RefSeqProtSlim]|e-value:2e-09|XP_011453738.2|integrin beta-6 [Crassostrea gigas]	#N/A	P05107
XLOC-016726	0.956266	0.093	0.006	8.30573e-168	[Uniprot/Swissprot]|e-value:8e-70|sp|Q96NR8|RDH12_HUMAN|Retinol dehydrogenase 12 OS=Homo sapiens OX=9606 GN=RDH12 PE=1 SV=3||[RefSeqProtSlim]|e-value:5e-93|XP_011452614.2|retinol dehydrogenase 13 [Crassostrea gigas]	#N/A	Q96NR8
XLOC-063656	0.876689	0.14	0.029	3.05843e-167	[Uniprot/Swissprot]|e-value:5e-55|sp|P91953|HE_HEMPU|50 kDa hatching enzyme OS=Hemicentrotus pulcherrimus OX=7650 PE=1 SV=1||[RefSeqProtSlim]|e-value:4e-80|XP_035698112.1|matrix metalloproteinase-14-like [Branchiostoma floridae]	#N/A	P51512
XLOC-046512	1.03638	0.105	0.012	2.14129e-166	[Uniprot/Swissprot]|e-value:1e-139|sp|E2RDZ6|SIR5_CANLF|NAD-dependent protein deacylase sirtuin-5, mitochondrial OS=Canis lupus familiaris OX=9615 GN=SIRT5 PE=3 SV=1||[RefSeqProtSlim]|e-value:3e-146|XP_035828103.1|sirtuin-5 isoform X1 [Aplysia californica]	#N/A	Q9NXA8
XLOC-001292	0.632383	0.184	0.054	6.24348e-166	[Uniprot/Swissprot]|e-value:3e-05|sp|A9JTJ0|SIM15_XENLA|Small integral membrane protein 15 OS=Xenopus laevis OX=8355 GN=smim15 PE=3 SV=1||[RefSeqProtSlim]|e-value:4e-13|CAC9661999.1|Ofus.G112344, partial [Owenia fusiformis]	#N/A	Q7Z3B0
XLOC-050139	0.86724	0.139	0.029	8.27914e-166	[Uniprot/Swissprot]|no similarity||[RefSeqProtSlim]|no similarity	#N/A
XLOC-004021	0.733482	0.239	0.087	1.56892e-164	[Uniprot/Swissprot]|e-value:0,0|sp|O96064|MYSP_MYTGA|Paramyosin OS=Mytilus galloprovincialis OX=29158 PE=2 SV=1||[RefSeqProtSlim]|e-value:0,0|CAD5120239.1|DgyrCDS8811 [Dimorphilus gyrociliatus]	#N/A	P13533
XLOC-004227	0.65705	0.111	0.015	2.27139e-164	[Uniprot/Swissprot]|e-value:3e-15|sp|Q14657|LAGE3_HUMAN|EKC/KEOPS complex subunit LAGE3 OS=Homo sapiens OX=9606 GN=LAGE3 PE=1 SV=2||[RefSeqProtSlim]|e-value:5e-23|XP_005089617.1|EKC/KEOPS complex subunit Lage3 [Aplysia californica]	#N/A	Q14657
XLOC-047589	1.50729	0.235	0.088	5.292e-164	[Uniprot/Swissprot]|e-value:3e-32|sp|Q15417|CNN3_HUMAN|Calponin-3 OS=Homo sapiens OX=9606 GN=CNN3 PE=1 SV=1||[RefSeqProtSlim]|e-value:1e-143|XP_025103230.1|calponin-1-like [Pomacea canaliculata]	#N/A	Q15417
XLOC-045458	0.629565	0.114	0.017	1.2358e-163	[Uniprot/Swissprot]|e-value:2e-42|sp|Q9W6X3|CH10_ORYLA|10 kDa heat shock protein, mitochondrial OS=Oryzias latipes OX=8090 GN=hspe1 PE=3 SV=1||[RefSeqProtSlim]|e-value:9e-48|XP_021373742.1|10 kDa heat shock protein, mitochondrial-like [Mizuhopecten yessoensis]	#N/A	P61604
XLOC-022413	0.642449	0.21	0.071	1.94804e-163	[Uniprot/Swissprot]|e-value:1e-27|sp|Q9CQH3|NDUB5_MOUSE|NADH dehydrogenase [ubiquinone] 1 beta subcomplex subunit 5, mitochondrial OS=Mus musculus OX=10090 GN=Ndufb5 PE=1 SV=1||[RefSeqProtSlim]|e-value:1e-36|PVD35457.1|hypothetical protein C0Q70_02420 [Pomacea canaliculata]	#N/A	O43674
XLOC-001689	0.731296	0.234	0.085	4.47427e-163	[RefSeqProtSlim]|e-value:0,002|CAD5125950.1|DgyrCDS14129 [Dimorphilus gyrociliatus]||[Uniprot/Swissprot]|no similarity	#N/A
XLOC-000745	0.907936	0.148	0.035	2.33688e-162	[RefSeqProtSlim]|e-value:0,020|CAC9503454.1|Ofus.G022974 [Owenia fusiformis]||[Uniprot/Swissprot]|no similarity	#N/A
XLOC-035412	0.733656	0.113	0.017	8.8989e-162	[Uniprot/Swissprot]|no similarity||[RefSeqProtSlim]|no similarity	#N/A
XLOC-050510	0.65743	0.149	0.035	1.01992e-161	[Uniprot/Swissprot]|e-value:0,0|sp|Q9BZE4|GTPB4_HUMAN|GTP-binding protein 4 OS=Homo sapiens OX=9606 GN=GTPBP4 PE=1 SV=3||[RefSeqProtSlim]|e-value:0,0|XP_011441886.1|nucleolar GTP-binding protein 1 [Crassostrea gigas]	#N/A	Q9BZE4
XLOC-039688	0.634565	0.084	0.004	3.555e-161	[Uniprot/Swissprot]|e-value:1e-32|sp|P70059|TRY2_XENLA|Trypsin OS=Xenopus laevis OX=8355 PE=2 SV=1||[RefSeqProtSlim]|e-value:7e-34|CAD5125203.1|DgyrCDS13444 [Dimorphilus gyrociliatus]	#N/A	P98073
XLOC-059256	0.520686	0.388	0.192	4.73951e-161	[Uniprot/Swissprot]|e-value:2e-114|sp|P05631|ATPG_BOVIN|ATP synthase subunit gamma, mitochondrial OS=Bos taurus OX=9913 GN=ATP5F1C PE=1 SV=3||[RefSeqProtSlim]|e-value:1e-136|AOR07085.1|mitochondrial F-type ATP synthase subunit gamma [Enchytraeus cf. crypticus SL-2017]	#N/A	P36542
XLOC-054044	0.798136	0.191	0.06	4.81167e-161	[Uniprot/Swissprot]|e-value:9e-04|sp|P86729|EPDR2_HALAI|Ependymin-related protein 2 OS=Haliotis asinina OX=109174 PE=1 SV=1||[RefSeqProtSlim]|e-value:2e-32|QBA88394.1|Ependymin-related protein 4.9, partial [Platynereis dumerilii]	#N/A
XLOC-040562	0.531236	0.39	0.195	6.40904e-161	[Uniprot/Swissprot]|e-value:6e-43|sp|P80971|COX42_THUOB|Cytochrome c oxidase subunit 4 isoform 2, mitochondrial OS=Thunnus obesus OX=8241 PE=1 SV=2||[RefSeqProtSlim]|e-value:2e-79|CAD5126141.1|DgyrCDS14310 [Dimorphilus gyrociliatus]	#N/A	P13073
XLOC-020896	0.58642	0.272	0.111	7.77729e-161	[Uniprot/Swissprot]|e-value:5e-158|sp|Q5NVR2|MDHM_PONAB|Malate dehydrogenase, mitochondrial OS=Pongo abelii OX=9601 GN=MDH2 PE=2 SV=1||[RefSeqProtSlim]|e-value:5e-171|CAC9554292.1|Ofus.G041743 [Owenia fusiformis]	#N/A	P40926
XLOC-004260	0.577997	0.102	0.012	3.59825e-160	[Uniprot/Swissprot]|e-value:1e-79|sp|P61291|PSME3_PIG|Proteasome activator complex subunit 3 OS=Sus scrofa OX=9823 GN=PSME3 PE=2 SV=1||[RefSeqProtSlim]|e-value:7e-90|CAD5110850.1|DgyrCDS216 [Dimorphilus gyrociliatus]	#N/A	P61289
XLOC-038694	0.528265	0.218	0.076	5.24228e-160	[Uniprot/Swissprot]|e-value:7e-36|sp|Q5RFH3|NDKB_PONAB|Nucleoside diphosphate kinase B OS=Pongo abelii OX=9601 GN=NME2 PE=2 SV=1||[RefSeqProtSlim]|e-value:3e-37|AAF57188.4|abnormal wing discs, isoform C [Drosophila melanogaster]	#N/A	P22392
XLOC-056363	0.538122	0.333	0.153	6.26342e-160	[Uniprot/Swissprot]|e-value:5e-87|sp|Q8IT98|RS18_ARGIR|40S ribosomal protein S18 OS=Argopecten irradians OX=31199 GN=RPS18 PE=2 SV=1||[RefSeqProtSlim]|e-value:2e-86|XP_034302314.1|40S ribosomal protein S18 [Crassostrea gigas]	#N/A	P62269
XLOC-058481	1.38983	0.141	0.032	6.50283e-160	[Uniprot/Swissprot]|e-value:6e-36|sp|A2AX52|CO6A4_MOUSE|Collagen alpha-4(VI) chain OS=Mus musculus OX=10090 GN=Col6a4 PE=1 SV=2||[RefSeqProtSlim]|e-value:1e-114|CAD5111140.1|DgyrCDS478 [Dimorphilus gyrociliatus]	#N/A	A6NMZ7
XLOC-065894	0.396419	0.497	0.274	1.45075e-159	[Uniprot/Swissprot]|e-value:6e-102|sp|Q9GZ71|TPM_HALDV|Tropomyosin OS=Haliotis diversicolor OX=36095 PE=1 SV=1||[RefSeqProtSlim]|e-value:3e-101|sp|P43689.1|TPM2_BIOGL|RecName: Full=Tropomyosin-2; AltName: Full=Tropomyosin II; Short=BgTMII; Short=TMII	#N/A	P09493
XLOC-041176	0.613395	0.247	0.097	1.59672e-158	[Uniprot/Swissprot]|e-value:4e-32|sp|Q9VJ33|NEDD8_DROME|NEDD8 OS=Drosophila melanogaster OX=7227 GN=Nedd8 PE=1 SV=1||[RefSeqProtSlim]|e-value:2e-34|OWF56387.1|Neural precursor cell expressed developmentally down-regulated protein 8 [Mizuhopecten yessoensis]	#N/A	Q15843
XLOC-039962	0.688383	0.205	0.068	4.31827e-158	[Uniprot/Swissprot]|e-value:0,067|sp|Q756Q3|NPC2_ASHGO|Phosphatidylglycerol/phosphatidylinositol transfer protein OS=Ashbya gossypii (strain ATCC 10895 / CBS 109.51 / FGSC 9923 / NRRL Y-1056) OX=284811 GN=NPC2 PE=3 SV=1||[RefSeqProtSlim]|e-value:2e-04|XP_019928834.2|uncharacterized protein LOC109617045 [Crassostrea gigas]	#N/A
XLOC-002843	0.576374	0.081	0.004	9.07547e-158	[Uniprot/Swissprot]|e-value:7e-175|sp|Q9FKK7|XYLA_ARATH|Xylose isomerase OS=Arabidopsis thaliana OX=3702 GN=XYLA PE=2 SV=2||[RefSeqProtSlim]|e-value:0,0|XP_019645181.1|PREDICTED: xylose isomerase-like [Branchiostoma belcheri]	#N/A
XLOC-022156	0.614712	0.122	0.022	1.42699e-157	[Uniprot/Swissprot]|no similarity||[RefSeqProtSlim]|no similarity	#N/A
XLOC-003347	0.59663	0.162	0.043	1.80603e-157	[Uniprot/Swissprot]|e-value:9e-150|sp|Q9R1P0|PSA4_MOUSE|Proteasome subunit alpha type-4 OS=Mus musculus OX=10090 GN=Psma4 PE=1 SV=1||[RefSeqProtSlim]|e-value:6e-157|UCK81644.1|proteasome subunit alpha type-4 [Arenicola marina]	#N/A	P25789
XLOC-056304	1.06468	0.28	0.126	2.79302e-157	[Uniprot/Swissprot]|e-value:8e-88|sp|P05081|KAD1_CHICK|Adenylate kinase isoenzyme 1 OS=Gallus gallus OX=9031 GN=AK1 PE=1 SV=1||[RefSeqProtSlim]|e-value:3e-87|prf||1405262A|cytosolic adenylate kinase	#N/A	P00568
XLOC-002560	0.343446	0.528	0.295	1.18636e-156	[Uniprot/Swissprot]|e-value:3e-20|sp|P10606|COX5B_HUMAN|Cytochrome c oxidase subunit 5B, mitochondrial OS=Homo sapiens OX=9606 GN=COX5B PE=1 SV=2||[RefSeqProtSlim]|e-value:1e-63|PVD22985.1|hypothetical protein C0Q70_16245 [Pomacea canaliculata]	#N/A	P10606
XLOC-015538	1.16136	0.129	0.026	1.40315e-156	[RefSeqProtSlim]|e-value:0,051|CAD5125462.1|DgyrCDS13681 [Dimorphilus gyrociliatus]||[Uniprot/Swissprot]|no similarity	#N/A
XLOC-049582	0.776012	0.08	0.003	4.04246e-156	[RefSeqProtSlim]|e-value:6e-04|CAC9667932.1|Ofus.G152187 [Owenia fusiformis]||[Uniprot/Swissprot]|no similarity	#N/A
XLOC-038946	0.756116	0.08	0.004	1.5324e-155	[Uniprot/Swissprot]|no similarity||[RefSeqProtSlim]|no similarity	#N/A
XLOC-046924	0.7281	0.135	0.029	3.57339e-155	[Uniprot/Swissprot]|e-value:1e-05|sp|Q8C827|ZFP62_MOUSE|Zinc finger protein 62 OS=Mus musculus OX=10090 GN=Zfp62 PE=1 SV=1||[RefSeqProtSlim]|e-value:2e-07|CAC9669242.1|Ofus.G17427, partial [Owenia fusiformis]	#N/A	Q8NB50
XLOC-022019	0.821765	0.077	0.003	4.00693e-155	[Uniprot/Swissprot]|e-value:4e-86|sp|P10394|POL4_DROME|Retrovirus-related Pol polyprotein from transposon 412 OS=Drosophila melanogaster OX=7227 GN=POL PE=4 SV=1||[RefSeqProtSlim]|e-value:0,0|XP_023810032.1|uncharacterized protein LOC111947363 [Oryzias latipes]	#N/A	A6NKG5
XLOC-043810	1.12703	0.141	0.033	8.5215e-155	[Uniprot/Swissprot]|e-value:1e-35|sp|Q24799|MYPH_ECHGR|Myophilin OS=Echinococcus granulosus OX=6210 PE=2 SV=1||[RefSeqProtSlim]|e-value:4e-46|CAC9624593.1|Ofus.G082985 [Owenia fusiformis]	#N/A	Q15417
XLOC-039869	0.665958	0.167	0.047	1.25265e-154	[Uniprot/Swissprot]|e-value:7e-19|sp|Q8N6F8|MET27_HUMAN|Methyltransferase-like protein 27 OS=Homo sapiens OX=9606 GN=METTL27 PE=1 SV=2||[RefSeqProtSlim]|e-value:9e-34|XP_019635812.1|PREDICTED: Williams-Beuren syndrome chromosomal region 27 protein-like [Branchiostoma belcheri]	#N/A	Q8N6F8
XLOC-041848	0.640887	0.093	0.009	4.63036e-154	[Uniprot/Swissprot]|e-value:5e-56|sp|Q6NVP7|PABP2_XENTR|Polyadenylate-binding protein 2 OS=Xenopus tropicalis OX=8364 GN=pabpn1 PE=2 SV=1||[RefSeqProtSlim]|e-value:1e-59|AAI52624.1|Pabpn1 protein [Danio rerio]	#N/A	Q86U42
XLOC-025985	0.8798	0.255	0.104	9.18125e-154	[Uniprot/Swissprot]|no similarity||[RefSeqProtSlim]|no similarity	#N/A
XLOC-051049	0.56958	0.463	0.262	2.30374e-153	[Uniprot/Swissprot]|e-value:8e-26|sp|Q6C0Y0|COFI_YARLI|Cofilin OS=Yarrowia lipolytica (strain CLIB 122 / E 150) OX=284591 GN=COF1 PE=3 SV=1||[RefSeqProtSlim]|e-value:3e-24|CAC9446636.1|Ofus.G01220 [Owenia fusiformis]	#N/A	P23528
XLOC-002539	0.73534	0.095	0.01	1.60303e-152	[Uniprot/Swissprot]|e-value:4e-21|sp|Q9BTX7|TTPAL_HUMAN|Alpha-tocopherol transfer protein-like OS=Homo sapiens OX=9606 GN=TTPAL PE=1 SV=2||[RefSeqProtSlim]|e-value:3e-64|CAC9663235.1|Ofus.G121353 [Owenia fusiformis]	#N/A	Q9BTX7
XLOC-018550	0.556409	0.088	0.007	1.64597e-152	[Uniprot/Swissprot]|e-value:3e-97|sp|Q0VC92|MGN2_BOVIN|Protein mago nashi homolog 2 OS=Bos taurus OX=9913 GN=MAGOHB PE=2 SV=1||[RefSeqProtSlim]|e-value:4e-97|XP_005099026.1|protein mago nashi homolog 2 [Aplysia californica]	#N/A	P61326
XLOC-026743	1.17861	0.113	0.019	1.8081e-152	[Uniprot/Swissprot]|e-value:3e-24|sp|P15845|SM20_SCHMA|20 kDa calcium-binding protein OS=Schistosoma mansoni OX=6183 GN=SM20 PE=2 SV=2||[RefSeqProtSlim]|e-value:7e-39|CAC9668170.1|Ofus.G16322 [Owenia fusiformis]	#N/A	P0DP23
XLOC-055588	0.573237	0.249	0.1	1.14295e-151	[Uniprot/Swissprot]|e-value:3e-112|sp|O09061|PSB1_MOUSE|Proteasome subunit beta type-1 OS=Mus musculus OX=10090 GN=Psmb1 PE=1 SV=1||[RefSeqProtSlim]|e-value:1e-134|UCK81598.1|proteasome subunit beta type-1 [Arenicola marina]	#N/A	P20618
XLOC-015197	0.644933	0.132	0.028	1.53205e-151	[Uniprot/Swissprot]|e-value:8e-26|sp|Q86XZ4|SPAS2_HUMAN|Spermatogenesis-associated serine-rich protein 2 OS=Homo sapiens OX=9606 GN=SPATS2 PE=1 SV=1||[RefSeqProtSlim]|e-value:6e-37|XP_011423518.2|SPATS2-like protein isoform X2 [Crassostrea gigas]	#N/A	Q86XZ4
XLOC-013245	0.581668	0.14	0.033	2.75324e-151	[Uniprot/Swissprot]|e-value:0,0|sp|E2RQ08|RPN1_CANLF|Dolichyl-diphosphooligosaccharide--protein glycosyltransferase subunit 1 OS=Canis lupus familiaris OX=9615 GN=RPN1 PE=1 SV=1||[RefSeqProtSlim]|e-value:0,0|CAC9450260.1|Ofus.G01513 [Owenia fusiformis]	#N/A	P04843
XLOC-062581	0.30269	0.583	0.34	3.9588e-151	[Uniprot/Swissprot]|e-value:0,002|sp|Q06185|ATP5I_MOUSE|ATP synthase subunit e, mitochondrial OS=Mus musculus OX=10090 GN=Atp5me PE=1 SV=2||[RefSeqProtSlim]|e-value:2e-15|XP_025093954.1|ATP synthase subunit e, mitochondrial-like [Pomacea canaliculata]	#N/A	P56385
XLOC-005214	0.636991	0.144	0.035	1.28261e-150	[Uniprot/Swissprot]|no similarity||[RefSeqProtSlim]|no similarity	#N/A
XLOC-037497	0.557497	0.258	0.105	3.31798e-150	[Uniprot/Swissprot]|e-value:4e-89|sp|P40307|PSB2_RAT|Proteasome subunit beta type-2 OS=Rattus norvegicus OX=10116 GN=Psmb2 PE=1 SV=1||[RefSeqProtSlim]|e-value:2e-106|CAC9564614.1|Ofus.G051079 [Owenia fusiformis]	#N/A	P49721
XLOC-011910	0.568296	0.169	0.049	3.68969e-150	[Uniprot/Swissprot]|e-value:1e-146|sp|Q9Z2U1|PSA5_MOUSE|Proteasome subunit alpha type-5 OS=Mus musculus OX=10090 GN=Psma5 PE=1 SV=1||[RefSeqProtSlim]|e-value:1e-158|XP_021360390.1|proteasome subunit alpha type-5 [Mizuhopecten yessoensis]	#N/A	P28066
XLOC-028253	0.914011	0.142	0.035	3.14223e-149	[Uniprot/Swissprot]|e-value:3e-36|sp|Q09596|GST5_CAEEL|Probable glutathione S-transferase 5 OS=Caenorhabditis elegans OX=6239 GN=gst-5 PE=1 SV=1||[RefSeqProtSlim]|e-value:5e-38|VDI77236.1|prostaglandin-H2 D-isomerase / glutathione transferase [Mytilus galloprovincialis]	#N/A	O60760
XLOC-046381	2.10986	0.168	0.052	1.24177e-148	[Uniprot/Swissprot]|no similarity||[RefSeqProtSlim]|no similarity	#N/A	O95714
XLOC-067570	0.6685	0.111	0.018	2.16825e-148	[Uniprot/Swissprot]|e-value:1e-45|sp|D5FM38|NAS36_BRUMA|Zinc metalloproteinase nas-36 OS=Brugia malayi OX=6279 GN=nas-36 PE=1 SV=1||[RefSeqProtSlim]|e-value:1e-76|CAC9672572.1|Ofus.G211115 [Owenia fusiformis]	#N/A	O43897
XLOC-004281	0.566979	0.192	0.064	4.98889e-148	[Uniprot/Swissprot]|e-value:2e-141|sp|P25786|PSA1_HUMAN|Proteasome subunit alpha type-1 OS=Homo sapiens OX=9606 GN=PSMA1 PE=1 SV=1||[RefSeqProtSlim]|e-value:2e-159|UCK81594.1|proteasome subunit alpha type-1 [Arenicola marina]	#N/A	P25786
XLOC-004349	0.593973	0.111	0.019	1.14263e-147	[Uniprot/Swissprot]|e-value:2e-27|sp|Q9DAT2|MRGBP_MOUSE|MRG/MORF4L-binding protein OS=Mus musculus OX=10090 GN=Mrgbp PE=1 SV=2||[RefSeqProtSlim]|e-value:3e-41|XP_025111142.1|LOW QUALITY PROTEIN: uncharacterized protein LOC112574336 [Pomacea canaliculata]	#N/A	Q9NV56
XLOC-039264	0.603236	0.167	0.049	1.28369e-147	[Uniprot/Swissprot]|e-value:0,0|sp|O15484|CAN5_HUMAN|Calpain-5 OS=Homo sapiens OX=9606 GN=CAPN5 PE=1 SV=2||[RefSeqProtSlim]|e-value:0,0|CAC9663297.1|Ofus.G121510 [Owenia fusiformis]	#N/A	O15484
XLOC-062938	0.578441	0.113	0.019	1.42531e-147	[Uniprot/Swissprot]|e-value:0,0|sp|Q68FQ0|TCPE_RAT|T-complex protein 1 subunit epsilon OS=Rattus norvegicus OX=10116 GN=Cct5 PE=1 SV=1||[RefSeqProtSlim]|e-value:0,0|CAC9565279.1|Ofus.G051223 [Owenia fusiformis]	#N/A	P48643
XLOC-051357	0.564385	0.326	0.156	1.42767e-147	[Uniprot/Swissprot]|e-value:6e-38|sp|Q8BL97|SRSF7_MOUSE|Serine/arginine-rich splicing factor 7 OS=Mus musculus OX=10090 GN=Srsf7 PE=1 SV=1||[RefSeqProtSlim]|e-value:4e-49|OWF54148.1|Serine/arginine-rich splicing factor 7 [Mizuhopecten yessoensis]	#N/A	Q16629
XLOC-034218	0.471097	0.358	0.174	3.25788e-147	[Uniprot/Swissprot]|e-value:0,0|sp|P41383|TBA2_PATVU|Tubulin alpha-2/alpha-4 chain OS=Patella vulgata OX=6465 GN=TUB2 PE=2 SV=1||[RefSeqProtSlim]|e-value:0,0|AOR07106.1|tubulin alpha-1A [Enchytraeus cf. crypticus SL-2017]	#N/A	P0DPH8
XLOC-059392	0.567856	0.084	0.007	4.00933e-147	[Uniprot/Swissprot]|e-value:2e-42|sp|P62311|LSM3_MOUSE|U6 snRNA-associated Sm-like protein LSm3 OS=Mus musculus OX=10090 GN=Lsm3 PE=1 SV=2||[RefSeqProtSlim]|e-value:3e-43|XP_004068948.1|U6 snRNA-associated Sm-like protein LSm3 [Oryzias latipes]	#N/A	P62310
XLOC-039326	1.35996	0.083	0.006	5.57483e-147	[Uniprot/Swissprot]|no similarity||[RefSeqProtSlim]|no similarity	#N/A	O95848
XLOC-013185	0.606455	0.103	0.015	1.33346e-146	[Uniprot/Swissprot]|no similarity||[RefSeqProtSlim]|no similarity	#N/A
XLOC-051987	1.16518	0.181	0.058	2.29926e-146	[Uniprot/Swissprot]|e-value:3e-63|sp|G4V4G1|IGFBP_CUPSA|Insulin-like growth factor-binding protein-related protein 1 OS=Cupiennius salei OX=6928 PE=2 SV=1||[RefSeqProtSlim]|e-value:3e-72|CAC9483288.1|Ofus.G014084 [Owenia fusiformis]	#N/A	Q96I82
XLOC-026077	0.564453	0.066	0	3.86123e-146	[Uniprot/Swissprot]|e-value:7e-42|sp|P18426|SCR11_NOTSL|S-crystallin SL11 OS=Nototodarus sloanii OX=215440 PE=2 SV=1||[RefSeqProtSlim]|e-value:2e-53|XP_019635268.1|PREDICTED: LOW QUALITY PROTEIN: S-crystallin SL11-like [Branchiostoma belcheri]	#N/A	O60760
XLOC-049644	1.19195	0.07	0.001	6.32435e-146	[Uniprot/Swissprot]|e-value:0,050|sp|Q2UY11|COSA1_MOUSE|Collagen alpha-1(XXVIII) chain OS=Mus musculus OX=10090 GN=Col28a1 PE=2 SV=1||[RefSeqProtSlim]|e-value:2e-04|CAC9663041.1|Ofus.G121011, partial [Owenia fusiformis]	#N/A	Q2UY09
XLOC-003575	0.769041	0.17	0.052	9.05068e-146	[RefSeqProtSlim]|e-value:1e-13|CAD5118582.1|DgyrCDS7270 [Dimorphilus gyrociliatus]||[Uniprot/Swissprot]|no similarity	#N/A
XLOC-027947	0.438368	0.444	0.24	2.21016e-145	[Uniprot/Swissprot]|e-value:3e-34|sp|Q24251|ATP5H_DROME|ATP synthase subunit d, mitochondrial OS=Drosophila melanogaster OX=7227 GN=ATPsynD PE=2 SV=2||[RefSeqProtSlim]|e-value:5e-55|AOR07074.1|mitochondrial ATP synthase subunit d precursor [Mesenchytraeus solifugus]	#N/A	O75947
XLOC-026296	0.642273	0.119	0.023	2.44588e-145	[Uniprot/Swissprot]|e-value:5e-41|sp|Q25410|MIPR_LYMST|Putative molluscan insulin-related peptide(s) receptor OS=Lymnaea stagnalis OX=6523 PE=2 SV=1||[RefSeqProtSlim]|e-value:5e-56|CAD5124506.1|DgyrCDS12786 [Dimorphilus gyrociliatus]	#N/A	P08069
XLOC-050428	0.533483	0.081	0.006	4.3827e-145	[Uniprot/Swissprot]|e-value:1e-34|sp|Q3T0B6|C1QBP_BOVIN|Complement component 1 Q subcomponent-binding protein, mitochondrial OS=Bos taurus OX=9913 GN=C1QBP PE=2 SV=1||[RefSeqProtSlim]|e-value:2e-58|XP_035691103.1|complement component 1 Q subcomponent-binding protein, mitochondrial-like [Branchiostoma floridae]	#N/A	Q07021
XLOC-026068	0.559378	0.109	0.018	5.14481e-145	[Uniprot/Swissprot]|e-value:1e-96|sp|O77210|IF4E_APLCA|Eukaryotic translation initiation factor 4E OS=Aplysia californica OX=6500 PE=1 SV=1||[RefSeqProtSlim]|e-value:4e-109|CAC9668932.1|Ofus.G161831 [Owenia fusiformis]	#N/A	P06730
XLOC-043760	1.52068	0.092	0.011	6.59985e-145	[Uniprot/Swissprot]|e-value:4e-27|sp|Q6NY73|L3BPB_DANRE|Galectin-3-binding protein B OS=Danio rerio OX=7955 GN=lgals3bpb PE=2 SV=1||[RefSeqProtSlim]|e-value:1e-28|VDI59665.1|Hypothetical predicted protein, partial [Mytilus galloprovincialis]	#N/A	Q96JB6
XLOC-039206	0.706562	0.086	0.008	7.71461e-145	[RefSeqProtSlim]|e-value:1e-20|UCK81576.1|Gal-binding and CUB domains containing receptor 5 [Arenicola marina]||[Uniprot/Swissprot]|no similarity	#N/A	Q96PZ7
XLOC-005298	0.567678	0.089	0.009	2.2174e-144	[Uniprot/Swissprot]|e-value:5e-18|sp|P0C7P0|CISD3_HUMAN|CDGSH iron-sulfur domain-containing protein 3, mitochondrial OS=Homo sapiens OX=9606 GN=CISD3 PE=1 SV=1||[RefSeqProtSlim]|e-value:1e-47|CAD5117954.1|DgyrCDS6695 [Dimorphilus gyrociliatus]	#N/A	P0C7P0
XLOC-039876	0.852493	0.097	0.013	2.25519e-144	[Uniprot/Swissprot]|e-value:2e-40|sp|O57328|FZD1_CHICK|Frizzled-1 OS=Gallus gallus OX=9031 GN=FZD1 PE=2 SV=1||[RefSeqProtSlim]|e-value:4e-43|XP_011421677.2|frizzled-7-A [Crassostrea gigas]	#N/A	Q9UP38
XLOC-022014	0.694354	0.137	0.034	2.66899e-144	[Uniprot/Swissprot]|e-value:3e-96|sp|A0A1L5YRA2|TPIS_SCYPA|Triosephosphate isomerase OS=Scylla paramamosain OX=85552 PE=1 SV=1||[RefSeqProtSlim]|e-value:5e-103|CAD5121620.1|DgyrCDS10114 [Dimorphilus gyrociliatus]	#N/A	P60174
XLOC-004270	0.612488	0.068	0.001	3.52392e-143	[Uniprot/Swissprot]|e-value:1e-105|sp|Q5U4S8|CEGTB_XENLA|Ceramide glucosyltransferase-B OS=Xenopus laevis OX=8355 GN=ugcg-b PE=2 SV=1||[RefSeqProtSlim]|e-value:2e-115|XP_395023.4|ceramide glucosyltransferase [Apis mellifera]	#N/A	Q16739
XLOC-002620	0.532641	0.223	0.085	3.10647e-142	[Uniprot/Swissprot]|e-value:1e-42|sp|P62997|TRA2B_RAT|Transformer-2 protein homolog beta OS=Rattus norvegicus OX=10116 GN=Tra2b PE=1 SV=1||[RefSeqProtSlim]|e-value:2e-48|OWF38207.1|Transformer-2 protein-like alpha [Mizuhopecten yessoensis]	#N/A	P62995
XLOC-045314	0.619236	0.076	0.004	5.85912e-142	[Uniprot/Swissprot]|e-value:4e-19|sp|Q0Q028|DFP3_ANTMY|Putative defense protein 3 OS=Antheraea mylitta OX=34739 PE=2 SV=1||[RefSeqProtSlim]|e-value:4e-24|XP_019646033.1|PREDICTED: putative defense protein 1 [Branchiostoma belcheri]	#N/A	A0A1B0GV85
XLOC-025162	0.547997	0.085	0.008	6.66984e-142	[Uniprot/Swissprot]|e-value:2e-08|sp|P20397|NUCL_XENLA|Nucleolin OS=Xenopus laevis OX=8355 GN=ncl PE=2 SV=3||[RefSeqProtSlim]|e-value:3e-26|XP_025101484.1|glutamic acid-rich protein-like [Pomacea canaliculata]	#N/A	P19338
XLOC-025097	0.529646	0.152	0.042	2.28252e-141	[Uniprot/Swissprot]|e-value:1e-36|sp|Q8LGG0|FKB12_ARATH|Peptidyl-prolyl cis-trans isomerase FKBP12 OS=Arabidopsis thaliana OX=3702 GN=FKBP12 PE=1 SV=2||[RefSeqProtSlim]|e-value:1e-52|XP_019616682.1|PREDICTED: peptidyl-prolyl cis-trans isomerase FKBP12-like [Branchiostoma belcheri]	#N/A	Q00688
XLOC-039584	0.425279	0.481	0.272	6.19195e-141	[Uniprot/Swissprot]|e-value:4e-12|sp|Q96253|ATP5E_ARATH|ATP synthase subunit epsilon, mitochondrial OS=Arabidopsis thaliana OX=3702 GN=At1g51650 PE=1 SV=3||[RefSeqProtSlim]|e-value:4e-16|AVC55622.1|mitochondrial ATP5e short variant [Enchytraeus cf. crypticus SL-2017]	#N/A	P56381
XLOC-004304	0.506317	0.253	0.106	7.48399e-141	[Uniprot/Swissprot]|e-value:8e-144|sp|Q5ZL33|STRAP_CHICK|Serine-threonine kinase receptor-associated protein OS=Gallus gallus OX=9031 GN=STRAP PE=2 SV=2||[RefSeqProtSlim]|e-value:6e-171|XP_034332829.1|serine-threonine kinase receptor-associated protein [Crassostrea gigas]	#N/A	Q9Y3F4
XLOC-000879	0.796778	0.064	0	8.42396e-141	[RefSeqProtSlim]|e-value:1e-59|XP_005099419.2|uncharacterized protein LOC101854868 [Aplysia californica]||[Uniprot/Swissprot]|no similarity	#N/A
XLOC-044610	0.533984	0.301	0.14	2.14247e-140	[Uniprot/Swissprot]|e-value:9e-147|sp|Q6PBF0|RL8_XENTR|60S ribosomal protein L8 OS=Xenopus tropicalis OX=8364 GN=rpl8 PE=2 SV=3||[RefSeqProtSlim]|e-value:3e-153|XP_034318261.1|60S ribosomal protein L8 isoform X1 [Crassostrea gigas]	#N/A	P62917
XLOC-047141	0.544378	0.192	0.067	2.29374e-139	[Uniprot/Swissprot]|e-value:6e-113|sp|Q3T127|U2AF4_BOVIN|Splicing factor U2AF 26 kDa subunit OS=Bos taurus OX=9913 GN=U2AF1L4 PE=2 SV=1||[RefSeqProtSlim]|e-value:4e-118|XP_011417403.2|splicing factor U2AF 26 kDa subunit isoform X2 [Crassostrea gigas]	#N/A	Q01081
XLOC-000877	0.97076	0.109	0.02	2.34548e-139	[Uniprot/Swissprot]|no similarity||[RefSeqProtSlim]|no similarity	#N/A
XLOC-060131	0.562057	0.145	0.039	4.12597e-139	[Uniprot/Swissprot]|e-value:1e-103|sp|Q641G7|ARPC4_XENLA|Actin-related protein 2/3 complex subunit 4 OS=Xenopus laevis OX=8355 GN=arpc4 PE=1 SV=1||[RefSeqProtSlim]|e-value:3e-104|XP_021342939.1|actin-related protein 2/3 complex subunit 4 [Mizuhopecten yessoensis]	#N/A	P59998
XLOC-026335	0.529361	0.133	0.032	1.60173e-138	[Uniprot/Swissprot]|e-value:4e-19|sp|P51673|RABP2_RAT|Cellular retinoic acid-binding protein 2 OS=Rattus norvegicus OX=10116 GN=Crabp2 PE=2 SV=2||[RefSeqProtSlim]|e-value:5e-26|CAC9536631.1|Ofus.G033207 [Owenia fusiformis]	#N/A	P29373
XLOC-002292	0.547891	0.155	0.045	4.3052e-138	[Uniprot/Swissprot]|e-value:5e-79|sp|Q5RCG9|PFD3_PONAB|Prefoldin subunit 3 OS=Pongo abelii OX=9601 GN=VBP1 PE=2 SV=1||[RefSeqProtSlim]|e-value:4e-91|CAC9493660.1|Ofus.G02910 [Owenia fusiformis]	#N/A	P61758
XLOC-037779	0.543936	0.2	0.072	4.34584e-138	[Uniprot/Swissprot]|e-value:9e-52|sp|Q6P6G7|RLP24_RAT|Probable ribosome biogenesis protein RLP24 OS=Rattus norvegicus OX=10116 GN=Rsl24d1 PE=2 SV=1||[RefSeqProtSlim]|e-value:3e-61|VDI33317.1|large subunit ribosomal protein L24e [Mytilus galloprovincialis]	#N/A	Q9UHA3
XLOC-065819	0.614274	0.086	0.009	5.5818e-138	[Uniprot/Swissprot]|e-value:2e-22|sp|Q14CN2|CLCA4_HUMAN|Calcium-activated chloride channel regulator 4 OS=Homo sapiens OX=9606 GN=CLCA4 PE=1 SV=2||[RefSeqProtSlim]|e-value:1e-32|CAC9493735.1|Ofus.G02918 [Owenia fusiformis]	#N/A	Q14CN2
XLOC-052554	0.610835	0.152	0.043	1.06482e-137	[RefSeqProtSlim]|e-value:0,054|QUP51988.1|IRP-1 [Urechis unicinctus]||[Uniprot/Swissprot]|no similarity	#N/A	Q8WZ42
XLOC-028061	0.775451	0.093	0.013	3.68137e-137	[Uniprot/Swissprot]|e-value:0,075|sp|Q9SKD9|WRK46_ARATH|Probable WRKY transcription factor 46 OS=Arabidopsis thaliana OX=3702 GN=WRKY46 PE=1 SV=1||[RefSeqProtSlim]|no similarity	#N/A
XLOC-050357	0.838753	0.095	0.013	4.30403e-137	[Uniprot/Swissprot]|e-value:9e-29|sp|A0A0B6VQ48|PAR1_ROSHC|Phenylacetaldehyde reductase OS=Rosa hybrid cultivar OX=128735 GN=PAR PE=1 SV=1||[RefSeqProtSlim]|e-value:4e-94|XP_021365742.1|putative uncharacterized oxidoreductase YDR541C [Mizuhopecten yessoensis]	#N/A	Q15738
XLOC-017760	0.651817	0.248	0.105	6.24889e-137	[Uniprot/Swissprot]|no similarity||[RefSeqProtSlim]|no similarity	#N/A
XLOC-012707	0.618732	0.19	0.066	6.38022e-137	[Uniprot/Swissprot]|e-value:3e-85|sp|Q7LHG5|YI31B_YEAST|Transposon Ty3-I Gag-Pol polyprotein OS=Saccharomyces cerevisiae (strain ATCC 204508 / S288c) OX=559292 GN=TY3B-I PE=1 SV=2||[RefSeqProtSlim]|e-value:5e-157|XP_021349841.1|uncharacterized protein LOC110448106 [Mizuhopecten yessoensis]	#N/A	P61916
XLOC-001642	0.73193	0.093	0.012	1.22308e-136	[Uniprot/Swissprot]|e-value:1e-79|sp|Q6UWP2|DHR11_HUMAN|Dehydrogenase/reductase SDR family member 11 OS=Homo sapiens OX=9606 GN=DHRS11 PE=1 SV=1||[RefSeqProtSlim]|e-value:2e-81|CAC9656365.1|Ofus.G102125, partial [Owenia fusiformis]	#N/A	Q6UWP2
XLOC-055180	0.677834	0.163	0.05	9.13421e-136	[Uniprot/Swissprot]|e-value:4e-32|sp|Q9H4G4|GAPR1_HUMAN|Golgi-associated plant pathogenesis-related protein 1 OS=Homo sapiens OX=9606 GN=GLIPR2 PE=1 SV=3||[RefSeqProtSlim]|e-value:5e-76|CAC9625557.1|Ofus.G083290 [Owenia fusiformis]	#N/A	Q9H4G4
XLOC-055730	0.873612	0.09	0.012	2.21893e-135	[Uniprot/Swissprot]|no similarity||[RefSeqProtSlim]|no similarity	#N/A
XLOC-012649	0.655672	0.137	0.035	4.16909e-135	[Uniprot/Swissprot]|e-value:0,0|sp|Q8NF91|SYNE1_HUMAN|Nesprin-1 OS=Homo sapiens OX=9606 GN=SYNE1 PE=1 SV=4||[RefSeqProtSlim]|e-value:0,0|XP_021347345.1|nesprin-1-like isoform X3 [Mizuhopecten yessoensis]	#N/A	Q8NF91
XLOC-005256	0.549572	0.154	0.045	5.78126e-135	[Uniprot/Swissprot]|e-value:5e-105|sp|P0CB50|PRDX1_CHICK|Peroxiredoxin-1 OS=Gallus gallus OX=9031 GN=PRDX1 PE=1 SV=1||[RefSeqProtSlim]|e-value:8e-123|CAC9569247.1|Ofus.G052404, partial [Owenia fusiformis]	#N/A	Q06830
XLOC-055442	0.825835	0.064	0.001	7.40617e-135	[Uniprot/Swissprot]|e-value:5e-29|sp|Q5IS77|ACHA4_PANTR|Neuronal acetylcholine receptor subunit alpha-4 OS=Pan troglodytes OX=9598 GN=CHRNA4 PE=2 SV=1||[RefSeqProtSlim]|e-value:3e-37|AWJ68162.1|putative nicotinic acetylcholine receptor 11 [Hirudo verbana]	#N/A	P43681
XLOC-027021	0.609301	0.212	0.082	1.00528e-134	[Uniprot/Swissprot]|e-value:1e-30|sp|Q27294|CAZ_DROME|RNA-binding protein cabeza OS=Drosophila melanogaster OX=7227 GN=caz PE=2 SV=2||[RefSeqProtSlim]|e-value:6e-44|XP_035689536.1|RNA-binding protein FUS-like isoform X1 [Branchiostoma floridae]	#N/A	P35637
XLOC-023269	1.38195	0.115	0.025	5.24079e-134	[Uniprot/Swissprot]|e-value:2e-39|sp|Q08830|FGL1_HUMAN|Fibrinogen-like protein 1 OS=Homo sapiens OX=9606 GN=FGL1 PE=1 SV=3||[RefSeqProtSlim]|e-value:6e-43|XP_034328007.1|ryncolin-1-like [Crassostrea gigas]	#N/A	Q08830
XLOC-053851	0.54647	0.087	0.01	1.14125e-133	[Uniprot/Swissprot]|e-value:1e-31|sp|Q8XBI9|YFEX_ECO57|Dye-decolorizing peroxidase YfeX OS=Escherichia coli O157:H7 OX=83334 GN=yfeX PE=1 SV=2||[RefSeqProtSlim]|e-value:3e-147|CAC9473960.1|Ofus.G012974 [Owenia fusiformis]	#N/A
XLOC-013295	0.844917	0.062	0.001	1.53558e-133	[Uniprot/Swissprot]|no similarity||[RefSeqProtSlim]|no similarity	#N/A
XLOC-038612	1.07391	0.064	0.001	4.15165e-133	[Uniprot/Swissprot]|e-value:0,031|sp|P34688|DPY7_CAEEL|Cuticle collagen dpy-7 OS=Caenorhabditis elegans OX=6239 GN=dpy-7 PE=1 SV=1||[RefSeqProtSlim]|e-value:0,046|XP_025007836.2|collagen alpha-1(XVIII) chain isoform X1 [Gallus gallus]	#N/A	A6NHN0
XLOC-041771	0.965452	0.08	0.007	5.63388e-133	[Uniprot/Swissprot]|e-value:1e-04|sp|Q95SX7|RTBS_DROME|Probable RNA-directed DNA polymerase from transposon BS OS=Drosophila melanogaster OX=7227 GN=RTase PE=2 SV=1||[RefSeqProtSlim]|e-value:3e-62|BAE46429.1|ORF2-encoded protein, partial [Danio rerio]	#N/A	Q7Z408
XLOC-016727	0.685835	0.07	0.003	8.55606e-133	[Uniprot/Swissprot]|e-value:9e-73|sp|Q9HBH5|RDH14_HUMAN|Retinol dehydrogenase 14 OS=Homo sapiens OX=9606 GN=RDH14 PE=1 SV=1||[RefSeqProtSlim]|e-value:3e-94|XP_011452614.2|retinol dehydrogenase 13 [Crassostrea gigas]	#N/A	Q9HBH5
XLOC-052038	0.494358	0.077	0.006	1.38556e-132	[Uniprot/Swissprot]|e-value:0,0|sp|O00567|NOP56_HUMAN|Nucleolar protein 56 OS=Homo sapiens OX=9606 GN=NOP56 PE=1 SV=4||[RefSeqProtSlim]|e-value:0,0|XP_025094103.1|nucleolar protein 56-like [Pomacea canaliculata]	#N/A	O00567
XLOC-013051	1.31618	0.092	0.013	1.61553e-132	[Uniprot/Swissprot]|e-value:1e-20|sp|Q5IS52|ACHA2_PANTR|Neuronal acetylcholine receptor subunit alpha-2 OS=Pan troglodytes OX=9598 GN=CHRNA2 PE=2 SV=1||[RefSeqProtSlim]|e-value:6e-24|VDH96891.1|Hypothetical predicted protein [Mytilus galloprovincialis]	#N/A	Q15822
XLOC-056741	1.24593	0.102	0.018	2.02002e-132	[Uniprot/Swissprot]|no similarity||[RefSeqProtSlim]|no similarity	#N/A
XLOC-025430	0.555909	0.097	0.016	6.5808e-132	[Uniprot/Swissprot]|e-value:6e-131|sp|Q8BH95|ECHM_MOUSE|Enoyl-CoA hydratase, mitochondrial OS=Mus musculus OX=10090 GN=Echs1 PE=1 SV=1||[RefSeqProtSlim]|e-value:5e-162|VDI45087.1|Hypothetical predicted protein [Mytilus galloprovincialis]	#N/A	P30084
XLOC-027328	0.546305	0.106	0.02	1.35102e-131	[Uniprot/Swissprot]|e-value:0,0|sp|Q3MHL7|TCPZ_BOVIN|T-complex protein 1 subunit zeta OS=Bos taurus OX=9913 GN=CCT6A PE=1 SV=3||[RefSeqProtSlim]|e-value:0,0|CAC9559660.1|Ofus.G043920 [Owenia fusiformis]	#N/A	P40227
XLOC-049416	0.847119	0.26	0.12	1.45292e-131	[Uniprot/Swissprot]|no similarity||[RefSeqProtSlim]|no similarity	#N/A
XLOC-067977	0.671488	0.063	0.001	4.39957e-131	[RefSeqProtSlim]|e-value:0,074|CAD5121192.1|DgyrCDS9727 [Dimorphilus gyrociliatus]||[Uniprot/Swissprot]|no similarity	#N/A
XLOC-009441	0.619723	0.085	0.01	5.06453e-131	[Uniprot/Swissprot]|no similarity||[RefSeqProtSlim]|no similarity	#N/A	P17752
XLOC-012170	0.40791	0.36	0.185	1.71584e-130	[Uniprot/Swissprot]|e-value:0,0|sp|Q9JLR1|S61A2_MOUSE|Protein transport protein Sec61 subunit alpha isoform 2 OS=Mus musculus OX=10090 GN=Sec61a2 PE=2 SV=3||[RefSeqProtSlim]|e-value:0,0|CAC9467059.1|Ofus.G011999 [Owenia fusiformis]	#N/A	Q9H9S3
XLOC-011897	0.56009	0.132	0.034	3.74546e-130	[Uniprot/Swissprot]|e-value:7e-85|sp|Q16769|QPCT_HUMAN|Glutaminyl-peptide cyclotransferase OS=Homo sapiens OX=9606 GN=QPCT PE=1 SV=1||[RefSeqProtSlim]|e-value:2e-90|CAC9629403.1|Ofus.G09649 [Owenia fusiformis]	#N/A	Q16769
XLOC-052172	0.511121	0.409	0.226	1.63278e-129	[Uniprot/Swissprot]|e-value:2e-12|sp|Q8QFX1|RIMB2_CHICK|RIMS-binding protein 2 OS=Gallus gallus OX=9031 GN=RIMBP2 PE=1 SV=1||[RefSeqProtSlim]|e-value:7e-83|XP_035824955.1|A-kinase anchor protein 9 [Aplysia californica]	#N/A	O15034
XLOC-003533	0.43185	0.333	0.167	1.72926e-129	[Uniprot/Swissprot]|no similarity||[RefSeqProtSlim]|no similarity	#N/A	Q8NGL4
XLOC-004393	0.471134	0.32	0.157	2.53349e-129	[Uniprot/Swissprot]|e-value:0,010|sp|Q02367|NDUB6_BOVIN|NADH dehydrogenase [ubiquinone] 1 beta subcomplex subunit 6 OS=Bos taurus OX=9913 GN=NDUFB6 PE=1 SV=2||[RefSeqProtSlim]|e-value:1e-54|CAD5124363.1|DgyrCDS12652 [Dimorphilus gyrociliatus]	#N/A	O95139
XLOC-040758	0.466139	0.295	0.14	2.55508e-129	[Uniprot/Swissprot]|e-value:1e-34|sp|Q02369|NDUB9_BOVIN|NADH dehydrogenase [ubiquinone] 1 beta subcomplex subunit 9 OS=Bos taurus OX=9913 GN=NDUFB9 PE=1 SV=2||[RefSeqProtSlim]|e-value:1e-59|XP_025115627.1|NADH dehydrogenase [ubiquinone] 1 beta subcomplex subunit 9-like [Pomacea canaliculata]	#N/A	Q9Y6M9
XLOC-009881	0.517327	0.222	0.09	3.71076e-129	[Uniprot/Swissprot]|e-value:2e-77|sp|Q9EQZ5|PTGR1_CAVPO|Prostaglandin reductase 1 OS=Cavia porcellus OX=10141 GN=Ptgr1 PE=1 SV=1||[RefSeqProtSlim]|e-value:5e-87|XP_035673725.1|prostaglandin reductase 1-like isoform X3 [Branchiostoma floridae]	#N/A	Q14914
XLOC-066888	0.528446	0.096	0.016	4.76735e-129	[Uniprot/Swissprot]|e-value:5e-21|sp|Q63871|RPAB4_MOUSE|DNA-directed RNA polymerases I, II, and III subunit RPABC4 OS=Mus musculus OX=10090 GN=Polr2k PE=3 SV=2||[RefSeqProtSlim]|e-value:2e-22|VDI75914.1|DNA-directed RNA polymerases I, II, and III subunit RPABC4 [Mytilus galloprovincialis]	#N/A	P53803
XLOC-064649	0.581719	0.124	0.03	5.24531e-129	[Uniprot/Swissprot]|e-value:1e-39|sp|P78417|GSTO1_HUMAN|Glutathione S-transferase omega-1 OS=Homo sapiens OX=9606 GN=GSTO1 PE=1 SV=2||[RefSeqProtSlim]|e-value:3e-55|CAD5118862.1|DgyrCDS7537 [Dimorphilus gyrociliatus]	#N/A	P78417
XLOC-060953	0.486079	0.222	0.09	5.5515e-129	[Uniprot/Swissprot]|e-value:3e-57|sp|Q5RDB5|CNIH1_PONAB|Protein cornichon homolog 1 OS=Pongo abelii OX=9601 GN=CNIH1 PE=2 SV=1||[RefSeqProtSlim]|e-value:2e-63|VDI74030.1|protein cornichon [Mytilus galloprovincialis]	#N/A	O95406
XLOC-005568	0.73471	0.177	0.062	6.31523e-129	[Uniprot/Swissprot]|e-value:7e-74|sp|Q52L45|ILEU_XENLA|Leukocyte elastase inhibitor OS=Xenopus laevis OX=8355 GN=serpinb1 PE=2 SV=1||[RefSeqProtSlim]|e-value:2e-165|QWX94540.1|serpin family B-like protein [Platynereis dumerilii]	#N/A	P35237
XLOC-009597	0.494517	0.196	0.073	1.03032e-128	[Uniprot/Swissprot]|e-value:4e-31|sp|Q7T2B9|MTPN_DANRE|Myotrophin OS=Danio rerio OX=7955 GN=mtpn PE=3 SV=1||[RefSeqProtSlim]|e-value:3e-34|XP_623750.2|myotrophin [Apis mellifera]	#N/A	P58546
XLOC-041413	0.448746	0.271	0.123	1.19974e-128	[Uniprot/Swissprot]|e-value:3e-33|sp|P00173|CYB5_RAT|Cytochrome b5 OS=Rattus norvegicus OX=10116 GN=Cyb5a PE=1 SV=2||[RefSeqProtSlim]|e-value:2e-46|CAD5117855.1|DgyrCDS6600 [Dimorphilus gyrociliatus]	#N/A	P00167
XLOC-046600	0.368376	0.482	0.276	1.33871e-128	[Uniprot/Swissprot]|e-value:3e-31|sp|Q5RFH0|ATP5L_PONAB|ATP synthase subunit g, mitochondrial OS=Pongo abelii OX=9601 GN=ATP5MG PE=3 SV=1||[RefSeqProtSlim]|e-value:1e-34|CAC9604268.1|Ofus.G07683 [Owenia fusiformis]	#N/A	O75964
XLOC-001169	0.37824	0.296	0.14	1.72441e-128	[Uniprot/Swissprot]|e-value:1e-82|sp|P80311|PPIB_BOVIN|Peptidyl-prolyl cis-trans isomerase B OS=Bos taurus OX=9913 GN=PPIB PE=1 SV=4||[RefSeqProtSlim]|e-value:1e-96|VDH99919.1|peptidyl-prolyl cis-trans isomerase B (cyclophilin B) [Mytilus galloprovincialis]	#N/A	P23284
XLOC-038611	0.979382	0.064	0.002	1.95012e-128	[Uniprot/Swissprot]|no similarity||[RefSeqProtSlim]|no similarity	#N/A
XLOC-063510	0.777186	0.059	0	2.58766e-128	[Uniprot/Swissprot]|e-value:0,005|sp|Q5XII0|EPDR1_RAT|Mammalian ependymin-related protein 1 OS=Rattus norvegicus OX=10116 GN=Epdr1 PE=1 SV=1||[RefSeqProtSlim]|e-value:2e-25|QBA88394.1|Ependymin-related protein 4.9, partial [Platynereis dumerilii]	#N/A	Q9UM22
XLOC-048999	1.12764	0.068	0.004	2.83262e-128	[Uniprot/Swissprot]|no similarity||[RefSeqProtSlim]|no similarity	#N/A
XLOC-012563	0.618586	0.166	0.055	4.04455e-128	[Uniprot/Swissprot]|e-value:3e-59|sp|A4IFD2|FOXP1_BOVIN|Forkhead box protein P1 OS=Bos taurus OX=9913 GN=FOXP1 PE=2 SV=1||[RefSeqProtSlim]|e-value:9e-99|CAC9460109.1|Ofus.G011399 [Owenia fusiformis]	#N/A	Q9H334
XLOC-020871	0.544922	0.187	0.069	4.48044e-128	[Uniprot/Swissprot]|e-value:2e-83|sp|P68037|UB2L3_MOUSE|Ubiquitin-conjugating enzyme E2 L3 OS=Mus musculus OX=10090 GN=Ube2l3 PE=1 SV=1||[RefSeqProtSlim]|e-value:3e-83|BAE39867.1|unnamed protein product [Mus musculus]	#N/A	P68036
XLOC-003109	0.558046	0.127	0.032	6.62298e-128	[Uniprot/Swissprot]|e-value:7e-13|sp|Q8IZJ3|CPMD8_HUMAN|C3 and PZP-like alpha-2-macroglobulin domain-containing protein 8 OS=Homo sapiens OX=9606 GN=CPAMD8 PE=1 SV=2||[RefSeqProtSlim]|e-value:0,0|VDI65747.1|Hypothetical predicted protein [Mytilus galloprovincialis]	#N/A	Q8IZJ3
XLOC-012321	0.389367	0.381	0.202	7.91234e-128	[Uniprot/Swissprot]|e-value:0,0|sp|Q68CQ4|UTP25_HUMAN|U3 small nucleolar RNA-associated protein 25 homolog OS=Homo sapiens OX=9606 GN=UTP25 PE=1 SV=2||[RefSeqProtSlim]|e-value:0,0|XP_034338755.1|uncharacterized protein K02A2.6-like [Crassostrea gigas]	#N/A	Q68CQ4
XLOC-055327	0.469585	0.204	0.078	8.30056e-128	[Uniprot/Swissprot]|e-value:5e-83|sp|Q6GNY6|OSTCA_XENLA|Oligosaccharyltransferase complex subunit ostc-A OS=Xenopus laevis OX=8355 GN=ostc-a PE=2 SV=1||[RefSeqProtSlim]|e-value:2e-87|XP_021349039.1|oligosaccharyltransferase complex subunit ostc-B-like [Mizuhopecten yessoensis]	#N/A	Q9NRP0
XLOC-027273	0.741284	0.103	0.019	9.21753e-128	[Uniprot/Swissprot]|e-value:8e-15|sp|A1ZA47|ZASP_DROME|PDZ and LIM domain protein Zasp OS=Drosophila melanogaster OX=7227 GN=Zasp52 PE=1 SV=2||[RefSeqProtSlim]|e-value:7e-57|CAD5124110.1|DgyrCDS12412 [Dimorphilus gyrociliatus]	#N/A	O75112
XLOC-012646	0.498429	0.168	0.056	4.31714e-127	[Uniprot/Swissprot]|e-value:1e-15|sp|O22704|CYP5F_ARATH|Cytochrome B5-like protein OS=Arabidopsis thaliana OX=3702 GN=CB5LP PE=2 SV=1||[RefSeqProtSlim]|e-value:2e-18|XP_035665414.1|cytochrome B5-like protein [Branchiostoma floridae]	#N/A	O43169
XLOC-026954	0.567282	0.178	0.063	7.10509e-127	[Uniprot/Swissprot]|e-value:2e-76|sp|Q5ZML3|SRSF1_CHICK|Serine/arginine-rich splicing factor 1 OS=Gallus gallus OX=9031 GN=SRSF1 PE=1 SV=3||[RefSeqProtSlim]|e-value:2e-88|XP_034298949.1|serine/arginine-rich splicing factor 1-like [Crassostrea gigas]	#N/A	Q07955
XLOC-055285	0.552004	0.07	0.005	7.49554e-127	[Uniprot/Swissprot]|e-value:6e-30|sp|O73888|HPGDS_CHICK|Hematopoietic prostaglandin D synthase OS=Gallus gallus OX=9031 GN=HPGDS PE=1 SV=3||[RefSeqProtSlim]|e-value:2e-40|XP_011444849.1|glutathione S-transferase [Crassostrea gigas]	#N/A	O60760
XLOC-062461	0.643124	0.107	0.022	1.11718e-126	[Uniprot/Swissprot]|no similarity||[RefSeqProtSlim]|no similarity	#N/A
XLOC-052260	0.507012	0.159	0.05	1.97048e-126	[Uniprot/Swissprot]|e-value:6e-64|sp|Q91XQ5|CHSTF_MOUSE|Carbohydrate sulfotransferase 15 OS=Mus musculus OX=10090 GN=Chst15 PE=2 SV=1||[RefSeqProtSlim]|e-value:9e-66|XP_025075945.1|carbohydrate sulfotransferase 15-like [Pomacea canaliculata]	#N/A	Q7LFX5
XLOC-005656	0.469695	0.184	0.065	2.64832e-126	[Uniprot/Swissprot]|e-value:3e-33|sp|Q8QGH2|SUMO1_CHICK|Small ubiquitin-related modifier 1 OS=Gallus gallus OX=9031 GN=SUMO1 PE=3 SV=1||[RefSeqProtSlim]|e-value:3e-37|XP_019613838.1|PREDICTED: small ubiquitin-related modifier 1-like [Branchiostoma belcheri]	#N/A	P63165
XLOC-046116	0.635911	0.064	0.002	3.57828e-126	[Uniprot/Swissprot]|e-value:1e-129|sp|Q0IIV2|RHBG_XENTR|Ammonium transporter Rh type B OS=Xenopus tropicalis OX=8364 GN=rhbg PE=2 SV=1||[RefSeqProtSlim]|e-value:1e-167|BAJ10273.1|Rh-related protein [Branchiostoma floridae]	#N/A	Q02094
XLOC-036616	0.637082	0.085	0.011	5.68159e-126	[Uniprot/Swissprot]|e-value:7e-86|sp|Q91XV4|DCXR_MESAU|L-xylulose reductase OS=Mesocricetus auratus OX=10036 GN=DCXR PE=1 SV=1||[RefSeqProtSlim]|e-value:1e-88|XP_023805429.1|L-xylulose reductase [Oryzias latipes]	#N/A	Q7Z4W1
XLOC-018545	0.50803	0.088	0.013	5.914e-126	[Uniprot/Swissprot]|e-value:1e-20|sp|Q5R4V4|SARNP_PONAB|SAP domain-containing ribonucleoprotein OS=Pongo abelii OX=9601 GN=SARNP PE=2 SV=3||[RefSeqProtSlim]|e-value:1e-33|OWF49436.1|SAP domain-containing ribonucleoprotein [Mizuhopecten yessoensis]	#N/A	P82979
XLOC-021892	0.618671	0.072	0.006	6.8646e-126	[RefSeqProtSlim]|e-value:1e-11|XP_021374465.1|protein IWS1 homolog [Mizuhopecten yessoensis]||[Uniprot/Swissprot]|no similarity	#N/A
XLOC-012294	0.517907	0.19	0.07	7.29612e-126	[Uniprot/Swissprot]|e-value:2e-51|sp|Q93104|ERH_AEDAE|Enhancer of rudimentary homolog OS=Aedes aegypti OX=7159 PE=3 SV=1||[RefSeqProtSlim]|e-value:8e-54|CAD5114431.1|DgyrCDS3563 [Dimorphilus gyrociliatus]	#N/A	P84090
XLOC-035988	0.585453	0.075	0.007	7.4733e-126	[Uniprot/Swissprot]|e-value:2e-25|sp|P14780|MMP9_HUMAN|Matrix metalloproteinase-9 OS=Homo sapiens OX=9606 GN=MMP9 PE=1 SV=3||[RefSeqProtSlim]|e-value:5e-25|XP_035668263.1|uncharacterized protein LOC118410597 isoform X1 [Branchiostoma floridae]	#N/A	P14780
XLOC-027406	0.463594	0.141	0.04	7.54672e-126	[Uniprot/Swissprot]|e-value:1e-55|sp|Q5XI73|GDIR1_RAT|Rho GDP-dissociation inhibitor 1 OS=Rattus norvegicus OX=10116 GN=Arhgdia PE=1 SV=1||[RefSeqProtSlim]|e-value:2e-68|XP_011429238.1|rho GDP-dissociation inhibitor 1 isoform X4 [Crassostrea gigas]	#N/A	P52565
XLOC-035482	0.590845	0.084	0.011	1.04466e-125	[Uniprot/Swissprot]|e-value:0,004|sp|Q9WTK0|NUPR1_MOUSE|Nuclear protein 1 OS=Mus musculus OX=10090 GN=Nupr1 PE=1 SV=1||[RefSeqProtSlim]|e-value:3e-15|XP_006564072.1|nuclear protein 1 [Apis mellifera]	#N/A	A6NF83
XLOC-009438	0.634754	0.083	0.01	9.13181e-125	[Uniprot/Swissprot]|e-value:3e-18|sp|Q6WZ18|NGB_CANLF|Neuroglobin OS=Canis lupus familiaris OX=9615 GN=NGB PE=2 SV=2||[RefSeqProtSlim]|e-value:1e-77|QKD76948.1|hemoglobin, partial [Alitta succinea]	#N/A	Q9NPG2
XLOC-003820	0.709886	0.176	0.062	1.15137e-124	[Uniprot/Swissprot]|no similarity||[RefSeqProtSlim]|no similarity	#N/A
XLOC-018745	0.618041	0.059	0.001	1.88583e-124	[Uniprot/Swissprot]|e-value:1e-26|sp|O60235|TM11D_HUMAN|Transmembrane protease serine 11D OS=Homo sapiens OX=9606 GN=TMPRSS11D PE=1 SV=1||[RefSeqProtSlim]|e-value:9e-70|CAC9576485.1|Ofus.G0679 [Owenia fusiformis]	#N/A	O60235
XLOC-001281	0.491675	0.158	0.051	2.2975e-124	[Uniprot/Swissprot]|e-value:7e-77|sp|Q78IS1|TMED3_MOUSE|Transmembrane emp24 domain-containing protein 3 OS=Mus musculus OX=10090 GN=Tmed3 PE=1 SV=1||[RefSeqProtSlim]|e-value:2e-84|CAC9666464.1|Ofus.G141863 [Owenia fusiformis]	#N/A	Q9Y3Q3
XLOC-017844	0.762475	0.068	0.004	3.36446e-124	[Uniprot/Swissprot]|e-value:0,028|sp|O43897|TLL1_HUMAN|Tolloid-like protein 1 OS=Homo sapiens OX=9606 GN=TLL1 PE=1 SV=1||[RefSeqProtSlim]|e-value:1e-13|UCK81584.1|Gal-binding and CUB domains containing receptor 16 [Arenicola marina]	#N/A	O43897
XLOC-022457	0.489375	0.131	0.035	3.41643e-124	[Uniprot/Swissprot]|e-value:0,0|sp|P39656|OST48_HUMAN|Dolichyl-diphosphooligosaccharide--protein glycosyltransferase 48 kDa subunit OS=Homo sapiens OX=9606 GN=DDOST PE=1 SV=4||[RefSeqProtSlim]|e-value:0,0|OWF43409.1|Dolichyl-diphosphooligosaccharide--protein glycosyltransferase 48 kDa subunit [Mizuhopecten yessoensis]	#N/A	P39656
XLOC-028316	0.763795	0.108	0.023	5.26874e-124	[Uniprot/Swissprot]|e-value:3e-82|sp|Q95NI4|CALM_HALOK|Calmodulin OS=Halichondria okadai OX=163232 PE=2 SV=3||[RefSeqProtSlim]|e-value:2e-81|CAC9610545.1|Ofus.G072270 [Owenia fusiformis]	#N/A	P0DP23
XLOC-037955	0.910101	0.128	0.034	8.87194e-124	[Uniprot/Swissprot]|no similarity||[RefSeqProtSlim]|no similarity	#N/A
XLOC-038429	0.505975	0.131	0.035	1.71755e-123	[Uniprot/Swissprot]|e-value:3e-32|sp|Q09506|TX1B3_CAEEL|Tax1-binding protein 3 homolog OS=Caenorhabditis elegans OX=6239 GN=txbp-3 PE=1 SV=1||[RefSeqProtSlim]|e-value:1e-62|XP_011416950.1|tax1-binding protein 3 homolog [Crassostrea gigas]	#N/A	O14907
XLOC-056379	0.40441	0.301	0.146	1.80706e-123	[Uniprot/Swissprot]|e-value:1e-62|sp|Q5ZMC0|EDF1_CHICK|Endothelial differentiation-related factor 1 homolog OS=Gallus gallus OX=9031 GN=EDF1 PE=2 SV=1||[RefSeqProtSlim]|e-value:6e-67|XP_019640969.1|PREDICTED: endothelial differentiation-related factor 1 homolog [Branchiostoma belcheri]	#N/A	O60869
XLOC-001413	0.543114	0.145	0.044	2.72809e-123	[Uniprot/Swissprot]|e-value:3e-29|sp|Q8N5M9|JAGN1_HUMAN|Protein jagunal homolog 1 OS=Homo sapiens OX=9606 GN=JAGN1 PE=1 SV=1||[RefSeqProtSlim]|e-value:7e-46|CAD5121467.1|DgyrCDS9972 [Dimorphilus gyrociliatus]	#N/A	Q8N5M9
XLOC-034842	0.602084	0.068	0.004	4.05252e-123	[Uniprot/Swissprot]|e-value:5e-09|sp|O43866|CD5L_HUMAN|CD5 antigen-like OS=Homo sapiens OX=9606 GN=CD5L PE=1 SV=1||[RefSeqProtSlim]|e-value:5e-12|XP_019638165.1|PREDICTED: deleted in malignant brain tumors 1 protein-like, partial [Branchiostoma belcheri]	#N/A	O43866
XLOC-069462	0.574899	0.096	0.017	4.7049e-123	[Uniprot/Swissprot]|e-value:3e-59|sp|Q86IC8|CAMT2_DICDI|Probable caffeoyl-CoA O-methyltransferase 2 OS=Dictyostelium discoideum OX=44689 GN=omt6 PE=1 SV=1||[RefSeqProtSlim]|e-value:1e-71|XP_019619839.1|PREDICTED: catechol O-methyltransferase domain-containing protein 1-like [Branchiostoma belcheri]	#N/A	Q86VU5
XLOC-045303	0.477094	0.273	0.128	6.37611e-123	[Uniprot/Swissprot]|e-value:2e-42|sp|Q1HPL8|NDUBA_BOMMO|NADH dehydrogenase [ubiquinone] 1 beta subcomplex subunit 10 OS=Bombyx mori OX=7091 PE=1 SV=1||[RefSeqProtSlim]|e-value:2e-51|CAC9657813.1|Ofus.G102439 [Owenia fusiformis]	#N/A	O96000
XLOC-026812	0.510838	0.126	0.033	1.16683e-122	[Uniprot/Swissprot]|e-value:4e-65|sp|Q9D187|CIA2B_MOUSE|Cytosolic iron-sulfur assembly component 2B OS=Mus musculus OX=10090 GN=Ciao2b PE=1 SV=1||[RefSeqProtSlim]|e-value:3e-69|CAC9596865.1|Ofus.G063065 [Owenia fusiformis]	#N/A	Q9Y3D0
XLOC-028248	0.508871	0.094	0.016	1.78155e-122	[Uniprot/Swissprot]|e-value:2e-130|sp|Q9LZG0|ADK2_ARATH|Adenosine kinase 2 OS=Arabidopsis thaliana OX=3702 GN=ADK2 PE=1 SV=1||[RefSeqProtSlim]|e-value:5e-149|XP_034314455.1|adenosine kinase 2 isoform X1 [Crassostrea gigas]	#N/A	P55263
XLOC-054467	0.382872	0.351	0.182	2.27012e-122	[Uniprot/Swissprot]|e-value:5e-54|sp|Q94514|COX5A_DROME|Cytochrome c oxidase subunit 5A, mitochondrial OS=Drosophila melanogaster OX=7227 GN=COX5A PE=2 SV=2||[RefSeqProtSlim]|e-value:1e-66|CAD5119305.1|DgyrCDS7932 [Dimorphilus gyrociliatus]	#N/A	P20674
XLOC-052174	0.634529	0.056	0	2.52298e-122	[Uniprot/Swissprot]|e-value:2e-55|sp|Q12719|LAC4_TRAVE|Laccase-4 OS=Trametes versicolor OX=5325 GN=LCC4 PE=3 SV=1||[RefSeqProtSlim]|e-value:1e-149|XP_019637012.1|PREDICTED: laccase-1-like [Branchiostoma belcheri]	#N/A	Q9BQS7
XLOC-013320	0.438409	0.151	0.047	2.55976e-122	[Uniprot/Swissprot]|e-value:7e-44|sp|Q66KV4|BAFB_XENLA|Barrier-to-autointegration factor B OS=Xenopus laevis OX=8355 GN=banf1-b PE=1 SV=1||[RefSeqProtSlim]|e-value:6e-47|CAC9666861.1|Ofus.G15133 [Owenia fusiformis]	#N/A	O75531
XLOC-052479	1.59332	0.078	0.009	2.72319e-122	[Uniprot/Swissprot]|no similarity||[RefSeqProtSlim]|no similarity	#N/A
XLOC-017603	0.631069	0.066	0.004	3.63324e-122	[Uniprot/Swissprot]|e-value:3e-05|sp|O75467|Z324A_HUMAN|Zinc finger protein 324A OS=Homo sapiens OX=9606 GN=ZNF324 PE=2 SV=1||[RefSeqProtSlim]|e-value:3e-09|CAD5117494.1|DgyrCDS6263 [Dimorphilus gyrociliatus]	#N/A	O75467
XLOC-009376	0.60411	0.154	0.049	8.03839e-122	[Uniprot/Swissprot]|e-value:1e-08|sp|Q11098|TSP17_CAEEL|Tetraspanin-17 OS=Caenorhabditis elegans OX=6239 GN=tsp-17 PE=1 SV=4||[RefSeqProtSlim]|e-value:2e-25|CAC9616081.1|Ofus.G08365 [Owenia fusiformis]	#N/A	P48509
XLOC-051822	0.641992	0.059	0.001	1.40235e-121	[Uniprot/Swissprot]|e-value:6e-56|sp|O88572|LRP6_MOUSE|Low-density lipoprotein receptor-related protein 6 OS=Mus musculus OX=10090 GN=Lrp6 PE=1 SV=1||[RefSeqProtSlim]|e-value:7e-61|XP_012940301.1|very low-density lipoprotein receptor isoform X2 [Aplysia californica]	#N/A	O75581
XLOC-004886	0.554584	0.102	0.02	1.69659e-121	[Uniprot/Swissprot]|e-value:1e-11|sp|Q9D6U8|F162A_MOUSE|Protein FAM162A OS=Mus musculus OX=10090 GN=Fam162a PE=1 SV=1||[RefSeqProtSlim]|e-value:3e-22|CAD5113178.1|DgyrCDS2366 [Dimorphilus gyrociliatus]	#N/A	Q96A26
XLOC-018537	0.392299	0.487	0.292	2.15487e-121	[Uniprot/Swissprot]|e-value:1e-32|sp|O14463|TRX1_SCHPO|Thioredoxin-1 OS=Schizosaccharomyces pombe (strain 972 / ATCC 24843) OX=284812 GN=trx1 PE=3 SV=3||[RefSeqProtSlim]|e-value:5e-31|CRK90569.1|CLUMA_CG004271, isoform B [Clunio marinus]	#N/A	P10599
XLOC-067615	0.529086	0.081	0.01	3.83547e-121	[Uniprot/Swissprot]|e-value:9e-88|sp|Q8K354|CBR3_MOUSE|Carbonyl reductase [NADPH] 3 OS=Mus musculus OX=10090 GN=Cbr3 PE=1 SV=1||[RefSeqProtSlim]|e-value:3e-103|XP_034299041.1|carbonyl reductase [NADPH] 1-like isoform X1 [Crassostrea gigas]	#N/A	P16152
XLOC-025443	0.487458	0.087	0.013	4.43768e-121	[Uniprot/Swissprot]|e-value:4e-22|sp|Q8BGS2|BOLA2_MOUSE|BolA-like protein 2 OS=Mus musculus OX=10090 GN=Bola2 PE=1 SV=1||[RefSeqProtSlim]|e-value:2e-29|XP_019618740.1|PREDICTED: bolA-like protein 2 [Branchiostoma belcheri]	#N/A	Q9H3K6
XLOC-028059	0.771988	0.082	0.011	5.55749e-121	[Uniprot/Swissprot]|no similarity||[RefSeqProtSlim]|no similarity	#N/A
XLOC-009786	0.505759	0.122	0.031	1.0242e-120	[Uniprot/Swissprot]|e-value:1e-61|sp|P41498|PPAC_RAT|Low molecular weight phosphotyrosine protein phosphatase OS=Rattus norvegicus OX=10116 GN=Acp1 PE=1 SV=3||[RefSeqProtSlim]|e-value:8e-67|NP_001014324.2|low molecular weight phosphotyrosine protein phosphatase isoform 1 [Danio rerio]	#N/A	P24666
XLOC-046273	0.670793	0.203	0.081	1.05681e-120	[Uniprot/Swissprot]|e-value:2e-19|sp|P04352|CALM_CHLRE|Calmodulin OS=Chlamydomonas reinhardtii OX=3055 PE=1 SV=2||[RefSeqProtSlim]|e-value:9e-21|CAC9617770.1|Ofus.G08899 [Owenia fusiformis]	#N/A	P0DP23
XLOC-052495	0.544174	0.096	0.018	2.92519e-120	[Uniprot/Swissprot]|e-value:2e-44|sp|Q8WXF0|SRS12_HUMAN|Serine/arginine-rich splicing factor 12 OS=Homo sapiens OX=9606 GN=SRSF12 PE=2 SV=1||[RefSeqProtSlim]|e-value:1e-50|XP_035827981.1|serine/arginine-rich splicing factor 10 isoform X1 [Aplysia californica]	#N/A	Q8WXF0
XLOC-028216	0.567918	0.154	0.05	7.95013e-120	[Uniprot/Swissprot]|e-value:3e-89|sp|Q5R8W6|LC7L3_PONAB|Luc7-like protein 3 OS=Pongo abelii OX=9601 GN=LUC7L3 PE=2 SV=1||[RefSeqProtSlim]|e-value:1e-97|XP_019927608.2|LOW QUALITY PROTEIN: luc7-like protein 3 [Crassostrea gigas]	#N/A	O95232
XLOC-040906	0.488323	0.078	0.009	1.09961e-119	[Uniprot/Swissprot]|e-value:3e-154|sp|Q3T0Q3|RPB3_BOVIN|DNA-directed RNA polymerase II subunit RPB3 OS=Bos taurus OX=9913 GN=POLR2C PE=1 SV=1||[RefSeqProtSlim]|e-value:5e-162|XP_011418634.2|DNA-directed RNA polymerase II subunit RPB3 [Crassostrea gigas]	#N/A	P19387
XLOC-028075	0.633096	0.088	0.014	1.73183e-119	[Uniprot/Swissprot]|e-value:3e-25|sp|P26262|KLKB1_MOUSE|Plasma kallikrein OS=Mus musculus OX=10090 GN=Klkb1 PE=1 SV=2||[RefSeqProtSlim]|e-value:1e-55|CAC9576485.1|Ofus.G0679 [Owenia fusiformis]	#N/A	P03952
XLOC-011979	0.514939	0.111	0.026	2.1024e-119	[Uniprot/Swissprot]|e-value:4e-100|sp|Q6P632|NAA20_XENTR|N-alpha-acetyltransferase 20 OS=Xenopus tropicalis OX=8364 GN=naa20 PE=2 SV=1||[RefSeqProtSlim]|e-value:3e-110|VDI42949.1|N-terminal acetyltransferase B complex catalytic subunit [Mytilus galloprovincialis]	#N/A	P61599
XLOC-046281	0.55039	0.094	0.017	2.82367e-119	[RefSeqProtSlim]|e-value:2e-23|OWF39598.1|hypothetical protein KP79_PYT25176 [Mizuhopecten yessoensis]||[Uniprot/Swissprot]|no similarity	#N/A
XLOC-050845	0.84843	0.087	0.014	3.89351e-119	[Uniprot/Swissprot]|e-value:1e-25|sp|Q9NR16|C163B_HUMAN|Scavenger receptor cysteine-rich type 1 protein M160 OS=Homo sapiens OX=9606 GN=CD163L1 PE=1 SV=2||[RefSeqProtSlim]|e-value:1e-31|XP_035657356.1|scavenger receptor cysteine-rich domain-containing group B protein-like [Branchiostoma floridae]	#N/A	Q9NR16
XLOC-007514	0.923534	0.111	0.026	3.95523e-119	[Uniprot/Swissprot]|no similarity||[RefSeqProtSlim]|no similarity	#N/A
XLOC-037543	0.510222	0.124	0.033	4.38145e-119	[Uniprot/Swissprot]|e-value:0,0|sp|Q6EE31|TCPQ_CHICK|T-complex protein 1 subunit theta OS=Gallus gallus OX=9031 GN=CCT8 PE=1 SV=3||[RefSeqProtSlim]|e-value:0,0|XP_025097703.1|T-complex protein 1 subunit theta-like [Pomacea canaliculata]	#N/A	P50990
XLOC-013158	0.488303	0.101	0.021	4.46976e-119	[Uniprot/Swissprot]|e-value:1e-146|sp|Q3ZBZ8|STIP1_BOVIN|Stress-induced-phosphoprotein 1 OS=Bos taurus OX=9913 GN=STIP1 PE=2 SV=1||[RefSeqProtSlim]|e-value:2e-163|CAD5121870.1|DgyrCDS10333 [Dimorphilus gyrociliatus]	#N/A	P31948
XLOC-050599	0.571816	0.19	0.073	6.171e-119	[Uniprot/Swissprot]|e-value:0,0|sp|Q90473|HSP7C_DANRE|Heat shock cognate 71 kDa protein OS=Danio rerio OX=7955 GN=hspa8 PE=2 SV=1||[RefSeqProtSlim]|e-value:0,0|QAT77746.1|heat shock cognate protein 70 [Urechis unicinctus]	#N/A	P11142
XLOC-014627	0.433252	0.073	0.007	2.02764e-118	[Uniprot/Swissprot]|e-value:4e-70|sp|P05455|LA_HUMAN|Lupus La protein OS=Homo sapiens OX=9606 GN=SSB PE=1 SV=2||[RefSeqProtSlim]|e-value:6e-81|CAC9584161.1|Ofus.G061122 [Owenia fusiformis]	#N/A	P05455
XLOC-000149	0.558807	0.139	0.042	2.46174e-118	[Uniprot/Swissprot]|e-value:0,003|sp|A8KBG2|PGAP2_XENTR|Post-GPI attachment to proteins factor 2 OS=Xenopus tropicalis OX=8364 GN=pgap2 PE=2 SV=1||[RefSeqProtSlim]|e-value:4e-131|XP_035696895.1|uncharacterized protein LOC118430273 isoform X1 [Branchiostoma floridae]	#N/A
XLOC-067103	0.429807	0.284	0.137	2.86189e-118	[Uniprot/Swissprot]|e-value:1e-13|sp|A8XZB0|ATIF2_CAEBR|ATPase inhibitor mai-2, mitochondrial OS=Caenorhabditis briggsae OX=6238 GN=mai-2 PE=3 SV=1||[RefSeqProtSlim]|e-value:4e-16|XP_025090869.1|ATPase inhibitor mai-2, mitochondrial-like isoform X1 [Pomacea canaliculata]	#N/A	Q9UII2
XLOC-036969	0.768963	0.078	0.01	6.79818e-118	[RefSeqProtSlim]|e-value:4e-12|XP_019630337.1|PREDICTED: coiled-coil domain-containing protein 3-like [Branchiostoma belcheri]||[Uniprot/Swissprot]|no similarity	#N/A
XLOC-037465	0.502204	0.113	0.027	1.21051e-117	[Uniprot/Swissprot]|e-value:4e-46|sp|Q9CQQ8|LSM7_MOUSE|U6 snRNA-associated Sm-like protein LSm7 OS=Mus musculus OX=10090 GN=Lsm7 PE=1 SV=1||[RefSeqProtSlim]|e-value:5e-53|VDI82162.1|U6 snRNA-associated Sm-like protein LSm7 [Mytilus galloprovincialis]	#N/A	Q9UK45
XLOC-012257	0.493969	0.096	0.018	1.94342e-117	[Uniprot/Swissprot]|e-value:2e-104|sp|Q9QY36|NAA10_MOUSE|N-alpha-acetyltransferase 10 OS=Mus musculus OX=10090 GN=Naa10 PE=1 SV=1||[RefSeqProtSlim]|e-value:2e-107|XP_005109414.1|N-alpha-acetyltransferase 10 isoform X1 [Aplysia californica]	#N/A	P41227
XLOC-027888	0.486864	0.081	0.011	2.53253e-117	[Uniprot/Swissprot]|e-value:3e-34|sp|Q6AYK1|RNPS1_RAT|RNA-binding protein with serine-rich domain 1 OS=Rattus norvegicus OX=10116 GN=Rnps1 PE=2 SV=1||[RefSeqProtSlim]|e-value:5e-36|PVD38539.1|hypothetical protein C0Q70_01155 [Pomacea canaliculata]	#N/A	Q15287
XLOC-065497	1.12318	0.09	0.016	6.81984e-117	[Uniprot/Swissprot]|e-value:2e-73|sp|P14381|YTX2_XENLA|Transposon TX1 uncharacterized 149 kDa protein OS=Xenopus laevis OX=8355 PE=4 SV=1||[RefSeqProtSlim]|e-value:2e-78|BAC82617.1|pol-like protein [Danio rerio]	#N/A	O00370
XLOC-010181	0.353366	0.115	0.028	1.65252e-116	[Uniprot/Swissprot]|no similarity||[RefSeqProtSlim]|no similarity	#N/A
XLOC-045097	0.451944	0.321	0.165	2.17908e-116	[Uniprot/Swissprot]|e-value:5e-38|sp|Q6DHL4|SUMO2_DANRE|Small ubiquitin-related modifier 2 OS=Danio rerio OX=7955 GN=sumo2 PE=3 SV=1||[RefSeqProtSlim]|e-value:8e-50|AZL87404.1|small ubiquitin-related modifier [Urechis unicinctus]	#N/A	P61956
XLOC-015311	0.46126	0.083	0.012	5.8502e-116	[Uniprot/Swissprot]|e-value:2e-46|sp|Q5R628|LSM5_PONAB|U6 snRNA-associated Sm-like protein LSm5 OS=Pongo abelii OX=9601 GN=LSM5 PE=3 SV=3||[RefSeqProtSlim]|e-value:2e-49|XP_021366307.1|U6 snRNA-associated Sm-like protein LSm5 [Mizuhopecten yessoensis]	#N/A	Q9Y4Y9
XLOC-046329	0.71714	0.096	0.019	6.42053e-116	[RefSeqProtSlim]|e-value:6e-10|VDI38372.1|Hypothetical predicted protein [Mytilus galloprovincialis]||[Uniprot/Swissprot]|no similarity	#N/A
XLOC-063250	0.516454	0.082	0.012	1.56367e-115	[RefSeqProtSlim]|e-value:2e-05|CAC9568807.1|Ofus.G052407 [Owenia fusiformis]||[Uniprot/Swissprot]|no similarity	#N/A	Q3C1V0
XLOC-000560	0.50115	0.12	0.031	3.65026e-115	[Uniprot/Swissprot]|e-value:2e-29|sp|Q7SXU0|EI3JA_DANRE|Eukaryotic translation initiation factor 3 subunit J-A OS=Danio rerio OX=7955 GN=eif3ja PE=1 SV=1||[RefSeqProtSlim]|e-value:3e-37|XP_019626847.1|PREDICTED: eukaryotic translation initiation factor 3 subunit J-like isoform X1 [Branchiostoma belcheri]	#N/A	O75822
XLOC-040896	0.422423	0.202	0.082	4.11945e-115	[Uniprot/Swissprot]|e-value:1e-123|sp|Q5R8S2|PSB5_PONAB|Proteasome subunit beta type-5 OS=Pongo abelii OX=9601 GN=PSMB5 PE=2 SV=3||[RefSeqProtSlim]|e-value:5e-154|UCK81601.1|proteasome subunit beta type-5 [Arenicola marina]	#N/A	P28074
XLOC-060315	1.15405	0.069	0.006	6.30353e-115	[Uniprot/Swissprot]|e-value:3e-16|sp|Q90Y54|JAG1B_DANRE|Protein jagged-1b OS=Danio rerio OX=7955 GN=jag1b PE=2 SV=1||[RefSeqProtSlim]|e-value:4e-45|XP_011432365.2|protein jagged-1 isoform X2 [Crassostrea gigas]	#N/A	P78504
XLOC-028086	0.557914	0.097	0.019	6.99734e-115	[Uniprot/Swissprot]|e-value:1e-11|sp|O70157|TOP3A_MOUSE|DNA topoisomerase 3-alpha OS=Mus musculus OX=10090 GN=Top3a PE=2 SV=1||[RefSeqProtSlim]|e-value:7e-31|XP_034311164.1|DNA topoisomerase 3-alpha isoform X2 [Crassostrea gigas]	#N/A	Q13472
XLOC-062958	0.494612	0.086	0.014	8.55712e-115	[Uniprot/Swissprot]|e-value:5e-68|sp|Q99K82|SMOX_MOUSE|Spermine oxidase OS=Mus musculus OX=10090 GN=Smox PE=1 SV=1||[RefSeqProtSlim]|e-value:3e-86|ALK23801.1|polyamine oxidase [Branchiostoma japonicum]	#N/A	Q9NWM0
XLOC-000648	0.559587	0.104	0.023	2.29755e-114	[Uniprot/Swissprot]|e-value:8e-67|sp|Q9U2C4|GALT9_CAEEL|Probable N-acetylgalactosaminyltransferase 9 OS=Caenorhabditis elegans OX=6239 GN=gly-9 PE=2 SV=1||[RefSeqProtSlim]|e-value:5e-94|CAC9668889.1|Ofus.G161752 [Owenia fusiformis]	#N/A	Q10472
XLOC-060800	0.492518	0.217	0.093	2.46653e-114	[Uniprot/Swissprot]|e-value:1e-88|sp|Q5R7J6|UBE2N_PONAB|Ubiquitin-conjugating enzyme E2 N OS=Pongo abelii OX=9601 GN=UBE2N PE=2 SV=1||[RefSeqProtSlim]|e-value:2e-91|CAD5124965.1|DgyrCDS13208 [Dimorphilus gyrociliatus]	#N/A	P61088
XLOC-039591	0.663327	0.091	0.017	6.53752e-114	[Uniprot/Swissprot]|e-value:3e-40|sp|Q66PG1|LARG2_DANRE|LARGE xylosyl- and glucuronyltransferase 2 OS=Danio rerio OX=7955 GN=large2 PE=2 SV=1||[RefSeqProtSlim]|e-value:2e-42|XP_023806371.1|LARGE xylosyl- and glucuronyltransferase 2 [Oryzias latipes]	#N/A	Q8N3Y3
XLOC-004266	0.368043	0.34	0.179	9.79728e-114	[Uniprot/Swissprot]|e-value:1e-34|sp|Q5R9L9|POMP_PONAB|Proteasome maturation protein OS=Pongo abelii OX=9601 GN=POMP PE=2 SV=1||[RefSeqProtSlim]|e-value:2e-49|UCK81626.1|proteasome maturation protein [Arenicola marina]	#N/A	Q9Y244
XLOC-067976	0.658786	0.084	0.013	1.07603e-113	[Uniprot/Swissprot]|e-value:0,032|sp|Q54T36|PKS19_DICDI|Probable polyketide synthase 19 OS=Dictyostelium discoideum OX=44689 GN=pks19 PE=3 SV=1||[RefSeqProtSlim]|no similarity	#N/A	Q8N831
XLOC-046048	0.703349	0.062	0.004	1.07713e-113	[Uniprot/Swissprot]|e-value:0,0|sp|Q569D5|SBP1_XENTR|Methanethiol oxidase OS=Xenopus tropicalis OX=8364 GN=selenbp1 PE=2 SV=1||[RefSeqProtSlim]|e-value:0,0|VDI06979.1|selenium-binding protein 1 [Mytilus galloprovincialis]	#N/A	Q13228
XLOC-055284	0.815455	0.063	0.004	1.39615e-113	[Uniprot/Swissprot]|e-value:2e-37|sp|O73888|HPGDS_CHICK|Hematopoietic prostaglandin D synthase OS=Gallus gallus OX=9031 GN=HPGDS PE=1 SV=3||[RefSeqProtSlim]|e-value:7e-48|XP_011444849.1|glutathione S-transferase [Crassostrea gigas]	#N/A	O60760
XLOC-009624	0.497624	0.071	0.007	1.06177e-112	[Uniprot/Swissprot]|e-value:2e-13|sp|Q5BK01|MET24_RAT|Methyltransferase-like protein 24 OS=Rattus norvegicus OX=10116 GN=Mettl24 PE=2 SV=1||[RefSeqProtSlim]|e-value:1e-49|OWF37111.1|Methyltransferase-like protein 24 [Mizuhopecten yessoensis]	#N/A	Q5JXM2
XLOC-045276	0.979383	0.052	0	3.18228e-112	[Uniprot/Swissprot]|e-value:4e-34|sp|P50282|MMP9_RAT|Matrix metalloproteinase-9 OS=Rattus norvegicus OX=10116 GN=Mmp9 PE=2 SV=1||[RefSeqProtSlim]|e-value:7e-37|XP_035668264.1|uncharacterized protein LOC118410597 isoform X2 [Branchiostoma floridae]	#N/A	P14780
XLOC-000101	0.839104	0.095	0.019	6.42444e-112	[Uniprot/Swissprot]|no similarity||[RefSeqProtSlim]|no similarity	#N/A
XLOC-051316	1.02667	0.116	0.031	7.43333e-112	[Uniprot/Swissprot]|e-value:1e-76|sp|P23284|PPIB_HUMAN|Peptidyl-prolyl cis-trans isomerase B OS=Homo sapiens OX=9606 GN=PPIB PE=1 SV=2||[RefSeqProtSlim]|e-value:9e-85|OWF35202.1|Peptidyl-prolyl cis-trans isomerase B [Mizuhopecten yessoensis]	#N/A	P23284
XLOC-026751	0.376595	0.392	0.219	9.5027e-112	[Uniprot/Swissprot]|e-value:9e-40|sp|Q0MQA5|NDUA6_PANTR|NADH dehydrogenase [ubiquinone] 1 alpha subcomplex subunit 6 OS=Pan troglodytes OX=9598 GN=NDUFA6 PE=2 SV=3||[RefSeqProtSlim]|e-value:5e-58|XP_005094202.1|NADH dehydrogenase [ubiquinone] 1 alpha subcomplex subunit 6 [Aplysia californica]	#N/A	P56556
XLOC-012044	0.512105	0.108	0.026	1.26405e-111	[Uniprot/Swissprot]|e-value:6e-48|sp|Q5RCP3|LSM8_PONAB|U6 snRNA-associated Sm-like protein LSm8 OS=Pongo abelii OX=9601 GN=LSM8 PE=3 SV=3||[RefSeqProtSlim]|e-value:2e-52|OWF41975.1|N-alpha-acetyltransferase 38, NatC auxiliary subunit [Mizuhopecten yessoensis]	#N/A	O95777
XLOC-017463	0.46553	0.065	0.005	1.44691e-111	[Uniprot/Swissprot]|e-value:3e-13|sp|Q5JXM2|MET24_HUMAN|Methyltransferase-like protein 24 OS=Homo sapiens OX=9606 GN=METTL24 PE=2 SV=1||[RefSeqProtSlim]|e-value:6e-51|PVD23466.1|hypothetical protein C0Q70_16738 [Pomacea canaliculata]	#N/A	Q5JXM2
XLOC-035434	0.576439	0.072	0.008	2.74056e-111	[Uniprot/Swissprot]|e-value:0,0|sp|Q6Q4G4|ACE_THETS|Angiotensin-converting enzyme OS=Theromyzon tessulatum OX=13286 GN=ACE PE=2 SV=1||[RefSeqProtSlim]|e-value:0,0|CAC9661804.1|Ofus.G112083 [Owenia fusiformis]	#N/A	P12821
XLOC-052548	0.480519	0.085	0.014	3.70647e-111	[Uniprot/Swissprot]|e-value:2e-56|sp|Q5E9Z8|LSM1_BOVIN|U6 snRNA-associated Sm-like protein LSm1 OS=Bos taurus OX=9913 GN=LSM1 PE=2 SV=1||[RefSeqProtSlim]|e-value:8e-65|XP_035672369.1|U6 snRNA-associated Sm-like protein LSm1 [Branchiostoma floridae]	#N/A	O15116
XLOC-055711	0.497251	0.062	0.004	4.49319e-111	[Uniprot/Swissprot]|e-value:2e-24|sp|P10620|MGST1_HUMAN|Microsomal glutathione S-transferase 1 OS=Homo sapiens OX=9606 GN=MGST1 PE=1 SV=1||[RefSeqProtSlim]|e-value:2e-39|AEI70679.1|microsomal GST 1, partial [Perinereis nuntia]	#N/A	P10620
XLOC-023202	0.496085	0.112	0.028	6.59805e-111	[Uniprot/Swissprot]|e-value:6e-31|sp|Q02427|RBP1_DROME|RNA-binding protein 1 OS=Drosophila melanogaster OX=7227 GN=Rbp1 PE=2 SV=3||[RefSeqProtSlim]|e-value:2e-38|XP_011423091.1|RNA-binding protein 1 [Crassostrea gigas]	#N/A	Q16629
XLOC-059478	0.541762	0.061	0.004	6.81075e-111	[Uniprot/Swissprot]|e-value:1e-89|sp|Q3SZJ4|PTGR1_BOVIN|Prostaglandin reductase 1 OS=Bos taurus OX=9913 GN=PTGR1 PE=2 SV=1||[RefSeqProtSlim]|e-value:2e-103|VDI64935.1|prostaglandin reductase 1 [Mytilus galloprovincialis]	#N/A	Q14914
XLOC-008987	0.452932	0.076	0.01	7.9208e-111	[Uniprot/Swissprot]|e-value:0,0|sp|Q99873|ANM1_HUMAN|Protein arginine N-methyltransferase 1 OS=Homo sapiens OX=9606 GN=PRMT1 PE=1 SV=3||[RefSeqProtSlim]|e-value:0,0|VDI30065.1|type I protein arginine methyltransferase [Mytilus galloprovincialis]	#N/A	Q99873
XLOC-041597	0.449606	0.085	0.014	1.07978e-110	[Uniprot/Swissprot]|e-value:2e-119|sp|Q6DJE4|CPSF5_XENLA|Cleavage and polyadenylation specificity factor subunit 5 OS=Xenopus laevis OX=8355 GN=nudt21 PE=2 SV=1||[RefSeqProtSlim]|e-value:7e-125|XP_011428531.1|cleavage and polyadenylation specificity factor subunit 5 isoform X1 [Crassostrea gigas]	#N/A	O43809
XLOC-044022	0.604838	0.089	0.016	1.13083e-110	[Uniprot/Swissprot]|e-value:2e-40|sp|Q7ZV90|PIF1_DANRE|ATP-dependent DNA helicase PIF1 OS=Danio rerio OX=7955 GN=pif1 PE=2 SV=1||[RefSeqProtSlim]|e-value:0,0|XP_021334689.1|uncharacterized protein LOC110440049 [Danio rerio]	#N/A	Q9H611
XLOC-058477	0.455376	0.141	0.045	1.32915e-110	[Uniprot/Swissprot]|e-value:4e-86|sp|Q2KIW9|KCY_BOVIN|UMP-CMP kinase OS=Bos taurus OX=9913 GN=CMPK1 PE=2 SV=2||[RefSeqProtSlim]|e-value:5e-93|CAC9569007.1|Ofus.G052429 [Owenia fusiformis]	#N/A	P30085
XLOC-026418	0.435279	0.09	0.017	1.04348e-109	[Uniprot/Swissprot]|e-value:1e-56|sp|Q3ZBK2|PXL2A_BOVIN|Peroxiredoxin-like 2A OS=Bos taurus OX=9913 GN=PRXL2A PE=2 SV=1||[RefSeqProtSlim]|e-value:4e-65|XP_012937724.2|peroxiredoxin-like 2A [Aplysia californica]	#N/A	Q9BRX8
XLOC-021203	0.75338	0.156	0.056	1.3442e-109	[Uniprot/Swissprot]|e-value:0,045|sp|Q08121|CLYT_CLYGR|Clytin OS=Clytia gregaria OX=27801 PE=2 SV=1||[RefSeqProtSlim]|e-value:2e-54|OWF34085.1|hypothetical protein KP79_PYT04191 [Mizuhopecten yessoensis]	#N/A	Q9UMQ6
XLOC-059772	0.554698	0.058	0.003	1.76273e-109	[Uniprot/Swissprot]|no similarity||[RefSeqProtSlim]|no similarity	#N/A
XLOC-039435	0.475038	0.233	0.106	2.3743e-109	[Uniprot/Swissprot]|e-value:7e-114|sp|Q0MQG6|NDUS3_PONPY|NADH dehydrogenase [ubiquinone] iron-sulfur protein 3, mitochondrial OS=Pongo pygmaeus OX=9600 GN=NDUFS3 PE=2 SV=1||[RefSeqProtSlim]|e-value:9e-128|CAC9670433.1|Ofus.G181104 [Owenia fusiformis]	#N/A	O75489
XLOC-036246	0.889649	0.05	0	5.10059e-109	[Uniprot/Swissprot]|no similarity||[RefSeqProtSlim]|no similarity	#N/A
XLOC-015496	1.7254	0.05	0	8.63724e-109	[Uniprot/Swissprot]|no similarity||[RefSeqProtSlim]|no similarity	#N/A
XLOC-046128	0.540873	0.103	0.024	1.10232e-108	[Uniprot/Swissprot]|e-value:2e-10|sp|P21328|RTJK_DROME|RNA-directed DNA polymerase from mobile element jockey OS=Drosophila melanogaster OX=7227 GN=pol PE=1 SV=1||[RefSeqProtSlim]|e-value:3e-94|BAE46429.1|ORF2-encoded protein, partial [Danio rerio]	#N/A	O00370
XLOC-050689	0.429704	0.075	0.01	1.49881e-108	[Uniprot/Swissprot]|e-value:7e-46|sp|Q6PBV6|NHP2_DANRE|H/ACA ribonucleoprotein complex subunit 2-like protein OS=Danio rerio OX=7955 GN=nhp2 PE=2 SV=1||[RefSeqProtSlim]|e-value:3e-50|CAC9452207.1|Ofus.G01722 [Owenia fusiformis]	#N/A	Q9NX24
XLOC-060818	0.506145	0.206	0.089	1.68827e-108	[Uniprot/Swissprot]|e-value:2e-154|sp|Q6DIY9|MDHC_XENTR|Malate dehydrogenase, cytoplasmic OS=Xenopus tropicalis OX=8364 GN=mdh1 PE=2 SV=1||[RefSeqProtSlim]|e-value:3e-153|VDI66175.1|malate dehydrogenase [Mytilus galloprovincialis]	#N/A	P40925
XLOC-001902	0.478184	0.128	0.038	3.09382e-108	[Uniprot/Swissprot]|e-value:2e-83|sp|Q8JFY9|ENDUA_XENLA|Poly(U)-specific endoribonuclease-A OS=Xenopus laevis OX=8355 GN=endou-a PE=1 SV=1||[RefSeqProtSlim]|e-value:3e-108|XP_011414003.2|poly(U)-specific endoribonuclease-A [Crassostrea gigas]	#N/A	P21128
XLOC-004051	0.464429	0.148	0.051	3.10031e-108	[Uniprot/Swissprot]|e-value:3e-14|sp|Q63396|TCP4_RAT|Activated RNA polymerase II transcriptional coactivator p15 OS=Rattus norvegicus OX=10116 GN=Sub1 PE=1 SV=3||[RefSeqProtSlim]|e-value:2e-41|XP_025101682.1|uncharacterized protein LOC112568566 [Pomacea canaliculata]	#N/A	P53999
XLOC-000282	0.489039	0.103	0.024	4.67751e-108	[Uniprot/Swissprot]|no similarity||[RefSeqProtSlim]|no similarity	#N/A
XLOC-041036	0.496268	0.101	0.023	5.25095e-108	[Uniprot/Swissprot]|e-value:2e-32|sp|Q75UQ2|CFDP1_RAT|Craniofacial development protein 1 OS=Rattus norvegicus OX=10116 GN=Cfdp1 PE=1 SV=1||[RefSeqProtSlim]|e-value:8e-34|XP_034335818.1|craniofacial development protein 1-like isoform X2 [Crassostrea gigas]	#N/A	Q9UEE9
XLOC-066645	0.340873	0.2	0.083	1.04773e-107	[Uniprot/Swissprot]|e-value:3e-133|sp|Q01518|CAP1_HUMAN|Adenylyl cyclase-associated protein 1 OS=Homo sapiens OX=9606 GN=CAP1 PE=1 SV=5||[RefSeqProtSlim]|e-value:4e-154|XP_025089867.1|adenylyl cyclase-associated protein 1-like isoform X1 [Pomacea canaliculata]	#N/A	Q01518
XLOC-003276	0.380772	0.362	0.199	1.27463e-107	[Uniprot/Swissprot]|e-value:4e-26|sp|Q95KV7|NDUAD_BOVIN|NADH dehydrogenase [ubiquinone] 1 alpha subcomplex subunit 13 OS=Bos taurus OX=9913 GN=NDUFA13 PE=1 SV=3||[RefSeqProtSlim]|e-value:1e-38|PVD19494.1|hypothetical protein C0Q70_19983 [Pomacea canaliculata]	#N/A	Q9P0J0
XLOC-064574	0.725695	0.085	0.015	5.25433e-107	[Uniprot/Swissprot]|no similarity||[RefSeqProtSlim]|no similarity	#N/A
XLOC-036592	0.452661	0.049	0	5.8293e-107	[Uniprot/Swissprot]|e-value:0,002|sp|Q9NBX5|GAGXE_DROME|Nucleic-acid-binding protein from transposon X-element OS=Drosophila melanogaster OX=7227 GN=ORF1 PE=4 SV=1||[RefSeqProtSlim]|e-value:6e-37|XP_021340479.1|uncharacterized protein LOC110441615 [Mizuhopecten yessoensis]	#N/A	Q9NUD5
XLOC-020125	0.508805	0.111	0.029	8.28791e-107	[Uniprot/Swissprot]|e-value:5e-16|sp|Q6PEC1|TBCA_RAT|Tubulin-specific chaperone A OS=Rattus norvegicus OX=10116 GN=Tbca PE=1 SV=1||[RefSeqProtSlim]|e-value:7e-115|XP_034330399.1|uncharacterized protein LOC117690374 [Crassostrea gigas]	#N/A	O75347
XLOC-037040	0.627675	0.056	0.003	2.24883e-106	[Uniprot/Swissprot]|e-value:1e-106|sp|Q5TZ24|MOXD1_DANRE|DBH-like monooxygenase protein 1 homolog OS=Danio rerio OX=7955 GN=moxd1 PE=2 SV=2||[RefSeqProtSlim]|e-value:3e-106|CAM46906.1|novel protein similar to vertebrate monooxygenase, DBH-like 1 (MOXD1), partial [Danio rerio]	#N/A	Q6UVY6
XLOC-000459	0.483903	0.056	0.002	2.33538e-106	[Uniprot/Swissprot]|e-value:0,0|sp|P81178|ALDH2_MESAU|Aldehyde dehydrogenase, mitochondrial OS=Mesocricetus auratus OX=10036 GN=ALDH2 PE=1 SV=1||[RefSeqProtSlim]|e-value:0,0|AVR59244.1|aldehyde dehydrogenase 1 [Platynereis dumerilii]	#N/A	P05091
XLOC-004031	0.807491	0.091	0.019	2.38315e-106	[Uniprot/Swissprot]|no similarity||[RefSeqProtSlim]|no similarity	#N/A
XLOC-035611	0.512383	0.058	0.003	2.40645e-106	[Uniprot/Swissprot]|e-value:2e-22|sp|Q9BVM4|GGACT_HUMAN|Gamma-glutamylaminecyclotransferase OS=Homo sapiens OX=9606 GN=GGACT PE=1 SV=2||[RefSeqProtSlim]|e-value:5e-24|XP_019630097.1|PREDICTED: gamma-glutamylaminecyclotransferase-like [Branchiostoma belcheri]	#N/A	Q9BVM4
XLOC-011236	0.404158	0.064	0.006	3.55938e-106	[Uniprot/Swissprot]|e-value:8e-69|sp|Q9DB27|MCTS1_MOUSE|Malignant T-cell-amplified sequence 1 OS=Mus musculus OX=10090 GN=Mcts1 PE=1 SV=1||[RefSeqProtSlim]|e-value:8e-80|XP_025088549.1|malignant T-cell-amplified sequence 1-like [Pomacea canaliculata]	#N/A	Q9ULC4
XLOC-012299	0.70552	0.126	0.038	6.25303e-106	[Uniprot/Swissprot]|e-value:2e-53|sp|Q9D853|EFMT2_MOUSE|EEF1A lysine methyltransferase 2 OS=Mus musculus OX=10090 GN=Eef1akmt2 PE=1 SV=1||[RefSeqProtSlim]|e-value:3e-63|CAC9466036.1|Ofus.G012068 [Owenia fusiformis]	#N/A	Q5JPI9
XLOC-026764	0.453931	0.15	0.052	7.13566e-106	[Uniprot/Swissprot]|e-value:2e-12|sp|A6QPI6|TOM22_BOVIN|Mitochondrial import receptor subunit TOM22 homolog OS=Bos taurus OX=9913 GN=TOMM22 PE=2 SV=1||[RefSeqProtSlim]|e-value:8e-16|OWF43169.1|Mitochondrial import receptor subunit TOM22-like [Mizuhopecten yessoensis]	#N/A	Q9NS69
XLOC-026263	0.449095	0.149	0.052	1.04165e-105	[Uniprot/Swissprot]|e-value:9e-155|sp|Q60715|P4HA1_MOUSE|Prolyl 4-hydroxylase subunit alpha-1 OS=Mus musculus OX=10090 GN=P4ha1 PE=1 SV=2||[RefSeqProtSlim]|e-value:0,0|CAD5121518.1|DgyrCDS10020 [Dimorphilus gyrociliatus]	#N/A	P13674
XLOC-064025	0.559462	0.08	0.013	1.31904e-105	[RefSeqProtSlim]|e-value:0,016|CAD5113458.1|unnamed protein product [Dimorphilus gyrociliatus]||[Uniprot/Swissprot]|no similarity	#N/A
XLOC-055430	0.421005	0.178	0.07	1.49764e-105	[Uniprot/Swissprot]|e-value:0,0|sp|Q63413|DX39B_RAT|Spliceosome RNA helicase Ddx39b OS=Rattus norvegicus OX=10116 GN=Ddx39b PE=2 SV=3||[RefSeqProtSlim]|e-value:0,0|XP_011414939.1|spliceosome RNA helicase DDX39B [Crassostrea gigas]	#N/A	Q13838
XLOC-040943	0.529673	0.101	0.024	1.52309e-105	[Uniprot/Swissprot]|no similarity||[RefSeqProtSlim]|no similarity	#N/A
XLOC-027157	0.439003	0.215	0.095	2.03019e-105	[Uniprot/Swissprot]|e-value:2e-97|sp|Q9JM76|ARPC3_MOUSE|Actin-related protein 2/3 complex subunit 3 OS=Mus musculus OX=10090 GN=Arpc3 PE=1 SV=3||[RefSeqProtSlim]|e-value:1e-99|XP_021370482.1|actin-related protein 2/3 complex subunit 3-like [Mizuhopecten yessoensis]	#N/A	O15145
XLOC-026760	0.476126	0.186	0.076	2.32429e-105	[Uniprot/Swissprot]|e-value:3e-55|sp|P30352|SRSF2_CHICK|Serine/arginine-rich splicing factor 2 OS=Gallus gallus OX=9031 GN=SRSF2 PE=2 SV=1||[RefSeqProtSlim]|e-value:1e-63|XP_034311225.1|serine/arginine-rich splicing factor 2-like isoform X1 [Crassostrea gigas]	#N/A	Q01130
XLOC-000880	0.469915	0.049	0	3.92146e-105	[RefSeqProtSlim]|e-value:7e-63|XP_005099419.2|uncharacterized protein LOC101854868 [Aplysia californica]||[Uniprot/Swissprot]|no similarity	#N/A
XLOC-055005	0.5915	0.179	0.072	4.36395e-105	[Uniprot/Swissprot]|e-value:1e-116|sp|Q62371|DDR2_MOUSE|Discoidin domain-containing receptor 2 OS=Mus musculus OX=10090 GN=Ddr2 PE=1 SV=2||[RefSeqProtSlim]|e-value:0,0|XP_021349628.1|discoidin domain-containing receptor 2-like isoform X1 [Mizuhopecten yessoensis]	#N/A	Q16832
XLOC-045457	0.835725	0.291	0.16	4.49867e-105	[Uniprot/Swissprot]|no similarity||[RefSeqProtSlim]|no similarity	#N/A
XLOC-017780	0.13463	0.469	0.268	9.62677e-105	[Uniprot/Swissprot]|e-value:1e-78|sp|Q9VI93|RN_DROME|Zinc finger protein rotund OS=Drosophila melanogaster OX=7227 GN=rn PE=1 SV=2||[RefSeqProtSlim]|e-value:7e-115|XP_034339303.1|zinc finger protein 182 [Crassostrea gigas]	#N/A	Q5T0B9
XLOC-013050	0.485904	0.127	0.039	1.14643e-104	[Uniprot/Swissprot]|e-value:9e-163|sp|Q8VDM6|HNRL1_MOUSE|Heterogeneous nuclear ribonucleoprotein U-like protein 1 OS=Mus musculus OX=10090 GN=Hnrnpul1 PE=1 SV=1||[RefSeqProtSlim]|e-value:0,0|PVD25432.1|hypothetical protein C0Q70_13088 [Pomacea canaliculata]	#N/A	Q9BUJ2
XLOC-040277	0.639343	0.126	0.039	1.35453e-104	[Uniprot/Swissprot]|e-value:4e-103|sp|O43312|MTSS1_HUMAN|Protein MTSS 1 OS=Homo sapiens OX=9606 GN=MTSS1 PE=1 SV=2||[RefSeqProtSlim]|e-value:1e-128|CAC9593732.1|Ofus.G062658 [Owenia fusiformis]	#N/A	O43312
XLOC-026636	0.479907	0.118	0.034	1.57294e-104	[Uniprot/Swissprot]|e-value:6e-29|sp|Q99068|AMRP_RAT|Alpha-2-macroglobulin receptor-associated protein OS=Rattus norvegicus OX=10116 GN=Lrpap1 PE=1 SV=2||[RefSeqProtSlim]|e-value:7e-55|OWF56213.1|Alpha-2-macroglobulin receptor-associated protein [Mizuhopecten yessoensis]	#N/A	P30533
XLOC-040345	0.611778	0.187	0.079	3.18209e-104	[Uniprot/Swissprot]|e-value:0,0|sp|P18700|TBB_STRPU|Tubulin beta chain (Fragment) OS=Strongylocentrotus purpuratus OX=7668 PE=2 SV=1||[RefSeqProtSlim]|e-value:0,0|XP_021372086.1|tubulin beta chain-like [Mizuhopecten yessoensis]	#N/A	P68371
XLOC-041264	0.581396	0.089	0.018	3.18741e-104	[Uniprot/Swissprot]|no similarity||[RefSeqProtSlim]|no similarity	#N/A
XLOC-040819	0.492616	0.063	0.006	3.46111e-104	[Uniprot/Swissprot]|no similarity||[RefSeqProtSlim]|no similarity	#N/A
XLOC-001162	0.530726	0.073	0.01	3.82264e-104	[Uniprot/Swissprot]|e-value:5e-08|sp|Q5VZ19|TDR10_HUMAN|Tudor domain-containing protein 10 OS=Homo sapiens OX=9606 GN=TDRD10 PE=2 SV=3||[RefSeqProtSlim]|e-value:2e-12|AGI95999.1|tudor domain-containing 7 protein [Branchiostoma floridae]	#N/A	Q5VZ19
XLOC-064026	0.51715	0.08	0.013	3.95573e-104	[Uniprot/Swissprot]|e-value:0,033|sp|Q19746|INX3_CAEEL|Innexin-3 OS=Caenorhabditis elegans OX=6239 GN=inx-3 PE=1 SV=2||[RefSeqProtSlim]|e-value:0,005|XP_021343933.1|extensin-2-like [Mizuhopecten yessoensis]	#N/A
XLOC-012300	0.415935	0.34	0.187	4.19232e-104	[Uniprot/Swissprot]|e-value:1e-125|sp|P01122|RHO_APLCA|Ras-like GTP-binding protein RHO OS=Aplysia californica OX=6500 GN=RHO PE=2 SV=1||[RefSeqProtSlim]|e-value:6e-129|XP_034304815.1|ras-like GTP-binding protein RHO isoform X2 [Crassostrea gigas]	#N/A	P61586
XLOC-009350	0.291427	0.25	0.118	5.01058e-104	[Uniprot/Swissprot]|e-value:3e-51|sp|Q15417|CNN3_HUMAN|Calponin-3 OS=Homo sapiens OX=9606 GN=CNN3 PE=1 SV=1||[RefSeqProtSlim]|e-value:7e-78|XP_005111388.1|myophilin [Aplysia californica]	#N/A	Q15417
XLOC-041893	0.519743	0.05	0.001	5.43554e-104	[Uniprot/Swissprot]|e-value:0,011|sp|P43626|KI2L1_HUMAN|Killer cell immunoglobulin-like receptor 2DL1 OS=Homo sapiens OX=9606 GN=KIR2DL1 PE=1 SV=1||[RefSeqProtSlim]|e-value:0,002|CAD32843.1|TCR-alpha V segment II-17, partial [Danio rerio]	#N/A
XLOC-027189	0.432788	0.091	0.019	6.37017e-104	[Uniprot/Swissprot]|e-value:0,0|sp|Q6PFQ2|EIF3C_DANRE|Eukaryotic translation initiation factor 3 subunit C OS=Danio rerio OX=7955 GN=eif3c PE=1 SV=1||[RefSeqProtSlim]|e-value:0,0|VDI13314.1|translation initiation factor 3 subunit C [Mytilus galloprovincialis]	#N/A	B5ME19
XLOC-026953	0.498776	0.116	0.033	6.43177e-104	[Uniprot/Swissprot]|e-value:2e-92|sp|Q9VXK0|NIPSN_DROME|Protein NipSnap OS=Drosophila melanogaster OX=7227 GN=Nipsnap PE=2 SV=2||[RefSeqProtSlim]|e-value:2e-124|XP_025090888.1|protein NipSnap-like isoform X2 [Pomacea canaliculata]	#N/A	O75323
XLOC-060414	0.526713	0.051	0.001	1.5387e-103	[Uniprot/Swissprot]|no similarity||[RefSeqProtSlim]|no similarity	#N/A
XLOC-036036	0.435941	0.217	0.097	2.03673e-103	[Uniprot/Swissprot]|e-value:0,0|sp|Q13948|CASP_HUMAN|Protein CASP OS=Homo sapiens OX=9606 GN=CUX1 PE=1 SV=2||[RefSeqProtSlim]|e-value:0,0|VDI27611.1|homeobox protein cut-like [Mytilus galloprovincialis]	#N/A	P39880
XLOC-009875	0.384167	0.275	0.137	2.27608e-103	[Uniprot/Swissprot]|e-value:7e-18|sp|P05547|TNNI_ASTLP|Troponin I OS=Astacus leptodactylus OX=6717 PE=1 SV=1||[RefSeqProtSlim]|e-value:8e-35|CAC9665110.1|Ofus.G131989 [Owenia fusiformis]	#N/A	P19429
XLOC-008903	0.481583	0.187	0.078	3.69925e-103	[Uniprot/Swissprot]|e-value:2e-76|sp|Q66II8|RU17_XENTR|U1 small nuclear ribonucleoprotein 70 kDa OS=Xenopus tropicalis OX=8364 GN=snrnp70 PE=2 SV=1||[RefSeqProtSlim]|e-value:5e-80|XP_034319583.1|U1 small nuclear ribonucleoprotein 70 kDa [Crassostrea gigas]	#N/A	P08621
XLOC-054693	0.522669	0.068	0.008	4.59299e-103	[Uniprot/Swissprot]|e-value:1e-25|sp|Q9BX70|BTBD2_HUMAN|BTB/POZ domain-containing protein 2 OS=Homo sapiens OX=9606 GN=BTBD2 PE=1 SV=1||[RefSeqProtSlim]|e-value:7e-88|XP_034322429.1|uncharacterized protein LOC117688460 [Crassostrea gigas]	#N/A	Q9BX70
XLOC-025999	0.465785	0.085	0.016	4.6294e-103	[Uniprot/Swissprot]|e-value:0,0|sp|Q14CX7|NAA25_HUMAN|N-alpha-acetyltransferase 25, NatB auxiliary subunit OS=Homo sapiens OX=9606 GN=NAA25 PE=1 SV=1||[RefSeqProtSlim]|e-value:0,0|XP_021357895.1|N-alpha-acetyltransferase 25, NatB auxiliary subunit-like [Mizuhopecten yessoensis]	#N/A	Q14CX7
XLOC-015470	0.671196	0.052	0.002	8.38132e-103	[Uniprot/Swissprot]|e-value:0,004|sp|Q5BQU9|SJ800_SCHJA|Uncharacterized protein SJCHGC09800 OS=Schistosoma japonicum OX=6182 GN=SJCHGC09800 PE=3 SV=1||[RefSeqProtSlim]|e-value:5e-04|CAC9668011.1|Ofus.G1666 [Owenia fusiformis]	#N/A
XLOC-036037	0.425469	0.069	0.009	8.84216e-103	[Uniprot/Swissprot]|e-value:2e-48|sp|Q9VX98|DENR_DROME|Density-regulated protein homolog OS=Drosophila melanogaster OX=7227 GN=DENR PE=1 SV=3||[RefSeqProtSlim]|e-value:6e-139|VDI32218.1|Hypothetical predicted protein [Mytilus galloprovincialis]	#N/A	O43583
XLOC-056819	0.417803	0.073	0.01	1.11064e-102	[Uniprot/Swissprot]|e-value:0,0|sp|Q498M4|WDR5_RAT|WD repeat-containing protein 5 OS=Rattus norvegicus OX=10116 GN=Wdr5 PE=1 SV=1||[RefSeqProtSlim]|e-value:0,0|VDI21283.1|COMPASS component SWD3 [Mytilus galloprovincialis]	#N/A	P61964
XLOC-056580	0.575716	0.079	0.013	1.46636e-102	[Uniprot/Swissprot]|e-value:2e-151|sp|Q761V0|SC6A5_MOUSE|Sodium- and chloride-dependent glycine transporter 2 OS=Mus musculus OX=10090 GN=Slc6a5 PE=1 SV=1||[RefSeqProtSlim]|e-value:0,0|CAC9662373.1|Ofus.G112859 [Owenia fusiformis]	#N/A	Q9Y345
XLOC-068640	1.10649	0.107	0.028	1.65159e-102	[Uniprot/Swissprot]|e-value:2e-10|sp|C0HK24|ELEL_ECHLU|L-rhamnose-binding lectin ELEL-1 OS=Echinometra lucunter OX=105361 PE=1 SV=1||[RefSeqProtSlim]|e-value:8e-11|XP_019617838.1|PREDICTED: adhesion G-protein coupled receptor G7-like isoform X2 [Branchiostoma belcheri]	#N/A	O94910
XLOC-040510	0.508935	0.067	0.008	2.24575e-102	[Uniprot/Swissprot]|e-value:6e-34|sp|P51910|APOD_MOUSE|Apolipoprotein D OS=Mus musculus OX=10090 GN=Apod PE=1 SV=1||[RefSeqProtSlim]|e-value:2e-33|AAA67892.1|apolipoprotein D [Mus musculus domesticus]	#N/A	P05090
XLOC-017797	0.503157	0.2	0.088	5.61098e-102	[Uniprot/Swissprot]|e-value:0,0|sp|O02654|ENO_DORPE|Enolase OS=Doryteuthis pealeii OX=1051067 PE=2 SV=1||[RefSeqProtSlim]|e-value:0,0|CAD5114359.1|DgyrCDS3496 [Dimorphilus gyrociliatus]	#N/A	P06733
XLOC-037454	0.713013	0.047	0	6.14854e-102	[Uniprot/Swissprot]|e-value:2e-27|sp|Q00971|NPRV_VIBPR|Neutral protease OS=Vibrio proteolyticus OX=671 GN=nprV PE=1 SV=1||[RefSeqProtSlim]|e-value:2e-19|XP_012937926.1|elastase-like [Aplysia californica]	#N/A
XLOC-045968	1.01026	0.073	0.011	1.81182e-101	[Uniprot/Swissprot]|e-value:0,020|sp|E9Q743|CF251_MOUSE|Cilia- and flagella-associated protein 251 OS=Mus musculus OX=10090 GN=Cfap251 PE=1 SV=1||[RefSeqProtSlim]|e-value:0,038|BAC26877.1|unnamed protein product [Mus musculus]	#N/A	Q8TBY9
XLOC-034791	0.899013	0.071	0.01	1.87267e-101	[Uniprot/Swissprot]|e-value:6e-37|sp|P20825|POL2_DROME|Retrovirus-related Pol polyprotein from transposon 297 OS=Drosophila melanogaster OX=7227 GN=pol PE=4 SV=1||[RefSeqProtSlim]|e-value:6e-41|VDI10570.1|Hypothetical predicted protein [Mytilus galloprovincialis]	#N/A	Q9P2P1
XLOC-056561	0.440141	0.07	0.01	3.47906e-101	[Uniprot/Swissprot]|e-value:3e-60|sp|O35900|LSM2_MOUSE|U6 snRNA-associated Sm-like protein LSm2 OS=Mus musculus OX=10090 GN=Lsm2 PE=1 SV=1||[RefSeqProtSlim]|e-value:1e-63|PVD22319.1|hypothetical protein C0Q70_18129 [Pomacea canaliculata]	#N/A	Q9Y333
XLOC-040942	0.430173	0.112	0.031	3.92195e-101	[RefSeqProtSlim]|e-value:0,006|XP_019633268.1|PREDICTED: uncharacterized protein LOC109476706 [Branchiostoma belcheri]||[Uniprot/Swissprot]|no similarity	#N/A
XLOC-059240	0.626995	0.058	0.004	5.06114e-101	[Uniprot/Swissprot]|no similarity||[RefSeqProtSlim]|no similarity	#N/A
XLOC-012324	0.394143	0.159	0.059	5.19901e-101	[Uniprot/Swissprot]|e-value:1e-06|sp|A4D0T7|SIM30_HUMAN|Small integral membrane protein 30 OS=Homo sapiens OX=9606 GN=SMIM30 PE=3 SV=2||[RefSeqProtSlim]|e-value:3e-07|NP_001339816.1|small integral membrane protein 30 precursor [Mus musculus]	#N/A	A4D0T7
XLOC-026078	0.429396	0.061	0.006	1.51163e-100	[Uniprot/Swissprot]|e-value:2e-39|sp|O73888|HPGDS_CHICK|Hematopoietic prostaglandin D synthase OS=Gallus gallus OX=9031 GN=HPGDS PE=1 SV=3||[RefSeqProtSlim]|e-value:6e-48|XP_019637392.1|PREDICTED: hematopoietic prostaglandin D synthase-like [Branchiostoma belcheri]	#N/A	O60760
XLOC-051885	0.525069	0.132	0.044	1.67075e-100	[Uniprot/Swissprot]|e-value:1e-16|sp|P52912|TIA1_MOUSE|Nucleolysin TIA-1 OS=Mus musculus OX=10090 GN=Tia1 PE=1 SV=1||[RefSeqProtSlim]|e-value:2e-24|CAD5113070.1|DgyrCDS2265 [Dimorphilus gyrociliatus]	#N/A	P31483
XLOC-036814	0.588516	0.051	0.002	2.65942e-100	[Uniprot/Swissprot]|no similarity||[RefSeqProtSlim]|no similarity	#N/A	Q6ZSB9
XLOC-065992	0.527132	0.055	0.003	3.90091e-100	[Uniprot/Swissprot]|e-value:0,007|sp|Q27295|EAT5_CAEEL|Innexin eat-5 OS=Caenorhabditis elegans OX=6239 GN=eat-5 PE=2 SV=1||[RefSeqProtSlim]|no similarity	#N/A
XLOC-002217	0.447672	0.134	0.044	6.10636e-100	[Uniprot/Swissprot]|e-value:5e-49|sp|P0AF48|YJBQ_ECOLI|UPF0047 protein YjbQ OS=Escherichia coli (strain K12) OX=83333 GN=yjbQ PE=3 SV=1||[RefSeqProtSlim]|e-value:7e-63|XP_025095953.1|LOW QUALITY PROTEIN: uncharacterized protein LOC112564975 [Pomacea canaliculata]	#N/A	Q96MF6
XLOC-041248	0.37828	0.173	0.068	1.29763e-99	[Uniprot/Swissprot]|no similarity||[RefSeqProtSlim]|no similarity	#N/A
XLOC-044447	0.327503	0.541	0.356	1.44688e-99	[Uniprot/Swissprot]|no similarity||[RefSeqProtSlim]|no similarity	#N/A
XLOC-006258	0.865323	0.064	0.007	1.69729e-99	[RefSeqProtSlim]|e-value:0,075|OWF52826.1|Acetylcholine receptor subunit alpha-type acr-16 [Mizuhopecten yessoensis]||[Uniprot/Swissprot]|no similarity	#N/A
XLOC-026741	0.534742	0.246	0.12	2.07937e-99	[Uniprot/Swissprot]|e-value:4e-32|sp|P15845|SM20_SCHMA|20 kDa calcium-binding protein OS=Schistosoma mansoni OX=6183 GN=SM20 PE=2 SV=2||[RefSeqProtSlim]|e-value:2e-50|CAD5123643.1|DgyrCDS11969 [Dimorphilus gyrociliatus]	#N/A	P0DP23
XLOC-067398	0.689695	0.077	0.013	2.96254e-99	[Uniprot/Swissprot]|e-value:2e-24|sp|Q6NZL0|SOGA3_MOUSE|Protein SOGA3 OS=Mus musculus OX=10090 GN=Soga3 PE=1 SV=2||[RefSeqProtSlim]|e-value:6e-108|CAC9662141.1|Ofus.G112465 [Owenia fusiformis]	#N/A	Q5TF21
XLOC-003647	0.531157	0.132	0.043	3.3394e-99	[Uniprot/Swissprot]|e-value:0,0|sp|P35443|TSP4_HUMAN|Thrombospondin-4 OS=Homo sapiens OX=9606 GN=THBS4 PE=1 SV=2||[RefSeqProtSlim]|e-value:0,0|ANS60447.1|thrombospondin [Platynereis dumerilii]	#N/A	P35443
XLOC-066022	0.575401	0.145	0.052	7.15054e-99	[Uniprot/Swissprot]|e-value:2e-13|sp|Q5R6R2|TAGL3_PONAB|Transgelin-3 OS=Pongo abelii OX=9601 GN=TAGLN3 PE=2 SV=1||[RefSeqProtSlim]|e-value:8e-47|CAD5125370.1|DgyrCDS13609 [Dimorphilus gyrociliatus]	#N/A	Q9UI15
XLOC-037648	0.415637	0.121	0.037	8.41394e-99	[Uniprot/Swissprot]|e-value:0,0|sp|Q7ZTY4|RBBP7_DANRE|Histone-binding protein RBBP7 OS=Danio rerio OX=7955 GN=rbbp7 PE=2 SV=1||[RefSeqProtSlim]|e-value:0,0|QVX32611.1|RBBP4/7 [Platynereis dumerilii]	#N/A	Q09028
XLOC-004974	0.389696	0.066	0.008	8.71927e-99	[Uniprot/Swissprot]|e-value:4e-138|sp|P68101|IF2A_RAT|Eukaryotic translation initiation factor 2 subunit 1 OS=Rattus norvegicus OX=10116 GN=Eif2s1 PE=1 SV=2||[RefSeqProtSlim]|e-value:4e-151|VDI21231.1|translation initiation factor 2 subunit 1 [Mytilus galloprovincialis]	#N/A	P05198
XLOC-045939	0.57535	0.226	0.109	1.00306e-98	[Uniprot/Swissprot]|no similarity||[RefSeqProtSlim]|no similarity	#N/A
XLOC-039558	0.441419	0.104	0.028	1.14915e-98	[Uniprot/Swissprot]|e-value:1e-27|sp|P0C7N9|PSMG4_MOUSE|Proteasome assembly chaperone 4 OS=Mus musculus OX=10090 GN=Psmg4 PE=1 SV=1||[RefSeqProtSlim]|e-value:2e-30|XP_019640804.1|PREDICTED: proteasome assembly chaperone 4-like [Branchiostoma belcheri]	#N/A	Q5JS54
XLOC-034394	0.390406	0.058	0.005	1.304e-98	[Uniprot/Swissprot]|e-value:5e-104|sp|P62489|RPB7_RAT|DNA-directed RNA polymerase II subunit RPB7 OS=Rattus norvegicus OX=10116 GN=Polr2g PE=2 SV=1||[RefSeqProtSlim]|e-value:1e-109|OWF53128.1|DNA-directed RNA polymerase II subunit RPB7 [Mizuhopecten yessoensis]	#N/A	P62487
XLOC-009338	0.408295	0.159	0.061	1.832e-98	[Uniprot/Swissprot]|e-value:7e-77|sp|Q8VBV7|CSN8_MOUSE|COP9 signalosome complex subunit 8 OS=Mus musculus OX=10090 GN=Cops8 PE=1 SV=1||[RefSeqProtSlim]|e-value:2e-82|CAC9583642.1|Ofus.G061054 [Owenia fusiformis]	#N/A	Q99627
XLOC-019211	0.479778	0.108	0.03	2.02627e-98	[Uniprot/Swissprot]|e-value:2e-133|sp|Q13873|BMPR2_HUMAN|Bone morphogenetic protein receptor type-2 OS=Homo sapiens OX=9606 GN=BMPR2 PE=1 SV=2||[RefSeqProtSlim]|e-value:8e-173|XP_025080609.1|LOW QUALITY PROTEIN: bone morphogenetic protein receptor type-2-like [Pomacea canaliculata]	#N/A	Q13873
XLOC-002729	0.459277	0.144	0.051	2.81284e-98	[Uniprot/Swissprot]|no similarity||[RefSeqProtSlim]|no similarity	#N/A
XLOC-004302	0.434261	0.108	0.03	2.87978e-98	[Uniprot/Swissprot]|e-value:9e-102|sp|Q5R9C7|SC11A_PONAB|Signal peptidase complex catalytic subunit SEC11A OS=Pongo abelii OX=9601 GN=SEC11A PE=2 SV=1||[RefSeqProtSlim]|e-value:3e-115|XP_034322783.1|signal peptidase complex catalytic subunit SEC11A isoform X1 [Crassostrea gigas]	#N/A	P67812
XLOC-035433	0.579486	0.079	0.014	3.38983e-98	[Uniprot/Swissprot]|no similarity||[RefSeqProtSlim]|no similarity	#N/A
XLOC-041626	0.386583	0.126	0.04	3.72603e-98	[Uniprot/Swissprot]|e-value:2e-111|sp|Q64459|CP3AB_MOUSE|Cytochrome P450 3A11 OS=Mus musculus OX=10090 GN=Cyp3a11 PE=1 SV=1||[RefSeqProtSlim]|e-value:9e-131|XP_035692758.1|cytochrome P450 3A24-like [Branchiostoma floridae]	#N/A	P20815
XLOC-069045	0.561267	0.074	0.012	4.59183e-98	[Uniprot/Swissprot]|e-value:4e-31|sp|P26697|GSTA3_CHICK|Glutathione S-transferase 3 OS=Gallus gallus OX=9031 PE=1 SV=2||[RefSeqProtSlim]|e-value:4e-73|AEI70672.1|GST-alpha, partial [Perinereis nuntia]	#N/A	Q16772
XLOC-053880	0.57822	0.214	0.1	5.21475e-98	[Uniprot/Swissprot]|e-value:9e-124|sp|Q54NE6|PGAM_DICDI|Probable phosphoglycerate mutase OS=Dictyostelium discoideum OX=44689 GN=gpmA PE=1 SV=1||[RefSeqProtSlim]|e-value:2e-139|CAD5124102.1|DgyrCDS12404 [Dimorphilus gyrociliatus]	#N/A	P15259
XLOC-062219	0.485015	0.114	0.034	6.59713e-98	[Uniprot/Swissprot]|e-value:4e-79|sp|P53997|SET_DROME|Protein SET OS=Drosophila melanogaster OX=7227 GN=Set PE=1 SV=2||[RefSeqProtSlim]|e-value:4e-108|XP_021369327.1|protein SET-like [Mizuhopecten yessoensis]	#N/A	Q01105
XLOC-064651	0.519677	0.164	0.064	8.23262e-98	[Uniprot/Swissprot]|e-value:2e-48|sp|P78417|GSTO1_HUMAN|Glutathione S-transferase omega-1 OS=Homo sapiens OX=9606 GN=GSTO1 PE=1 SV=2||[RefSeqProtSlim]|e-value:5e-61|OWF35357.1|Glutathione S-transferase omega-1 [Mizuhopecten yessoensis]	#N/A	P78417
XLOC-058014	0.44275	0.057	0.004	8.95027e-98	[Uniprot/Swissprot]|e-value:0,084|sp|Q5FVN1|STBD1_RAT|Starch-binding domain-containing protein 1 OS=Rattus norvegicus OX=10116 GN=Stbd1 PE=1 SV=1||[RefSeqProtSlim]|e-value:0,012|OWF44197.1|Beta-(1,2)-xylosyltransferase [Mizuhopecten yessoensis]	#N/A	Q5NDL2
XLOC-055040	0.407107	0.155	0.058	2.22232e-97	[Uniprot/Swissprot]|e-value:4e-33|sp|Q03958|PFD6_MOUSE|Prefoldin subunit 6 OS=Mus musculus OX=10090 GN=Pfdn6 PE=1 SV=1||[RefSeqProtSlim]|e-value:3e-48|XP_011433749.1|prefoldin subunit 6 [Crassostrea gigas]	#N/A	O15212
XLOC-064601	0.502304	0.085	0.017	5.66367e-97	[Uniprot/Swissprot]|e-value:2e-122|sp|Q5TZ24|MOXD1_DANRE|DBH-like monooxygenase protein 1 homolog OS=Danio rerio OX=7955 GN=moxd1 PE=2 SV=2||[RefSeqProtSlim]|e-value:2e-147|CAC9664293.1|Ofus.G13451 [Owenia fusiformis]	#N/A	Q6UVY6
XLOC-026608	0.408898	0.064	0.008	7.3996e-97	[Uniprot/Swissprot]|e-value:2e-16|sp|Q495M9|USH1G_HUMAN|Usher syndrome type-1G protein OS=Homo sapiens OX=9606 GN=USH1G PE=1 SV=1||[RefSeqProtSlim]|e-value:3e-27|CAC9669005.1|Ofus.G162002 [Owenia fusiformis]	#N/A	Q495M9
XLOC-063857	0.534663	0.119	0.037	2.05004e-96	[Uniprot/Swissprot]|e-value:3e-118|sp|P13280|GLYG_RABIT|Glycogenin-1 OS=Oryctolagus cuniculus OX=9986 GN=GYG1 PE=1 SV=3||[RefSeqProtSlim]|e-value:3e-150|XP_005108198.2|glycogenin-1 isoform X3 [Aplysia californica]	#N/A	P46976
XLOC-054127	1.59003	0.053	0.003	2.57301e-96	[Uniprot/Swissprot]|no similarity||[RefSeqProtSlim]|no similarity	#N/A
XLOC-059517	0.41443	0.071	0.011	4.50438e-96	[Uniprot/Swissprot]|e-value:0,0|sp|O18373|SPS1_DROME|Inactive selenide, water dikinase-like protein OS=Drosophila melanogaster OX=7227 GN=SelD PE=2 SV=1||[RefSeqProtSlim]|e-value:0,0|XP_025106960.1|selenide, water dikinase-like [Pomacea canaliculata]	#N/A	P49903
XLOC-014886	0.484465	0.059	0.006	4.65154e-96	[Uniprot/Swissprot]|e-value:1e-11|sp|Q9H9P2|CHODL_HUMAN|Chondrolectin OS=Homo sapiens OX=9606 GN=CHODL PE=1 SV=2||[RefSeqProtSlim]|e-value:2e-41|CAD5121225.1|DgyrCDS9759 [Dimorphilus gyrociliatus]	#N/A	Q9H9P2
XLOC-041410	0.497931	0.133	0.046	6.29189e-96	[Uniprot/Swissprot]|e-value:1e-44|sp|Q9JIX8|ACINU_MOUSE|Apoptotic chromatin condensation inducer in the nucleus OS=Mus musculus OX=10090 GN=Acin1 PE=1 SV=3||[RefSeqProtSlim]|e-value:4e-50|XP_034338775.1|apoptotic chromatin condensation inducer in the nucleus-like [Crassostrea gigas]	#N/A	Q9UKV3
XLOC-064193	0.595511	0.059	0.006	6.57105e-96	[RefSeqProtSlim]|e-value:0,042|XP_012938629.1|gastrin/cholecystokinin type B receptor [Aplysia californica]||[Uniprot/Swissprot]|no similarity	#N/A	P49286
XLOC-034018	0.516646	0.061	0.007	8.89818e-96	[RefSeqProtSlim]|e-value:0,092|XP_035680984.1|uncharacterized protein LOC118418949 [Branchiostoma floridae]||[Uniprot/Swissprot]|no similarity	#N/A	Q8IYW2
XLOC-045741	0.602857	0.052	0.003	9.24761e-96	[Uniprot/Swissprot]|no similarity||[RefSeqProtSlim]|no similarity	#N/A	P25774
XLOC-045113	0.432015	0.208	0.094	1.11444e-95	[Uniprot/Swissprot]|e-value:2e-35|sp|Q5RH71|TSN33_DANRE|Tetraspanin-33 OS=Danio rerio OX=7955 GN=tspan33 PE=2 SV=1||[RefSeqProtSlim]|e-value:4e-47|CAC9644905.1|Ofus.G1061 [Owenia fusiformis]	#N/A	O95858
XLOC-011320	0.466188	0.085	0.018	2.30443e-95	[Uniprot/Swissprot]|e-value:6e-30|sp|Q6AXS3|DEK_RAT|Protein DEK OS=Rattus norvegicus OX=10116 GN=Dek PE=1 SV=1||[RefSeqProtSlim]|e-value:1e-39|XP_035667537.1|protein DEK-like [Branchiostoma floridae]	#N/A	P35659
XLOC-024318	0.415904	0.108	0.031	3.96048e-95	[Uniprot/Swissprot]|e-value:2e-48|sp|Q6P4K8|PIN4_XENTR|Peptidyl-prolyl cis-trans isomerase NIMA-interacting 4 OS=Xenopus tropicalis OX=8364 GN=pin4 PE=2 SV=1||[RefSeqProtSlim]|e-value:4e-48|OWF53674.1|Peptidyl-prolyl cis-trans isomerase NIMA-interacting 4 [Mizuhopecten yessoensis]	#N/A	Q9Y237
XLOC-024655	0.362475	0.044	0	4.18284e-95	[Uniprot/Swissprot]|e-value:1e-11|sp|P15214|GST_PROMI|Glutathione S-transferase GST-6.0 OS=Proteus mirabilis OX=584 GN=gstB PE=1 SV=2||[RefSeqProtSlim]|e-value:2e-27|VDI04958.1|Hypothetical predicted protein [Mytilus galloprovincialis]	#N/A	Q16772
XLOC-000159	0.499696	0.06	0.006	4.37867e-95	[Uniprot/Swissprot]|e-value:0,0|sp|Q9JLC8|SACS_MOUSE|Sacsin OS=Mus musculus OX=10090 GN=Sacs PE=1 SV=2||[RefSeqProtSlim]|e-value:0,0|CAC9604302.1|Ofus.G07686 [Owenia fusiformis]	#N/A	Q9NZJ4
XLOC-019775	0.527607	0.066	0.009	6.20969e-95	[Uniprot/Swissprot]|e-value:5e-26|sp|Q9NPA2|MMP25_HUMAN|Matrix metalloproteinase-25 OS=Homo sapiens OX=9606 GN=MMP25 PE=1 SV=1||[RefSeqProtSlim]|e-value:3e-32|PVD31312.1|hypothetical protein C0Q70_06724 [Pomacea canaliculata]	#N/A	Q9NPA2
XLOC-052717	1.38895	0.044	0	7.0614e-95	[RefSeqProtSlim]|e-value:0,003|PVD21481.1|hypothetical protein C0Q70_19654 [Pomacea canaliculata]||[Uniprot/Swissprot]|no similarity	#N/A
XLOC-028198	0.437932	0.424	0.26	1.90739e-94	[Uniprot/Swissprot]|e-value:8e-29|sp|G4WAW9|SELM_ERISI|Selenoprotein M OS=Eriocheir sinensis OX=95602 GN=Selenom PE=2 SV=1||[RefSeqProtSlim]|e-value:6e-30|XP_019924991.1|selenoprotein M-like [Crassostrea gigas]	#N/A	Q8WWX9
XLOC-011412	0.547476	0.056	0.005	1.98906e-94	[Uniprot/Swissprot]|e-value:3e-20|sp|O70174|ACHA4_MOUSE|Neuronal acetylcholine receptor subunit alpha-4 OS=Mus musculus OX=10090 GN=Chrna4 PE=1 SV=2||[RefSeqProtSlim]|e-value:3e-22|PVD20153.1|hypothetical protein C0Q70_20647 [Pomacea canaliculata]	#N/A	P30532
XLOC-047236	0.401859	0.083	0.017	2.45156e-94	[Uniprot/Swissprot]|e-value:3e-10|sp|P52556|BLVRB_BOVIN|Flavin reductase (NADPH) OS=Bos taurus OX=9913 GN=BLVRB PE=1 SV=2||[RefSeqProtSlim]|e-value:1e-60|XP_034330135.1|flavin reductase (NADPH) [Crassostrea gigas]	#N/A	P30043
XLOC-000970	0.481403	0.154	0.059	7.49607e-94	[Uniprot/Swissprot]|e-value:3e-20|sp|P0DUE1|STING_CRAGI|Stimulator of interferon genes protein OS=Crassostrea gigas OX=29159 PE=1 SV=1||[RefSeqProtSlim]|e-value:4e-22|BAB83841.1|ReO_6 [Oryzias latipes]	#N/A	Q86WV6
XLOC-046378	0.431968	0.158	0.062	7.71247e-94	[Uniprot/Swissprot]|e-value:6e-122|sp|P38117|ETFB_HUMAN|Electron transfer flavoprotein subunit beta OS=Homo sapiens OX=9606 GN=ETFB PE=1 SV=3||[RefSeqProtSlim]|e-value:4e-147|VDI56028.1|electron transfer flavoprotein beta subunit [Mytilus galloprovincialis]	#N/A	P38117
XLOC-047884	0.421641	0.082	0.017	8.14697e-94	[Uniprot/Swissprot]|e-value:5e-44|sp|Q9UHV9|PFD2_HUMAN|Prefoldin subunit 2 OS=Homo sapiens OX=9606 GN=PFDN2 PE=1 SV=1||[RefSeqProtSlim]|e-value:3e-55|CAC9609295.1|Ofus.G071811, partial [Owenia fusiformis]	#N/A	Q9UHV9
XLOC-056050	0.417085	0.077	0.014	1.032e-93	[Uniprot/Swissprot]|e-value:1e-102|sp|Q63945|SET_RAT|Protein SET OS=Rattus norvegicus OX=10116 GN=Set PE=2 SV=2||[RefSeqProtSlim]|e-value:4e-127|VDI79022.1|template-activating factor I [Mytilus galloprovincialis]	#N/A	Q01105
XLOC-007976	0.409349	0.15	0.056	3.3287e-93	[RefSeqProtSlim]|e-value:1e-44|VDI65747.1|Hypothetical predicted protein [Mytilus galloprovincialis]||[Uniprot/Swissprot]|no similarity	#N/A
XLOC-066804	0.513239	0.044	0	3.48619e-93	[RefSeqProtSlim]|e-value:1e-16|UCK81576.1|Gal-binding and CUB domains containing receptor 5 [Arenicola marina]||[Uniprot/Swissprot]|no similarity	#N/A
XLOC-067357	0.405877	0.066	0.009	3.56669e-93	[Uniprot/Swissprot]|e-value:6e-20|sp|Q9JKP8|CHRC1_MOUSE|Chromatin accessibility complex protein 1 OS=Mus musculus OX=10090 GN=Chrac1 PE=1 SV=1||[RefSeqProtSlim]|e-value:5e-27|XP_019628590.1|PREDICTED: chromatin accessibility complex protein 1-like [Branchiostoma belcheri]	#N/A	Q9NRG0
XLOC-038070	0.305056	0.212	0.097	8.71105e-93	[Uniprot/Swissprot]|e-value:8e-87|sp|P35604|COPZ1_BOVIN|Coatomer subunit zeta-1 OS=Bos taurus OX=9913 GN=COPZ1 PE=1 SV=2||[RefSeqProtSlim]|e-value:3e-105|CAC9567419.1|Ofus.G051878 [Owenia fusiformis]	#N/A	P61923
XLOC-037562	0.420237	0.092	0.023	9.10099e-93	[Uniprot/Swissprot]|e-value:6e-52|sp|Q9Y4Z0|LSM4_HUMAN|U6 snRNA-associated Sm-like protein LSm4 OS=Homo sapiens OX=9606 GN=LSM4 PE=1 SV=1||[RefSeqProtSlim]|e-value:2e-55|XP_025110199.1|U6 snRNA-associated Sm-like protein LSm4 [Pomacea canaliculata]	#N/A	Q9Y4Z0
XLOC-003558	0.454816	0.051	0.003	1.11427e-92	[Uniprot/Swissprot]|e-value:1e-64|sp|Q92485|ASM3B_HUMAN|Acid sphingomyelinase-like phosphodiesterase 3b OS=Homo sapiens OX=9606 GN=SMPDL3B PE=1 SV=2||[RefSeqProtSlim]|e-value:1e-62|NP_001315485.1|acid sphingomyelinase-like phosphodiesterase 3b precursor [Danio rerio]	#N/A	Q92485
XLOC-047009	0.616159	0.046	0.001	1.13102e-92	[Uniprot/Swissprot]|e-value:5e-23|sp|Q9BX70|BTBD2_HUMAN|BTB/POZ domain-containing protein 2 OS=Homo sapiens OX=9606 GN=BTBD2 PE=1 SV=1||[RefSeqProtSlim]|e-value:8e-26|CAC9664401.1|Ofus.G13597 [Owenia fusiformis]	#N/A	Q9BX70
XLOC-011565	0.441387	0.069	0.011	1.40247e-92	[Uniprot/Swissprot]|e-value:0,0|sp|P11833|TBB_PARLI|Tubulin beta chain OS=Paracentrotus lividus OX=7656 PE=2 SV=1||[RefSeqProtSlim]|e-value:0,0|XP_025114802.1|tubulin beta chain-like [Pomacea canaliculata]	#N/A	P68371
XLOC-051353	0.395536	0.145	0.054	1.68523e-92	[RefSeqProtSlim]|e-value:7e-10|CAC9671877.1|Ofus.G201460 [Owenia fusiformis]||[Uniprot/Swissprot]|no similarity	#N/A	P08F94
XLOC-035057	0.541094	0.27	0.142	1.86535e-92	[Uniprot/Swissprot]|e-value:0,0|sp|G4SLH0|TTN1_CAEEL|Titin homolog OS=Caenorhabditis elegans OX=6239 GN=ttn-1 PE=1 SV=2||[RefSeqProtSlim]|e-value:0,0|CAC9665592.1|Ofus.G14286 [Owenia fusiformis]	#N/A	Q8WZ42
XLOC-060487	0.499332	0.191	0.085	2.92085e-92	[RefSeqProtSlim]|e-value:2e-05|CAC9668341.1|Ofus.G16706 [Owenia fusiformis]||[Uniprot/Swissprot]|no similarity	#N/A
XLOC-040541	0.372967	0.045	0.001	3.07304e-92	[Uniprot/Swissprot]|e-value:2e-08|sp|O46503|ST1C2_RABIT|Sulfotransferase 1C2 OS=Oryctolagus cuniculus OX=9986 GN=SULT1C2 PE=1 SV=1||[RefSeqProtSlim]|e-value:3e-07|XP_035657524.1|sulfotransferase 1C4-like isoform X2 [Branchiostoma floridae]	#N/A	O00338
XLOC-012166	0.378763	0.179	0.076	3.45312e-92	[Uniprot/Swissprot]|e-value:4e-163|sp|Q5R613|SNX6_PONAB|Sorting nexin-6 OS=Pongo abelii OX=9601 GN=SNX6 PE=2 SV=1||[RefSeqProtSlim]|e-value:0,0|XP_021379661.1|sorting nexin-6-like [Mizuhopecten yessoensis]	#N/A	Q9UNH7
XLOC-054337	0.51431	0.086	0.02	7.77955e-92	[Uniprot/Swissprot]|e-value:1e-141|sp|Q17LW0|MYO7A_AEDAE|Myosin-VIIa OS=Aedes aegypti OX=7159 GN=ck PE=3 SV=1||[RefSeqProtSlim]|e-value:2e-144|pdb|3PVL|A|Chain A, Myosin VIIa isoform 1	#N/A	Q13402
XLOC-041894	0.455424	0.043	0	1.07273e-91	[Uniprot/Swissprot]|e-value:6e-05|sp|Q9JKA5|GPA33_MOUSE|Cell surface A33 antigen OS=Mus musculus OX=10090 GN=Gpa33 PE=2 SV=2||[RefSeqProtSlim]|e-value:1e-04|BAB25892.1|unnamed protein product [Mus musculus]	#N/A	P04211
XLOC-066978	1.08009	0.042	0	1.80962e-91	[Uniprot/Swissprot]|e-value:2e-11|sp|O88917|AGRL1_RAT|Adhesion G protein-coupled receptor L1 OS=Rattus norvegicus OX=10116 GN=Adgrl1 PE=1 SV=1||[RefSeqProtSlim]|e-value:1e-11|pdb|2JX9|A|Chain A, Latrophilin 1	#N/A	O94910
XLOC-045966	0.492045	0.103	0.029	2.47003e-91	[Uniprot/Swissprot]|e-value:0,050|sp|Q22851|ASIC2_CAEEL|Degenerin-like protein asic-2 OS=Caenorhabditis elegans OX=6239 GN=asic-2 PE=3 SV=1||[RefSeqProtSlim]|e-value:2e-11|CAC9665527.1|Ofus.G14239 [Owenia fusiformis]	#N/A	Q9NZR2
XLOC-023999	0.494355	0.102	0.028	2.82369e-91	[Uniprot/Swissprot]|no similarity||[RefSeqProtSlim]|no similarity	#N/A
XLOC-045109	0.605865	0.042	0	3.05254e-91	[Uniprot/Swissprot]|e-value:5e-93|sp|Q9R0B6|LAMC3_MOUSE|Laminin subunit gamma-3 OS=Mus musculus OX=10090 GN=Lamc3 PE=1 SV=2||[RefSeqProtSlim]|e-value:0,0|ACH87537.1|laminin gamma 1, partial [Platynereis dumerilii]	#N/A	P11047
XLOC-028203	0.436777	0.1	0.027	5.01916e-91	[Uniprot/Swissprot]|no similarity||[RefSeqProtSlim]|no similarity	#N/A
XLOC-069313	0.426502	0.07	0.012	5.39252e-91	[Uniprot/Swissprot]|e-value:8e-123|sp|Q9D172|GAL3A_MOUSE|Glutamine amidotransferase-like class 1 domain-containing protein 3A, mitochondrial OS=Mus musculus OX=10090 GN=Gatd3a PE=1 SV=1||[RefSeqProtSlim]|e-value:4e-124|VDI39402.1|Hypothetical predicted protein [Mytilus galloprovincialis]	#N/A	P0DPI2
XLOC-015394	0.399516	0.075	0.014	5.91059e-91	[Uniprot/Swissprot]|no similarity||[RefSeqProtSlim]|no similarity	#N/A
XLOC-063101	0.200065	0.525	0.327	6.39346e-91	[Uniprot/Swissprot]|e-value:0,086|sp|P36590|KTHY_SCHPO|Thymidylate kinase OS=Schizosaccharomyces pombe (strain 972 / ATCC 24843) OX=284812 GN=tmp1 PE=2 SV=2||[RefSeqProtSlim]|e-value:2e-14|XP_005102276.1|uncharacterized protein LOC101847669 [Aplysia californica]	#N/A
XLOC-060964	0.231093	0.531	0.331	9.79436e-91	[Uniprot/Swissprot]|e-value:1e-172|sp|Q8VEM8|MPCP_MOUSE|Phosphate carrier protein, mitochondrial OS=Mus musculus OX=10090 GN=Slc25a3 PE=1 SV=1||[RefSeqProtSlim]|e-value:0,0|VDI50495.1|solute carrier family 25 (mitochondrial phosphate transporter), member 3 [Mytilus galloprovincialis]	#N/A	Q00325
XLOC-038785	1.30843	0.061	0.008	2.57881e-90	[Uniprot/Swissprot]|e-value:1e-39|sp|A0Q7I7|ANMK_FRATN|Anhydro-N-acetylmuramic acid kinase OS=Francisella tularensis subsp. novicida (strain U112) OX=401614 GN=anmK PE=3 SV=1||[RefSeqProtSlim]|e-value:6e-113|XP_034318268.1|anhydro-N-acetylmuramic acid kinase [Crassostrea gigas]	#N/A	Q5JR59
XLOC-023054	0.39656	0.077	0.015	3.92597e-90	[Uniprot/Swissprot]|e-value:9e-86|sp|Q9CPU0|LGUL_MOUSE|Lactoylglutathione lyase OS=Mus musculus OX=10090 GN=Glo1 PE=1 SV=3||[RefSeqProtSlim]|e-value:4e-90|XP_034324307.1|lactoylglutathione lyase-like [Crassostrea gigas]	#N/A	Q04760
XLOC-009075	0.385612	0.112	0.035	4.33341e-90	[RefSeqProtSlim]|e-value:0,041|XP_011420572.1|uncharacterized protein LOC105323233 [Crassostrea gigas]||[Uniprot/Swissprot]|no similarity	#N/A	O75635
XLOC-041086	0.42501	0.107	0.032	5.20917e-90	[Uniprot/Swissprot]|e-value:3e-36|sp|Q8MKF1|THTPA_BOVIN|Thiamine-triphosphatase OS=Bos taurus OX=9913 GN=THTPA PE=1 SV=3||[RefSeqProtSlim]|e-value:4e-38|CAC9669975.1|Ofus.G18374 [Owenia fusiformis]	#N/A	Q9BU02
XLOC-011002	0.397549	0.082	0.018	5.63192e-90	[Uniprot/Swissprot]|e-value:5e-40|sp|P62315|SMD1_MOUSE|Small nuclear ribonucleoprotein Sm D1 OS=Mus musculus OX=10090 GN=Snrpd1 PE=1 SV=1||[RefSeqProtSlim]|e-value:6e-40|EDL22993.1|mCG14669, isoform CRA_b, partial [Mus musculus]	#N/A	P62314
XLOC-000744	0.477966	0.057	0.006	7.25239e-90	[Uniprot/Swissprot]|e-value:5e-17|sp|A6H584|CO6A5_MOUSE|Collagen alpha-5(VI) chain OS=Mus musculus OX=10090 GN=Col6a5 PE=1 SV=4||[RefSeqProtSlim]|e-value:2e-26|VDI74610.1|collagen, type VI, alpha [Mytilus galloprovincialis]	#N/A	A8TX70
XLOC-067448	0.410854	0.152	0.06	7.90113e-90	[Uniprot/Swissprot]|e-value:3e-100|sp|Q6TGY8|EMC2_DANRE|ER membrane protein complex subunit 2 OS=Danio rerio OX=7955 GN=emc2 PE=2 SV=1||[RefSeqProtSlim]|e-value:2e-105|PVD32057.1|hypothetical protein C0Q70_07484 [Pomacea canaliculata]	#N/A	Q15006
XLOC-054276	0.354109	0.092	0.023	1.61195e-89	[Uniprot/Swissprot]|e-value:2e-43|sp|A6QQ59|KTAP2_BOVIN|Keratinocyte-associated protein 2 OS=Bos taurus OX=9913 GN=KRTCAP2 PE=2 SV=1||[RefSeqProtSlim]|e-value:2e-50|XP_035660776.1|keratinocyte-associated protein 2-like isoform X3 [Branchiostoma floridae]	#N/A	Q8N6L1
XLOC-067019	0.493211	0.076	0.015	1.74705e-89	[Uniprot/Swissprot]|e-value:8e-40|sp|Q3SZZ7|FGL1_BOVIN|Fibrinogen-like protein 1 OS=Bos taurus OX=9913 GN=FGL1 PE=2 SV=1||[RefSeqProtSlim]|e-value:3e-53|XP_035683828.1|fibroleukin-like isoform X5 [Branchiostoma floridae]	#N/A	Q08830
XLOC-034841	0.61449	0.049	0.003	2.05604e-89	[Uniprot/Swissprot]|e-value:2e-15|sp|Q5RFQ6|LOXL2_PONAB|Lysyl oxidase homolog 2 OS=Pongo abelii OX=9601 GN=LOXL2 PE=2 SV=1||[RefSeqProtSlim]|e-value:1e-16|XP_035673198.1|deleted in malignant brain tumors 1 protein-like [Branchiostoma floridae]	#N/A	Q9Y4K0
XLOC-045190	0.492916	0.115	0.036	2.0733e-89	[Uniprot/Swissprot]|e-value:2e-47|sp|Q29RZ5|TNG2_BOVIN|Transport and Golgi organization protein 2 homolog OS=Bos taurus OX=9913 GN=TANGO2 PE=2 SV=1||[RefSeqProtSlim]|e-value:2e-70|CAC9672978.1|Ofus.G22808 [Owenia fusiformis]	#N/A	Q6ICL3
XLOC-051053	0.398537	0.182	0.079	2.41304e-89	[Uniprot/Swissprot]|e-value:3e-116|sp|Q2EMV9|PAR14_MOUSE|Protein mono-ADP-ribosyltransferase PARP14 OS=Mus musculus OX=10090 GN=Parp14 PE=1 SV=3||[RefSeqProtSlim]|e-value:2e-120|XP_034328116.1|protein mono-ADP-ribosyltransferase PARP14 isoform X3 [Crassostrea gigas]	#N/A	Q460N5
XLOC-002390	0.354722	0.133	0.047	2.50299e-89	[Uniprot/Swissprot]|e-value:5e-74|sp|P28289|TMOD1_HUMAN|Tropomodulin-1 OS=Homo sapiens OX=9606 GN=TMOD1 PE=1 SV=1||[RefSeqProtSlim]|e-value:2e-109|CAC9665699.1|Ofus.G14486 [Owenia fusiformis]	#N/A	P28289
XLOC-019197	0.717164	0.045	0.001	3.42942e-89	[RefSeqProtSlim]|e-value:3e-10|XP_035694674.1|uncharacterized protein LOC118428669 [Branchiostoma floridae]||[Uniprot/Swissprot]|no similarity	#N/A
XLOC-064151	0.506691	0.053	0.004	3.92904e-89	[Uniprot/Swissprot]|no similarity||[RefSeqProtSlim]|no similarity	#N/A
XLOC-011312	0.38761	0.07	0.012	4.32772e-89	[Uniprot/Swissprot]|no similarity||[RefSeqProtSlim]|no similarity	#N/A
XLOC-066033	0.348149	0.257	0.132	6.03369e-89	[Uniprot/Swissprot]|e-value:1e-84|sp|A4IFH4|PSF1_BOVIN|DNA replication complex GINS protein PSF1 OS=Bos taurus OX=9913 GN=GINS1 PE=2 SV=1||[RefSeqProtSlim]|e-value:3e-104|XP_011415824.1|DNA replication complex GINS protein PSF1 [Crassostrea gigas]	#N/A	Q14691
XLOC-012500	0.432632	0.164	0.068	9.41035e-89	[Uniprot/Swissprot]|e-value:1e-40|sp|P50637|TSPO_MOUSE|Translocator protein OS=Mus musculus OX=10090 GN=Tspo PE=1 SV=1||[RefSeqProtSlim]|e-value:1e-64|CAC9501922.1|Ofus.G022763 [Owenia fusiformis]	#N/A	P30536
XLOC-051388	0.476638	0.079	0.017	9.46532e-89	[Uniprot/Swissprot]|e-value:0,0|sp|Q69ZN7|MYOF_MOUSE|Myoferlin OS=Mus musculus OX=10090 GN=Myof PE=1 SV=2||[RefSeqProtSlim]|e-value:0,0|XP_034327821.1|myoferlin isoform X22 [Crassostrea gigas]	#N/A	Q9NZM1
XLOC-003895	0.425021	0.041	0	9.57306e-89	[Uniprot/Swissprot]|e-value:0,043|sp|A4IS40|FOSB_GEOTN|Metallothiol transferase FosB OS=Geobacillus thermodenitrificans (strain NG80-2) OX=420246 GN=fosB PE=3 SV=1||[RefSeqProtSlim]|e-value:3e-60|XP_005099419.2|uncharacterized protein LOC101854868 [Aplysia californica]	#N/A
XLOC-027980	0.410711	0.124	0.042	1.0986e-88	[Uniprot/Swissprot]|e-value:4e-97|sp|Q8YWD8|MSRA2_NOSS1|Peptide methionine sulfoxide reductase MsrA 2 OS=Nostoc sp. (strain PCC 7120 / SAG 25.82 / UTEX 2576) OX=103690 GN=msrA2 PE=3 SV=1||[RefSeqProtSlim]|e-value:2e-97|XP_034333399.1|peptide methionine sulfoxide reductase MsrA isoform X4 [Crassostrea gigas]	#N/A	Q9UJ68
XLOC-059716	0.490295	0.052	0.004	1.27195e-88	[RefSeqProtSlim]|e-value:7e-13|XP_019618833.1|PREDICTED: uncharacterized protein LOC109465832 [Branchiostoma belcheri]||[Uniprot/Swissprot]|no similarity	#N/A
XLOC-046643	0.354281	0.255	0.131	2.80545e-88	[Uniprot/Swissprot]|e-value:2e-34|sp|P70097|C560_CRIGR|Succinate dehydrogenase cytochrome b560 subunit, mitochondrial OS=Cricetulus griseus OX=10029 GN=SDHC PE=2 SV=1||[RefSeqProtSlim]|e-value:9e-41|CAD5124983.1|DgyrCDS13226 [Dimorphilus gyrociliatus]	#N/A	Q99643
XLOC-013240	0.380251	0.095	0.025	3.09933e-88	[Uniprot/Swissprot]|e-value:1e-144|sp|P55735|SEC13_HUMAN|Protein SEC13 homolog OS=Homo sapiens OX=9606 GN=SEC13 PE=1 SV=3||[RefSeqProtSlim]|e-value:8e-154|CAC9455120.1|Ofus.G01974 [Owenia fusiformis]	#N/A	P55735
XLOC-055321	0.395587	0.074	0.014	7.07241e-88	[Uniprot/Swissprot]|e-value:5e-110|sp|Q9CWD8|NUBPL_MOUSE|Iron-sulfur protein NUBPL OS=Mus musculus OX=10090 GN=Nubpl PE=1 SV=2||[RefSeqProtSlim]|e-value:1e-116|XP_019619243.1|PREDICTED: iron-sulfur protein NUBPL-like [Branchiostoma belcheri]	#N/A	Q8TB37
XLOC-025344	1.03775	0.081	0.018	8.07457e-88	[Uniprot/Swissprot]|no similarity||[RefSeqProtSlim]|no similarity	#N/A
XLOC-011408	0.740963	0.054	0.005	8.94208e-88	[Uniprot/Swissprot]|no similarity||[RefSeqProtSlim]|no similarity	#N/A
XLOC-040421	0.422531	0.057	0.006	1.29906e-87	[Uniprot/Swissprot]|e-value:2e-66|sp|Q6NYU2|HELZ_DANRE|Probable helicase with zinc finger domain OS=Danio rerio OX=7955 GN=helz PE=2 SV=1||[RefSeqProtSlim]|e-value:6e-91|VDI52819.1|Hypothetical predicted protein [Mytilus galloprovincialis]	#N/A	P42694
XLOC-027071	0.410893	0.041	0	1.30291e-87	[RefSeqProtSlim]|e-value:5e-69|VDI19828.1|Hypothetical predicted protein [Mytilus galloprovincialis]||[Uniprot/Swissprot]|no similarity	#N/A
XLOC-009936	1.32391	0.041	0	1.30291e-87	[Uniprot/Swissprot]|no similarity||[RefSeqProtSlim]|no similarity	#N/A
XLOC-020201	0.380611	0.063	0.009	1.37578e-87	[Uniprot/Swissprot]|e-value:2e-19|sp|Q2NL27|RT23_BOVIN|28S ribosomal protein S23, mitochondrial OS=Bos taurus OX=9913 GN=MRPS23 PE=1 SV=1||[RefSeqProtSlim]|e-value:9e-31|CAC9554783.1|Ofus.G042168, partial [Owenia fusiformis]	#N/A	Q9Y3D9
XLOC-059050	0.822029	0.141	0.055	1.6119e-87	[Uniprot/Swissprot]|e-value:0,0|sp|P06603|TBA1_DROME|Tubulin alpha-1 chain OS=Drosophila melanogaster OX=7227 GN=alphaTub84B PE=1 SV=1||[RefSeqProtSlim]|e-value:0,0|CAD5115079.1|DgyrCDS4094 [Dimorphilus gyrociliatus]	#N/A	P0DPH8
XLOC-055853	0.306723	0.505	0.336	1.65587e-87	[Uniprot/Swissprot]|no similarity||[RefSeqProtSlim]|no similarity	#N/A
XLOC-021380	0.341856	0.134	0.048	1.71621e-87	[Uniprot/Swissprot]|e-value:0,0|sp|C3YWU0|FUCO_BRAFL|Alpha-L-fucosidase OS=Branchiostoma floridae OX=7739 GN=BRAFLDRAFT_56888 PE=3 SV=2||[RefSeqProtSlim]|e-value:0,0|CAC9648451.1|Ofus.G10668, partial [Owenia fusiformis]	#N/A	P04066
XLOC-058910	0.692874	0.094	0.025	1.99242e-87	[RefSeqProtSlim]|e-value:2e-08|CAD5123935.1|DgyrCDS12244 [Dimorphilus gyrociliatus]||[Uniprot/Swissprot]|no similarity	#N/A
XLOC-041005	0.378349	0.212	0.101	2.0213e-87	[Uniprot/Swissprot]|e-value:6e-61|sp|B5XB24|EMC4_SALSA|ER membrane protein complex subunit 4 OS=Salmo salar OX=8030 GN=emc4 PE=2 SV=1||[RefSeqProtSlim]|e-value:3e-74|XP_021352793.1|ER membrane protein complex subunit 4-like [Mizuhopecten yessoensis]	#N/A	Q5J8M3
XLOC-017674	0.560719	0.049	0.003	2.17998e-87	[Uniprot/Swissprot]|e-value:5e-18|sp|P14780|MMP9_HUMAN|Matrix metalloproteinase-9 OS=Homo sapiens OX=9606 GN=MMP9 PE=1 SV=3||[RefSeqProtSlim]|e-value:6e-20|XP_035668265.1|uncharacterized protein LOC118410597 isoform X3 [Branchiostoma floridae]	#N/A	P14780
XLOC-011694	0.425903	0.166	0.07	2.57709e-87	[Uniprot/Swissprot]|e-value:2e-57|sp|Q9Y6Q3|ZFP37_HUMAN|Zinc finger protein 37 homolog OS=Homo sapiens OX=9606 GN=ZFP37 PE=2 SV=3||[RefSeqProtSlim]|e-value:5e-62|XP_011472470.2|LOW QUALITY PROTEIN: gastrula zinc finger protein XlCGF26.1-like [Oryzias latipes]	#N/A	Q9Y6Q3
XLOC-001379	0.23234	0.395	0.232	2.60901e-87	[Uniprot/Swissprot]|e-value:6e-18|sp|Q02372|NDUB8_BOVIN|NADH dehydrogenase [ubiquinone] 1 beta subcomplex subunit 8, mitochondrial OS=Bos taurus OX=9913 GN=NDUFB8 PE=1 SV=1||[RefSeqProtSlim]|e-value:3e-40|CAC9494281.1|Ofus.G021072 [Owenia fusiformis]	#N/A	O95169
XLOC-009713	0.379128	0.093	0.024	3.19269e-87	[Uniprot/Swissprot]|e-value:0,0|sp|Q9D1A2|CNDP2_MOUSE|Cytosolic non-specific dipeptidase OS=Mus musculus OX=10090 GN=Cndp2 PE=1 SV=1||[RefSeqProtSlim]|e-value:0,0|XP_019631888.1|PREDICTED: cytosolic non-specific dipeptidase-like isoform X1 [Branchiostoma belcheri]	#N/A	Q96KP4
XLOC-044673	0.646818	0.071	0.013	4.46775e-87	[RefSeqProtSlim]|e-value:2e-25|CAC9641077.1|Ofus.G092624 [Owenia fusiformis]||[Uniprot/Swissprot]|no similarity	#N/A
XLOC-055050	0.467909	0.045	0.001	4.77857e-87	[Uniprot/Swissprot]|e-value:5e-40|sp|Q9QYP1|LRP4_RAT|Low-density lipoprotein receptor-related protein 4 OS=Rattus norvegicus OX=10116 GN=Lrp4 PE=1 SV=2||[RefSeqProtSlim]|e-value:9e-44|XP_005166316.1|low-density lipoprotein receptor-related protein 8 isoform X3 [Danio rerio]	#N/A	O75096
XLOC-039033	0.448306	0.048	0.003	5.95249e-87	[Uniprot/Swissprot]|e-value:0,054|sp|Q08DM6|SYNG1_BOVIN|Synapse differentiation-inducing gene protein 1 OS=Bos taurus OX=9913 GN=SYNDIG1 PE=2 SV=1||[RefSeqProtSlim]|e-value:1e-07|CAD5126510.1|DgyrCDS14621 [Dimorphilus gyrociliatus]	#N/A	Q9H7V2
XLOC-047099	0.55413	0.1	0.029	8.86969e-87	[Uniprot/Swissprot]|e-value:5e-46|sp|P26152|ACHA5_CHICK|Neuronal acetylcholine receptor subunit alpha-5 OS=Gallus gallus OX=9031 GN=CHRNA5 PE=1 SV=2||[RefSeqProtSlim]|e-value:3e-64|CAC9658319.1|Ofus.G102634 [Owenia fusiformis]	#N/A	P32297
XLOC-002009	0.376514	0.074	0.015	9.57046e-87	[Uniprot/Swissprot]|e-value:0,0|sp|Q80W54|FACE1_MOUSE|CAAX prenyl protease 1 homolog OS=Mus musculus OX=10090 GN=Zmpste24 PE=1 SV=2||[RefSeqProtSlim]|e-value:0,0|CAC9498354.1|Ofus.G022114 [Owenia fusiformis]	#N/A	O75844
XLOC-019081	0.515259	0.049	0.003	9.80549e-87	[RefSeqProtSlim]|e-value:0,005|XP_035697830.1|uncharacterized protein LOC118430907 [Branchiostoma floridae]||[Uniprot/Swissprot]|no similarity	#N/A
XLOC-002200	0.264417	0.233	0.114	1.05276e-86	[Uniprot/Swissprot]|e-value:3e-164|sp|Q9Z2H5|E41L1_MOUSE|Band 4.1-like protein 1 OS=Mus musculus OX=10090 GN=Epb41l1 PE=1 SV=2||[RefSeqProtSlim]|e-value:0,0|AUG84435.1|cora [Platynereis dumerilii]	#N/A	Q9H4G0
XLOC-001911	0.358836	0.106	0.032	1.34143e-86	[Uniprot/Swissprot]|e-value:2e-162|sp|Q3MHR7|ARPC2_BOVIN|Actin-related protein 2/3 complex subunit 2 OS=Bos taurus OX=9913 GN=ARPC2 PE=1 SV=1||[RefSeqProtSlim]|e-value:2e-167|CAC9577529.1|Ofus.G06209 [Owenia fusiformis]	#N/A	O15144
XLOC-022970	0.352712	0.076	0.016	1.39176e-86	[Uniprot/Swissprot]|e-value:0,0|sp|P41562|IDHC_RAT|Isocitrate dehydrogenase [NADP] cytoplasmic OS=Rattus norvegicus OX=10116 GN=Idh1 PE=1 SV=1||[RefSeqProtSlim]|e-value:0,0|CAD5116104.1|DgyrCDS5030 [Dimorphilus gyrociliatus]	#N/A	O75874
XLOC-004449	0.478179	0.114	0.037	1.54644e-86	[Uniprot/Swissprot]|e-value:1e-153|sp|Q6IR74|CTL1_XENLA|Choline transporter-like protein 1 OS=Xenopus laevis OX=8355 GN=slc44a1 PE=2 SV=2||[RefSeqProtSlim]|e-value:0,0|CAC9568196.1|Ofus.G052152 [Owenia fusiformis]	#N/A	Q8WWI5
XLOC-034163	0.421982	0.099	0.028	1.59771e-86	[Uniprot/Swissprot]|e-value:0,0|sp|P18279|TCPA_CRIGR|T-complex protein 1 subunit alpha OS=Cricetulus griseus OX=10029 GN=TCP1 PE=2 SV=1||[RefSeqProtSlim]|e-value:0,0|XP_012935856.1|T-complex protein 1 subunit alpha [Aplysia californica]	#N/A	P17987
XLOC-040821	0.469501	0.05	0.004	2.84996e-86	[Uniprot/Swissprot]|e-value:2e-08|sp|Q28107|FA5_BOVIN|Coagulation factor V OS=Bos taurus OX=9913 GN=F5 PE=1 SV=1||[RefSeqProtSlim]|e-value:2e-19|OWF43634.1|Transcription elongation factor spt5 [Mizuhopecten yessoensis]	#N/A	O14686
XLOC-038254	0.392287	0.043	0.001	3.95098e-86	[Uniprot/Swissprot]|no similarity||[RefSeqProtSlim]|no similarity	#N/A	Q6UY11
XLOC-058832	0.462621	0.109	0.035	8.04823e-86	[RefSeqProtSlim]|e-value:4e-22|XP_023821429.1|uncharacterized protein LOC111949114, partial [Oryzias latipes]||[Uniprot/Swissprot]|no similarity	#N/A	O94913
XLOC-040401	0.645213	0.046	0.002	8.72567e-86	[Uniprot/Swissprot]|no similarity||[RefSeqProtSlim]|no similarity	#N/A
XLOC-003993	0.355292	0.084	0.02	9.51088e-86	[Uniprot/Swissprot]|e-value:3e-85|sp|Q9U221|UNG_CAEEL|Uracil-DNA glycosylase OS=Caenorhabditis elegans OX=6239 GN=ung-1 PE=1 SV=1||[RefSeqProtSlim]|e-value:4e-96|CAC9665466.1|Ofus.G1459 [Owenia fusiformis]	#N/A	P13051
XLOC-041081	0.393081	0.089	0.023	2.38832e-85	[Uniprot/Swissprot]|no similarity||[RefSeqProtSlim]|no similarity	#N/A
XLOC-059362	0.410816	0.084	0.02	4.56197e-85	[Uniprot/Swissprot]|e-value:9e-14|sp|A8MUU9|YV023_HUMAN|Putative uncharacterized protein ENSP00000383309 OS=Homo sapiens OX=9606 PE=5 SV=3||[RefSeqProtSlim]|e-value:3e-27|XP_021353918.1|gelsolin-related protein of 125 kDa-like [Mizuhopecten yessoensis]	#N/A	A8MUU9
XLOC-037477	0.366862	0.068	0.012	6.27009e-85	[Uniprot/Swissprot]|e-value:2e-18|sp|Q9Y5X5|NPFF2_HUMAN|Neuropeptide FF receptor 2 OS=Homo sapiens OX=9606 GN=NPFFR2 PE=1 SV=2||[RefSeqProtSlim]|e-value:8e-45|CAC9568283.1|Ofus.G052166 [Owenia fusiformis]	#N/A	Q9Y5X5
XLOC-004040	0.440967	0.04	0	6.82345e-85	[Uniprot/Swissprot]|e-value:0,0|sp|P11884|ALDH2_RAT|Aldehyde dehydrogenase, mitochondrial OS=Rattus norvegicus OX=10116 GN=Aldh2 PE=1 SV=1||[RefSeqProtSlim]|e-value:0,0|AVR59245.1|aldehyde dehydrogenase 1 [Platynereis dumerilii]	#N/A	P05091
XLOC-027833	0.622001	0.058	0.008	9.18227e-85	[Uniprot/Swissprot]|e-value:6e-05|sp|Q66HH2|EMP2_RAT|Epithelial membrane protein 2 OS=Rattus norvegicus OX=10116 GN=Emp2 PE=2 SV=1||[RefSeqProtSlim]|e-value:4e-62|CAC9668943.1|Ofus.G161881 [Owenia fusiformis]	#N/A	Q8WXS5
XLOC-062697	1.79324	0.061	0.009	1.13289e-84	[Uniprot/Swissprot]|e-value:2e-05|sp|P07306|ASGR1_HUMAN|Asialoglycoprotein receptor 1 OS=Homo sapiens OX=9606 GN=ASGR1 PE=1 SV=2||[RefSeqProtSlim]|e-value:2e-11|CAC9601872.1|Ofus.G07257, partial [Owenia fusiformis]	#N/A	P07306
XLOC-054014	0.379588	0.039	0	1.14936e-84	[Uniprot/Swissprot]|e-value:1e-71|sp|Q96NR8|RDH12_HUMAN|Retinol dehydrogenase 12 OS=Homo sapiens OX=9606 GN=RDH12 PE=1 SV=3||[RefSeqProtSlim]|e-value:1e-85|XP_011452614.2|retinol dehydrogenase 13 [Crassostrea gigas]	#N/A	Q96NR8
XLOC-000345	1.2821	0.069	0.013	1.18796e-84	[Uniprot/Swissprot]|e-value:3e-34|sp|B8WI85|USOM7_ACRMI|Uncharacterized skeletal organic matrix protein 7 OS=Acropora millepora OX=45264 PE=1 SV=1||[RefSeqProtSlim]|e-value:2e-21|UCK81558.1|lectin 2-2 [Arenicola marina]	#N/A
XLOC-009389	0.367765	0.073	0.015	1.3528e-84	[Uniprot/Swissprot]|e-value:9e-90|sp|Q5E9H7|DHB12_BOVIN|Very-long-chain 3-oxoacyl-CoA reductase OS=Bos taurus OX=9913 GN=HSD17B12 PE=2 SV=1||[RefSeqProtSlim]|e-value:8e-101|CAC9664816.1|Ofus.G131398 [Owenia fusiformis]	#N/A	Q53GQ0
XLOC-000608	0.586142	0.098	0.028	1.70055e-84	[RefSeqProtSlim]|e-value:3e-26|CAC9547582.1|Ofus.G035076 [Owenia fusiformis]||[Uniprot/Swissprot]|no similarity	#N/A	Q9ULB1
XLOC-035549	0.395294	0.039	0	1.93592e-84	[Uniprot/Swissprot]|e-value:4e-47|sp|E9Q5K4|CP2CN_MOUSE|Cytochrome P450 2C44 OS=Mus musculus OX=10090 GN=Cyp2c23 PE=1 SV=1||[RefSeqProtSlim]|e-value:2e-52|XP_019646726.1|PREDICTED: cytochrome P450 2C15-like [Branchiostoma belcheri]	#N/A	P05181
XLOC-009000	0.333009	0.048	0.003	2.55273e-84	[Uniprot/Swissprot]|e-value:1e-22|sp|P46424|GSTP1_CRILO|Glutathione S-transferase P OS=Cricetulus longicaudatus OX=10030 GN=GSTP1 PE=2 SV=2||[RefSeqProtSlim]|e-value:2e-97|XP_035669728.1|glutathione S-transferase P-like isoform X2 [Branchiostoma floridae]	#N/A	P09211
XLOC-009316	0.430034	0.056	0.007	2.61164e-84	[Uniprot/Swissprot]|no similarity||[RefSeqProtSlim]|no similarity	#N/A
XLOC-004793	1.22732	0.068	0.012	2.83285e-84	[Uniprot/Swissprot]|e-value:1e-32|sp|P55083|MFAP4_HUMAN|Microfibril-associated glycoprotein 4 OS=Homo sapiens OX=9606 GN=MFAP4 PE=1 SV=2||[RefSeqProtSlim]|e-value:5e-116|UCK81474.1|fibrinogen domain-containing type 2 protein 1 [Arenicola marina]	#N/A	P55083
XLOC-015056	0.495501	0.175	0.076	3.06687e-84	[Uniprot/Swissprot]|e-value:5e-29|sp|A6NMZ7|CO6A6_HUMAN|Collagen alpha-6(VI) chain OS=Homo sapiens OX=9606 GN=COL6A6 PE=1 SV=2||[RefSeqProtSlim]|e-value:2e-56|CAD5116512.1|DgyrCDS5390 [Dimorphilus gyrociliatus]	#N/A	A6NMZ7
XLOC-004199	0.218867	0.173	0.074	3.40711e-84	[Uniprot/Swissprot]|e-value:0,019|sp|Q811B3|ATS12_MOUSE|A disintegrin and metalloproteinase with thrombospondin motifs 12 OS=Mus musculus OX=10090 GN=Adamts12 PE=2 SV=2||[RefSeqProtSlim]|e-value:0,007|XP_035697406.1|circumsporozoite protein-like [Branchiostoma floridae]	#N/A	P58397
XLOC-000736	0.368499	0.09	0.024	3.4351e-84	[Uniprot/Swissprot]|e-value:0,0|sp|Q2KJC9|AL7A1_BOVIN|Alpha-aminoadipic semialdehyde dehydrogenase OS=Bos taurus OX=9913 GN=ALDH7A1 PE=2 SV=4||[RefSeqProtSlim]|e-value:0,0|XP_005094317.1|alpha-aminoadipic semialdehyde dehydrogenase [Aplysia californica]	#N/A	P49419
XLOC-063557	0.47424	0.065	0.011	6.18146e-84	[Uniprot/Swissprot]|no similarity||[RefSeqProtSlim]|no similarity	#N/A
XLOC-058655	0.344403	0.125	0.044	8.22886e-84	[Uniprot/Swissprot]|e-value:3e-148|sp|P70195|PSB7_MOUSE|Proteasome subunit beta type-7 OS=Mus musculus OX=10090 GN=Psmb7 PE=1 SV=1||[RefSeqProtSlim]|e-value:2e-164|XP_011422410.1|proteasome subunit beta type-7 [Crassostrea gigas]	#N/A	Q99436
XLOC-060068	0.22443	0.228	0.111	1.8004e-83	[Uniprot/Swissprot]|e-value:7e-41|sp|Q07352|TISB_HUMAN|mRNA decay activator protein ZFP36L1 OS=Homo sapiens OX=9606 GN=ZFP36L1 PE=1 SV=1||[RefSeqProtSlim]|e-value:8e-48|VDI22778.1|butyrate response factor 1 [Mytilus galloprovincialis]	#N/A	Q07352
XLOC-038813	0.378899	0.067	0.012	3.2335e-83	[Uniprot/Swissprot]|e-value:1e-154|sp|Q9XSJ0|UCHL5_BOVIN|Ubiquitin carboxyl-terminal hydrolase isozyme L5 OS=Bos taurus OX=9913 GN=UCHL5 PE=2 SV=1||[RefSeqProtSlim]|e-value:2e-173|CAC9625989.1|Ofus.G083419, partial [Owenia fusiformis]	#N/A	Q9Y5K5
XLOC-022096	0.382842	0.046	0.003	4.38117e-83	[Uniprot/Swissprot]|e-value:1e-12|sp|Q8TC21|ZN596_HUMAN|Zinc finger protein 596 OS=Homo sapiens OX=9606 GN=ZNF596 PE=1 SV=2||[RefSeqProtSlim]|e-value:4e-13|AAH92002.1|Zgc:113265 [Danio rerio]	#N/A	Q8TC21
XLOC-056320	0.487145	0.104	0.032	4.63476e-83	[Uniprot/Swissprot]|e-value:0,0|sp|Q6P1M0|S27A4_HUMAN|Long-chain fatty acid transport protein 4 OS=Homo sapiens OX=9606 GN=SLC27A4 PE=1 SV=1||[RefSeqProtSlim]|e-value:0,0|CAD5113864.1|DgyrCDS3028 [Dimorphilus gyrociliatus]	#N/A	Q6P1M0
XLOC-037566	0.378014	0.065	0.011	5.2017e-83	[Uniprot/Swissprot]|e-value:1e-23|sp|Q4N4N8|TXND_THEPA|Thioredoxin domain-containing protein OS=Theileria parva OX=5875 GN=TP02_0602 PE=1 SV=1||[RefSeqProtSlim]|e-value:7e-53|XP_019622793.1|PREDICTED: thioredoxin domain-containing protein-like [Branchiostoma belcheri]	#N/A	Q14554
XLOC-064535	0.639826	0.101	0.031	5.34237e-83	[RefSeqProtSlim]|e-value:1e-18|CAC9662615.1|Ofus.G12216 [Owenia fusiformis]||[Uniprot/Swissprot]|no similarity	#N/A	P35348
XLOC-059588	0.552768	0.07	0.014	5.86272e-83	[Uniprot/Swissprot]|no similarity||[RefSeqProtSlim]|no similarity	#N/A
XLOC-056293	0.365682	0.065	0.011	9.59155e-83	[Uniprot/Swissprot]|e-value:8e-39|sp|A0A0B6VQ48|PAR1_ROSHC|Phenylacetaldehyde reductase OS=Rosa hybrid cultivar OX=128735 GN=PAR PE=1 SV=1||[RefSeqProtSlim]|e-value:2e-100|XP_012945514.1|putative anthocyanidin reductase [Aplysia californica]	#N/A	Q15738
XLOC-040039	0.360532	0.06	0.009	9.67674e-83	[Uniprot/Swissprot]|no similarity||[RefSeqProtSlim]|no similarity	#N/A
XLOC-004912	0.38956	0.162	0.069	1.05124e-82	[Uniprot/Swissprot]|e-value:8e-179|sp|P52899|ODPA_CAEEL|Probable pyruvate dehydrogenase E1 component subunit alpha, mitochondrial OS=Caenorhabditis elegans OX=6239 GN=T05H10.6 PE=3 SV=1||[RefSeqProtSlim]|e-value:0,0|CAC9494421.1|Ofus.G021078 [Owenia fusiformis]	#N/A	P29803
XLOC-047856	0.532655	0.056	0.007	2.39773e-82	[Uniprot/Swissprot]|no similarity||[RefSeqProtSlim]|no similarity	#N/A
XLOC-013229	0.453225	0.089	0.024	2.73533e-82	[Uniprot/Swissprot]|e-value:0,0|sp|P05370|G6PD_RAT|Glucose-6-phosphate 1-dehydrogenase OS=Rattus norvegicus OX=10116 GN=G6pdx PE=1 SV=3||[RefSeqProtSlim]|e-value:0,0|CAC9460962.1|Ofus.G011430 [Owenia fusiformis]	#N/A	P11413
XLOC-025932	0.393266	0.072	0.015	3.24931e-82	[Uniprot/Swissprot]|e-value:2e-34|sp|Q7TT79|MCPH1_MOUSE|Microcephalin OS=Mus musculus OX=10090 GN=Mcph1 PE=1 SV=1||[RefSeqProtSlim]|e-value:1e-47|CAC9672024.1|Ofus.G21206, partial [Owenia fusiformis]	#N/A	Q8NEM0
XLOC-004888	0.401685	0.066	0.012	4.40015e-82	[Uniprot/Swissprot]|e-value:7e-09|sp|Q9R0P4|SMAP_MOUSE|Small acidic protein OS=Mus musculus OX=10090 GN=Smap PE=1 SV=1||[RefSeqProtSlim]|e-value:6e-13|XP_025099606.1|small acidic protein-like [Pomacea canaliculata]	#N/A	O00193
XLOC-055944	0.335266	0.058	0.008	6.70477e-82	[Uniprot/Swissprot]|e-value:3e-41|sp|Q66KY3|CUTA_XENLA|Protein CutA homolog OS=Xenopus laevis OX=8355 GN=cuta PE=2 SV=2||[RefSeqProtSlim]|e-value:6e-64|VDH95017.1|Hypothetical predicted protein [Mytilus galloprovincialis]	#N/A	O60888
XLOC-023157	0.337516	0.095	0.027	1.02416e-81	[Uniprot/Swissprot]|e-value:7e-37|sp|C3Z1P5|RU1C_BRAFL|U1 small nuclear ribonucleoprotein C OS=Branchiostoma floridae OX=7739 GN=BRAFLDRAFT_69314 PE=3 SV=1||[RefSeqProtSlim]|e-value:6e-38|XP_025086930.1|U1 small nuclear ribonucleoprotein C-like isoform X3 [Pomacea canaliculata]	#N/A	P09234
XLOC-028146	0.467207	0.04	0.001	1.14578e-81	[Uniprot/Swissprot]|e-value:3e-07|sp|Q6IR41|C1QT6_MOUSE|Complement C1q tumor necrosis factor-related protein 6 OS=Mus musculus OX=10090 GN=C1qtnf6 PE=2 SV=1||[RefSeqProtSlim]|e-value:6e-20|UCK81472.1|C1q-like protein [Arenicola marina]	#N/A	Q9BXI9
XLOC-011766	0.359924	0.053	0.006	2.27549e-81	[Uniprot/Swissprot]|e-value:0,0|sp|Q9D4D4|TKTL2_MOUSE|Transketolase-like protein 2 OS=Mus musculus OX=10090 GN=Tktl2 PE=1 SV=1||[RefSeqProtSlim]|e-value:0,0|XP_011427761.1|transketolase-like protein 2 isoform X1 [Crassostrea gigas]	#N/A	P29401
XLOC-024950	0.377363	0.174	0.078	2.43724e-81	[Uniprot/Swissprot]|e-value:4e-45|sp|Q94519|ACPM_DROME|Acyl carrier protein, mitochondrial OS=Drosophila melanogaster OX=7227 GN=ND-ACP PE=2 SV=1||[RefSeqProtSlim]|e-value:6e-54|CAC9654726.1|Ofus.G101841, partial [Owenia fusiformis]	#N/A	O14561
XLOC-017628	0.432883	0.038	0	2.84896e-81	[Uniprot/Swissprot]|e-value:3e-57|sp|O05389|YRBE_BACSU|Uncharacterized oxidoreductase YrbE OS=Bacillus subtilis (strain 168) OX=224308 GN=yrbE PE=3 SV=2||[RefSeqProtSlim]|e-value:1e-99|CAC9571029.1|Ofus.G052850 [Owenia fusiformis]	#N/A	Q9UQ10
XLOC-044642	0.36792	0.148	0.06	3.0089e-81	[Uniprot/Swissprot]|e-value:4e-35|sp|F1N5S9|FUND1_BOVIN|FUN14 domain-containing protein 1 OS=Bos taurus OX=9913 GN=FUNDC1 PE=2 SV=1||[RefSeqProtSlim]|e-value:3e-41|XP_035694117.1|FUN14 domain-containing protein 1-like [Branchiostoma floridae]	#N/A	Q8IVP5
XLOC-047316	0.400602	0.079	0.019	3.17114e-81	[RefSeqProtSlim]|e-value:6e-12|VDI62677.1|Hypothetical predicted protein [Mytilus galloprovincialis]||[Uniprot/Swissprot]|no similarity	#N/A	O75581
XLOC-047180	0.406785	0.168	0.073	3.17722e-81	[RefSeqProtSlim]|e-value:1e-16|XP_034317123.1|uncharacterized protein LOC117686323 isoform X2 [Crassostrea gigas]||[Uniprot/Swissprot]|no similarity	#N/A
XLOC-050059	0.356657	0.152	0.063	4.3087e-81	[Uniprot/Swissprot]|e-value:1e-38|sp|A8CEP3|CALM_SACJA|Calmodulin OS=Saccharina japonica OX=88149 GN=cam PE=2 SV=1||[RefSeqProtSlim]|e-value:5e-39|XP_035669437.1|calmodulin-alpha isoform X6 [Branchiostoma floridae]	#N/A	P0DP23
XLOC-004613	0.304443	0.045	0.003	6.32342e-81	[Uniprot/Swissprot]|e-value:3e-47|sp|Q4S2L4|DNPH1_TETNG|2'-deoxynucleoside 5'-phosphate N-hydrolase 1 OS=Tetraodon nigroviridis OX=99883 GN=dnph1 PE=3 SV=2||[RefSeqProtSlim]|e-value:1e-54|VDI18222.1|Hypothetical predicted protein [Mytilus galloprovincialis]	#N/A	O43598
XLOC-055437	0.370273	0.077	0.018	7.6709e-81	[Uniprot/Swissprot]|e-value:3e-08|sp|A2AJB2|TM141_MOUSE|Transmembrane protein 141 OS=Mus musculus OX=10090 GN=Tmem141 PE=3 SV=1||[RefSeqProtSlim]|e-value:1e-26|CAD5113876.1|unnamed protein product [Dimorphilus gyrociliatus]	#N/A	Q96I45
XLOC-062679	0.472713	0.128	0.048	1.43621e-80	[Uniprot/Swissprot]|e-value:0,0|sp|Q4R502|IDHP_MACFA|Isocitrate dehydrogenase [NADP], mitochondrial OS=Macaca fascicularis OX=9541 GN=IDH2 PE=2 SV=1||[RefSeqProtSlim]|e-value:0,0|CAD5116127.1|DgyrCDS5051 [Dimorphilus gyrociliatus]	#N/A	P48735
XLOC-021804	0.392447	0.04	0.001	1.47141e-80	[RefSeqProtSlim]|e-value:2e-09|XP_035666276.1|membrane-spanning 4-domains subfamily A member 5-like isoform X1 [Branchiostoma floridae]||[Uniprot/Swissprot]|no similarity	#N/A
XLOC-005371	0.480964	0.057	0.008	1.97979e-80	[Uniprot/Swissprot]|e-value:0,0|sp|Q9I9K9|GATM_CHICK|Glycine amidinotransferase, mitochondrial OS=Gallus gallus OX=9031 GN=GATM PE=2 SV=2||[RefSeqProtSlim]|e-value:0,0|CAD5123702.1|DgyrCDS12022 [Dimorphilus gyrociliatus]	#N/A	P50440
XLOC-022382	0.363916	0.066	0.012	2.30714e-80	[Uniprot/Swissprot]|e-value:0,0|sp|P52209|6PGD_HUMAN|6-phosphogluconate dehydrogenase, decarboxylating OS=Homo sapiens OX=9606 GN=PGD PE=1 SV=3||[RefSeqProtSlim]|e-value:0,0|XP_011451733.2|6-phosphogluconate dehydrogenase, decarboxylating [Crassostrea gigas]	#N/A	P52209
XLOC-041209	0.282844	0.171	0.075	2.37467e-80	[Uniprot/Swissprot]|e-value:1e-95|sp|Q99L45|IF2B_MOUSE|Eukaryotic translation initiation factor 2 subunit 2 OS=Mus musculus OX=10090 GN=Eif2s2 PE=1 SV=1||[RefSeqProtSlim]|e-value:2e-98|CAC9599065.1|Ofus.G063472 [Owenia fusiformis]	#N/A	P20042
XLOC-050820	0.378957	0.078	0.018	4.20951e-80	[Uniprot/Swissprot]|e-value:0,0|sp|Q5ZJK8|TCPH_CHICK|T-complex protein 1 subunit eta OS=Gallus gallus OX=9031 GN=CCT7 PE=1 SV=1||[RefSeqProtSlim]|e-value:0,0|CAC9486434.1|Ofus.G015049, partial [Owenia fusiformis]	#N/A	Q99832
XLOC-047041	0.411185	0.037	0	6.47209e-80	[Uniprot/Swissprot]|e-value:1e-133|sp|P07314|GGT1_RAT|Glutathione hydrolase 1 proenzyme OS=Rattus norvegicus OX=10116 GN=Ggt1 PE=1 SV=4||[RefSeqProtSlim]|e-value:1e-157|XP_034336177.1|glutathione hydrolase 1 proenzyme-like [Crassostrea gigas]	#N/A	P19440
XLOC-047466	0.339605	0.046	0.003	7.97716e-80	[Uniprot/Swissprot]|e-value:0,008|sp|Q5TZE2|SYN1L_DANRE|Synapse differentiation-inducing gene protein 1-like OS=Danio rerio OX=7955 GN=syndig1l PE=3 SV=1||[RefSeqProtSlim]|e-value:6e-06|XP_004082384.1|synapse differentiation-inducing gene protein 1-like [Oryzias latipes]	#N/A	B4DJY2
XLOC-050557	0.370876	0.082	0.021	1.18981e-79	[RefSeqProtSlim]|e-value:6e-22|VDI00449.1|Hypothetical predicted protein [Mytilus galloprovincialis]||[Uniprot/Swissprot]|no similarity	#N/A
XLOC-021487	0.309827	0.324	0.19	1.46827e-79	[Uniprot/Swissprot]|e-value:0,0|sp|P20241|NRG_DROME|Neuroglian OS=Drosophila melanogaster OX=7227 GN=Nrg PE=1 SV=2||[RefSeqProtSlim]|e-value:0,0|CAC9475790.1|Ofus.G013107 [Owenia fusiformis]	#N/A	Q92823
XLOC-027862	1.07281	0.063	0.011	2.00447e-79	[Uniprot/Swissprot]|no similarity||[RefSeqProtSlim]|no similarity	#N/A
XLOC-004265	0.35962	0.156	0.066	2.03658e-79	[Uniprot/Swissprot]|e-value:1e-165|sp|O60506|HNRPQ_HUMAN|Heterogeneous nuclear ribonucleoprotein Q OS=Homo sapiens OX=9606 GN=SYNCRIP PE=1 SV=2||[RefSeqProtSlim]|e-value:0,0|AAF55805.2|syncrip, isoform D [Drosophila melanogaster]	#N/A	O60506
XLOC-014805	1.13297	0.062	0.01	2.61911e-79	[Uniprot/Swissprot]|e-value:5e-04|sp|Q5BQU6|SJ803_SCHJA|Uncharacterized protein SJCHGC09803 OS=Schistosoma japonicum OX=6182 GN=SJCHGC09803 PE=3 SV=1||[RefSeqProtSlim]|e-value:5e-04|CAC9668011.1|Ofus.G1666 [Owenia fusiformis]	#N/A
XLOC-063555	0.398532	0.053	0.006	2.98605e-79	[Uniprot/Swissprot]|e-value:0,009|sp|Q58DZ9|SYNG1_RAT|Synapse differentiation-inducing gene protein 1 OS=Rattus norvegicus OX=10116 GN=Syndig1 PE=1 SV=1||[RefSeqProtSlim]|e-value:1e-04|XP_035669059.1|uncharacterized protein LOC118411124 isoform X2 [Branchiostoma floridae]	#N/A	Q9H7V2
XLOC-000980	0.474529	0.073	0.016	3.05945e-79	[Uniprot/Swissprot]|e-value:1e-19|sp|A7SLZ2|STING_NEMVE|Stimulator of interferon genes protein OS=Nematostella vectensis OX=45351 GN=v1g246111 PE=1 SV=1||[RefSeqProtSlim]|e-value:4e-23|CAC9460976.1|Ofus.G011500 [Owenia fusiformis]	#N/A	Q86WV6
XLOC-045646	0.379703	0.075	0.017	7.41595e-79	[Uniprot/Swissprot]|e-value:0,0|sp|P30883|TBB4_XENLA|Tubulin beta-4 chain OS=Xenopus laevis OX=8355 GN=tubb4 PE=2 SV=1||[RefSeqProtSlim]|e-value:0,0|CAC9594628.1|Ofus.G062703 [Owenia fusiformis]	#N/A	P68371
XLOC-035579	0.446544	0.046	0.003	7.96292e-79	[Uniprot/Swissprot]|no similarity||[RefSeqProtSlim]|no similarity	#N/A
XLOC-055858	0.544479	0.071	0.015	8.23798e-79	[Uniprot/Swissprot]|no similarity||[RefSeqProtSlim]|no similarity	#N/A
XLOC-043720	0.315647	0.059	0.009	8.99862e-79	[Uniprot/Swissprot]|e-value:2e-92|sp|Q9D0W5|PPIL1_MOUSE|Peptidyl-prolyl cis-trans isomerase-like 1 OS=Mus musculus OX=10090 GN=Ppil1 PE=1 SV=1||[RefSeqProtSlim]|e-value:8e-99|XP_011429745.1|peptidyl-prolyl cis-trans isomerase-like 1 [Crassostrea gigas]	#N/A	Q9Y3C6
XLOC-051534	0.335516	0.2	0.097	1.41909e-78	[Uniprot/Swissprot]|e-value:1e-150|sp|Q02645|HTS_DROME|Protein hu-li tai shao OS=Drosophila melanogaster OX=7227 GN=hts PE=1 SV=2||[RefSeqProtSlim]|e-value:0,0|XP_011425989.1|alpha-adducin isoform X3 [Crassostrea gigas]	#N/A	P35611
XLOC-025119	0.608856	0.041	0.002	3.58435e-78	[Uniprot/Swissprot]|e-value:3e-43|sp|P22771|GLRA2_RAT|Glycine receptor subunit alpha-2 OS=Rattus norvegicus OX=10116 GN=Glra2 PE=1 SV=1||[RefSeqProtSlim]|e-value:5e-44|XP_021334452.1|glycine receptor subunit alpha-2 isoform X1 [Danio rerio]	#N/A	P23416
XLOC-043676	0.36428	0.073	0.016	3.73506e-78	[Uniprot/Swissprot]|e-value:1e-13|sp|P62248|MYDGF_BOVIN|Myeloid-derived growth factor OS=Bos taurus OX=9913 GN=MYDGF PE=2 SV=1||[RefSeqProtSlim]|e-value:2e-30|XP_011424542.2|myeloid-derived growth factor [Crassostrea gigas]	#N/A	Q969H8
XLOC-001978	0.347076	0.088	0.024	4.20491e-78	[Uniprot/Swissprot]|e-value:3e-49|sp|Q6PBK1|MIX23_DANRE|Protein MIX23 OS=Danio rerio OX=7955 GN=mix23 PE=2 SV=2||[RefSeqProtSlim]|e-value:2e-75|VDI47209.1|Hypothetical predicted protein [Mytilus galloprovincialis]	#N/A	Q9NWV8
XLOC-026079	0.369233	0.1	0.031	4.87478e-78	[Uniprot/Swissprot]|e-value:2e-41|sp|O73888|HPGDS_CHICK|Hematopoietic prostaglandin D synthase OS=Gallus gallus OX=9031 GN=HPGDS PE=1 SV=3||[RefSeqProtSlim]|e-value:5e-53|XP_019635268.1|PREDICTED: LOW QUALITY PROTEIN: S-crystallin SL11-like [Branchiostoma belcheri]	#N/A	O60760
XLOC-025462	0.394312	0.083	0.022	5.53988e-78	[Uniprot/Swissprot]|e-value:1e-29|sp|B4K5X8|CISD2_DROMO|CDGSH iron-sulfur domain-containing protein 2 homolog OS=Drosophila mojavensis OX=7230 GN=Cisd2 PE=3 SV=1||[RefSeqProtSlim]|e-value:4e-30|CAC9668131.1|Ofus.G16246 [Owenia fusiformis]	#N/A	Q9NZ45
XLOC-028145	1.40282	0.053	0.007	6.55301e-78	[Uniprot/Swissprot]|e-value:5e-05|sp|Q4ZJM9|C1QL4_MOUSE|Complement C1q-like protein 4 OS=Mus musculus OX=10090 GN=C1ql4 PE=1 SV=1||[RefSeqProtSlim]|e-value:2e-15|UCK81472.1|C1q-like protein [Arenicola marina]	#N/A	Q86Z23
XLOC-047130	0.363785	0.061	0.01	6.65016e-78	[Uniprot/Swissprot]|e-value:4e-120|sp|Q9U4L6|TO401_DROME|Mitochondrial import receptor subunit TOM40 homolog 1 OS=Drosophila melanogaster OX=7227 GN=Tom40 PE=2 SV=2||[RefSeqProtSlim]|e-value:1e-145|CAC9605628.1|Ofus.G07902 [Owenia fusiformis]	#N/A	O96008
XLOC-011342	0.389328	0.088	0.025	7.20406e-78	[Uniprot/Swissprot]|e-value:9e-108|sp|Q6NYU7|UPP_DANRE|Uracil phosphoribosyltransferase homolog OS=Danio rerio OX=7955 GN=uprt PE=2 SV=1||[RefSeqProtSlim]|e-value:2e-112|CAC9496323.1|Ofus.G021555 [Owenia fusiformis]	#N/A	Q96BW1
XLOC-009488	0.476717	0.036	0	1.17477e-77	[Uniprot/Swissprot]|no similarity||[RefSeqProtSlim]|no similarity	#N/A
XLOC-044851	0.522143	0.051	0.006	1.47477e-77	[Uniprot/Swissprot]|no similarity||[RefSeqProtSlim]|no similarity	#N/A
XLOC-004531	0.413538	0.064	0.012	1.99994e-77	[Uniprot/Swissprot]|e-value:0,0|sp|Q32M45|ANO4_HUMAN|Anoctamin-4 OS=Homo sapiens OX=9606 GN=ANO4 PE=2 SV=1||[RefSeqProtSlim]|e-value:0,0|CAD5126106.1|DgyrCDS14278 [Dimorphilus gyrociliatus]	#N/A	Q32M45
XLOC-055693	0.540061	0.05	0.005	2.03382e-77	[Uniprot/Swissprot]|e-value:0,001|sp|Q96RW7|HMCN1_HUMAN|Hemicentin-1 OS=Homo sapiens OX=9606 GN=HMCN1 PE=1 SV=2||[RefSeqProtSlim]|e-value:3e-06|CAC9478486.1|Ofus.G013413 [Owenia fusiformis]	#N/A	Q96RW7
XLOC-000136	0.358824	0.068	0.014	2.24219e-77	[Uniprot/Swissprot]|e-value:6e-69|sp|Q29MA5|RM24_DROPS|Probable 39S ribosomal protein L24, mitochondrial OS=Drosophila pseudoobscura pseudoobscura OX=46245 GN=mRpL24 PE=3 SV=1||[RefSeqProtSlim]|e-value:9e-82|CAD5115952.1|DgyrCDS4882 [Dimorphilus gyrociliatus]	#N/A	Q96A35
XLOC-045807	0.467095	0.054	0.007	2.32164e-77	[Uniprot/Swissprot]|no similarity||[RefSeqProtSlim]|no similarity	#N/A
XLOC-064460	0.529245	0.069	0.015	3.53178e-77	[Uniprot/Swissprot]|no similarity||[RefSeqProtSlim]|no similarity	#N/A
XLOC-013054	0.492736	0.044	0.003	3.60225e-77	[Uniprot/Swissprot]|e-value:2e-36|sp|A8WQK3|ACH1_CAEBR|Acetylcholine receptor subunit alpha-type acr-16 OS=Caenorhabditis briggsae OX=6238 GN=acr-16 PE=3 SV=2||[RefSeqProtSlim]|e-value:3e-45|CAD5110697.1|DgyrCDS74 [Dimorphilus gyrociliatus]	#N/A	Q15822
XLOC-027803	0.230161	0.31	0.194	8.89852e-77	[Uniprot/Swissprot]|e-value:1e-33|sp|Q8AVU4|HES1B_XENLA|Transcription factor HES-1-B OS=Xenopus laevis OX=8355 GN=hes1-b PE=2 SV=1||[RefSeqProtSlim]|e-value:2e-34|XP_011418428.2|protein hairy [Crassostrea gigas]	#N/A	Q14469
XLOC-005121	0.260055	0.184	0.086	1.152e-76	[Uniprot/Swissprot]|e-value:7e-172|sp|Q8TCT9|HM13_HUMAN|Minor histocompatibility antigen H13 OS=Homo sapiens OX=9606 GN=HM13 PE=1 SV=1||[RefSeqProtSlim]|e-value:0,0|CAC9661693.1|Ofus.G111907 [Owenia fusiformis]	#N/A	Q8TCT9
XLOC-014949	0.444439	0.153	0.066	1.533e-76	[Uniprot/Swissprot]|e-value:4e-06|sp|Q2RAV0|CDPKP_ORYSJ|Calcium-dependent protein kinase 25 OS=Oryza sativa subsp. japonica OX=39947 GN=CPK25 PE=2 SV=1||[RefSeqProtSlim]|e-value:1e-10|CAD5119442.1|DgyrCDS8052 [Dimorphilus gyrociliatus]	#N/A	Q9NZT1
XLOC-037876	0.339234	0.082	0.022	1.54232e-76	[Uniprot/Swissprot]|e-value:1e-138|sp|Q9UQ80|PA2G4_HUMAN|Proliferation-associated protein 2G4 OS=Homo sapiens OX=9606 GN=PA2G4 PE=1 SV=3||[RefSeqProtSlim]|e-value:3e-157|PVD35986.1|hypothetical protein C0Q70_02956 [Pomacea canaliculata]	#N/A	Q9UQ80
XLOC-046998	0.448246	0.059	0.009	2.05898e-76	[Uniprot/Swissprot]|e-value:9e-24|sp|Q9BX70|BTBD2_HUMAN|BTB/POZ domain-containing protein 2 OS=Homo sapiens OX=9606 GN=BTBD2 PE=1 SV=1||[RefSeqProtSlim]|e-value:2e-27|CAC9664401.1|Ofus.G13597 [Owenia fusiformis]	#N/A	Q9BX70
XLOC-056154	0.347418	0.115	0.04	2.73057e-76	[Uniprot/Swissprot]|no similarity||[RefSeqProtSlim]|no similarity	#N/A	Q15025
XLOC-026706	0.307208	0.049	0.005	2.90795e-76	[Uniprot/Swissprot]|e-value:4e-107|sp|Q60HD6|PMM2_MACFA|Phosphomannomutase 2 OS=Macaca fascicularis OX=9541 GN=PMM2 PE=2 SV=1||[RefSeqProtSlim]|e-value:7e-120|XP_035696257.1|phosphomannomutase 2-like [Branchiostoma floridae]	#N/A	O15305
XLOC-066545	0.273894	0.292	0.165	3.05186e-76	[Uniprot/Swissprot]|e-value:2e-52|sp|Q7ZV80|SPF30_DANRE|Survival of motor neuron-related-splicing factor 30 OS=Danio rerio OX=7955 GN=smndc1 PE=2 SV=1||[RefSeqProtSlim]|e-value:4e-71|XP_034301796.1|survival of motor neuron-related-splicing factor 30 [Crassostrea gigas]	#N/A	O75940
XLOC-028217	0.621074	0.038	0.001	4.11533e-76	[Uniprot/Swissprot]|e-value:1e-101|sp|Q99N42|TYPH_MOUSE|Thymidine phosphorylase OS=Mus musculus OX=10090 GN=Tymp PE=2 SV=1||[RefSeqProtSlim]|e-value:2e-124|XP_012943459.1|thymidine phosphorylase [Aplysia californica]	#N/A	P19971
XLOC-039585	0.368705	0.042	0.002	4.44419e-76	[Uniprot/Swissprot]|e-value:0,0|sp|P19891|ASNS_CRIGR|Asparagine synthetase [glutamine-hydrolyzing] OS=Cricetulus griseus OX=10029 GN=ASNS PE=2 SV=2||[RefSeqProtSlim]|e-value:0,0|CAD5117010.1|DgyrCDS5839 [Dimorphilus gyrociliatus]	#N/A	P08243
XLOC-064706	0.607208	0.069	0.015	6.42404e-76	[Uniprot/Swissprot]|no similarity||[RefSeqProtSlim]|no similarity	#N/A
XLOC-064753	0.333655	0.09	0.026	7.28814e-76	[Uniprot/Swissprot]|e-value:6e-86|sp|P16924|P4HA1_CHICK|Prolyl 4-hydroxylase subunit alpha-1 OS=Gallus gallus OX=9031 GN=P4HA1 PE=1 SV=1||[RefSeqProtSlim]|e-value:1e-114|CAC9668565.1|Ofus.G161126 [Owenia fusiformis]	#N/A	P13674
XLOC-064293	0.326143	0.036	0	7.50881e-76	[Uniprot/Swissprot]|e-value:0,084|sp|Q9VYY4|C4G15_DROME|Cytochrome P450 4g15 OS=Drosophila melanogaster OX=7227 GN=Cyp4g15 PE=2 SV=1||[RefSeqProtSlim]|e-value:0,049|XP_040507365.1|basement membrane-specific heparan sulfate proteoglycan core protein isoform X3 [Gallus gallus]	#N/A
XLOC-040908	0.319331	0.111	0.038	7.72416e-76	[Uniprot/Swissprot]|e-value:2e-141|sp|Q9PTW9|PSA7_CARAU|Proteasome subunit alpha type-7 OS=Carassius auratus OX=7957 GN=psma7 PE=2 SV=1||[RefSeqProtSlim]|e-value:2e-149|UCK81650.1|proteasome subunit alpha-type 7 [Arenicola marina]	#N/A	Q8TAA3
XLOC-044390	0.426117	0.111	0.039	9.23043e-76	[Uniprot/Swissprot]|e-value:4e-90|sp|Q9PSX7|RHOC_CHICK|Rho-related GTP-binding protein RhoC OS=Gallus gallus OX=9031 GN=RHOC PE=1 SV=1||[RefSeqProtSlim]|e-value:1e-91|VDI57108.1|Ras homolog gene family, member A [Mytilus galloprovincialis]	#N/A	P08134
XLOC-035237	0.390376	0.045	0.004	1.13094e-75	[Uniprot/Swissprot]|no similarity||[RefSeqProtSlim]|no similarity	#N/A
XLOC-028015	0.400068	0.128	0.05	1.15202e-75	[Uniprot/Swissprot]|e-value:5e-112|sp|Q8WXD9|CSKI1_HUMAN|Caskin-1 OS=Homo sapiens OX=9606 GN=CASKIN1 PE=1 SV=1||[RefSeqProtSlim]|e-value:2e-141|XP_025116174.1|LOW QUALITY PROTEIN: caskin-2-like [Pomacea canaliculata]	#N/A	Q8WXD9
XLOC-012394	1.19199	0.076	0.019	1.79469e-75	[Uniprot/Swissprot]|e-value:0,013|sp|Q00194|CNGA1_BOVIN|cGMP-gated cation channel alpha-1 OS=Bos taurus OX=9913 GN=CNGA1 PE=1 SV=1||[RefSeqProtSlim]|no similarity	#N/A	P29973
XLOC-017346	0.333041	0.072	0.016	1.96795e-75	[Uniprot/Swissprot]|e-value:8e-131|sp|Q2HJ97|PHB2_BOVIN|Prohibitin-2 OS=Bos taurus OX=9913 GN=PHB2 PE=2 SV=1||[RefSeqProtSlim]|e-value:1e-138|PVD36776.1|hypothetical protein C0Q70_03766 [Pomacea canaliculata]	#N/A	Q99623
XLOC-028076	0.370481	0.051	0.006	2.01793e-75	[Uniprot/Swissprot]|e-value:2e-25|sp|P26262|KLKB1_MOUSE|Plasma kallikrein OS=Mus musculus OX=10090 GN=Klkb1 PE=1 SV=2||[RefSeqProtSlim]|e-value:7e-61|CAC9576485.1|Ofus.G0679 [Owenia fusiformis]	#N/A	P03952
XLOC-039036	0.541293	0.048	0.005	2.24807e-75	[Uniprot/Swissprot]|e-value:0,014|sp|Q8Y1W6|PGK_RALSO|Phosphoglycerate kinase OS=Ralstonia solanacearum (strain GMI1000) OX=267608 GN=pgk PE=3 SV=1||[RefSeqProtSlim]|e-value:4e-17|UCK81590.1|Gal-binding and CUB domains containing protein 2 [Arenicola marina]	#N/A
XLOC-017764	0.488375	0.084	0.023	3.50148e-75	[Uniprot/Swissprot]|e-value:0,0|sp|Q5U367|PLOD3_RAT|Multifunctional procollagen lysine hydroxylase and glycosyltransferase LH3 OS=Rattus norvegicus OX=10116 GN=Plod3 PE=1 SV=1||[RefSeqProtSlim]|e-value:0,0|CAC9569102.1|Ofus.G052435 [Owenia fusiformis]	#N/A	O00469
XLOC-009049	0.361616	0.084	0.023	3.74477e-75	[Uniprot/Swissprot]|e-value:2e-18|sp|A1L157|TSN11_HUMAN|Tetraspanin-11 OS=Homo sapiens OX=9606 GN=TSPAN11 PE=2 SV=2||[RefSeqProtSlim]|e-value:1e-47|CAD5125795.1|DgyrCDS14005 [Dimorphilus gyrociliatus]	#N/A	A1L157
XLOC-067669	0.343602	0.035	0	5.99622e-75	[Uniprot/Swissprot]|e-value:4e-126|sp|P22984|AMID_RHOER|Amidase OS=Rhodococcus erythropolis OX=1833 GN=amdA PE=1 SV=2||[RefSeqProtSlim]|e-value:8e-156|XP_035676959.1|amidase-like isoform X1 [Branchiostoma floridae]	#N/A	Q9H0R6
XLOC-022426	0.383359	0.035	0	5.99622e-75	[Uniprot/Swissprot]|e-value:2e-35|sp|Q5FPE5|GMDH_GLUOX|Glucose 1-dehydrogenase OS=Gluconobacter oxydans (strain 621H) OX=290633 GN=GOX2015 PE=1 SV=1||[RefSeqProtSlim]|e-value:2e-69|CAC9621867.1|Ofus.G082097, partial [Owenia fusiformis]	#N/A	Q9BPX1
XLOC-026427	0.344764	0.039	0.002	8.41055e-75	[Uniprot/Swissprot]|e-value:6e-64|sp|P27170|PON1_RABIT|Serum paraoxonase/arylesterase 1 OS=Oryctolagus cuniculus OX=9986 GN=PON1 PE=1 SV=2||[RefSeqProtSlim]|e-value:2e-83|CAC9673454.1|Ofus.G23259 [Owenia fusiformis]	#N/A	P27169
XLOC-012142	0.361497	0.119	0.045	1.13177e-74	[Uniprot/Swissprot]|e-value:1e-92|sp|P58269|DPF3_MOUSE|Zinc finger protein DPF3 OS=Mus musculus OX=10090 GN=Dpf3 PE=1 SV=2||[RefSeqProtSlim]|e-value:1e-140|XP_034311011.1|zinc finger protein ubi-d4 isoform X3 [Crassostrea gigas]	#N/A	Q92784
XLOC-047642	0.492232	0.038	0.001	1.32512e-74	[Uniprot/Swissprot]|no similarity||[RefSeqProtSlim]|no similarity	#N/A
XLOC-063558	0.400953	0.039	0.002	1.48512e-74	[Uniprot/Swissprot]|e-value:3e-05|sp|B4DJY2|TM233_HUMAN|Transmembrane protein 233 OS=Homo sapiens OX=9606 GN=TMEM233 PE=3 SV=1||[RefSeqProtSlim]|e-value:9e-06|XP_019620884.1|PREDICTED: uncharacterized protein LOC109467383 [Branchiostoma belcheri]	#N/A	B4DJY2
XLOC-010044	0.350327	0.119	0.044	1.62574e-74	[RefSeqProtSlim]|e-value:9e-05|XP_004085242.2|interferon-induced transmembrane protein 5 isoform X3 [Oryzias latipes]||[Uniprot/Swissprot]|no similarity	#N/A	A0A1B0GWB2
XLOC-018862	0.945891	0.061	0.011	2.72011e-74	[RefSeqProtSlim]|e-value:2e-129|XP_035691084.1|uncharacterized protein LOC118425993 [Branchiostoma floridae]||[Uniprot/Swissprot]|no similarity	#N/A
XLOC-038745	0.688574	0.081	0.022	2.92066e-74	[Uniprot/Swissprot]|e-value:7e-13|sp|A1ZA47|ZASP_DROME|PDZ and LIM domain protein Zasp OS=Drosophila melanogaster OX=7227 GN=Zasp52 PE=1 SV=2||[RefSeqProtSlim]|e-value:3e-32|CAD5120925.1|DgyrCDS9480 [Dimorphilus gyrociliatus]	#N/A	O75112
XLOC-068373	0.730515	0.05	0.006	2.92623e-74	[Uniprot/Swissprot]|e-value:1e-20|sp|P33273|CP255_RAT|Cytochrome P450 2C55 OS=Rattus norvegicus OX=10116 GN=Cyp2c55 PE=2 SV=2||[RefSeqProtSlim]|e-value:2e-26|XP_035660943.1|cytochrome P450 2C31-like [Branchiostoma floridae]	#N/A	P05177
XLOC-003147	0.342027	0.044	0.004	3.46161e-74	[Uniprot/Swissprot]|e-value:0,0|sp|Q61555|FBN2_MOUSE|Fibrillin-2 OS=Mus musculus OX=10090 GN=Fbn2 PE=1 SV=2||[RefSeqProtSlim]|e-value:0,0|XP_006561358.2|fibrillin-2 isoform X1 [Apis mellifera]	#N/A	P35556
XLOC-009687	0.426667	0.105	0.036	3.57477e-74	[Uniprot/Swissprot]|e-value:2e-108|sp|Q3V1T4|P3H1_MOUSE|Prolyl 3-hydroxylase 1 OS=Mus musculus OX=10090 GN=P3h1 PE=1 SV=2||[RefSeqProtSlim]|e-value:7e-175|OWF43251.1|Prolyl 3-hydroxylase 2 [Mizuhopecten yessoensis]	#N/A	Q32P28
XLOC-055043	0.348411	0.073	0.017	3.76143e-74	[Uniprot/Swissprot]|e-value:4e-34|sp|Q9DCG9|TR112_MOUSE|Multifunctional methyltransferase subunit TRM112-like protein OS=Mus musculus OX=10090 GN=Trmt112 PE=1 SV=1||[RefSeqProtSlim]|e-value:2e-45|XP_019627425.1|PREDICTED: multifunctional methyltransferase subunit TRM112-like protein isoform X2 [Branchiostoma belcheri]	#N/A	Q9UI30
XLOC-054746	0.393304	0.065	0.013	4.62509e-74	[RefSeqProtSlim]|e-value:1e-97|CAD5125827.1|DgyrCDS14030 [Dimorphilus gyrociliatus]||[Uniprot/Swissprot]|no similarity	#N/A
XLOC-027512	0.444298	0.035	0	4.78466e-74	[Uniprot/Swissprot]|e-value:0,096|sp|Q99742|NPAS1_HUMAN|Neuronal PAS domain-containing protein 1 OS=Homo sapiens OX=9606 GN=NPAS1 PE=2 SV=2||[RefSeqProtSlim]|no similarity	#N/A	Q99742
XLOC-037653	0.399147	0.035	0	4.78466e-74	[Uniprot/Swissprot]|e-value:3e-35|sp|O73888|HPGDS_CHICK|Hematopoietic prostaglandin D synthase OS=Gallus gallus OX=9031 GN=HPGDS PE=1 SV=3||[RefSeqProtSlim]|e-value:3e-46|XP_019637392.1|PREDICTED: hematopoietic prostaglandin D synthase-like [Branchiostoma belcheri]	#N/A	O60760
XLOC-026525	0.42238	0.04	0.002	6.41363e-74	[Uniprot/Swissprot]|e-value:2e-57|sp|Q9WUW9|S1C2A_RAT|Sulfotransferase 1C2A OS=Rattus norvegicus OX=10116 GN=Sult1c2a PE=2 SV=2||[RefSeqProtSlim]|e-value:8e-54|AAG00823.1|sulfotransferase [Mus musculus]	#N/A	O75897
XLOC-026113	0.305458	0.067	0.014	8.37679e-74	[Uniprot/Swissprot]|e-value:4e-60|sp|Q9WVM7|AIMP2_CRIGR|Aminoacyl tRNA synthase complex-interacting multifunctional protein 2 OS=Cricetulus griseus OX=10029 GN=AIMP2 PE=2 SV=1||[RefSeqProtSlim]|e-value:1e-74|XP_005095843.3|nucleosome-remodeling factor subunit NURF301 [Aplysia californica]	#N/A	Q13155
XLOC-066480	0.325297	0.037	0.001	8.55615e-74	[Uniprot/Swissprot]|e-value:1e-15|sp|B9EJV3|GRB1L_MOUSE|GREB1-like protein OS=Mus musculus OX=10090 GN=Greb1l PE=2 SV=1||[RefSeqProtSlim]|e-value:4e-153|CAC9557393.1|Ofus.G043183 [Owenia fusiformis]	#N/A	Q9C091
XLOC-060415	0.448866	0.048	0.005	1.32611e-73	[Uniprot/Swissprot]|e-value:3e-23|sp|Q708S5|ASIC2_DANRE|Acid-sensing ion channel 2 OS=Danio rerio OX=7955 GN=asic2 PE=2 SV=1||[RefSeqProtSlim]|e-value:3e-40|CAD5112318.1|DgyrCDS1544 [Dimorphilus gyrociliatus]	#N/A	P78348
XLOC-041406	0.53542	0.036	0.001	1.4336e-73	[Uniprot/Swissprot]|e-value:2e-05|sp|O35112|CD166_RAT|CD166 antigen OS=Rattus norvegicus OX=10116 GN=Alcam PE=1 SV=1||[RefSeqProtSlim]|e-value:1e-04|CAC9673233.1|Ofus.G221255 [Owenia fusiformis]	#N/A	Q13740
XLOC-005705	0.355153	0.102	0.034	1.70837e-73	[Uniprot/Swissprot]|e-value:3e-46|sp|Q6PBA2|LS12A_DANRE|Protein LSM12 homolog A OS=Danio rerio OX=7955 GN=lsm12a PE=2 SV=1||[RefSeqProtSlim]|e-value:2e-57|CAC9584409.1|Ofus.G061130 [Owenia fusiformis]	#N/A	Q3MHD2
XLOC-056675	0.31272	0.034	0	2.27045e-73	[Uniprot/Swissprot]|no similarity||[RefSeqProtSlim]|no similarity	#N/A
XLOC-005226	0.353777	0.068	0.015	2.27073e-73	[Uniprot/Swissprot]|e-value:4e-70|sp|Q3B8G0|CZIB_XENLA|CXXC motif containing zinc binding protein OS=Xenopus laevis OX=8355 GN=czib PE=2 SV=1||[RefSeqProtSlim]|e-value:2e-76|VDI65263.1|Hypothetical predicted protein [Mytilus galloprovincialis]	#N/A	Q9NWV4
XLOC-000874	0.426108	0.089	0.026	2.39801e-73	[Uniprot/Swissprot]|e-value:3e-06|sp|Q8BID6|ZBT46_MOUSE|Zinc finger and BTB domain-containing protein 46 OS=Mus musculus OX=10090 GN=Zbtb46 PE=1 SV=2||[RefSeqProtSlim]|e-value:2e-14|OWF42121.1|hypothetical protein KP79_PYT09168 [Mizuhopecten yessoensis]	#N/A	Q86UZ6
XLOC-036465	0.360865	0.071	0.016	2.50961e-73	[Uniprot/Swissprot]|e-value:6e-61|sp|Q645J3|SGMR1_TARGR|Sigma non-opioid intracellular receptor 1 OS=Taricha granulosa OX=8321 GN=SIGMAR1 PE=2 SV=1||[RefSeqProtSlim]|e-value:3e-64|XP_019624853.1|PREDICTED: sigma non-opioid intracellular receptor 1-like [Branchiostoma belcheri]	#N/A	Q99720
XLOC-012799	0.337172	0.099	0.032	2.64856e-73	[Uniprot/Swissprot]|e-value:1e-29|sp|Q4R6I6|SRP09_MACFA|Signal recognition particle 9 kDa protein OS=Macaca fascicularis OX=9541 GN=SRP9 PE=3 SV=1||[RefSeqProtSlim]|e-value:1e-40|XP_021353701.1|signal recognition particle 9 kDa protein-like [Mizuhopecten yessoensis]	#N/A	P49458
XLOC-046305	0.859263	0.047	0.005	2.66205e-73	[Uniprot/Swissprot]|e-value:2e-113|sp|Q6YHK3|CD109_HUMAN|CD109 antigen OS=Homo sapiens OX=9606 GN=CD109 PE=1 SV=2||[RefSeqProtSlim]|e-value:3e-135|XP_034324219.1|CD109 antigen isoform X2 [Crassostrea gigas]	#N/A	Q6YHK3
XLOC-025477	0.390378	0.139	0.058	3.13474e-73	[Uniprot/Swissprot]|e-value:3e-37|sp|C4N147|FABP1_DORPE|Sodium/calcium exchanger regulatory protein 1 OS=Doryteuthis pealeii OX=1051067 PE=1 SV=1||[RefSeqProtSlim]|e-value:3e-47|CAC9672727.1|Ofus.G22334 [Owenia fusiformis]	#N/A	P02689
XLOC-060792	0.255436	0.293	0.167	3.52988e-73	[RefSeqProtSlim]|e-value:7e-04|CRL05355.1|CLUMA_CG018275, isoform A [Clunio marinus]||[Uniprot/Swissprot]|no similarity	#N/A	Q14246
XLOC-002798	0.362928	0.057	0.01	3.86162e-73	[Uniprot/Swissprot]|e-value:8e-60|sp|Q9VHN6|RM19_DROME|39S ribosomal protein L19, mitochondrial OS=Drosophila melanogaster OX=7227 GN=mRpL19 PE=2 SV=1||[RefSeqProtSlim]|e-value:3e-86|PVD29218.1|hypothetical protein C0Q70_11815 [Pomacea canaliculata]	#N/A	P49406
XLOC-012729	0.303334	0.154	0.067	4.29157e-73	[Uniprot/Swissprot]|e-value:8e-36|sp|Q6DFM9|TOM20_XENTR|Mitochondrial import receptor subunit TOM20 homolog OS=Xenopus tropicalis OX=8364 GN=tomm20 PE=2 SV=1||[RefSeqProtSlim]|e-value:5e-42|XP_025104290.1|mitochondrial import receptor subunit TOM20 homolog [Pomacea canaliculata]	#N/A	Q15388
XLOC-001314	0.367393	0.079	0.021	5.22756e-73	[Uniprot/Swissprot]|e-value:3e-33|sp|Q5R6K7|GET1_PONAB|Guided entry of tail-anchored proteins factor 1 OS=Pongo abelii OX=9601 GN=GET1 PE=2 SV=1||[RefSeqProtSlim]|e-value:8e-32|BAE42815.1|unnamed protein product [Mus musculus]	#N/A	O00258
XLOC-005085	0.313393	0.059	0.01	5.87557e-73	[Uniprot/Swissprot]|e-value:1e-69|sp|Q9D903|EBP2_MOUSE|Probable rRNA-processing protein EBP2 OS=Mus musculus OX=10090 GN=Ebna1bp2 PE=2 SV=1||[RefSeqProtSlim]|e-value:1e-95|CAC9568719.1|Ofus.G052310 [Owenia fusiformis]	#N/A	Q99848
XLOC-039910	0.349094	0.089	0.027	5.90553e-73	[Uniprot/Swissprot]|e-value:3e-37|sp|Q2TBR6|PFD4_BOVIN|Prefoldin subunit 4 OS=Bos taurus OX=9913 GN=PFDN4 PE=2 SV=1||[RefSeqProtSlim]|e-value:6e-43|CAC9454761.1|Ofus.G01958, partial [Owenia fusiformis]	#N/A	Q9NQP4
XLOC-000495	0.430538	0.034	0	6.40988e-73	[RefSeqProtSlim]|e-value:3e-13|CAC9523854.1|Ofus.G031265 [Owenia fusiformis]||[Uniprot/Swissprot]|no similarity	#N/A
XLOC-001372	0.29854	0.034	0	6.40988e-73	[Uniprot/Swissprot]|e-value:1e-170|sp|O08651|SERA_RAT|D-3-phosphoglycerate dehydrogenase OS=Rattus norvegicus OX=10116 GN=Phgdh PE=1 SV=3||[RefSeqProtSlim]|e-value:0,0|XP_025095360.1|D-3-phosphoglycerate dehydrogenase-like [Pomacea canaliculata]	#N/A	O43175
XLOC-066441	0.305981	0.137	0.057	6.57431e-73	[Uniprot/Swissprot]|e-value:2e-78|sp|O75340|PDCD6_HUMAN|Programmed cell death protein 6 OS=Homo sapiens OX=9606 GN=PDCD6 PE=1 SV=1||[RefSeqProtSlim]|e-value:2e-91|XP_021343811.1|programmed cell death protein 6-like isoform X1 [Mizuhopecten yessoensis]	#N/A	O75340
XLOC-052376	0.399469	0.097	0.031	6.96648e-73	[Uniprot/Swissprot]|e-value:2e-156|sp|Q8NB25|F184A_HUMAN|Protein FAM184A OS=Homo sapiens OX=9606 GN=FAM184A PE=1 SV=3||[RefSeqProtSlim]|e-value:0,0|CAC9471340.1|Ofus.G012534 [Owenia fusiformis]	#N/A	Q8NB25
XLOC-010158	0.304177	0.037	0.001	7.81125e-73	[Uniprot/Swissprot]|e-value:6e-62|sp|Q01177|PLMN_RAT|Plasminogen OS=Rattus norvegicus OX=10116 GN=Plg PE=2 SV=2||[RefSeqProtSlim]|e-value:7e-147|CAD5114993.1|DgyrCDS4019 [Dimorphilus gyrociliatus]	#N/A	P00747
XLOC-054234	0.339022	0.081	0.022	7.97116e-73	[Uniprot/Swissprot]|e-value:6e-35|sp|A6QQ59|KTAP2_BOVIN|Keratinocyte-associated protein 2 OS=Bos taurus OX=9913 GN=KRTCAP2 PE=2 SV=1||[RefSeqProtSlim]|e-value:5e-40|CAC9608289.1|Ofus.G071492 [Owenia fusiformis]	#N/A	Q8N6L1
XLOC-052591	0.359843	0.072	0.017	1.20702e-72	[Uniprot/Swissprot]|e-value:3e-61|sp|Q6UWH6|TX261_HUMAN|Protein TEX261 OS=Homo sapiens OX=9606 GN=TEX261 PE=2 SV=1||[RefSeqProtSlim]|e-value:2e-69|XP_005089622.1|protein TEX261 [Aplysia californica]	#N/A	Q6UWH6
XLOC-058644	0.351097	0.036	0.001	1.22381e-72	[Uniprot/Swissprot]|no similarity||[RefSeqProtSlim]|no similarity	#N/A
XLOC-019083	0.473677	0.046	0.005	1.34743e-72	[RefSeqProtSlim]|e-value:6e-11|OWF43130.1|Neurexin-1 [Mizuhopecten yessoensis]||[Uniprot/Swissprot]|no similarity	#N/A	Q6QNK2
XLOC-004257	0.337667	0.108	0.038	1.37323e-72	[RefSeqProtSlim]|e-value:2e-32|XP_025099568.1|uncharacterized protein LOC112567186 [Pomacea canaliculata]||[Uniprot/Swissprot]|no similarity	#N/A	Q8WXS3
XLOC-011867	0.351953	0.108	0.038	1.39553e-72	[Uniprot/Swissprot]|e-value:3e-32|sp|P82926|RT33_BOVIN|28S ribosomal protein S33, mitochondrial OS=Bos taurus OX=9913 GN=MRPS33 PE=1 SV=2||[RefSeqProtSlim]|e-value:9e-36|ANY27247.1|GEO12522p1, partial [Drosophila melanogaster]	#N/A	Q9Y291
XLOC-027774	0.329056	0.211	0.108	1.67862e-72	[RefSeqProtSlim]|e-value:3e-53|XP_034338981.1|uncharacterized protein LOC105327123 [Crassostrea gigas]||[Uniprot/Swissprot]|no similarity	#N/A
XLOC-005939	0.454874	0.049	0.006	1.74935e-72	[Uniprot/Swissprot]|no similarity||[RefSeqProtSlim]|no similarity	#N/A
XLOC-058669	0.337465	0.04	0.002	2.11491e-72	[RefSeqProtSlim]|e-value:2e-37|CAC9664382.1|Ofus.G13551 [Owenia fusiformis]||[Uniprot/Swissprot]|no similarity	#N/A
XLOC-039694	0.382043	0.04	0.002	2.58577e-72	[Uniprot/Swissprot]|e-value:1e-48|sp|O34309|PPS_BACSU|Putative phosphoenolpyruvate synthase OS=Bacillus subtilis (strain 168) OX=224308 GN=pps PE=3 SV=1||[RefSeqProtSlim]|e-value:0,0|XP_035679498.1|prodigiosin synthesizing transferase PigC-like [Branchiostoma floridae]	#N/A	Q8NBP7
XLOC-023293	1.42703	0.061	0.012	2.70249e-72	[Uniprot/Swissprot]|no similarity||[RefSeqProtSlim]|no similarity	#N/A
XLOC-013400	0.388825	0.08	0.022	2.7807e-72	[RefSeqProtSlim]|e-value:2e-21|OWF37752.1|Protein phosphatase 1 regulatory subunit 14C [Mizuhopecten yessoensis]||[Uniprot/Swissprot]|no similarity	#N/A
XLOC-059184	0.343813	0.055	0.009	3.00101e-72	[Uniprot/Swissprot]|e-value:7e-11|sp|Q62733|LAP2_RAT|Lamina-associated polypeptide 2, isoform beta OS=Rattus norvegicus OX=10116 GN=Tmpo PE=1 SV=3||[RefSeqProtSlim]|e-value:7e-31|CAC9486518.1|Ofus.G015055 [Owenia fusiformis]	#N/A	P42166
XLOC-037498	0.3593	0.076	0.02	3.94865e-72	[RefSeqProtSlim]|e-value:1e-07|VDI79551.1|Hypothetical predicted protein [Mytilus galloprovincialis]||[Uniprot/Swissprot]|no similarity	#N/A
XLOC-043849	0.332506	0.072	0.017	4.39507e-72	[Uniprot/Swissprot]|e-value:0,009|sp|A2AIV8|CARD9_MOUSE|Caspase recruitment domain-containing protein 9 OS=Mus musculus OX=10090 GN=Card9 PE=1 SV=1||[RefSeqProtSlim]|e-value:5e-19|CAD5117807.1|DgyrCDS6558 [Dimorphilus gyrociliatus]	#N/A	Q9H257
XLOC-002201	0.398098	0.1	0.034	4.49698e-72	[Uniprot/Swissprot]|e-value:2e-74|sp|P27545|CERS1_MOUSE|Ceramide synthase 1 OS=Mus musculus OX=10090 GN=Cers1 PE=1 SV=1||[RefSeqProtSlim]|e-value:7e-105|CAC9665499.1|Ofus.G14135, partial [Owenia fusiformis]	#N/A	P27544
XLOC-034712	0.308929	0.072	0.017	4.86556e-72	[Uniprot/Swissprot]|no similarity||[RefSeqProtSlim]|no similarity	#N/A
XLOC-002472	0.315646	0.051	0.007	6.17808e-72	[Uniprot/Swissprot]|e-value:4e-119|sp|Q6P963|GLO2_DANRE|Hydroxyacylglutathione hydrolase, mitochondrial OS=Danio rerio OX=7955 GN=hagh PE=2 SV=2||[RefSeqProtSlim]|e-value:1e-129|XP_035696022.1|hydroxyacylglutathione hydrolase, mitochondrial-like [Branchiostoma floridae]	#N/A	Q16775
XLOC-059736	0.260202	0.314	0.185	6.32778e-72	[Uniprot/Swissprot]|e-value:1e-50|sp|P45878|FKBP2_MOUSE|Peptidyl-prolyl cis-trans isomerase FKBP2 OS=Mus musculus OX=10090 GN=Fkbp2 PE=1 SV=1||[RefSeqProtSlim]|e-value:1e-50|PVD26778.1|hypothetical protein C0Q70_14456 [Pomacea canaliculata]	#N/A	P26885
XLOC-011862	0.166846	0.141	0.058	9.58865e-72	[Uniprot/Swissprot]|e-value:0,0|sp|Q8BTM8|FLNA_MOUSE|Filamin-A OS=Mus musculus OX=10090 GN=Flna PE=1 SV=5||[RefSeqProtSlim]|e-value:0,0|CAC9460685.1|Ofus.G011420 [Owenia fusiformis]	#N/A	P21333
XLOC-027210	0.395303	0.104	0.036	1.39992e-71	[Uniprot/Swissprot]|e-value:1e-45|sp|Q27421|OSP_DROME|Protein outspread OS=Drosophila melanogaster OX=7227 GN=osp PE=2 SV=5||[RefSeqProtSlim]|e-value:8e-66|CAC9655936.1|Ofus.G102056 [Owenia fusiformis]	#N/A	Q6WCQ1
XLOC-063716	0.529203	0.122	0.048	1.40339e-71	[Uniprot/Swissprot]|no similarity||[RefSeqProtSlim]|no similarity	#N/A
XLOC-003643	0.833467	0.053	0.008	1.40868e-71	[Uniprot/Swissprot]|no similarity||[RefSeqProtSlim]|no similarity	#N/A
XLOC-056200	0.458827	0.043	0.004	1.57179e-71	[Uniprot/Swissprot]|e-value:6e-76|sp|Q5R4M0|GRIA2_PONAB|Glutamate receptor 2 OS=Pongo abelii OX=9601 GN=GRIA2 PE=2 SV=1||[RefSeqProtSlim]|e-value:3e-76|XP_017214717.1|glutamate receptor 4 isoform X2 [Danio rerio]	#N/A	P42262
XLOC-054608	0.113284	0.299	0.168	2.0859e-71	[Uniprot/Swissprot]|e-value:4e-05|sp|Q95SX7|RTBS_DROME|Probable RNA-directed DNA polymerase from transposon BS OS=Drosophila melanogaster OX=7227 GN=RTase PE=2 SV=1||[RefSeqProtSlim]|e-value:9e-29|VDI42891.1|Hypothetical predicted protein [Mytilus galloprovincialis]	#N/A
XLOC-058818	0.272292	0.037	0.001	2.6743e-71	[Uniprot/Swissprot]|e-value:0,0|sp|Q5ZJH9|DKC1_CHICK|H/ACA ribonucleoprotein complex subunit DKC1 OS=Gallus gallus OX=9031 GN=DKC1 PE=2 SV=1||[RefSeqProtSlim]|e-value:0,0|CAC9663264.1|Ofus.G121455 [Owenia fusiformis]	#N/A	O60832
XLOC-051746	0.313892	0.037	0.001	2.75751e-71	[Uniprot/Swissprot]|e-value:4e-65|sp|Q9NZR2|LRP1B_HUMAN|Low-density lipoprotein receptor-related protein 1B OS=Homo sapiens OX=9606 GN=LRP1B PE=1 SV=2||[RefSeqProtSlim]|e-value:5e-87|XP_025082632.1|basement membrane-specific heparan sulfate proteoglycan core protein-like isoform X31 [Pomacea canaliculata]	#N/A	Q9NZR2
XLOC-017113	0.415707	0.111	0.04	3.34113e-71	[Uniprot/Swissprot]|no similarity||[RefSeqProtSlim]|no similarity	#N/A	P37287
XLOC-012653	0.402834	0.058	0.01	3.47036e-71	[Uniprot/Swissprot]|e-value:0,0|sp|Q8NF91|SYNE1_HUMAN|Nesprin-1 OS=Homo sapiens OX=9606 GN=SYNE1 PE=1 SV=4||[RefSeqProtSlim]|e-value:0,0|VDI64002.1|nesprin-1, partial [Mytilus galloprovincialis]	#N/A	Q8NF91
XLOC-024847	0.321742	0.087	0.026	3.94635e-71	[Uniprot/Swissprot]|e-value:7e-52|sp|P43487|RANG_HUMAN|Ran-specific GTPase-activating protein OS=Homo sapiens OX=9606 GN=RANBP1 PE=1 SV=1||[RefSeqProtSlim]|e-value:4e-59|OWF44342.1|Ran-specific GTPase-activating protein [Mizuhopecten yessoensis]	#N/A	P43487
XLOC-045839	0.384302	0.084	0.024	4.02681e-71	[RefSeqProtSlim]|e-value:5e-16|XP_035695065.1|uncharacterized protein LOC118428894 [Branchiostoma floridae]||[Uniprot/Swissprot]|no similarity	#N/A	Q8IUA7
XLOC-017742	0.288076	0.343	0.207	4.40509e-71	[Uniprot/Swissprot]|e-value:6e-93|sp|P17863|SKI_AVIES|Transforming protein Ski OS=Avian erythroblastosis virus (strain Sloan-Kettering) OX=11862 GN=V-SKI PE=1 SV=1||[RefSeqProtSlim]|e-value:2e-151|OWF37183.1|Ski oncogene [Mizuhopecten yessoensis]	#N/A	P12755
XLOC-056832	0.298609	0.045	0.005	4.52682e-71	[Uniprot/Swissprot]|e-value:5e-17|sp|A9UL70|SWI5_XENTR|DNA repair protein SWI5 homolog OS=Xenopus tropicalis OX=8364 GN=swi5 PE=3 SV=2||[RefSeqProtSlim]|e-value:8e-18|XP_005104966.1|DNA repair protein SWI5 homolog isoform X2 [Aplysia californica]	#N/A	Q1ZZU3
XLOC-004981	0.391533	0.069	0.016	4.55859e-71	[Uniprot/Swissprot]|no similarity||[RefSeqProtSlim]|no similarity	#N/A
XLOC-028148	0.408601	0.038	0.002	5.12289e-71	[Uniprot/Swissprot]|e-value:5e-14|sp|Q9BXI9|C1QT6_HUMAN|Complement C1q tumor necrosis factor-related protein 6 OS=Homo sapiens OX=9606 GN=C1QTNF6 PE=1 SV=4||[RefSeqProtSlim]|e-value:3e-19|UCK81472.1|C1q-like protein [Arenicola marina]	#N/A	Q9BXI9
XLOC-001752	0.28157	0.041	0.003	5.48206e-71	[Uniprot/Swissprot]|e-value:3e-48|sp|Q5RBZ2|MEP50_PONAB|Methylosome protein 50 OS=Pongo abelii OX=9601 GN=WDR77 PE=2 SV=1||[RefSeqProtSlim]|e-value:1e-53|OWF45005.1|Methylosome protein 50 [Mizuhopecten yessoensis]	#N/A	Q9BQA1
XLOC-000948	0.349784	0.117	0.044	7.45191e-71	[Uniprot/Swissprot]|e-value:9e-31|sp|Q5R4U9|SORCN_PONAB|Sorcin OS=Pongo abelii OX=9601 GN=SRI PE=2 SV=1||[RefSeqProtSlim]|e-value:2e-87|CAC9576333.1|Ofus.G069 [Owenia fusiformis]	#N/A	P30626
XLOC-017865	0.289011	0.04	0.002	9.50111e-71	[Uniprot/Swissprot]|e-value:5e-99|sp|O43447|PPIH_HUMAN|Peptidyl-prolyl cis-trans isomerase H OS=Homo sapiens OX=9606 GN=PPIH PE=1 SV=1||[RefSeqProtSlim]|e-value:9e-105|CAC9662276.1|Ofus.G112678 [Owenia fusiformis]	#N/A	O43447
XLOC-003973	0.362958	0.103	0.036	1.01231e-70	[Uniprot/Swissprot]|e-value:4e-61|sp|Q28FE2|MED31_XENTR|Mediator of RNA polymerase II transcription subunit 31 OS=Xenopus tropicalis OX=8364 GN=med31 PE=2 SV=2||[RefSeqProtSlim]|e-value:3e-62|XP_393244.1|mediator of RNA polymerase II transcription subunit 31 [Apis mellifera]	#N/A	Q9Y3C7
XLOC-047174	1.39476	0.068	0.016	1.04026e-70	[Uniprot/Swissprot]|e-value:4e-11|sp|Q20363|SIP1_CAEEL|Stress-induced protein 1 OS=Caenorhabditis elegans OX=6239 GN=sip-1 PE=1 SV=1||[RefSeqProtSlim]|e-value:4e-17|XP_011433320.2|major egg antigen [Crassostrea gigas]	#N/A	P04792
XLOC-004822	0.397238	0.054	0.009	1.08655e-70	[Uniprot/Swissprot]|e-value:8e-105|sp|Q6UX04|CWC27_HUMAN|Spliceosome-associated protein CWC27 homolog OS=Homo sapiens OX=9606 GN=CWC27 PE=1 SV=1||[RefSeqProtSlim]|e-value:0,0|XP_019922950.2|uncharacterized protein LOC105328715 isoform X1 [Crassostrea gigas]	#N/A	Q6UX04
XLOC-022989	0.243685	0.091	0.028	1.09283e-70	[Uniprot/Swissprot]|e-value:4e-17|sp|P86179|CSL3_ONCKE|L-rhamnose-binding lectin CSL3 OS=Oncorhynchus keta OX=8018 PE=1 SV=1||[RefSeqProtSlim]|e-value:3e-31|CAD5116778.1|DgyrCDS5627 [Dimorphilus gyrociliatus]	#N/A	Q7Z442
XLOC-026902	0.343256	0.046	0.005	1.11951e-70	[RefSeqProtSlim]|e-value:2e-16|VDI40620.1|Hypothetical predicted protein [Mytilus galloprovincialis]||[Uniprot/Swissprot]|no similarity	#N/A
XLOC-015122	0.319029	0.06	0.011	1.18832e-70	[Uniprot/Swissprot]|e-value:0,0|sp|P70168|IMB1_MOUSE|Importin subunit beta-1 OS=Mus musculus OX=10090 GN=Kpnb1 PE=1 SV=2||[RefSeqProtSlim]|e-value:0,0|XP_034302242.1|importin subunit beta-1 isoform X3 [Crassostrea gigas]	#N/A	Q14974
XLOC-013411	0.284838	0.173	0.081	1.30194e-70	[Uniprot/Swissprot]|e-value:5e-46|sp|P51572|BAP31_HUMAN|B-cell receptor-associated protein 31 OS=Homo sapiens OX=9606 GN=BCAP31 PE=1 SV=3||[RefSeqProtSlim]|e-value:2e-56|XP_034306524.1|B-cell receptor-associated protein 31 [Crassostrea gigas]	#N/A	P51572
XLOC-019311	0.675461	0.043	0.004	1.69967e-70	[Uniprot/Swissprot]|e-value:4e-145|sp|Q7Z2Y8|GVIN1_HUMAN|Interferon-induced very large GTPase 1 OS=Homo sapiens OX=9606 GN=GVINP1 PE=2 SV=2||[RefSeqProtSlim]|e-value:0,0|VDI55361.1|Hypothetical predicted protein [Mytilus galloprovincialis]	#N/A	Q7Z2Y8
XLOC-026372	0.284444	0.042	0.004	1.84377e-70	[Uniprot/Swissprot]|e-value:0,0|sp|Q9JMJ4|PRP19_RAT|Pre-mRNA-processing factor 19 OS=Rattus norvegicus OX=10116 GN=Prpf19 PE=1 SV=2||[RefSeqProtSlim]|e-value:0,0|OWF35611.1|Pre-mRNA-processing factor 19 [Mizuhopecten yessoensis]	#N/A	Q9UMS4
XLOC-022327	0.352023	0.033	0	1.92497e-70	[Uniprot/Swissprot]|e-value:2e-101|sp|Q9UBQ7|GRHPR_HUMAN|Glyoxylate reductase/hydroxypyruvate reductase OS=Homo sapiens OX=9606 GN=GRHPR PE=1 SV=1||[RefSeqProtSlim]|e-value:1e-121|CAC9518080.1|Ofus.G03453, partial [Owenia fusiformis]	#N/A	Q9UBQ7
XLOC-054433	0.365427	0.134	0.056	3.17634e-70	[Uniprot/Swissprot]|e-value:0,0|sp|Q3T0P6|PGK1_BOVIN|Phosphoglycerate kinase 1 OS=Bos taurus OX=9913 GN=PGK1 PE=2 SV=3||[RefSeqProtSlim]|e-value:0,0|XP_011419255.2|phosphoglycerate kinase 1-like [Crassostrea gigas]	#N/A	P00558
XLOC-045445	0.317642	0.059	0.011	3.35687e-70	[Uniprot/Swissprot]|e-value:8e-134|sp|O08807|PRDX4_MOUSE|Peroxiredoxin-4 OS=Mus musculus OX=10090 GN=Prdx4 PE=1 SV=1||[RefSeqProtSlim]|e-value:3e-136|CAC9512671.1|Ofus.G024706 [Owenia fusiformis]	#N/A	Q13162
XLOC-040725	0.782689	0.108	0.041	4.7249e-70	[Uniprot/Swissprot]|e-value:1e-07|sp|Q9FYK2|CML25_ARATH|Probable calcium-binding protein CML25 OS=Arabidopsis thaliana OX=3702 GN=CML25 PE=2 SV=1||[RefSeqProtSlim]|e-value:3e-13|CAD5119442.1|DgyrCDS8052 [Dimorphilus gyrociliatus]	#N/A	Q9NZT1
XLOC-011965	0.212209	0.316	0.185	8.63684e-70	[Uniprot/Swissprot]|no similarity||[RefSeqProtSlim]|no similarity	#N/A	Q9NYQ8
XLOC-063843	0.373652	0.09	0.028	9.07652e-70	[Uniprot/Swissprot]|e-value:4e-22|sp|Q866C7|FUT1_ATEBE|Galactoside alpha-(1,2)-fucosyltransferase 1 OS=Ateles belzebuth OX=9507 GN=FUT1 PE=3 SV=1||[RefSeqProtSlim]|e-value:3e-116|VDI45087.1|Hypothetical predicted protein [Mytilus galloprovincialis]	#N/A	Q10981
XLOC-038542	0.326336	0.117	0.045	9.33612e-70	[Uniprot/Swissprot]|no similarity||[RefSeqProtSlim]|no similarity	#N/A
XLOC-026389	0.320012	0.059	0.012	1.05582e-69	[Uniprot/Swissprot]|e-value:0,0|sp|P55884|EIF3B_HUMAN|Eukaryotic translation initiation factor 3 subunit B OS=Homo sapiens OX=9606 GN=EIF3B PE=1 SV=3||[RefSeqProtSlim]|e-value:0,0|PVD39291.1|hypothetical protein C0Q70_01920, partial [Pomacea canaliculata]	#N/A	P55884
XLOC-017287	0.332327	0.091	0.029	1.13078e-69	[Uniprot/Swissprot]|e-value:2e-159|sp|Q5XI32|CAPZB_RAT|F-actin-capping protein subunit beta OS=Rattus norvegicus OX=10116 GN=Capzb PE=1 SV=1||[RefSeqProtSlim]|e-value:1e-165|XP_393085.2|F-actin-capping protein subunit beta [Apis mellifera]	#N/A	P47756
XLOC-025673	0.260082	0.19	0.093	1.31337e-69	[Uniprot/Swissprot]|e-value:2e-16|sp|Q5R7T9|MTF2_PONAB|Metal-response element-binding transcription factor 2 OS=Pongo abelii OX=9601 GN=MTF2 PE=2 SV=1||[RefSeqProtSlim]|e-value:5e-17|XP_015146087.1|metal-response element-binding transcription factor 2 isoform X1 [Gallus gallus]	#N/A	Q9Y483
XLOC-004607	0.307465	0.042	0.003	1.3379e-69	[Uniprot/Swissprot]|e-value:2e-31|sp|Q96HA9|PX11C_HUMAN|Peroxisomal membrane protein 11C OS=Homo sapiens OX=9606 GN=PEX11G PE=1 SV=1||[RefSeqProtSlim]|e-value:6e-51|CAC9666437.1|Ofus.G141774 [Owenia fusiformis]	#N/A	Q96HA9
XLOC-050130	0.330569	0.09	0.028	1.55786e-69	[Uniprot/Swissprot]|e-value:7e-28|sp|B5DF51|EMC5_RAT|ER membrane protein complex subunit 5 OS=Rattus norvegicus OX=10116 GN=Mmgt1 PE=2 SV=1||[RefSeqProtSlim]|e-value:2e-31|XP_019623189.1|PREDICTED: membrane magnesium transporter 1-like [Branchiostoma belcheri]	#N/A	Q8N4V1
XLOC-069417	0.265312	0.033	0	2.56904e-69	[Uniprot/Swissprot]|e-value:2e-34|sp|Q09596|GST5_CAEEL|Probable glutathione S-transferase 5 OS=Caenorhabditis elegans OX=6239 GN=gst-5 PE=1 SV=1||[RefSeqProtSlim]|e-value:9e-42|XP_019613967.1|PREDICTED: glutathione S-transferase 1-like [Branchiostoma belcheri]	#N/A	O60760
XLOC-005295	0.292318	0.122	0.048	2.79868e-69	[Uniprot/Swissprot]|e-value:7e-117|sp|P35280|RAB8A_RAT|Ras-related protein Rab-8A OS=Rattus norvegicus OX=10116 GN=Rab8a PE=1 SV=2||[RefSeqProtSlim]|e-value:2e-121|XP_021359664.1|ras-related protein Rab-8A-like isoform X2 [Mizuhopecten yessoensis]	#N/A	P61006
XLOC-045278	0.506098	0.039	0.003	3.14533e-69	[Uniprot/Swissprot]|no similarity||[RefSeqProtSlim]|no similarity	#N/A
XLOC-067867	0.33412	0.067	0.015	4.82205e-69	[Uniprot/Swissprot]|e-value:1e-96|sp|Q9UKD2|MRT4_HUMAN|mRNA turnover protein 4 homolog OS=Homo sapiens OX=9606 GN=MRTO4 PE=1 SV=2||[RefSeqProtSlim]|e-value:5e-96|BAB27585.1|unnamed protein product [Mus musculus]	#N/A	Q9UKD2
XLOC-015188	0.738097	0.05	0.007	4.8651e-69	[Uniprot/Swissprot]|e-value:5e-13|sp|D9IQ16|GXN_ACRMI|Galaxin OS=Acropora millepora OX=45264 PE=1 SV=1||[RefSeqProtSlim]|e-value:1e-12|VDI09662.1|Hypothetical predicted protein [Mytilus galloprovincialis]	#N/A
XLOC-063619	0.350565	0.085	0.026	5.33268e-69	[Uniprot/Swissprot]|e-value:3e-48|sp|P54106|ICLN_XENLA|Methylosome subunit pICln OS=Xenopus laevis OX=8355 GN=clns1a PE=2 SV=1||[RefSeqProtSlim]|e-value:1e-53|VDI03503.1|chloride channel, nucleotide-sensitive, 1A [Mytilus galloprovincialis]	#N/A	P54105
XLOC-063994	0.428079	0.11	0.041	5.88104e-69	[Uniprot/Swissprot]|e-value:0,0|sp|Q5R7X2|SR140_PONAB|U2 snRNP-associated SURP motif-containing protein OS=Pongo abelii OX=9601 GN=U2SURP PE=2 SV=1||[RefSeqProtSlim]|e-value:0,0|CAC9671190.1|Ofus.G191230 [Owenia fusiformis]	#N/A	O15042
XLOC-012462	0.357001	0.058	0.011	5.93277e-69	[Uniprot/Swissprot]|e-value:3e-09|sp|Q9D842|APLF_MOUSE|Aprataxin and PNK-like factor OS=Mus musculus OX=10090 GN=Aplf PE=1 SV=2||[RefSeqProtSlim]|e-value:5e-22|CAC9627579.1|Ofus.G09211 [Owenia fusiformis]	#N/A	Q8IW19
XLOC-001079	0.363779	0.07	0.017	6.79147e-69	[Uniprot/Swissprot]|no similarity||[RefSeqProtSlim]|no similarity	#N/A
XLOC-063606	0.456899	0.095	0.032	7.45665e-69	[Uniprot/Swissprot]|e-value:7e-88|sp|Q8CAL5|GPC5_MOUSE|Glypican-5 OS=Mus musculus OX=10090 GN=Gpc5 PE=2 SV=1||[RefSeqProtSlim]|e-value:0,0|ANS60429.1|GPC3/5 [Platynereis dumerilii]	#N/A	P78333
XLOC-026980	0.353543	0.105	0.038	9.12572e-69	[Uniprot/Swissprot]|e-value:6e-41|sp|Q5D016|PFD1_DANRE|Prefoldin subunit 1 OS=Danio rerio OX=7955 GN=pfdn1 PE=2 SV=1||[RefSeqProtSlim]|e-value:1e-52|XP_011423835.1|prefoldin subunit 1 [Crassostrea gigas]	#N/A	O60925
XLOC-054128	0.380826	0.068	0.016	1.00599e-68	[Uniprot/Swissprot]|no similarity||[RefSeqProtSlim]|no similarity	#N/A	Q8TD17
XLOC-022446	0.477326	0.053	0.009	1.07598e-68	[Uniprot/Swissprot]|e-value:5e-89|sp|Q91WU5|AS3MT_MOUSE|Arsenite methyltransferase OS=Mus musculus OX=10090 GN=As3mt PE=1 SV=2||[RefSeqProtSlim]|e-value:5e-105|XP_019615172.1|PREDICTED: arsenite methyltransferase-like isoform X2 [Branchiostoma belcheri]	#N/A	Q9HBK9
XLOC-009478	0.205406	0.104	0.036	1.09438e-68	[Uniprot/Swissprot]|e-value:2e-42|sp|P37141|GPX3_BOVIN|Glutathione peroxidase 3 OS=Bos taurus OX=9913 GN=GPX3 PE=2 SV=2||[RefSeqProtSlim]|e-value:2e-79|AEI70685.1|GPx isotype 4, partial [Perinereis nuntia]	#N/A	P22352
XLOC-022088	0.547521	0.064	0.014	1.39236e-68	[Uniprot/Swissprot]|no similarity||[RefSeqProtSlim]|no similarity	#N/A
XLOC-001257	0.568186	0.141	0.062	1.50852e-68	[Uniprot/Swissprot]|e-value:2e-47|sp|Q24799|MYPH_ECHGR|Myophilin OS=Echinococcus granulosus OX=6210 PE=2 SV=1||[RefSeqProtSlim]|e-value:4e-68|CAD5113428.1|DgyrCDS2598 [Dimorphilus gyrociliatus]	#N/A	P51911
XLOC-065946	0.360772	0.089	0.028	1.8052e-68	[Uniprot/Swissprot]|e-value:9e-172|sp|Q9Y6V7|DDX49_HUMAN|Probable ATP-dependent RNA helicase DDX49 OS=Homo sapiens OX=9606 GN=DDX49 PE=1 SV=1||[RefSeqProtSlim]|e-value:0,0|CAC9610478.1|Ofus.G072319 [Owenia fusiformis]	#N/A	Q9Y6V7
XLOC-040328	0.337594	0.085	0.026	2.0758e-68	[Uniprot/Swissprot]|e-value:4e-117|sp|O75521|ECI2_HUMAN|Enoyl-CoA delta isomerase 2 OS=Homo sapiens OX=9606 GN=ECI2 PE=1 SV=4||[RefSeqProtSlim]|e-value:7e-155|XP_035678548.1|enoyl-CoA delta isomerase 2-like isoform X1 [Branchiostoma floridae]	#N/A	O75521
XLOC-043721	0.316053	0.16	0.074	2.1616e-68	[Uniprot/Swissprot]|e-value:2e-68|sp|Q68FG0|ZC4H2_MOUSE|Zinc finger C4H2 domain-containing protein OS=Mus musculus OX=10090 GN=Zc4h2 PE=2 SV=1||[RefSeqProtSlim]|e-value:1e-77|CAC9514005.1|Ofus.G024960 [Owenia fusiformis]	#N/A	Q9NQZ6
XLOC-011282	0.234986	0.171	0.081	2.27175e-68	[Uniprot/Swissprot]|e-value:6e-72|sp|Q5VWX1|KHDR2_HUMAN|KH domain-containing, RNA-binding, signal transduction-associated protein 2 OS=Homo sapiens OX=9606 GN=KHDRBS2 PE=1 SV=1||[RefSeqProtSlim]|e-value:2e-71|XP_426201.3|KH domain-containing, RNA-binding, signal transduction-associated protein 2 [Gallus gallus]	#N/A	Q5VWX1
XLOC-067317	0.381124	0.052	0.008	2.31531e-68	[Uniprot/Swissprot]|e-value:4e-25|sp|Q8C767|PPR3B_MOUSE|Protein phosphatase 1 regulatory subunit 3B OS=Mus musculus OX=10090 GN=Ppp1r3b PE=1 SV=1||[RefSeqProtSlim]|e-value:1e-29|XP_026301426.1|protein phosphatase 1 regulatory subunit 3C-B [Apis mellifera]	#N/A	Q9UQK1
XLOC-001113	0.171344	0.374	0.228	3.29397e-68	[Uniprot/Swissprot]|e-value:9e-05|sp|Q95SX7|RTBS_DROME|Probable RNA-directed DNA polymerase from transposon BS OS=Drosophila melanogaster OX=7227 GN=RTase PE=2 SV=1||[RefSeqProtSlim]|e-value:3e-41|XP_025101682.1|uncharacterized protein LOC112568566 [Pomacea canaliculata]	#N/A
XLOC-064348	0.296662	0.099	0.034	3.85216e-68	[Uniprot/Swissprot]|e-value:5e-38|sp|Q9WVM6|TLL2_MOUSE|Tolloid-like protein 2 OS=Mus musculus OX=10090 GN=Tll2 PE=1 SV=1||[RefSeqProtSlim]|e-value:4e-40|XP_011426084.2|cubilin isoform X1 [Crassostrea gigas]	#N/A	P13497
XLOC-059266	0.341832	0.041	0.003	3.85439e-68	[Uniprot/Swissprot]|e-value:3e-16|sp|Q8L7F9|B3GTF_ARATH|Beta-1,3-galactosyltransferase GALT1 OS=Arabidopsis thaliana OX=3702 GN=GALT1 PE=1 SV=1||[RefSeqProtSlim]|e-value:6e-25|OWF40050.1|Beta-1,3-galactosyltransferase 1 [Mizuhopecten yessoensis]	#N/A	O43825
XLOC-068281	0.398003	0.042	0.004	3.87249e-68	[Uniprot/Swissprot]|no similarity||[RefSeqProtSlim]|no similarity	#N/A
XLOC-002503	0.303025	0.045	0.005	4.3592e-68	[Uniprot/Swissprot]|e-value:7e-173|sp|Q6P5M2|WDR61_DANRE|WD repeat-containing protein 61 OS=Danio rerio OX=7955 GN=wdr61 PE=2 SV=1||[RefSeqProtSlim]|e-value:0,0|OWF43510.1|WD repeat-containing protein 61 [Mizuhopecten yessoensis]	#N/A	Q9GZS3
XLOC-009169	0.411078	0.046	0.006	4.36793e-68	[Uniprot/Swissprot]|e-value:5e-16|sp|P04569|SCP1_BRALA|Sarcoplasmic calcium-binding proteins I, III, and IV OS=Branchiostoma lanceolatum OX=7740 PE=1 SV=2||[RefSeqProtSlim]|e-value:5e-21|CAC9670286.1|Ofus.G18726 [Owenia fusiformis]	#N/A	Q96AY3
XLOC-001466	0.336322	0.055	0.01	4.39562e-68	[Uniprot/Swissprot]|no similarity||[RefSeqProtSlim]|no similarity	#N/A
XLOC-024443	0.404193	0.032	0	5.74792e-68	[Uniprot/Swissprot]|e-value:3e-86|sp|Q9XB14|DHAA_MYCBO|Haloalkane dehalogenase OS=Mycobacterium bovis (strain ATCC BAA-935 / AF2122/97) OX=233413 GN=dhaA PE=3 SV=2||[RefSeqProtSlim]|e-value:7e-105|CAC9550607.1|Ofus.G04298 [Owenia fusiformis]	#N/A	P34913
XLOC-062480	0.336138	0.05	0.007	6.39215e-68	[Uniprot/Swissprot]|e-value:8e-143|sp|P07099|HYEP_HUMAN|Epoxide hydrolase 1 OS=Homo sapiens OX=9606 GN=EPHX1 PE=1 SV=1||[RefSeqProtSlim]|e-value:2e-159|XP_019632804.1|PREDICTED: epoxide hydrolase 1-like [Branchiostoma belcheri]	#N/A	P07099
XLOC-012013	0.296822	0.046	0.006	6.45485e-68	[Uniprot/Swissprot]|e-value:6e-140|sp|A2VD93|HS7EB_XENLA|Heat shock 70 kDa protein 14-B OS=Xenopus laevis OX=8355 GN=hspa14-b PE=2 SV=1||[RefSeqProtSlim]|e-value:5e-159|CAC9469656.1|Ofus.G012251 [Owenia fusiformis]	#N/A	Q0VDF9
XLOC-012943	0.349791	0.158	0.073	6.56745e-68	[Uniprot/Swissprot]|e-value:2e-16|sp|Q8NF91|SYNE1_HUMAN|Nesprin-1 OS=Homo sapiens OX=9606 GN=SYNE1 PE=1 SV=4||[RefSeqProtSlim]|e-value:2e-102|CAC9631499.1|Ofus.G091050 [Owenia fusiformis]	#N/A	Q8NF91
XLOC-010239	0.297287	0.045	0.005	7.26611e-68	[Uniprot/Swissprot]|e-value:0,0|sp|Q9Z2N8|ACL6A_MOUSE|Actin-like protein 6A OS=Mus musculus OX=10090 GN=Actl6a PE=1 SV=2||[RefSeqProtSlim]|e-value:0,0|XP_011456529.1|actin-like protein 6B [Crassostrea gigas]	#N/A	O96019
XLOC-026909	0.495786	0.063	0.014	8.38518e-68	[Uniprot/Swissprot]|e-value:2e-66|sp|Q866A2|ACHA7_MACMU|Neuronal acetylcholine receptor subunit alpha-7 OS=Macaca mulatta OX=9544 GN=CHRNA7 PE=2 SV=1||[RefSeqProtSlim]|e-value:1e-78|CAD5124158.1|DgyrCDS12459 [Dimorphilus gyrociliatus]	#N/A	P36544
XLOC-062702	0.384494	0.066	0.015	9.16623e-68	[Uniprot/Swissprot]|e-value:2e-124|sp|Q5TZ24|MOXD1_DANRE|DBH-like monooxygenase protein 1 homolog OS=Danio rerio OX=7955 GN=moxd1 PE=2 SV=2||[RefSeqProtSlim]|e-value:0,0|XP_035687497.1|uncharacterized protein LOC118423447 [Branchiostoma floridae]	#N/A	Q6UVY6
XLOC-021691	0.435803	0.032	0	9.64707e-68	[Uniprot/Swissprot]|e-value:0,004|sp|Q6P8K8|CBPA4_MOUSE|Carboxypeptidase A4 OS=Mus musculus OX=10090 GN=Cpa4 PE=2 SV=2||[RefSeqProtSlim]|e-value:8e-14|CAD5125413.1|DgyrCDS13644 [Dimorphilus gyrociliatus]	#N/A	Q9UI42
XLOC-034985	0.414726	0.073	0.019	1.25566e-67	[Uniprot/Swissprot]|e-value:2e-20|sp|P35953|VLDLR_RABIT|Very low-density lipoprotein receptor OS=Oryctolagus cuniculus OX=9986 GN=VLDLR PE=2 SV=1||[RefSeqProtSlim]|e-value:2e-21|XP_035673390.1|uncharacterized protein LOC118413893 isoform X1 [Branchiostoma floridae]	#N/A	P98155
XLOC-059829	0.281678	0.116	0.045	1.34872e-67	[Uniprot/Swissprot]|e-value:2e-126|sp|Q9W2N0|CAPZA_DROME|F-actin-capping protein subunit alpha OS=Drosophila melanogaster OX=7227 GN=cpa PE=2 SV=1||[RefSeqProtSlim]|e-value:8e-155|CAC9466669.1|Ofus.G012092 [Owenia fusiformis]	#N/A	P47755
XLOC-046457	0.783026	0.047	0.006	1.42161e-67	[RefSeqProtSlim]|e-value:0,041|XP_021376810.1|thrombin inhibitor rhodniin-like [Mizuhopecten yessoensis]||[Uniprot/Swissprot]|no similarity	#N/A
XLOC-007786	0.383395	0.065	0.015	1.59466e-67	[Uniprot/Swissprot]|no similarity||[RefSeqProtSlim]|no similarity	#N/A
XLOC-025836	0.585793	0.032	0	1.61905e-67	[Uniprot/Swissprot]|no similarity||[RefSeqProtSlim]|no similarity	#N/A
XLOC-008963	0.415608	0.071	0.018	2.45904e-67	[Uniprot/Swissprot]|e-value:2e-101|sp|O14522|PTPRT_HUMAN|Receptor-type tyrosine-protein phosphatase T OS=Homo sapiens OX=9606 GN=PTPRT PE=1 SV=6||[RefSeqProtSlim]|e-value:7e-111|XP_011451001.2|receptor-type tyrosine-protein phosphatase kappa isoform X6 [Crassostrea gigas]	#N/A	O14522
XLOC-011947	0.247255	0.168	0.079	3.52006e-67	[Uniprot/Swissprot]|e-value:0,0|sp|Q15008|PSMD6_HUMAN|26S proteasome non-ATPase regulatory subunit 6 OS=Homo sapiens OX=9606 GN=PSMD6 PE=1 SV=1||[RefSeqProtSlim]|e-value:0,0|XP_011434053.1|26S proteasome non-ATPase regulatory subunit 6 [Crassostrea gigas]	#N/A	Q15008
XLOC-040504	0.323959	0.073	0.019	4.16852e-67	[Uniprot/Swissprot]|e-value:7e-155|sp|P56537|IF6_HUMAN|Eukaryotic translation initiation factor 6 OS=Homo sapiens OX=9606 GN=EIF6 PE=1 SV=1||[RefSeqProtSlim]|e-value:2e-159|VDH92198.1|translation initiation factor 6 [Mytilus galloprovincialis]	#N/A	P56537
XLOC-017792	0.226439	0.166	0.078	5.83844e-67	[Uniprot/Swissprot]|e-value:0,0|sp|P46507|PRS6B_MANSE|26S proteasome regulatory subunit 6B OS=Manduca sexta OX=7130 PE=2 SV=1||[RefSeqProtSlim]|e-value:0,0|VDH97982.1|26S proteasome regulatory subunit T3 [Mytilus galloprovincialis]	#N/A	P43686
XLOC-046495	0.288121	0.216	0.115	5.92247e-67	[Uniprot/Swissprot]|e-value:1e-14|sp|Q68FN7|DHSDB_DANRE|Succinate dehydrogenase [ubiquinone] cytochrome b small subunit B, mitochondrial OS=Danio rerio OX=7955 GN=sdhdb PE=2 SV=1||[RefSeqProtSlim]|e-value:4e-22|CAD5119916.1|unnamed protein product [Dimorphilus gyrociliatus]	#N/A	O14521
XLOC-041753	0.311974	0.141	0.062	6.581e-67	[Uniprot/Swissprot]|e-value:5e-53|sp|Q8HYI9|PFD5_BOVIN|Prefoldin subunit 5 OS=Bos taurus OX=9913 GN=PFDN5 PE=2 SV=1||[RefSeqProtSlim]|e-value:5e-64|OWF39077.1|Prefoldin subunit 5 [Mizuhopecten yessoensis]	#N/A	Q99471
XLOC-015303	0.311121	0.061	0.013	7.40288e-67	[Uniprot/Swissprot]|e-value:4e-136|sp|P84173|PHB_CHICK|Prohibitin OS=Gallus gallus OX=9031 GN=PHB PE=1 SV=1||[RefSeqProtSlim]|e-value:2e-138|CAD5112620.1|unnamed protein product [Dimorphilus gyrociliatus]	#N/A	P35232
XLOC-058438	0.309049	0.046	0.006	8.54486e-67	[Uniprot/Swissprot]|e-value:4e-95|sp|Q4V838|LTV1_XENLA|Protein LTV1 homolog OS=Xenopus laevis OX=8355 GN=ltv1 PE=2 SV=1||[RefSeqProtSlim]|e-value:9e-120|XP_011445214.2|protein LTV1 homolog [Crassostrea gigas]	#N/A	Q96GA3
XLOC-039286	0.322001	0.222	0.12	9.23419e-67	[Uniprot/Swissprot]|e-value:0,001|sp|P39598|YWBO_BACSU|Uncharacterized protein YwbO OS=Bacillus subtilis (strain 168) OX=224308 GN=ywbO PE=4 SV=1||[RefSeqProtSlim]|e-value:2e-60|XP_019929877.2|uncharacterized protein YwbO [Crassostrea gigas]	#N/A
XLOC-003799	0.31543	0.055	0.01	1.0416e-66	[Uniprot/Swissprot]|e-value:5e-32|sp|Q66TN7|OVCH2_RHIAE|Ovochymase-2 OS=Rhinella arenarum OX=38577 GN=OVCH2 PE=2 SV=2||[RefSeqProtSlim]|e-value:2e-36|CAD5125203.1|DgyrCDS13444 [Dimorphilus gyrociliatus]	#N/A	Q8NF86
XLOC-005460	0.287364	0.108	0.04	1.15307e-66	[Uniprot/Swissprot]|e-value:2e-35|sp|Q7L985|LIGO2_HUMAN|Leucine-rich repeat and immunoglobulin-like domain-containing nogo receptor-interacting protein 2 OS=Homo sapiens OX=9606 GN=LINGO2 PE=2 SV=1||[RefSeqProtSlim]|e-value:1e-45|CAD5125013.1|DgyrCDS13253 [Dimorphilus gyrociliatus]	#N/A	Q7L985
XLOC-012163	0.438757	0.076	0.021	1.19537e-66	[Uniprot/Swissprot]|e-value:1e-99|sp|Q9WUZ9|ENTP5_MOUSE|Ectonucleoside triphosphate diphosphohydrolase 5 OS=Mus musculus OX=10090 GN=Entpd5 PE=1 SV=1||[RefSeqProtSlim]|e-value:1e-110|CAC9630411.1|Ofus.G09822 [Owenia fusiformis]	#N/A	O75356
XLOC-039836	0.439286	0.091	0.03	1.58566e-66	[Uniprot/Swissprot]|e-value:0,0|sp|Q5R814|PRP4B_PONAB|Serine/threonine-protein kinase PRP4 homolog OS=Pongo abelii OX=9601 GN=PRPF4B PE=2 SV=1||[RefSeqProtSlim]|e-value:0,0|OWF39626.1|Serine/threonine-protein kinase PRP4-like [Mizuhopecten yessoensis]	#N/A	Q13523
XLOC-002248	0.313336	0.04	0.003	1.78342e-66	[Uniprot/Swissprot]|e-value:8e-114|sp|A0MTA1|APEX1_DANRE|DNA-(apurinic or apyrimidinic site) endonuclease OS=Danio rerio OX=7955 GN=apex1 PE=1 SV=1||[RefSeqProtSlim]|e-value:4e-144|CAC9501694.1|Ofus.G022684 [Owenia fusiformis]	#N/A	P27695
XLOC-058988	0.360163	0.086	0.027	2.21994e-66	[Uniprot/Swissprot]|e-value:0,0|sp|Q99NB1|ACS2L_MOUSE|Acetyl-coenzyme A synthetase 2-like, mitochondrial OS=Mus musculus OX=10090 GN=Acss1 PE=1 SV=1||[RefSeqProtSlim]|e-value:0,0|CAC9667708.1|Ofus.G151665 [Owenia fusiformis]	#N/A	Q9NUB1
XLOC-027863	0.650495	0.079	0.023	2.35071e-66	[Uniprot/Swissprot]|no similarity||[RefSeqProtSlim]|no similarity	#N/A
XLOC-004271	0.355159	0.039	0.003	2.49867e-66	[Uniprot/Swissprot]|e-value:5e-96|sp|Q9R0E0|CEGT_RAT|Ceramide glucosyltransferase OS=Rattus norvegicus OX=10116 GN=Ugcg PE=1 SV=1||[RefSeqProtSlim]|e-value:4e-105|CAC9672452.1|Ofus.G21916 [Owenia fusiformis]	#N/A	Q16739
XLOC-034398	0.507542	0.155	0.072	2.50203e-66	[RefSeqProtSlim]|e-value:4e-12|OWF39506.1|Neurogenic locus protein delta [Mizuhopecten yessoensis]||[Uniprot/Swissprot]|no similarity	#N/A
XLOC-060002	0.350574	0.074	0.02	2.83882e-66	[Uniprot/Swissprot]|no similarity||[RefSeqProtSlim]|no similarity	#N/A
XLOC-063235	0.383891	0.102	0.037	2.8936e-66	[Uniprot/Swissprot]|e-value:2e-71|sp|Q9Z265|CHK2_MOUSE|Serine/threonine-protein kinase Chk2 OS=Mus musculus OX=10090 GN=Chek2 PE=1 SV=1||[RefSeqProtSlim]|e-value:3e-82|OWF56643.1|Serine/threonine-protein kinase Chk2 [Mizuhopecten yessoensis]	#N/A	O96017
XLOC-034005	0.355445	0.091	0.03	3.77569e-66	[Uniprot/Swissprot]|e-value:2e-89|sp|Q2KI24|MTHSD_BOVIN|Methenyltetrahydrofolate synthase domain-containing protein OS=Bos taurus OX=9913 GN=MTHFSD PE=2 SV=1||[RefSeqProtSlim]|e-value:1e-97|XP_011426704.2|methenyltetrahydrofolate synthase domain-containing protein [Crassostrea gigas]	#N/A	Q2M296
XLOC-002046	0.272623	0.064	0.015	4.0059e-66	[Uniprot/Swissprot]|e-value:2e-31|sp|Q6DG91|PSMG1_DANRE|Proteasome assembly chaperone 1 OS=Danio rerio OX=7955 GN=psmg1 PE=2 SV=1||[RefSeqProtSlim]|e-value:8e-42|VDI17010.1|proteasome assembly chaperone 1 [Mytilus galloprovincialis]	#N/A	O95456
XLOC-036630	0.411975	0.04	0.003	4.10656e-66	[Uniprot/Swissprot]|e-value:1e-16|sp|P0C6B8|SVEP1_RAT|Sushi, von Willebrand factor type A, EGF and pentraxin domain-containing protein 1 OS=Rattus norvegicus OX=10116 GN=Svep1 PE=1 SV=1||[RefSeqProtSlim]|e-value:1e-24|ABY28382.1|complement component factor B/C2 [Branchiostoma belcheri tsingtauense]	#N/A	Q4LDE5
XLOC-062213	0.316096	0.101	0.036	4.63382e-66	[Uniprot/Swissprot]|e-value:4e-84|sp|Q5E951|TBCB_BOVIN|Tubulin-folding cofactor B OS=Bos taurus OX=9913 GN=TBCB PE=2 SV=1||[RefSeqProtSlim]|e-value:6e-91|XP_011436598.1|tubulin-folding cofactor B-like [Crassostrea gigas]	#N/A	Q99426
XLOC-047776	0.334005	0.112	0.043	5.73156e-66	[Uniprot/Swissprot]|e-value:5e-15|sp|Q6P560|ZN182_MOUSE|Zinc finger protein 182 OS=Mus musculus OX=10090 GN=Znf182 PE=2 SV=1||[RefSeqProtSlim]|e-value:2e-16|XP_017208867.1|gastrula zinc finger protein XlCGF52.1-like [Danio rerio]	#N/A	P17025
XLOC-014807	0.748313	0.07	0.018	6.45416e-66	[RefSeqProtSlim]|e-value:0,093|CAC9668011.1|Ofus.G1666 [Owenia fusiformis]||[Uniprot/Swissprot]|no similarity	#N/A
XLOC-036171	0.291506	0.082	0.025	6.66764e-66	[Uniprot/Swissprot]|e-value:0,0|sp|Q6DFM1|SNF5_XENTR|SWI/SNF-related matrix-associated actin-dependent regulator of chromatin subfamily B member 1 OS=Xenopus tropicalis OX=8364 GN=smarcb1 PE=2 SV=1||[RefSeqProtSlim]|e-value:0,0|PVD33081.1|hypothetical protein C0Q70_08530 [Pomacea canaliculata]	#N/A	Q12824
XLOC-025967	0.134031	0.371	0.226	7.00741e-66	[Uniprot/Swissprot]|no similarity||[RefSeqProtSlim]|no similarity	#N/A
XLOC-063365	0.26899	0.175	0.085	7.14349e-66	[Uniprot/Swissprot]|e-value:1e-39|sp|A4K526|TM256_BUFGR|Transmembrane protein 256 homolog OS=Bufo gargarizans OX=30331 PE=3 SV=1||[RefSeqProtSlim]|e-value:4e-53|CAC9673967.1|Ofus.G24159 [Owenia fusiformis]	#N/A	Q8N2U0
XLOC-064976	0.279724	0.118	0.047	9.66408e-66	[Uniprot/Swissprot]|e-value:2e-127|sp|Q9N5Y2|TECR_CAEEL|Probable very-long-chain enoyl-CoA reductase art-1 OS=Caenorhabditis elegans OX=6239 GN=art-1 PE=3 SV=1||[RefSeqProtSlim]|e-value:2e-147|XP_025110127.1|very-long-chain enoyl-CoA reductase-like [Pomacea canaliculata]	#N/A	Q9NZ01
XLOC-018679	0.576389	0.057	0.011	1.30521e-65	[RefSeqProtSlim]|e-value:0,076|XP_011442493.2|uncharacterized protein LOC105338894 [Crassostrea gigas]||[Uniprot/Swissprot]|no similarity	#N/A	P53674
XLOC-056208	0.314429	0.05	0.008	1.3355e-65	[Uniprot/Swissprot]|e-value:7e-140|sp|Q9NVU0|RPC5_HUMAN|DNA-directed RNA polymerase III subunit RPC5 OS=Homo sapiens OX=9606 GN=POLR3E PE=1 SV=1||[RefSeqProtSlim]|e-value:2e-163|CAC9648848.1|Ofus.G10732, partial [Owenia fusiformis]	#N/A	Q9NVU0
XLOC-035985	0.330643	0.093	0.031	1.51033e-65	[Uniprot/Swissprot]|e-value:6e-30|sp|O18733|MMP9_CANLF|Matrix metalloproteinase-9 OS=Canis lupus familiaris OX=9615 GN=MMP9 PE=2 SV=2||[RefSeqProtSlim]|e-value:5e-26|CAA51315.1|gelatinase b, partial [Mus musculus]	#N/A	P14780
XLOC-054883	0.337921	0.071	0.019	1.55536e-65	[Uniprot/Swissprot]|no similarity||[RefSeqProtSlim]|no similarity	#N/A
XLOC-056048	0.453711	0.045	0.006	2.45786e-65	[Uniprot/Swissprot]|e-value:2e-27|sp|A2ARV4|LRP2_MOUSE|Low-density lipoprotein receptor-related protein 2 OS=Mus musculus OX=10090 GN=Lrp2 PE=1 SV=1||[RefSeqProtSlim]|e-value:3e-33|CRK91157.1|CLUMA_CG004842, isoform A [Clunio marinus]	#N/A	P98164
XLOC-027018	0.315126	0.112	0.043	3.90418e-65	[Uniprot/Swissprot]|e-value:2e-49|sp|P52555|ERP29_RAT|Endoplasmic reticulum resident protein 29 OS=Rattus norvegicus OX=10116 GN=Erp29 PE=1 SV=2||[RefSeqProtSlim]|e-value:2e-88|XP_025092157.1|endoplasmic reticulum resident protein 29-like [Pomacea canaliculata]	#N/A	P30040
XLOC-041274	0.319672	0.102	0.037	4.5169e-65	[Uniprot/Swissprot]|e-value:0,0|sp|Q6YHK3|CD109_HUMAN|CD109 antigen OS=Homo sapiens OX=9606 GN=CD109 PE=1 SV=2||[RefSeqProtSlim]|e-value:0,0|UCK81477.1|CD109 antigen-like protein [Arenicola marina]	#N/A	Q6YHK3
XLOC-024994	0.194598	0.225	0.12	4.66078e-65	[Uniprot/Swissprot]|e-value:0,0|sp|Q3THS6|METK2_MOUSE|S-adenosylmethionine synthase isoform type-2 OS=Mus musculus OX=10090 GN=Mat2a PE=1 SV=2||[RefSeqProtSlim]|e-value:0,0|APH11649.1|S-adenosylmethionine synthetase, partial [Platynereis dumerilii]	#N/A	P31153
XLOC-052110	0.0512695	0.588	0.396	4.6908e-65	[Uniprot/Swissprot]|e-value:4e-06|sp|Q96IX5|ATPMK_HUMAN|ATP synthase membrane subunit K, mitochondrial OS=Homo sapiens OX=9606 GN=ATP5MK PE=1 SV=1||[RefSeqProtSlim]|e-value:1e-04|AAH87919.1|Upregulated during skeletal muscle growth 5 [Mus musculus]	#N/A	Q96IX5
XLOC-058343	0.333455	0.037	0.002	5.30331e-65	[Uniprot/Swissprot]|e-value:4e-21|sp|O77245|E75_METEN|Nuclear hormone receptor E75 OS=Metapenaeus ensis OX=32278 GN=E75 PE=2 SV=1||[RefSeqProtSlim]|e-value:1e-53|CAD5120128.1|DgyrCDS8706 [Dimorphilus gyrociliatus]	#N/A	Q92753
XLOC-044156	0.439367	0.048	0.007	5.60489e-65	[Uniprot/Swissprot]|no similarity||[RefSeqProtSlim]|no similarity	#N/A
XLOC-010175	0.312985	0.043	0.005	5.89864e-65	[Uniprot/Swissprot]|e-value:1e-09|sp|Q8TAC1|RFESD_HUMAN|Rieske domain-containing protein OS=Homo sapiens OX=9606 GN=RFESD PE=1 SV=1||[RefSeqProtSlim]|e-value:9e-53|VDI63724.1|Hypothetical predicted protein [Mytilus galloprovincialis]	#N/A	Q8TAC1
XLOC-036121	0.640965	0.1	0.036	6.58574e-65	[Uniprot/Swissprot]|e-value:8e-97|sp|Q5G270|NETR_GORGO|Neurotrypsin OS=Gorilla gorilla gorilla OX=9595 GN=PRSS12 PE=3 SV=1||[RefSeqProtSlim]|e-value:4e-168|XP_016839535.1|uncharacterized protein LOC100120629 isoform X3 [Nasonia vitripennis]	#N/A	P56730
XLOC-002443	0.321757	0.074	0.02	7.22165e-65	[Uniprot/Swissprot]|e-value:8e-96|sp|Q15560|TCEA2_HUMAN|Transcription elongation factor A protein 2 OS=Homo sapiens OX=9606 GN=TCEA2 PE=1 SV=1||[RefSeqProtSlim]|e-value:9e-119|XP_005107044.1|transcription elongation factor S-II [Aplysia californica]	#N/A	Q15560
XLOC-037067	0.136206	0.101	0.036	9.17892e-65	[Uniprot/Swissprot]|e-value:1e-51|sp|P39059|COFA1_HUMAN|Collagen alpha-1(XV) chain OS=Homo sapiens OX=9606 GN=COL15A1 PE=1 SV=2||[RefSeqProtSlim]|e-value:9e-62|CAC9581857.1|Ofus.G06818 [Owenia fusiformis]	#N/A	P39059
XLOC-062823	0.271147	0.049	0.007	1.32928e-64	[Uniprot/Swissprot]|e-value:5e-63|sp|Q6DGZ3|THOC7_DANRE|THO complex subunit 7 homolog OS=Danio rerio OX=7955 GN=thoc7 PE=2 SV=1||[RefSeqProtSlim]|e-value:7e-75|OWF55727.1|THO complex subunit 7-like [Mizuhopecten yessoensis]	#N/A	Q6I9Y2
XLOC-006617	0.365233	0.038	0.003	1.81783e-64	[Uniprot/Swissprot]|e-value:5e-22|sp|Q95SX7|RTBS_DROME|Probable RNA-directed DNA polymerase from transposon BS OS=Drosophila melanogaster OX=7227 GN=RTase PE=2 SV=1||[RefSeqProtSlim]|e-value:1e-55|VDH89347.1|Hypothetical predicted protein [Mytilus galloprovincialis]	#N/A	O00370
XLOC-011701	0.304664	0.046	0.006	2.72823e-64	[Uniprot/Swissprot]|e-value:3e-26|sp|Q9CYX7|RRP15_MOUSE|RRP15-like protein OS=Mus musculus OX=10090 GN=Rrp15 PE=1 SV=2||[RefSeqProtSlim]|e-value:1e-33|XP_011416606.2|RRP15-like protein [Crassostrea gigas]	#N/A	Q9Y3B9
XLOC-051823	0.314459	0.032	0.001	2.82001e-64	[Uniprot/Swissprot]|e-value:2e-57|sp|P01130|LDLR_HUMAN|Low-density lipoprotein receptor OS=Homo sapiens OX=9606 GN=LDLR PE=1 SV=1||[RefSeqProtSlim]|e-value:5e-62|XP_012940301.1|very low-density lipoprotein receptor isoform X2 [Aplysia californica]	#N/A	P01130
XLOC-003108	0.335341	0.037	0.003	3.14222e-64	[Uniprot/Swissprot]|e-value:0,0|sp|Q9NZJ4|SACS_HUMAN|Sacsin OS=Homo sapiens OX=9606 GN=SACS PE=1 SV=2||[RefSeqProtSlim]|e-value:0,0|CAC9604302.1|Ofus.G07686 [Owenia fusiformis]	#N/A	Q9NZJ4
XLOC-051816	0.312736	0.148	0.068	4.16485e-64	[Uniprot/Swissprot]|e-value:4e-25|sp|Q8K194|SNR27_MOUSE|U4/U6.U5 small nuclear ribonucleoprotein 27 kDa protein OS=Mus musculus OX=10090 GN=Snrnp27 PE=1 SV=1||[RefSeqProtSlim]|e-value:2e-28|AAF47073.1|yantar, isoform A [Drosophila melanogaster]	#N/A	Q8WVK2
XLOC-041749	0.292915	0.051	0.009	5.31861e-64	[Uniprot/Swissprot]|e-value:0,0|sp|Q5F428|EIF3L_CHICK|Eukaryotic translation initiation factor 3 subunit L OS=Gallus gallus OX=9031 GN=EIF3L PE=2 SV=1||[RefSeqProtSlim]|e-value:0,0|CAC9668835.1|Ofus.G161615 [Owenia fusiformis]	#N/A	Q9Y262
XLOC-004936	0.232948	0.279	0.162	5.55923e-64	[Uniprot/Swissprot]|e-value:2e-21|sp|Q02368|NDUB7_BOVIN|NADH dehydrogenase [ubiquinone] 1 beta subcomplex subunit 7 OS=Bos taurus OX=9913 GN=NDUFB7 PE=1 SV=2||[RefSeqProtSlim]|e-value:1e-28|CAD5125239.1|DgyrCDS13481 [Dimorphilus gyrociliatus]	#N/A	P17568
XLOC-004637	0.326892	0.058	0.012	5.98507e-64	[Uniprot/Swissprot]|e-value:0,0|sp|Q4SFA0|HDAC3_TETNG|Histone deacetylase 3 OS=Tetraodon nigroviridis OX=99883 GN=hdac3 PE=3 SV=1||[RefSeqProtSlim]|e-value:0,0|QVX32609.1|HDAC3 [Platynereis dumerilii]	#N/A	O15379
XLOC-000739	0.391778	0.089	0.029	7.66655e-64	[Uniprot/Swissprot]|e-value:0,0|sp|Q8HZK2|DUOX2_PIG|Dual oxidase 2 OS=Sus scrofa OX=9823 GN=DUOX2 PE=1 SV=2||[RefSeqProtSlim]|e-value:0,0|CAC9669069.1|Ofus.G17117 [Owenia fusiformis]	#N/A	Q9NRD9
XLOC-004358	0.624523	0.071	0.019	7.71745e-64	[Uniprot/Swissprot]|no similarity||[RefSeqProtSlim]|no similarity	#N/A
XLOC-025538	0.158386	0.266	0.15	8.83971e-64	[Uniprot/Swissprot]|e-value:0,0|sp|Q2HWU2|PDIA1_MACFU|Protein disulfide-isomerase OS=Macaca fuscata fuscata OX=9543 GN=P4HB PE=2 SV=1||[RefSeqProtSlim]|e-value:0,0|OWF51818.1|Protein disulfide-isomerase [Mizuhopecten yessoensis]	#N/A	P07237
XLOC-050032	0.691789	0.053	0.01	9.131e-64	[Uniprot/Swissprot]|e-value:2e-13|sp|Q9VGY6|SKEL1_DROME|Protein Skeletor, isoforms B/C OS=Drosophila melanogaster OX=7227 GN=Skeletor PE=1 SV=2||[RefSeqProtSlim]|e-value:8e-28|CRL05402.1|CLUMA_CG018002, isoform A [Clunio marinus]	#N/A
XLOC-065914	0.280976	0.048	0.007	9.15631e-64	[Uniprot/Swissprot]|e-value:1e-47|sp|P62313|LSM6_MOUSE|U6 snRNA-associated Sm-like protein LSm6 OS=Mus musculus OX=10090 GN=Lsm6 PE=1 SV=1||[RefSeqProtSlim]|e-value:2e-48|XP_011420171.1|U6 snRNA-associated Sm-like protein LSm6 isoform X1 [Crassostrea gigas]	#N/A	P62312
XLOC-041405	0.332735	0.03	0	1.06869e-63	[Uniprot/Swissprot]|e-value:6e-05|sp|P01833|PIGR_HUMAN|Polymeric immunoglobulin receptor OS=Homo sapiens OX=9606 GN=PIGR PE=1 SV=4||[RefSeqProtSlim]|e-value:3e-04|AAW71994.1|polymeric immunoglobulin receptor precursor [Gallus gallus]	#N/A	P01833
XLOC-050402	0.309288	0.065	0.016	1.10758e-63	[Uniprot/Swissprot]|e-value:2e-34|sp|Q8N5K1|CISD2_HUMAN|CDGSH iron-sulfur domain-containing protein 2 OS=Homo sapiens OX=9606 GN=CISD2 PE=1 SV=1||[RefSeqProtSlim]|e-value:9e-39|PVD38216.1|hypothetical protein C0Q70_00827 [Pomacea canaliculata]	#N/A	Q8N5K1
XLOC-005367	0.263723	0.041	0.004	1.33718e-63	[Uniprot/Swissprot]|e-value:1e-114|sp|Q0P457|KTI12_DANRE|Protein KTI12 homolog OS=Danio rerio OX=7955 GN=kti12 PE=2 SV=2||[RefSeqProtSlim]|e-value:4e-114|NP_001119890.1|protein KTI12 homolog [Danio rerio]	#N/A	Q96EK9
XLOC-060491	0.468201	0.085	0.028	1.45391e-63	[Uniprot/Swissprot]|e-value:0,0|sp|Q68FR8|TBA3_RAT|Tubulin alpha-3 chain OS=Rattus norvegicus OX=10116 GN=Tuba3a PE=2 SV=1||[RefSeqProtSlim]|e-value:0,0|XP_025113834.1|tubulin alpha-3 chain-like [Pomacea canaliculata]	#N/A	P0DPH8
XLOC-039164	0.402153	0.107	0.041	1.4888e-63	[Uniprot/Swissprot]|e-value:0,0|sp|Q8BZW8|NHLC2_MOUSE|NHL repeat-containing protein 2 OS=Mus musculus OX=10090 GN=Nhlrc2 PE=1 SV=1||[RefSeqProtSlim]|e-value:0,0|XP_021336040.1|NHL repeat-containing protein 2 [Danio rerio]	#N/A	Q8NBF2
XLOC-064602	0.400933	0.038	0.003	2.1441e-63	[Uniprot/Swissprot]|e-value:4e-122|sp|Q5TZ24|MOXD1_DANRE|DBH-like monooxygenase protein 1 homolog OS=Danio rerio OX=7955 GN=moxd1 PE=2 SV=2||[RefSeqProtSlim]|e-value:1e-141|CAC9664293.1|Ofus.G13451 [Owenia fusiformis]	#N/A	Q6UVY6
XLOC-039316	0.312665	0.077	0.023	2.41877e-63	[Uniprot/Swissprot]|e-value:2e-21|sp|Q91WE2|PIP30_MOUSE|PSME3-interacting protein OS=Mus musculus OX=10090 GN=Psme3ip1 PE=1 SV=1||[RefSeqProtSlim]|e-value:4e-29|VDH94302.1|Hypothetical predicted protein [Mytilus galloprovincialis]	#N/A	Q9GZU8
XLOC-010195	0.301345	0.056	0.011	2.53936e-63	[Uniprot/Swissprot]|e-value:7e-153|sp|Q6AXV4|SAM50_RAT|Sorting and assembly machinery component 50 homolog OS=Rattus norvegicus OX=10116 GN=Samm50 PE=1 SV=1||[RefSeqProtSlim]|e-value:0,0|XP_025088227.1|sorting and assembly machinery component 50 homolog [Pomacea canaliculata]	#N/A	Q9Y512
XLOC-054249	0.284039	0.046	0.006	2.56356e-63	[Uniprot/Swissprot]|e-value:2e-44|sp|Q03442|CRJ1A_TRICY|Crystallin J1A OS=Tripedalia cystophora OX=6141 PE=1 SV=1||[RefSeqProtSlim]|e-value:4e-59|NP_001180398.1|selenoprotein J [Danio rerio]	#N/A	O95573
XLOC-012153	0.277973	0.049	0.008	2.80945e-63	[Uniprot/Swissprot]|e-value:7e-41|sp|Q03161|YMY9_YEAST|Glucose-6-phosphate 1-epimerase OS=Saccharomyces cerevisiae (strain ATCC 204508 / S288c) OX=559292 GN=YMR099C PE=1 SV=1||[RefSeqProtSlim]|e-value:7e-96|XP_019633095.1|PREDICTED: putative glucose-6-phosphate 1-epimerase [Branchiostoma belcheri]	#N/A
XLOC-041378	0.284802	0.041	0.004	3.23026e-63	[Uniprot/Swissprot]|e-value:7e-19|sp|Q9HD34|LYRM4_HUMAN|LYR motif-containing protein 4 OS=Homo sapiens OX=9606 GN=LYRM4 PE=1 SV=1||[RefSeqProtSlim]|e-value:2e-22|XP_035679676.1|LYR motif-containing protein 4-like [Branchiostoma floridae]	#N/A	Q9HD34
XLOC-000686	0.619591	0.059	0.013	3.40923e-63	[Uniprot/Swissprot]|e-value:2e-15|sp|B8A4W9|LOX3B_DANRE|Lysyl oxidase homolog 3B OS=Danio rerio OX=7955 GN=loxl3b PE=2 SV=1||[RefSeqProtSlim]|e-value:1e-17|XP_035682646.1|deleted in malignant brain tumors 1 protein-like [Branchiostoma floridae]	#N/A	Q9UGM3
XLOC-062482	0.571504	0.068	0.018	4.82992e-63	[Uniprot/Swissprot]|e-value:4e-07|sp|A2VE04|FRRS1_BOVIN|Ferric-chelate reductase 1 OS=Bos taurus OX=9913 GN=FRRS1 PE=2 SV=1||[RefSeqProtSlim]|e-value:7e-10|VDI17204.1|Hypothetical predicted protein [Mytilus galloprovincialis]	#N/A	Q6ZNA5
XLOC-043215	0.470065	0.03	0	5.03839e-63	[Uniprot/Swissprot]|e-value:3e-28|sp|Q00971|NPRV_VIBPR|Neutral protease OS=Vibrio proteolyticus OX=671 GN=nprV PE=1 SV=1||[RefSeqProtSlim]|e-value:1e-16|XP_025104799.1|uncharacterized protein LOC112570529 [Pomacea canaliculata]	#N/A
XLOC-034720	0.434017	0.042	0.005	6.93761e-63	[RefSeqProtSlim]|e-value:9e-07|CAC9558407.1|Ofus.G043387, partial [Owenia fusiformis]||[Uniprot/Swissprot]|no similarity	#N/A	P62952
XLOC-040241	0.291289	0.066	0.017	9.00683e-63	[Uniprot/Swissprot]|e-value:2e-54|sp|Q5R6P5|MED10_PONAB|Mediator of RNA polymerase II transcription subunit 10 OS=Pongo abelii OX=9601 GN=MED10 PE=2 SV=1||[RefSeqProtSlim]|e-value:2e-65|XP_019918516.1|mediator of RNA polymerase II transcription subunit 10 [Crassostrea gigas]	#N/A	Q9BTT4
XLOC-004362	0.237329	0.231	0.127	9.04117e-63	[Uniprot/Swissprot]|e-value:0,0|sp|P26043|RADI_MOUSE|Radixin OS=Mus musculus OX=10090 GN=Rdx PE=1 SV=3||[RefSeqProtSlim]|e-value:0,0|CAC9506709.1|Ofus.G023520 [Owenia fusiformis]	#N/A	P35241
XLOC-055079	0.566058	0.15	0.071	1.00962e-62	[Uniprot/Swissprot]|e-value:9e-120|sp|Q16832|DDR2_HUMAN|Discoidin domain-containing receptor 2 OS=Homo sapiens OX=9606 GN=DDR2 PE=1 SV=2||[RefSeqProtSlim]|e-value:0,0|XP_025111850.1|discoidin domain-containing receptor 2-like isoform X1 [Pomacea canaliculata]	#N/A	Q16832
XLOC-004987	0.29956	0.041	0.004	1.25396e-62	[Uniprot/Swissprot]|e-value:3e-25|sp|Q4G0X4|KCD21_HUMAN|BTB/POZ domain-containing protein KCTD21 OS=Homo sapiens OX=9606 GN=KCTD21 PE=1 SV=1||[RefSeqProtSlim]|e-value:8e-32|CAD5112057.1|unnamed protein product [Dimorphilus gyrociliatus]	#N/A	Q4G0X4
XLOC-059611	0.29646	0.085	0.028	1.32808e-62	[Uniprot/Swissprot]|e-value:0,0|sp|Q5BL41|ARP2_XENTR|Actin-related protein 2 OS=Xenopus tropicalis OX=8364 GN=actr2 PE=2 SV=1||[RefSeqProtSlim]|e-value:0,0|XP_035692550.1|actin-related protein 2 [Branchiostoma floridae]	#N/A	P61160
XLOC-051142	0.284484	0.172	0.086	1.35273e-62	[Uniprot/Swissprot]|e-value:4e-147|sp|P13086|SUCA_RAT|Succinate--CoA ligase [ADP/GDP-forming] subunit alpha, mitochondrial OS=Rattus norvegicus OX=10116 GN=Suclg1 PE=2 SV=2||[RefSeqProtSlim]|e-value:2e-156|XP_019641362.1|PREDICTED: succinate--CoA ligase [ADP/GDP-forming] subunit alpha, mitochondrial-like isoform X2 [Branchiostoma belcheri]	#N/A	P53597
XLOC-056404	1.26233	0.053	0.01	1.39739e-62	[Uniprot/Swissprot]|no similarity||[RefSeqProtSlim]|no similarity	#N/A	P24046
XLOC-000628	0.246442	0.03	0	1.41629e-62	[Uniprot/Swissprot]|e-value:5e-10|sp|Q63342|M2GD_RAT|Dimethylglycine dehydrogenase, mitochondrial OS=Rattus norvegicus OX=10116 GN=Dmgdh PE=1 SV=1||[RefSeqProtSlim]|e-value:1e-15|XP_019613939.1|PREDICTED: putative defense protein 3 [Branchiostoma belcheri]	#N/A	Q9UI17
XLOC-058690	1.2462	0.052	0.01	1.73905e-62	[Uniprot/Swissprot]|no similarity||[RefSeqProtSlim]|no similarity	#N/A	Q8IV35
XLOC-025003	0.734204	0.039	0.004	1.97536e-62	[Uniprot/Swissprot]|e-value:1e-64|sp|P22771|GLRA2_RAT|Glycine receptor subunit alpha-2 OS=Rattus norvegicus OX=10116 GN=Glra2 PE=1 SV=1||[RefSeqProtSlim]|e-value:1e-87|CAC9671941.1|Ofus.G2151 [Owenia fusiformis]	#N/A	P23416
XLOC-001994	0.357811	0.071	0.019	3.77596e-62	[Uniprot/Swissprot]|e-value:4e-42|sp|Q99LJ6|GPX7_MOUSE|Glutathione peroxidase 7 OS=Mus musculus OX=10090 GN=Gpx7 PE=1 SV=1||[RefSeqProtSlim]|e-value:1e-50|CAD5116842.1|unnamed protein product [Dimorphilus gyrociliatus]	#N/A	Q96SL4
XLOC-005169	0.0410177	0.368	0.224	5.75033e-62	[Uniprot/Swissprot]|e-value:1e-26|sp|Q862Z5|CYTB_MACFU|Cystatin-B OS=Macaca fuscata fuscata OX=9543 GN=CSTB PE=3 SV=1||[RefSeqProtSlim]|e-value:7e-25|NP_001185577.1|cystatin B (stefin B) [Gallus gallus]	#N/A	P04080
XLOC-009797	0.324023	0.062	0.015	5.89791e-62	[Uniprot/Swissprot]|e-value:1e-39|sp|Q3UMF9|FAXC_MOUSE|Failed axon connections homolog OS=Mus musculus OX=10090 GN=Faxc PE=2 SV=1||[RefSeqProtSlim]|e-value:1e-68|CAC9454027.1|Ofus.G01871 [Owenia fusiformis]	#N/A	Q5TGI0
XLOC-052588	0.295893	0.061	0.014	6.15193e-62	[Uniprot/Swissprot]|e-value:2e-92|sp|Q2YDF6|RT35_BOVIN|28S ribosomal protein S35, mitochondrial OS=Bos taurus OX=9913 GN=MRPS35 PE=1 SV=1||[RefSeqProtSlim]|e-value:4e-110|CAC9499557.1|Ofus.G022055, partial [Owenia fusiformis]	#N/A	P82673
XLOC-021491	0.296957	0.096	0.035	6.25848e-62	[Uniprot/Swissprot]|e-value:0,0|sp|P50579|MAP2_HUMAN|Methionine aminopeptidase 2 OS=Homo sapiens OX=9606 GN=METAP2 PE=1 SV=1||[RefSeqProtSlim]|e-value:0,0|OWF35117.1|Methionine aminopeptidase 2 [Mizuhopecten yessoensis]	#N/A	P50579
XLOC-005216	0.45343	0.055	0.011	6.28543e-62	[Uniprot/Swissprot]|e-value:2e-51|sp|P20849|CO9A1_HUMAN|Collagen alpha-1(IX) chain OS=Homo sapiens OX=9606 GN=COL9A1 PE=1 SV=3||[RefSeqProtSlim]|e-value:1e-73|CAC9659784.1|Ofus.G11180 [Owenia fusiformis]	#N/A	P20849
XLOC-051504	0.320238	0.079	0.024	6.34416e-62	[Uniprot/Swissprot]|e-value:1e-18|sp|A2VDV9|SMIM8_BOVIN|Small integral membrane protein 8 OS=Bos taurus OX=9913 GN=SMIM8 PE=3 SV=1||[RefSeqProtSlim]|e-value:3e-18|XP_004083948.1|small integral membrane protein 8 [Oryzias latipes]	#N/A	Q96KF7
XLOC-024152	0.416395	0.055	0.011	9.13721e-62	[Uniprot/Swissprot]|e-value:5e-15|sp|Q24UI6|IF2_DESHY|Translation initiation factor IF-2 OS=Desulfitobacterium hafniense (strain Y51) OX=138119 GN=infB PE=3 SV=1||[RefSeqProtSlim]|e-value:2e-22|XP_021351457.1|uncharacterized protein LOC110449138, partial [Mizuhopecten yessoensis]	#N/A	Q96NY7
XLOC-004989	0.244757	0.035	0.002	1.07685e-61	[Uniprot/Swissprot]|e-value:2e-25|sp|Q3URF8|KCD21_MOUSE|BTB/POZ domain-containing protein KCTD21 OS=Mus musculus OX=10090 GN=Kctd21 PE=1 SV=1||[RefSeqProtSlim]|e-value:2e-27|CAD5112057.1|unnamed protein product [Dimorphilus gyrociliatus]	#N/A	Q4G0X4
XLOC-036520	0.379757	0.059	0.013	1.13655e-61	[Uniprot/Swissprot]|e-value:0,0|sp|Q9MZ34|SC6A6_BOVIN|Sodium- and chloride-dependent taurine transporter OS=Bos taurus OX=9913 GN=SLC6A6 PE=2 SV=1||[RefSeqProtSlim]|e-value:0,0|CAC9480504.1|Ofus.G013655 [Owenia fusiformis]	#N/A	P31641
XLOC-005678	0.363277	0.076	0.023	1.30986e-61	[Uniprot/Swissprot]|e-value:1e-140|sp|Q9JJK3|PEX3_CRILO|Peroxisomal biogenesis factor 3 OS=Cricetulus longicaudatus OX=10030 GN=PEX3 PE=2 SV=1||[RefSeqProtSlim]|e-value:1e-151|CAC9661536.1|Ofus.G111729 [Owenia fusiformis]	#N/A	P56589
XLOC-058665	0.317885	0.056	0.012	1.4055e-61	[Uniprot/Swissprot]|e-value:4e-76|sp|Q9V3A4|CSUP_DROME|Protein catecholamines up OS=Drosophila melanogaster OX=7227 GN=Catsup PE=2 SV=1||[RefSeqProtSlim]|e-value:2e-103|OWF36564.1|Zinc transporter SLC39A7 [Mizuhopecten yessoensis]	#N/A	Q92504
XLOC-005630	0.333406	0.082	0.026	1.53426e-61	[Uniprot/Swissprot]|e-value:2e-04|sp|A0A1B5L6A5|USTE_USTVR|Probable O-methyltransferase ustE OS=Ustilaginoidea virens OX=1159556 GN=ustE PE=3 SV=1||[RefSeqProtSlim]|e-value:6e-125|CAC9665947.1|Ofus.G14923 [Owenia fusiformis]	#N/A	P18405
XLOC-005291	0.251906	0.126	0.054	1.57498e-61	[Uniprot/Swissprot]|e-value:4e-159|sp|P37837|TALDO_HUMAN|Transaldolase OS=Homo sapiens OX=9606 GN=TALDO1 PE=1 SV=2||[RefSeqProtSlim]|e-value:1e-165|CAD5117407.1|DgyrCDS6180 [Dimorphilus gyrociliatus]	#N/A	P37837
XLOC-055490	0.275929	0.036	0.003	1.7261e-61	[RefSeqProtSlim]|e-value:8e-38|VDI42416.1|Hypothetical predicted protein [Mytilus galloprovincialis]||[Uniprot/Swissprot]|no similarity	#N/A
XLOC-058214	0.268727	0.095	0.034	1.87339e-61	[Uniprot/Swissprot]|e-value:1e-32|sp|Q28GL2|KISHB_XENTR|Protein kish-B OS=Xenopus tropicalis OX=8364 GN=tmem167b PE=3 SV=1||[RefSeqProtSlim]|e-value:1e-33|VDI43163.1|Hypothetical predicted protein [Mytilus galloprovincialis]	#N/A	Q9NRX6
XLOC-063251	0.296017	0.121	0.051	2.39722e-61	[RefSeqProtSlim]|e-value:6e-07|CAC9674537.1|Ofus.G25555 [Owenia fusiformis]||[Uniprot/Swissprot]|no similarity	#N/A
XLOC-011581	0.727642	0.193	0.101	2.401e-61	[Uniprot/Swissprot]|no similarity||[RefSeqProtSlim]|no similarity	#N/A
XLOC-036487	0.413524	0.045	0.007	2.41798e-61	[RefSeqProtSlim]|e-value:3e-05|VDI58665.1|Hypothetical predicted protein [Mytilus galloprovincialis]||[Uniprot/Swissprot]|no similarity	#N/A
XLOC-044652	0.402543	0.064	0.016	2.74505e-61	[Uniprot/Swissprot]|e-value:3e-73|sp|Q6NYU2|HELZ_DANRE|Probable helicase with zinc finger domain OS=Danio rerio OX=7955 GN=helz PE=2 SV=1||[RefSeqProtSlim]|e-value:2e-94|XP_011455288.2|helicase with zinc finger domain 2 isoform X2 [Crassostrea gigas]	#N/A	P42694
XLOC-040066	0.288489	0.046	0.007	3.1601e-61	[Uniprot/Swissprot]|e-value:4e-51|sp|Q5XKA2|TIM21_XENLA|Mitochondrial import inner membrane translocase subunit Tim21 OS=Xenopus laevis OX=8355 GN=timm21 PE=2 SV=1||[RefSeqProtSlim]|e-value:1e-52|XP_025115947.1|mitochondrial import inner membrane translocase subunit Tim21-like [Pomacea canaliculata]	#N/A	Q9BVV7
XLOC-002780	0.309856	0.055	0.011	4.85292e-61	[Uniprot/Swissprot]|no similarity||[RefSeqProtSlim]|no similarity	#N/A
XLOC-028623	0.242094	0.029	0	5.26662e-61	[Uniprot/Swissprot]|e-value:1e-39|sp|Q9WUW9|S1C2A_RAT|Sulfotransferase 1C2A OS=Rattus norvegicus OX=10116 GN=Sult1c2a PE=2 SV=2||[RefSeqProtSlim]|e-value:6e-42|CAC9486569.1|Ofus.G015121, partial [Owenia fusiformis]	#N/A	P50226
XLOC-039879	0.323417	0.053	0.01	5.5455e-61	[Uniprot/Swissprot]|e-value:0,0|sp|P50309|G6PI_CRIGR|Glucose-6-phosphate isomerase OS=Cricetulus griseus OX=10029 GN=GPI PE=2 SV=1||[RefSeqProtSlim]|e-value:0,0|VDI72768.1|glucose-6-phosphate isomerase [Mytilus galloprovincialis]	#N/A	P06744
XLOC-062365	0.300113	0.176	0.09	7.12144e-61	[Uniprot/Swissprot]|e-value:0,007|sp|Q6PCU8|NDUV3_RAT|NADH dehydrogenase [ubiquinone] flavoprotein 3, mitochondrial OS=Rattus norvegicus OX=10116 GN=Ndufv3 PE=3 SV=1||[RefSeqProtSlim]|e-value:5e-06|XP_011432511.2|NADH dehydrogenase [ubiquinone] flavoprotein 3, mitochondrial [Crassostrea gigas]	#N/A
XLOC-064009	0.337697	0.055	0.012	8.14942e-61	[Uniprot/Swissprot]|e-value:0,0|sp|O95831|AIFM1_HUMAN|Apoptosis-inducing factor 1, mitochondrial OS=Homo sapiens OX=9606 GN=AIFM1 PE=1 SV=1||[RefSeqProtSlim]|e-value:0,0|CAC9536697.1|Ofus.G033254 [Owenia fusiformis]	#N/A	O95831
XLOC-001476	0.225881	0.3	0.181	9.63226e-61	[Uniprot/Swissprot]|e-value:1e-177|sp|Q8K3X2|FCL_CRIGR|GDP-L-fucose synthase OS=Cricetulus griseus OX=10029 GN=GFUS PE=2 SV=1||[RefSeqProtSlim]|e-value:0,0|XP_034333364.1|GDP-L-fucose synthase-like [Crassostrea gigas]	#N/A	Q13630
XLOC-029238	0.333793	0.038	0.004	1.22482e-60	[Uniprot/Swissprot]|e-value:2e-13|sp|P54001|P4HA1_RAT|Prolyl 4-hydroxylase subunit alpha-1 OS=Rattus norvegicus OX=10116 GN=P4ha1 PE=2 SV=2||[RefSeqProtSlim]|e-value:1e-13|AAI53499.1|P4ha1 protein, partial [Danio rerio]	#N/A	P13674
XLOC-035677	0.382946	0.055	0.011	1.26639e-60	[Uniprot/Swissprot]|no similarity||[RefSeqProtSlim]|no similarity	#N/A
XLOC-012638	0.435142	0.082	0.027	1.47465e-60	[Uniprot/Swissprot]|e-value:3e-07|sp|Q57951|Y531_METJA|Universal stress protein MJ0531 OS=Methanocaldococcus jannaschii (strain ATCC 43067 / DSM 2661 / JAL-1 / JCM 10045 / NBRC 100440) OX=243232 GN=MJ0531 PE=3 SV=1||[RefSeqProtSlim]|e-value:1e-38|CAD5121845.1|DgyrCDS10313 [Dimorphilus gyrociliatus]	#N/A
XLOC-004343	0.276353	0.131	0.058	2.00559e-60	[Uniprot/Swissprot]|e-value:3e-10|sp|Q9Y3Y2|CHTOP_HUMAN|Chromatin target of PRMT1 protein OS=Homo sapiens OX=9606 GN=CHTOP PE=1 SV=2||[RefSeqProtSlim]|e-value:2e-19|OWF41350.1|Chromatin target of PRMT1 protein [Mizuhopecten yessoensis]	#N/A	Q9Y3Y2
XLOC-058769	0.272936	0.397	0.261	2.02102e-60	[Uniprot/Swissprot]|e-value:1e-10|sp|Q8LGG8|USPAL_ARATH|Universal stress protein A-like protein OS=Arabidopsis thaliana OX=3702 GN=At3g01520 PE=1 SV=2||[RefSeqProtSlim]|e-value:1e-53|CAD5119686.1|unnamed protein product [Dimorphilus gyrociliatus]	#N/A
XLOC-028150	0.333231	0.033	0.001	2.46938e-60	[Uniprot/Swissprot]|e-value:1e-11|sp|Q6IR41|C1QT6_MOUSE|Complement C1q tumor necrosis factor-related protein 6 OS=Mus musculus OX=10090 GN=C1qtnf6 PE=2 SV=1||[RefSeqProtSlim]|e-value:3e-11|AAY21931.1|C1qTNF6 [Mus musculus]	#N/A	Q9BXI9
XLOC-047842	0.334275	0.092	0.033	2.63715e-60	[Uniprot/Swissprot]|e-value:3e-16|sp|P14404|MECOM_MOUSE|Histone-lysine N-methyltransferase MECOM OS=Mus musculus OX=10090 GN=Mecom PE=1 SV=2||[RefSeqProtSlim]|e-value:4e-40|VDI64172.1|Hypothetical predicted protein [Mytilus galloprovincialis]	#N/A	Q03112
XLOC-016713	0.314547	0.06	0.014	3.15799e-60	[Uniprot/Swissprot]|e-value:1e-28|sp|Q64LC9|RBM4B_RAT|RNA-binding protein 4B OS=Rattus norvegicus OX=10116 GN=Rbm4b PE=2 SV=2||[RefSeqProtSlim]|e-value:3e-42|VDI45374.1|RNA-binding protein 4 [Mytilus galloprovincialis]	#N/A	Q9BWF3
XLOC-001333	0.302481	0.085	0.028	3.37113e-60	[Uniprot/Swissprot]|e-value:0,0|sp|Q9D554|SF3A3_MOUSE|Splicing factor 3A subunit 3 OS=Mus musculus OX=10090 GN=Sf3a3 PE=1 SV=2||[RefSeqProtSlim]|e-value:0,0|CAC9490040.1|Ofus.G0285 [Owenia fusiformis]	#N/A	Q12874
XLOC-017165	0.306596	0.092	0.033	3.75845e-60	[Uniprot/Swissprot]|e-value:2e-59|sp|Q8UW59|PARK7_CHICK|Protein/nucleic acid deglycase DJ-1 OS=Gallus gallus OX=9031 GN=PARK7 PE=2 SV=1||[RefSeqProtSlim]|e-value:1e-68|QIJ96594.1|parkinson disease protein 7 [Lymnaea stagnalis]	#N/A	Q99497
XLOC-058368	0.344072	0.158	0.078	3.89666e-60	[Uniprot/Swissprot]|e-value:0,0|sp|Q61687|ATRX_MOUSE|Transcriptional regulator ATRX OS=Mus musculus OX=10090 GN=Atrx PE=1 SV=3||[RefSeqProtSlim]|e-value:0,0|PVD34662.1|hypothetical protein C0Q70_05939 [Pomacea canaliculata]	#N/A	P46100
XLOC-065898	0.370312	0.029	0	4.15388e-60	[Uniprot/Swissprot]|no similarity||[RefSeqProtSlim]|no similarity	#N/A
XLOC-016052	0.353299	0.084	0.028	6.14885e-60	[Uniprot/Swissprot]|e-value:1e-41|sp|P21328|RTJK_DROME|RNA-directed DNA polymerase from mobile element jockey OS=Drosophila melanogaster OX=7227 GN=pol PE=1 SV=1||[RefSeqProtSlim]|e-value:3e-77|OWF47171.1|RNA-directed DNA polymerase from transposon BS [Mizuhopecten yessoensis]	#N/A	O00370
XLOC-051186	0.257478	0.035	0.003	1.07165e-59	[Uniprot/Swissprot]|e-value:5e-47|sp|F7E235|FAXC_XENTR|Failed axon connections homolog OS=Xenopus tropicalis OX=8364 GN=faxc PE=3 SV=1||[RefSeqProtSlim]|e-value:4e-83|CAC9454027.1|Ofus.G01871 [Owenia fusiformis]	#N/A	Q5TGI0
XLOC-065922	0.255788	0.113	0.046	1.16482e-59	[Uniprot/Swissprot]|e-value:6e-113|sp|A6H767|NP1L1_BOVIN|Nucleosome assembly protein 1-like 1 OS=Bos taurus OX=9913 GN=NAP1L1 PE=2 SV=1||[RefSeqProtSlim]|e-value:5e-151|CAC9674329.1|Ofus.G2558 [Owenia fusiformis]	#N/A	P55209
XLOC-060200	0.275773	0.057	0.013	1.48644e-59	[Uniprot/Swissprot]|e-value:6e-64|sp|Q5XGC5|PSMG2_XENTR|Proteasome assembly chaperone 2 OS=Xenopus tropicalis OX=8364 GN=psmg2 PE=2 SV=1||[RefSeqProtSlim]|e-value:9e-77|XP_035680476.1|proteasome assembly chaperone 2-like [Branchiostoma floridae]	#N/A	Q969U7
XLOC-021099	0.335342	0.113	0.047	1.58145e-59	[RefSeqProtSlim]|e-value:4e-15|CAC9537245.1|Ofus.G033347 [Owenia fusiformis]||[Uniprot/Swissprot]|no similarity	#N/A
XLOC-067557	0.340348	0.032	0.001	1.72875e-59	[Uniprot/Swissprot]|e-value:3e-05|sp|P17213|BPI_HUMAN|Bactericidal permeability-increasing protein OS=Homo sapiens OX=9606 GN=BPI PE=1 SV=4||[RefSeqProtSlim]|e-value:1e-45|QAU32338.1|LBP/BPI [Perinereis linea]	#N/A	P17213
XLOC-043455	0.349587	0.031	0.001	1.83384e-59	[RefSeqProtSlim]|e-value:3e-61|QBA88395.1|Sten, partial [Platynereis dumerilii]||[Uniprot/Swissprot]|no similarity	#N/A
XLOC-051293	0.31437	0.028	0	1.95406e-59	[Uniprot/Swissprot]|no similarity||[RefSeqProtSlim]|no similarity	#N/A
XLOC-066758	0.303798	0.031	0.001	2.09783e-59	[Uniprot/Swissprot]|e-value:4e-05|sp|P17213|BPI_HUMAN|Bactericidal permeability-increasing protein OS=Homo sapiens OX=9606 GN=BPI PE=1 SV=4||[RefSeqProtSlim]|e-value:5e-38|QAU32338.1|LBP/BPI [Perinereis linea]	#N/A	P17213
XLOC-039378	0.338603	0.157	0.077	2.25901e-59	[Uniprot/Swissprot]|e-value:2e-116|sp|Q0MQI9|NDUV2_PANTR|NADH dehydrogenase [ubiquinone] flavoprotein 2, mitochondrial OS=Pan troglodytes OX=9598 GN=NDUFV2 PE=2 SV=1||[RefSeqProtSlim]|e-value:2e-138|XP_035678333.1|NADH dehydrogenase [ubiquinone] flavoprotein 2, mitochondrial-like [Branchiostoma floridae]	#N/A	P19404
XLOC-025417	0.276833	0.439	0.295	2.5392e-59	[Uniprot/Swissprot]|e-value:7e-146|sp|P62262|1433E_SHEEP|14-3-3 protein epsilon OS=Ovis aries OX=9940 GN=YWHAE PE=1 SV=1||[RefSeqProtSlim]|e-value:2e-147|AAH45325.1|Tyrosine 3-monooxygenase/tryptophan 5-monooxygenase activation protein, epsilon polypeptide 1 [Danio rerio]	#N/A	P62258
XLOC-012847	0.299431	0.095	0.035	3.42695e-59	[Uniprot/Swissprot]|e-value:4e-31|sp|P16254|SRP14_MOUSE|Signal recognition particle 14 kDa protein OS=Mus musculus OX=10090 GN=Srp14 PE=1 SV=1||[RefSeqProtSlim]|e-value:5e-43|CAC9641374.1|Ofus.G092721, partial [Owenia fusiformis]	#N/A	P37108
XLOC-024210	0.0848913	0.357	0.221	3.44951e-59	[Uniprot/Swissprot]|e-value:0,0|sp|Q8JFP1|IF4A2_CHICK|Eukaryotic initiation factor 4A-II OS=Gallus gallus OX=9031 GN=EIF4A2 PE=2 SV=1||[RefSeqProtSlim]|e-value:0,0|CAC9663344.1|Ofus.G121672 [Owenia fusiformis]	#N/A	Q14240
XLOC-012073	0.246818	0.038	0.004	6.184e-59	[Uniprot/Swissprot]|e-value:1e-68|sp|Q5R8I2|RTRAF_PONAB|RNA transcription, translation and transport factor protein OS=Pongo abelii OX=9601 GN=RTRAF PE=2 SV=1||[RefSeqProtSlim]|e-value:7e-149|XP_035681619.1|phosphorylase b kinase regulatory subunit alpha, liver isoform-like [Branchiostoma floridae]	#N/A	Q9Y224
XLOC-014751	0.378319	0.036	0.003	6.68187e-59	[Uniprot/Swissprot]|no similarity||[RefSeqProtSlim]|no similarity	#N/A
XLOC-005327	0.308757	0.124	0.054	8.81505e-59	[Uniprot/Swissprot]|e-value:9e-56|sp|Q6ZWX0|ASTER_MOUSE|PAT complex subunit Asterix OS=Mus musculus OX=10090 GN=Wdr83os PE=3 SV=1||[RefSeqProtSlim]|e-value:1e-61|XP_021350601.1|protein Asterix-like [Mizuhopecten yessoensis]	#N/A	Q9Y284
XLOC-020321	0.274046	0.03	0.001	1.02146e-58	[Uniprot/Swissprot]|e-value:2e-98|sp|Q9QXF7|CP2J4_RAT|Cytochrome P450 2J4 OS=Rattus norvegicus OX=10116 GN=CYP2J4 PE=1 SV=1||[RefSeqProtSlim]|e-value:3e-115|XP_021373153.1|cytochrome P450 2U1-like [Mizuhopecten yessoensis]	#N/A	P51589
XLOC-036989	0.263255	0.067	0.018	1.13059e-58	[Uniprot/Swissprot]|e-value:1e-57|sp|Q95LU3|FBCD1_MACFA|Fibrinogen C domain-containing protein 1 OS=Macaca fascicularis OX=9541 GN=FIBCD1 PE=2 SV=1||[RefSeqProtSlim]|e-value:9e-66|XP_019643623.1|PREDICTED: microfibril-associated glycoprotein 4-like [Branchiostoma belcheri]	#N/A	Q8N539
XLOC-043527	0.418728	0.042	0.006	1.55207e-58	[RefSeqProtSlim]|e-value:3e-72|QBA88395.1|Sten, partial [Platynereis dumerilii]||[Uniprot/Swissprot]|no similarity	#N/A	Q8IY21
XLOC-002484	0.328135	0.082	0.027	1.56627e-58	[Uniprot/Swissprot]|e-value:8e-16|sp|Q6J3Q7|COX17_CANLF|Cytochrome c oxidase copper chaperone OS=Canis lupus familiaris OX=9615 GN=COX17 PE=3 SV=3||[RefSeqProtSlim]|e-value:2e-18|XP_034335191.1|cytochrome c oxidase copper chaperone-like [Crassostrea gigas]	#N/A	Q14061
XLOC-027851	0.277028	0.072	0.021	1.63775e-58	[Uniprot/Swissprot]|e-value:1e-134|sp|Q920A5|RISC_MOUSE|Retinoid-inducible serine carboxypeptidase OS=Mus musculus OX=10090 GN=Scpep1 PE=1 SV=2||[RefSeqProtSlim]|e-value:4e-158|XP_035694612.1|retinoid-inducible serine carboxypeptidase-like [Branchiostoma floridae]	#N/A	Q9HB40
XLOC-047825	0.282756	0.055	0.012	1.64324e-58	[Uniprot/Swissprot]|e-value:4e-94|sp|Q6DGL7|TM147_DANRE|Transmembrane protein 147 OS=Danio rerio OX=7955 GN=tmem147 PE=2 SV=1||[RefSeqProtSlim]|e-value:6e-129|XP_034302384.1|transmembrane protein 147 [Crassostrea gigas]	#N/A	Q9BVK8
XLOC-009487	0.277427	0.042	0.006	1.75262e-58	[Uniprot/Swissprot]|no similarity||[RefSeqProtSlim]|no similarity	#N/A
XLOC-014696	0.297682	0.193	0.102	1.81463e-58	[Uniprot/Swissprot]|e-value:5e-103|sp|Q9HBL0|TENS1_HUMAN|Tensin-1 OS=Homo sapiens OX=9606 GN=TNS1 PE=1 SV=2||[RefSeqProtSlim]|e-value:2e-136|PVD37943.1|hypothetical protein C0Q70_00545 [Pomacea canaliculata]	#N/A	Q9HBL0
XLOC-002714	0.337822	0.123	0.054	2.246e-58	[Uniprot/Swissprot]|e-value:1e-24|sp|A4D161|F221A_HUMAN|Protein FAM221A OS=Homo sapiens OX=9606 GN=FAM221A PE=1 SV=1||[RefSeqProtSlim]|e-value:3e-39|VDI68268.1|Hypothetical predicted protein [Mytilus galloprovincialis]	#N/A	A4D161
XLOC-056836	0.271239	0.041	0.005	2.30045e-58	[Uniprot/Swissprot]|e-value:1e-179|sp|Q9D2G9|HIPL2_MOUSE|HHIP-like protein 2 OS=Mus musculus OX=10090 GN=Hhipl2 PE=2 SV=2||[RefSeqProtSlim]|e-value:0,0|XP_019618716.1|PREDICTED: HHIP-like protein 1 isoform X3 [Branchiostoma belcheri]	#N/A	Q6UWX4
XLOC-059497	0.287781	0.074	0.023	2.48377e-58	[Uniprot/Swissprot]|e-value:1e-96|sp|Q9D154|ILEUA_MOUSE|Leukocyte elastase inhibitor A OS=Mus musculus OX=10090 GN=Serpinb1a PE=1 SV=1||[RefSeqProtSlim]|e-value:9e-115|XP_019640745.1|PREDICTED: leukocyte elastase inhibitor-like isoform X8 [Branchiostoma belcheri]	#N/A	P30740
XLOC-026942	0.450321	0.047	0.008	2.54311e-58	[RefSeqProtSlim]|e-value:5e-09|CAD5123968.1|unnamed protein product [Dimorphilus gyrociliatus]||[Uniprot/Swissprot]|no similarity	#N/A
XLOC-065889	0.751681	0.028	0	2.5784e-58	[Uniprot/Swissprot]|e-value:1e-33|sp|Q63HQ2|EGFLA_HUMAN|Pikachurin OS=Homo sapiens OX=9606 GN=EGFLAM PE=1 SV=2||[RefSeqProtSlim]|e-value:4e-41|CAC9562214.1|Ofus.G05351 [Owenia fusiformis]	#N/A	Q63HQ2
XLOC-027496	0.304347	0.049	0.009	3.08646e-58	[Uniprot/Swissprot]|e-value:0,0|sp|Q9Y6X9|MORC2_HUMAN|ATPase MORC2 OS=Homo sapiens OX=9606 GN=MORC2 PE=1 SV=2||[RefSeqProtSlim]|e-value:0,0|CAC9672879.1|Ofus.G22547 [Owenia fusiformis]	#N/A	Q9Y6X9
XLOC-009778	0.380278	0.039	0.005	3.19333e-58	[Uniprot/Swissprot]|no similarity||[RefSeqProtSlim]|no similarity	#N/A
XLOC-066757	0.411577	0.038	0.004	3.30075e-58	[Uniprot/Swissprot]|e-value:3e-08|sp|P18428|LBP_HUMAN|Lipopolysaccharide-binding protein OS=Homo sapiens OX=9606 GN=LBP PE=1 SV=3||[RefSeqProtSlim]|e-value:3e-32|QAU32338.1|LBP/BPI [Perinereis linea]	#N/A	P18428
XLOC-015605	0.326264	0.041	0.005	3.63715e-58	[Uniprot/Swissprot]|no similarity||[RefSeqProtSlim]|no similarity	#N/A
XLOC-035441	0.430591	0.066	0.018	4.14804e-58	[Uniprot/Swissprot]|e-value:1e-31|sp|P97435|ENTK_MOUSE|Enteropeptidase OS=Mus musculus OX=10090 GN=Tmprss15 PE=2 SV=1||[RefSeqProtSlim]|e-value:8e-98|CAC9576485.1|Ofus.G0679 [Owenia fusiformis]	#N/A	P98073
XLOC-038794	0.264346	0.055	0.012	4.44429e-58	[Uniprot/Swissprot]|e-value:2e-32|sp|Q9CQI9|MED30_MOUSE|Mediator of RNA polymerase II transcription subunit 30 OS=Mus musculus OX=10090 GN=Med30 PE=1 SV=1||[RefSeqProtSlim]|e-value:2e-35|CAC9574593.1|Ofus.G053350 [Owenia fusiformis]	#N/A	Q96HR3
XLOC-018882	0.281841	0.045	0.007	5.21576e-58	[Uniprot/Swissprot]|e-value:1e-10|sp|Q2T9K6|FEM1C_XENLA|Protein fem-1 homolog C OS=Xenopus laevis OX=8355 GN=fem1c PE=2 SV=1||[RefSeqProtSlim]|e-value:1e-20|VDH95511.1|Hypothetical predicted protein [Mytilus galloprovincialis]	#N/A	O15084
XLOC-025415	0.301041	0.039	0.005	5.38726e-58	[Uniprot/Swissprot]|e-value:3e-05|sp|P9WLG1|STF3_MYCTU|PAPS-dependent sulfotransferase Stf3 OS=Mycobacterium tuberculosis (strain ATCC 25618 / H37Rv) OX=83332 GN=stf3 PE=3 SV=1||[RefSeqProtSlim]|e-value:2e-42|CAC9564552.1|Ofus.G05999 [Owenia fusiformis]	#N/A
XLOC-012795	0.301947	0.042	0.006	5.73902e-58	[Uniprot/Swissprot]|e-value:3e-24|sp|A7SFB5|CGAS_NEMVE|Cyclic GMP-AMP synthase OS=Nematostella vectensis OX=45351 GN=v1g211400 PE=1 SV=1||[RefSeqProtSlim]|e-value:4e-36|CAD5126087.1|DgyrCDS14255 [Dimorphilus gyrociliatus]	#N/A	Q13394
XLOC-069415	0.244417	0.037	0.004	6.39621e-58	[Uniprot/Swissprot]|e-value:8e-41|sp|O73888|HPGDS_CHICK|Hematopoietic prostaglandin D synthase OS=Gallus gallus OX=9031 GN=HPGDS PE=1 SV=3||[RefSeqProtSlim]|e-value:3e-50|XP_019635268.1|PREDICTED: LOW QUALITY PROTEIN: S-crystallin SL11-like [Branchiostoma belcheri]	#N/A	O60760
XLOC-066528	0.254268	0.112	0.046	6.56217e-58	[Uniprot/Swissprot]|e-value:7e-31|sp|Q98902|L1CAM_TAKRU|Neural cell adhesion molecule L1 OS=Takifugu rubripes OX=31033 GN=l1cam PE=3 SV=1||[RefSeqProtSlim]|e-value:2e-37|CAC9475778.1|Ofus.G013143 [Owenia fusiformis]	#N/A	O94856
XLOC-001407	0.303044	0.044	0.007	6.77893e-58	[Uniprot/Swissprot]|e-value:0,0|sp|Q9NVP1|DDX18_HUMAN|ATP-dependent RNA helicase DDX18 OS=Homo sapiens OX=9606 GN=DDX18 PE=1 SV=2||[RefSeqProtSlim]|e-value:0,0|CAC9513029.1|Ofus.G024755 [Owenia fusiformis]	#N/A	Q9NVP1
XLOC-033583	0.314389	0.1	0.039	8.62373e-58	[Uniprot/Swissprot]|no similarity||[RefSeqProtSlim]|no similarity	#N/A
XLOC-019773	0.270525	0.05	0.01	9.38041e-58	[Uniprot/Swissprot]|e-value:2e-24|sp|Q9DCT6|BAP18_MOUSE|Chromatin complexes subunit BAP18 OS=Mus musculus OX=10090 GN=Bap18 PE=1 SV=1||[RefSeqProtSlim]|e-value:6e-44|XP_025080259.1|chromatin complexes subunit BAP18-like isoform X2 [Pomacea canaliculata]	#N/A	Q8IXM2
XLOC-035362	0.288761	0.027	0	1.21161e-57	[Uniprot/Swissprot]|no similarity||[RefSeqProtSlim]|no similarity	#N/A
XLOC-003786	0.321707	0.076	0.024	1.32507e-57	[Uniprot/Swissprot]|e-value:0,0|sp|Q9UJ83|HACL1_HUMAN|2-hydroxyacyl-CoA lyase 1 OS=Homo sapiens OX=9606 GN=HACL1 PE=1 SV=2||[RefSeqProtSlim]|e-value:0,0|CAD5122752.1|DgyrCDS11161 [Dimorphilus gyrociliatus]	#N/A	Q9UJ83
XLOC-058342	0.266806	0.04	0.005	1.3998e-57	[Uniprot/Swissprot]|e-value:7e-28|sp|P57797|PPARG_CRIGR|Peroxisome proliferator-activated receptor gamma OS=Cricetulus griseus OX=10029 GN=PPARG PE=2 SV=1||[RefSeqProtSlim]|e-value:3e-56|CAD5120128.1|DgyrCDS8706 [Dimorphilus gyrociliatus]	#N/A	P37231
XLOC-000868	0.301219	0.084	0.029	1.75944e-57	[Uniprot/Swissprot]|e-value:1e-22|sp|A9JRX0|MSL1_DANRE|Male-specific lethal 1-like 1 OS=Danio rerio OX=7955 GN=msl1l1 PE=2 SV=1||[RefSeqProtSlim]|e-value:3e-39|VDI30711.1|male-specific lethal 1 [Mytilus galloprovincialis]	#N/A	Q68DK7
XLOC-063579	0.289895	0.082	0.028	1.83365e-57	[Uniprot/Swissprot]|e-value:9e-66|sp|Q16594|TAF9_HUMAN|Transcription initiation factor TFIID subunit 9 OS=Homo sapiens OX=9606 GN=TAF9 PE=1 SV=1||[RefSeqProtSlim]|e-value:4e-75|CAC9663472.1|Ofus.G121934 [Owenia fusiformis]	#N/A	Q16594
XLOC-027765	0.256647	0.068	0.019	2.03892e-57	[Uniprot/Swissprot]|e-value:6e-26|sp|Q5IS54|CASP3_PANTR|Caspase-3 OS=Pan troglodytes OX=9598 GN=CASP3 PE=2 SV=1||[RefSeqProtSlim]|e-value:6e-27|CAC9657565.1|Ofus.G102479 [Owenia fusiformis]	#N/A	P42574
XLOC-009356	0.375959	0.101	0.04	2.72362e-57	[Uniprot/Swissprot]|e-value:6e-23|sp|Q69Z28|ATS16_MOUSE|A disintegrin and metalloproteinase with thrombospondin motifs 16 OS=Mus musculus OX=10090 GN=Adamts16 PE=2 SV=2||[RefSeqProtSlim]|e-value:4e-79|XP_021370783.1|A disintegrin and metalloproteinase with thrombospondin motifs 2-like isoform X2 [Mizuhopecten yessoensis]	#N/A	Q8TE57
XLOC-041041	0.735424	0.257	0.159	2.81588e-57	[Uniprot/Swissprot]|e-value:3e-25|sp|Q3T077|TPPP2_BOVIN|Tubulin polymerization-promoting protein family member 2 OS=Bos taurus OX=9913 GN=TPPP2 PE=2 SV=1||[RefSeqProtSlim]|e-value:9e-25|EDL42272.1|mCG18718 [Mus musculus]	#N/A	Q9BW30
XLOC-012850	0.199688	0.222	0.124	3.27254e-57	[Uniprot/Swissprot]|e-value:9e-32|sp|Q3T0Q6|CNBP_BOVIN|Cellular nucleic acid-binding protein OS=Bos taurus OX=9913 GN=CNBP PE=2 SV=1||[RefSeqProtSlim]|e-value:5e-60|XP_025106974.1|DNA-binding protein HEXBP-like isoform X2 [Pomacea canaliculata]	#N/A	P62633
XLOC-054109	0.261949	0.027	0	3.39839e-57	[Uniprot/Swissprot]|no similarity||[RefSeqProtSlim]|no similarity	#N/A
XLOC-050283	0.331324	0.049	0.009	3.41607e-57	[Uniprot/Swissprot]|no similarity||[RefSeqProtSlim]|no similarity	#N/A
XLOC-049936	0.262744	0.05	0.01	3.43758e-57	[Uniprot/Swissprot]|e-value:1e-11|sp|Q5U220|TM254_RAT|Transmembrane protein 254 OS=Rattus norvegicus OX=10116 GN=Tmem254 PE=2 SV=1||[RefSeqProtSlim]|e-value:3e-10|NP_001269006.1|transmembrane protein 254 [Gallus gallus]	#N/A	Q8TBM7
XLOC-067380	0.352135	0.074	0.023	4.17729e-57	[Uniprot/Swissprot]|e-value:2e-35|sp|Q95SX7|RTBS_DROME|Probable RNA-directed DNA polymerase from transposon BS OS=Drosophila melanogaster OX=7227 GN=RTase PE=2 SV=1||[RefSeqProtSlim]|e-value:6e-149|XP_035681619.1|phosphorylase b kinase regulatory subunit alpha, liver isoform-like [Branchiostoma floridae]	#N/A	O00370
XLOC-039437	0.307257	0.059	0.015	4.40277e-57	[Uniprot/Swissprot]|e-value:1e-21|sp|Q5ZM33|HP1B3_CHICK|Heterochromatin protein 1-binding protein 3 OS=Gallus gallus OX=9031 GN=HP1BP3 PE=2 SV=1||[RefSeqProtSlim]|e-value:2e-40|CAC9567514.1|Ofus.G051956 [Owenia fusiformis]	#N/A	Q5SSJ5
XLOC-025875	0.267198	0.059	0.014	4.84121e-57	[Uniprot/Swissprot]|e-value:3e-93|sp|P25325|THTM_HUMAN|3-mercaptopyruvate sulfurtransferase OS=Homo sapiens OX=9606 GN=MPST PE=1 SV=3||[RefSeqProtSlim]|e-value:2e-109|PVD39206.1|hypothetical protein C0Q70_01834 [Pomacea canaliculata]	#N/A	P25325
XLOC-004767	0.258547	0.063	0.017	5.43346e-57	[Uniprot/Swissprot]|e-value:0,0|sp|Q5BLE8|RETST_DANRE|All-trans-retinol 13,14-reductase OS=Danio rerio OX=7955 GN=retsat PE=1 SV=1||[RefSeqProtSlim]|e-value:0,0|XP_019641120.1|PREDICTED: putative all-trans-retinol 13,14-reductase [Branchiostoma belcheri]	#N/A	Q6NUM9
XLOC-063451	0.304091	0.108	0.045	5.67822e-57	[Uniprot/Swissprot]|e-value:2e-134|sp|Q7QB13|CCNC_ANOGA|Cyclin-C OS=Anopheles gambiae OX=7165 GN=CycC PE=3 SV=2||[RefSeqProtSlim]|e-value:4e-151|XP_025078706.1|cyclin-C-like [Pomacea canaliculata]	#N/A	P24863
XLOC-004376	0.221031	0.165	0.083	6.07709e-57	[Uniprot/Swissprot]|e-value:2e-31|sp|Q8MQI6|ELOF1_DROME|Transcription elongation factor 1 homolog OS=Drosophila melanogaster OX=7227 GN=CG40228 PE=3 SV=1||[RefSeqProtSlim]|e-value:5e-32|CAD5112015.1|DgyrCDS1265 [Dimorphilus gyrociliatus]	#N/A	P60002
XLOC-002599	0.320114	0.051	0.01	6.56169e-57	[Uniprot/Swissprot]|e-value:4e-69|sp|Q96DP5|FMT_HUMAN|Methionyl-tRNA formyltransferase, mitochondrial OS=Homo sapiens OX=9606 GN=MTFMT PE=2 SV=2||[RefSeqProtSlim]|e-value:5e-89|CAC9583816.1|Ofus.G061078 [Owenia fusiformis]	#N/A	Q96DP5
XLOC-041240	0.335414	0.054	0.012	6.58171e-57	[Uniprot/Swissprot]|e-value:2e-70|sp|P55088|AQP4_MOUSE|Aquaporin-4 OS=Mus musculus OX=10090 GN=Aqp4 PE=1 SV=2||[RefSeqProtSlim]|e-value:5e-108|CAC9670399.1|Ofus.G18983 [Owenia fusiformis]	#N/A	P55087
XLOC-060324	0.243238	0.037	0.004	6.84772e-57	[Uniprot/Swissprot]|e-value:2e-82|sp|Q58D06|WDR74_BOVIN|WD repeat-containing protein 74 OS=Bos taurus OX=9913 GN=WDR74 PE=2 SV=1||[RefSeqProtSlim]|e-value:3e-102|OWF39391.1|WD repeat-containing protein 74 [Mizuhopecten yessoensis]	#N/A	Q6RFH5
XLOC-005178	0.297419	0.053	0.011	6.87116e-57	[Uniprot/Swissprot]|e-value:8e-54|sp|Q4G2T3|DESAT_THAPS|Sphingolipid 10-desaturase OS=Thalassiosira pseudonana OX=35128 GN=desA PE=1 SV=2||[RefSeqProtSlim]|e-value:2e-163|CAC9490215.1|Ofus.G02148 [Owenia fusiformis]	#N/A	O95864
XLOC-034076	0.329857	0.041	0.006	6.90447e-57	[Uniprot/Swissprot]|e-value:1e-22|sp|Q1L673|VDRB_DANRE|Vitamin D3 receptor B OS=Danio rerio OX=7955 GN=vdrb PE=2 SV=2||[RefSeqProtSlim]|e-value:3e-29|CAD5120128.1|DgyrCDS8706 [Dimorphilus gyrociliatus]	#N/A	P48443
XLOC-002674	0.367082	0.062	0.016	7.54712e-57	[Uniprot/Swissprot]|e-value:6e-40|sp|Q80SX8|PIF1_MOUSE|ATP-dependent DNA helicase PIF1 OS=Mus musculus OX=10090 GN=Pif1 PE=1 SV=2||[RefSeqProtSlim]|e-value:0,0|XP_021334689.1|uncharacterized protein LOC110440049 [Danio rerio]	#N/A	Q9H611
XLOC-001716	0.218888	0.033	0.002	7.54891e-57	[Uniprot/Swissprot]|e-value:5e-11|sp|Q8VI93|OAS3_MOUSE|2'-5'-oligoadenylate synthase 3 OS=Mus musculus OX=10090 GN=Oas3 PE=1 SV=1||[RefSeqProtSlim]|e-value:3e-11|XP_034331750.1|2'-5'-oligoadenylate synthase 1-like isoform X2 [Crassostrea gigas]	#N/A	Q9Y6K5
XLOC-059874	0.239187	0.046	0.008	8.02814e-57	[Uniprot/Swissprot]|e-value:3e-163|sp|Q7TQ20|DNJC2_RAT|DnaJ homolog subfamily C member 2 OS=Rattus norvegicus OX=10116 GN=Dnajc2 PE=1 SV=1||[RefSeqProtSlim]|e-value:7e-108|CAC9458174.1|Ofus.G011268 [Owenia fusiformis]	#N/A	Q99543
XLOC-021268	0.274786	0.059	0.015	8.87112e-57	[Uniprot/Swissprot]|e-value:3e-77|sp|Q9ERI6|RDH14_MOUSE|Retinol dehydrogenase 14 OS=Mus musculus OX=10090 GN=Rdh14 PE=1 SV=1||[RefSeqProtSlim]|e-value:8e-83|XP_005097012.1|retinol dehydrogenase 14 [Aplysia californica]	#N/A	Q9HBH5
XLOC-015313	0.255125	0.068	0.02	8.91834e-57	[Uniprot/Swissprot]|e-value:4e-72|sp|Q1L8G7|GATD1_DANRE|GATA zinc finger domain-containing protein 1 OS=Danio rerio OX=7955 GN=gatad1 PE=2 SV=1||[RefSeqProtSlim]|e-value:1e-90|XP_025084520.1|GATA zinc finger domain-containing protein 1-like [Pomacea canaliculata]	#N/A	Q8WUU5
XLOC-027744	0.236282	0.105	0.042	9.00782e-57	[Uniprot/Swissprot]|e-value:2e-54|sp|B1A8Z2|CIB1_SHEEP|Calcium and integrin-binding protein 1 OS=Ovis aries OX=9940 GN=CIB1 PE=2 SV=1||[RefSeqProtSlim]|e-value:2e-83|OWF34844.1|Calcium and integrin-binding protein 1 [Mizuhopecten yessoensis]	#N/A	Q99828
XLOC-005044	0.25131	0.067	0.019	9.01895e-57	[Uniprot/Swissprot]|e-value:0,0|sp|O57478|HEMH_XENLA|Ferrochelatase, mitochondrial OS=Xenopus laevis OX=8355 GN=fech PE=1 SV=1||[RefSeqProtSlim]|e-value:0,0|OWF51471.1|Ferrochelatase, mitochondrial [Mizuhopecten yessoensis]	#N/A	P22830
XLOC-027132	0.23258	0.04	0.005	1.03703e-56	[Uniprot/Swissprot]|e-value:0,0|sp|Q6TH15|EIF3D_DANRE|Eukaryotic translation initiation factor 3 subunit D OS=Danio rerio OX=7955 GN=eif3d PE=2 SV=1||[RefSeqProtSlim]|e-value:0,0|XP_011432044.2|eukaryotic translation initiation factor 3 subunit D-like [Crassostrea gigas]	#N/A	O15371
XLOC-052035	0.284023	0.064	0.018	1.26873e-56	[Uniprot/Swissprot]|e-value:4e-46|sp|A6H7G2|DBNL_BOVIN|Drebrin-like protein OS=Bos taurus OX=9913 GN=DBNL PE=2 SV=1||[RefSeqProtSlim]|e-value:2e-73|VDI72294.1|drebrin-like protein [Mytilus galloprovincialis]	#N/A	Q9UJU6
XLOC-054912	0.278027	0.039	0.005	1.32794e-56	[Uniprot/Swissprot]|e-value:1e-07|sp|Q8CIL4|CA131_MOUSE|Uncharacterized protein C1orf131 homolog OS=Mus musculus OX=10090 PE=1 SV=1||[RefSeqProtSlim]|e-value:1e-24|VDI53037.1|Hypothetical predicted protein [Mytilus galloprovincialis]	#N/A	Q8NDD1
XLOC-047012	0.362127	0.036	0.003	1.34727e-56	[Uniprot/Swissprot]|e-value:2e-68|sp|P23414|ACH1_SCHGR|Acetylcholine receptor subunit alpha-L1 OS=Schistocerca gregaria OX=7010 PE=2 SV=1||[RefSeqProtSlim]|e-value:8e-85|CAD5124158.1|DgyrCDS12459 [Dimorphilus gyrociliatus]	#N/A	P30532
XLOC-054959	0.226635	0.187	0.099	1.36826e-56	[Uniprot/Swissprot]|e-value:5e-133|sp|P67874|CSK2B_RAT|Casein kinase II subunit beta OS=Rattus norvegicus OX=10116 GN=Csnk2b PE=1 SV=1||[RefSeqProtSlim]|e-value:4e-137|VDI03084.1|casein kinase II subunit beta [Mytilus galloprovincialis]	#N/A	P67870
XLOC-024996	0.321058	0.077	0.025	1.38189e-56	[Uniprot/Swissprot]|e-value:4e-69|sp|Q9UH99|SUN2_HUMAN|SUN domain-containing protein 2 OS=Homo sapiens OX=9606 GN=SUN2 PE=1 SV=3||[RefSeqProtSlim]|e-value:2e-78|CAC9668118.1|Ofus.G16219 [Owenia fusiformis]	#N/A	Q9UH99
XLOC-036128	0.271171	0.156	0.077	1.41716e-56	[Uniprot/Swissprot]|e-value:2e-34|sp|Q5RDD0|TIM23_PONAB|Mitochondrial import inner membrane translocase subunit Tim23 OS=Pongo abelii OX=9601 GN=TIMM23 PE=2 SV=1||[RefSeqProtSlim]|e-value:3e-56|CAC9648098.1|Ofus.G10582 [Owenia fusiformis]	#N/A	O14925
XLOC-005213	0.307484	0.075	0.023	1.42482e-56	[Uniprot/Swissprot]|e-value:3e-28|sp|Q9D0L6|BAMBI_MOUSE|BMP and activin membrane-bound inhibitor homolog OS=Mus musculus OX=10090 GN=Bambi PE=2 SV=1||[RefSeqProtSlim]|e-value:2e-56|CAC9588805.1|Ofus.G061826 [Owenia fusiformis]	#N/A	Q13145
XLOC-060655	0.278101	0.041	0.006	1.67605e-56	[Uniprot/Swissprot]|e-value:2e-64|sp|Q9JK72|CCS_RAT|Copper chaperone for superoxide dismutase OS=Rattus norvegicus OX=10116 GN=Ccs PE=1 SV=1||[RefSeqProtSlim]|e-value:1e-74|CAC9667167.1|Ofus.G15723, partial [Owenia fusiformis]	#N/A	O14618
XLOC-011215	0.194352	0.221	0.124	1.98195e-56	[Uniprot/Swissprot]|e-value:2e-142|sp|Q28104|COPE_BOVIN|Coatomer subunit epsilon OS=Bos taurus OX=9913 GN=COPE PE=1 SV=3||[RefSeqProtSlim]|e-value:3e-164|XP_005103288.2|coatomer subunit epsilon [Aplysia californica]	#N/A	O14579
XLOC-034329	0.256467	0.104	0.042	2.05225e-56	[Uniprot/Swissprot]|e-value:5e-68|sp|Q9VRV7|SF3B6_DROME|Splicing factor 3B subunit 6 OS=Drosophila melanogaster OX=7227 GN=Sf3b6 PE=1 SV=1||[RefSeqProtSlim]|e-value:9e-74|CAC9672290.1|Ofus.G21712 [Owenia fusiformis]	#N/A	Q9Y3B4
XLOC-055633	0.374247	0.077	0.025	2.52796e-56	[RefSeqProtSlim]|e-value:9e-09|XP_035674790.1|uncharacterized protein LOC118414705 [Branchiostoma floridae]||[Uniprot/Swissprot]|no similarity	#N/A
XLOC-055561	0.27057	0.092	0.034	2.93901e-56	[Uniprot/Swissprot]|e-value:8e-104|sp|Q5ZJW4|SC22B_CHICK|Vesicle-trafficking protein SEC22b OS=Gallus gallus OX=9031 GN=SEC22B PE=2 SV=1||[RefSeqProtSlim]|e-value:5e-113|XP_019643479.1|PREDICTED: vesicle-trafficking protein SEC22b-B-like [Branchiostoma belcheri]	#N/A	O75396
XLOC-045174	0.282048	0.086	0.031	3.06287e-56	[Uniprot/Swissprot]|e-value:0,002|sp|P07602|SAP_HUMAN|Prosaposin OS=Homo sapiens OX=9606 GN=PSAP PE=1 SV=2||[RefSeqProtSlim]|e-value:2e-08|CRK89044.1|CLUMA_CG002523, isoform B [Clunio marinus]	#N/A	P07602
XLOC-044966	0.200727	0.267	0.16	3.07948e-56	[Uniprot/Swissprot]|e-value:0,0|sp|P51400|RED1_RAT|Double-stranded RNA-specific editase 1 OS=Rattus norvegicus OX=10116 GN=Adarb1 PE=1 SV=1||[RefSeqProtSlim]|e-value:0,0|CAG31002.1|hypothetical protein RCJMB04_1i12 [Gallus gallus]	#N/A	P78563
XLOC-020018	0.279775	0.031	0.002	3.23078e-56	[Uniprot/Swissprot]|e-value:6e-59|sp|A8WGT1|C25L2_DANRE|Cholesterol 25-hydroxylase-like protein 2 OS=Danio rerio OX=7955 GN=ch25hl2 PE=2 SV=1||[RefSeqProtSlim]|e-value:1e-106|CAC9604176.1|Ofus.G07625 [Owenia fusiformis]	#N/A	O95992
XLOC-060361	0.264682	0.056	0.013	4.27145e-56	[Uniprot/Swissprot]|e-value:1e-67|sp|Q8NBN7|RDH13_HUMAN|Retinol dehydrogenase 13 OS=Homo sapiens OX=9606 GN=RDH13 PE=1 SV=2||[RefSeqProtSlim]|e-value:1e-100|CAC9630658.1|Ofus.G09838 [Owenia fusiformis]	#N/A	Q8NBN7
XLOC-045964	0.411586	0.051	0.011	4.52985e-56	[Uniprot/Swissprot]|e-value:6e-24|sp|Q95LG1|LYAM2_HORSE|E-selectin OS=Equus caballus OX=9796 GN=SELE PE=2 SV=1||[RefSeqProtSlim]|e-value:3e-42|XP_019614492.1|PREDICTED: E-selectin-like [Branchiostoma belcheri]	#N/A	Q7Z407
XLOC-021503	0.315329	0.061	0.016	4.78952e-56	[Uniprot/Swissprot]|e-value:4e-39|sp|Q96ER9|MITOK_HUMAN|Mitochondrial potassium channel OS=Homo sapiens OX=9606 GN=CCDC51 PE=1 SV=2||[RefSeqProtSlim]|e-value:6e-102|CAC9485731.1|Ofus.G014962 [Owenia fusiformis]	#N/A	Q96ER9
XLOC-054922	0.243851	0.036	0.004	5.10905e-56	[Uniprot/Swissprot]|e-value:6e-53|sp|A5WUL3|MED22_DANRE|Mediator of RNA polymerase II transcription subunit 22 OS=Danio rerio OX=7955 GN=med22 PE=2 SV=1||[RefSeqProtSlim]|e-value:3e-57|CAC9620912.1|Ofus.G081783 [Owenia fusiformis]	#N/A	Q15528
XLOC-021507	0.238172	0.208	0.114	5.60115e-56	[Uniprot/Swissprot]|e-value:0,0|sp|Q9P2Q2|FRM4A_HUMAN|FERM domain-containing protein 4A OS=Homo sapiens OX=9606 GN=FRMD4A PE=1 SV=3||[RefSeqProtSlim]|e-value:0,0|CAC9462470.1|Ofus.G011683, partial [Owenia fusiformis]	#N/A	Q9P2Q2
XLOC-013380	0.209712	0.113	0.048	5.66334e-56	[Uniprot/Swissprot]|e-value:3e-121|sp|P25788|PSA3_HUMAN|Proteasome subunit alpha type-3 OS=Homo sapiens OX=9606 GN=PSMA3 PE=1 SV=2||[RefSeqProtSlim]|e-value:9e-125|XP_025104869.1|proteasome subunit alpha type-3-like [Pomacea canaliculata]	#N/A	P25788
XLOC-055710	0.252613	0.04	0.005	5.97534e-56	[Uniprot/Swissprot]|e-value:3e-25|sp|P79382|MGST1_PIG|Microsomal glutathione S-transferase 1 OS=Sus scrofa OX=9823 GN=MGST1 PE=2 SV=3||[RefSeqProtSlim]|e-value:6e-43|AEI70679.1|microsomal GST 1, partial [Perinereis nuntia]	#N/A	P10620
XLOC-000329	0.265962	0.029	0.001	7.39155e-56	[Uniprot/Swissprot]|e-value:4e-33|sp|B7Z0W9|OTOP_DROME|Proton channel OtopLc OS=Drosophila melanogaster OX=7227 GN=OtopLc PE=3 SV=2||[RefSeqProtSlim]|e-value:3e-35|XP_025093102.1|proton channel OtopLc-like isoform X2 [Pomacea canaliculata]	#N/A	Q7RTS6
XLOC-045532	0.255168	0.047	0.009	7.73527e-56	[Uniprot/Swissprot]|e-value:0,0|sp|O02649|CH60A_DROME|Heat shock protein 60A OS=Drosophila melanogaster OX=7227 GN=Hsp60A PE=1 SV=3||[RefSeqProtSlim]|e-value:0,0|CAC9665459.1|Ofus.G1484 [Owenia fusiformis]	#N/A	P10809
XLOC-017605	0.243519	0.044	0.007	8.01804e-56	[RefSeqProtSlim]|e-value:0,012|XP_624895.1|glucoside xylosyltransferase 1 [Apis mellifera]||[Uniprot/Swissprot]|no similarity	#N/A	Q4G148
XLOC-052583	0.263762	0.042	0.006	8.31228e-56	[Uniprot/Swissprot]|e-value:1e-131|sp|Q6AYU1|MO4L1_RAT|Mortality factor 4-like protein 1 OS=Rattus norvegicus OX=10116 GN=Morf4l1 PE=2 SV=1||[RefSeqProtSlim]|e-value:8e-137|XP_035667126.1|mortality factor 4-like protein 1 isoform X4 [Branchiostoma floridae]	#N/A	Q9UBU8
XLOC-017095	0.312514	0.044	0.007	8.38773e-56	[Uniprot/Swissprot]|e-value:3e-05|sp|Q10I20|XAT3_ORYSJ|Alpha-1,3-arabinosyltransferase XAT3 OS=Oryza sativa subsp. japonica OX=39947 GN=XAT3 PE=1 SV=1||[RefSeqProtSlim]|e-value:3e-11|CAC9669256.1|Ofus.G17477, partial [Owenia fusiformis]	#N/A	Q5NDL2
XLOC-000895	0.270659	0.063	0.017	9.56803e-56	[Uniprot/Swissprot]|e-value:2e-12|sp|Q1LWC2|T106B_DANRE|Transmembrane protein 106B OS=Danio rerio OX=7955 GN=tmem106b PE=3 SV=1||[RefSeqProtSlim]|e-value:1e-24|CAC9665665.1|Ofus.G14410 [Owenia fusiformis]	#N/A	Q9BVX2
XLOC-015353	0.272081	0.032	0.002	9.62725e-56	[Uniprot/Swissprot]|e-value:2e-08|sp|Q8C351|LAYN_MOUSE|Layilin OS=Mus musculus OX=10090 GN=Layn PE=1 SV=4||[RefSeqProtSlim]|e-value:7e-10|XP_035692637.1|uncharacterized protein LOC118427108 [Branchiostoma floridae]	#N/A	Q9H9P2
XLOC-024250	0.362347	0.034	0.003	1.0602e-55	[Uniprot/Swissprot]|no similarity||[RefSeqProtSlim]|no similarity	#N/A
XLOC-040778	0.327595	0.03	0.001	1.19764e-55	[Uniprot/Swissprot]|no similarity||[RefSeqProtSlim]|no similarity	#N/A	Q9P2N7
XLOC-018909	0.22888	0.072	0.022	1.24802e-55	[Uniprot/Swissprot]|e-value:5e-20|sp|Q9CR35|CTRB1_MOUSE|Chymotrypsinogen B OS=Mus musculus OX=10090 GN=Ctrb1 PE=1 SV=1||[RefSeqProtSlim]|e-value:1e-21|BAB24967.1|unnamed protein product [Mus musculus]	#N/A	P17538
XLOC-067088	0.277903	0.049	0.01	1.25337e-55	[Uniprot/Swissprot]|e-value:7e-72|sp|Q9D3B1|HACD2_MOUSE|Very-long-chain (3R)-3-hydroxyacyl-CoA dehydratase 2 OS=Mus musculus OX=10090 GN=Hacd2 PE=1 SV=1||[RefSeqProtSlim]|e-value:4e-77|CAC9661812.1|Ofus.G112098 [Owenia fusiformis]	#N/A	Q6Y1H2
XLOC-047286	0.687331	0.027	0	1.25414e-55	[Uniprot/Swissprot]|e-value:0,015|sp|O96790|DPGN_DIPMA|Serine protease inhibitor dipetalogastin (Fragment) OS=Dipetalogaster maximus OX=72496 PE=1 SV=2||[RefSeqProtSlim]|e-value:3e-05|CAD5113708.1|DgyrCDS2870 [Dimorphilus gyrociliatus]	#N/A	O00468
XLOC-003776	0.369416	0.066	0.019	1.36943e-55	[Uniprot/Swissprot]|e-value:1e-05|sp|Q65Z14|OSMR_RAT|Oncostatin-M-specific receptor subunit beta OS=Rattus norvegicus OX=10116 GN=Osmr PE=2 SV=1||[RefSeqProtSlim]|e-value:7e-28|XP_034314574.1|leukemia inhibitory factor receptor isoform X3 [Crassostrea gigas]	#N/A	P40189
XLOC-045569	0.283318	0.067	0.019	1.45249e-55	[Uniprot/Swissprot]|e-value:2e-172|sp|Q6P8G1|ILF2_XENTR|Interleukin enhancer-binding factor 2 homolog OS=Xenopus tropicalis OX=8364 GN=ilf2 PE=2 SV=1||[RefSeqProtSlim]|e-value:0,0|XP_019622906.1|PREDICTED: interleukin enhancer-binding factor 2 homolog isoform X2 [Branchiostoma belcheri]	#N/A	Q12905
XLOC-025027	0.21743	0.035	0.003	1.50148e-55	[Uniprot/Swissprot]|e-value:1e-104|sp|O35130|NEP1_MOUSE|Ribosomal RNA small subunit methyltransferase NEP1 OS=Mus musculus OX=10090 GN=Emg1 PE=1 SV=1||[RefSeqProtSlim]|e-value:5e-122|CAC9664289.1|Ofus.G13439, partial [Owenia fusiformis]	#N/A	Q92979
XLOC-056193	0.278717	0.109	0.046	1.61124e-55	[Uniprot/Swissprot]|e-value:1e-90|sp|Q6DGW9|TMCO1_DANRE|Calcium load-activated calcium channel OS=Danio rerio OX=7955 GN=tmco1 PE=2 SV=1||[RefSeqProtSlim]|e-value:2e-93|XP_019643223.1|PREDICTED: calcium load-activated calcium channel [Branchiostoma belcheri]	#N/A	Q9UM00
XLOC-046596	0.248766	0.113	0.047	1.62839e-55	[RefSeqProtSlim]|e-value:4e-11|XP_005111802.2|uncharacterized protein LOC101851690 [Aplysia californica]||[Uniprot/Swissprot]|no similarity	#N/A
XLOC-002324	0.279831	0.066	0.019	1.70082e-55	[Uniprot/Swissprot]|no similarity||[RefSeqProtSlim]|no similarity	#N/A
XLOC-039855	0.496357	0.033	0.002	1.97999e-55	[Uniprot/Swissprot]|no similarity||[RefSeqProtSlim]|no similarity	#N/A
XLOC-045864	0.239493	0.045	0.008	2.53124e-55	[RefSeqProtSlim]|e-value:1e-04|CAC9560147.1|Ofus.G044097 [Owenia fusiformis]||[Uniprot/Swissprot]|no similarity	#N/A
XLOC-026316	0.22947	0.035	0.003	2.53962e-55	[Uniprot/Swissprot]|e-value:1e-81|sp|Q5XJS5|THOC6_DANRE|THO complex subunit 6 homolog OS=Danio rerio OX=7955 GN=thoc6 PE=2 SV=1||[RefSeqProtSlim]|e-value:1e-113|OWF50265.1|THO complex subunit 6-like [Mizuhopecten yessoensis]	#N/A	Q86W42
XLOC-003997	0.306107	0.058	0.014	2.696e-55	[Uniprot/Swissprot]|e-value:8e-37|sp|Q66JD1|ATPF1_XENTR|ATP synthase mitochondrial F1 complex assembly factor 1 OS=Xenopus tropicalis OX=8364 GN=atpaf1 PE=2 SV=1||[RefSeqProtSlim]|e-value:6e-51|VDI68736.1|ATP synthase mitochondrial F1 complex assembly factor 1 [Mytilus galloprovincialis]	#N/A	Q5TC12
XLOC-056212	0.439686	0.047	0.009	2.85359e-55	[Uniprot/Swissprot]|e-value:2e-59|sp|P12107|COBA1_HUMAN|Collagen alpha-1(XI) chain OS=Homo sapiens OX=9606 GN=COL11A1 PE=1 SV=4||[RefSeqProtSlim]|e-value:1e-96|XP_025111693.1|collagen alpha-1(I) chain-like [Pomacea canaliculata]	#N/A	P12107
XLOC-060418	0.322829	0.067	0.02	2.91551e-55	[Uniprot/Swissprot]|e-value:1e-63|sp|Q9TXQ1|TNKS1_CAEEL|Poly [ADP-ribose] polymerase tankyrase OS=Caenorhabditis elegans OX=6239 GN=tank-1 PE=2 SV=1||[RefSeqProtSlim]|e-value:0,0|XP_025104527.1|LOW QUALITY PROTEIN: tankyrase-like protein [Pomacea canaliculata]	#N/A	P09874
XLOC-055674	0.289915	0.031	0.002	3.13638e-55	[Uniprot/Swissprot]|e-value:0,066|sp|Q9BGL2|LRAT_BOVIN|Lecithin retinol acyltransferase OS=Bos taurus OX=9913 GN=LRAT PE=1 SV=1||[RefSeqProtSlim]|e-value:6e-22|OWF37760.1|hypothetical protein KP79_PYT12097 [Mizuhopecten yessoensis]	#N/A	O95237
XLOC-058994	0.253069	0.15	0.074	4.19436e-55	[Uniprot/Swissprot]|e-value:1e-38|sp|P61244|MAX_HUMAN|Protein max OS=Homo sapiens OX=9606 GN=MAX PE=1 SV=1||[RefSeqProtSlim]|e-value:5e-47|XP_021340874.1|protein max-like isoform X3 [Mizuhopecten yessoensis]	#N/A	P61244
XLOC-065980	0.30062	0.034	0.003	4.44327e-55	[Uniprot/Swissprot]|e-value:0,007|sp|Q27295|EAT5_CAEEL|Innexin eat-5 OS=Caenorhabditis elegans OX=6239 GN=eat-5 PE=2 SV=1||[RefSeqProtSlim]|no similarity	#N/A
XLOC-010088	0.242656	0.043	0.007	5.90444e-55	[Uniprot/Swissprot]|e-value:2e-81|sp|Q0P4C4|DCAKD_DANRE|Dephospho-CoA kinase domain-containing protein OS=Danio rerio OX=7955 GN=dcakd PE=2 SV=1||[RefSeqProtSlim]|e-value:2e-84|OWF35365.1|Dephospho-CoA kinase domain-containing protein [Mizuhopecten yessoensis]	#N/A	Q8WVC6
XLOC-011967	0.249942	0.063	0.017	7.14269e-55	[Uniprot/Swissprot]|e-value:8e-24|sp|Q9P2X0|DPM3_HUMAN|Dolichol-phosphate mannosyltransferase subunit 3 OS=Homo sapiens OX=9606 GN=DPM3 PE=1 SV=2||[RefSeqProtSlim]|e-value:8e-27|XP_021357750.1|dolichol-phosphate mannosyltransferase subunit 3-like isoform X2 [Mizuhopecten yessoensis]	#N/A	Q9P2X0
XLOC-058488	0.272283	0.063	0.017	8.0823e-55	[Uniprot/Swissprot]|e-value:3e-178|sp|Q9D0F6|RFC5_MOUSE|Replication factor C subunit 5 OS=Mus musculus OX=10090 GN=Rfc5 PE=1 SV=1||[RefSeqProtSlim]|e-value:0,0|XP_011432740.2|replication factor C subunit 5 [Crassostrea gigas]	#N/A	P40937
XLOC-024155	0.312722	0.109	0.046	8.97232e-55	[Uniprot/Swissprot]|e-value:2e-35|sp|Q95SX7|RTBS_DROME|Probable RNA-directed DNA polymerase from transposon BS OS=Drosophila melanogaster OX=7227 GN=RTase PE=2 SV=1||[RefSeqProtSlim]|e-value:5e-152|XP_035681619.1|phosphorylase b kinase regulatory subunit alpha, liver isoform-like [Branchiostoma floridae]	#N/A	O00370
XLOC-063615	0.253371	0.184	0.098	9.99077e-55	[Uniprot/Swissprot]|e-value:7e-175|sp|Q5RE54|GPC6_PONAB|Glypican-6 OS=Pongo abelii OX=9601 GN=GPC6 PE=2 SV=1||[RefSeqProtSlim]|e-value:0,0|ANS60428.1|GPC1-6 [Platynereis dumerilii]	#N/A	Q9Y625
XLOC-037579	0.403276	0.093	0.036	1.00141e-54	[Uniprot/Swissprot]|e-value:2e-47|sp|Q28039|SC6A9_BOVIN|Sodium- and chloride-dependent glycine transporter 1 OS=Bos taurus OX=9913 GN=SLC6A9 PE=2 SV=1||[RefSeqProtSlim]|e-value:6e-51|CAC9459001.1|Ofus.G011344, partial [Owenia fusiformis]	#N/A	Q9Y345
XLOC-041897	0.35751	0.049	0.01	1.10737e-54	[Uniprot/Swissprot]|no similarity||[RefSeqProtSlim]|no similarity	#N/A
XLOC-035964	0.381812	0.04	0.006	1.11566e-54	[Uniprot/Swissprot]|e-value:2e-66|sp|Q5RGB8|KLH26_DANRE|Kelch-like protein 26 OS=Danio rerio OX=7955 GN=klhl26 PE=4 SV=1||[RefSeqProtSlim]|e-value:3e-74|XP_034337577.1|kelch-like protein 13 [Crassostrea gigas]	#N/A	Q53HC5
XLOC-067706	0.25746	0.064	0.018	1.13536e-54	[Uniprot/Swissprot]|e-value:2e-117|sp|Q6DED0|TR1L1_XENLA|Translocating chain-associated membrane protein 1-like 1 OS=Xenopus laevis OX=8355 GN=tram1l1 PE=2 SV=1||[RefSeqProtSlim]|e-value:2e-169|OWF41726.1|Translocating chain-associated membrane protein 1-like 1 [Mizuhopecten yessoensis]	#N/A	Q15629
XLOC-017643	0.237326	0.042	0.007	1.13656e-54	[Uniprot/Swissprot]|e-value:6e-110|sp|Q6DFH9|NIP7_XENLA|60S ribosome subunit biogenesis protein NIP7 homolog OS=Xenopus laevis OX=8355 GN=nip7 PE=2 SV=1||[RefSeqProtSlim]|e-value:1e-110|OWF40295.1|60S ribosome subunit biogenesis protein NIP7-like [Mizuhopecten yessoensis]	#N/A	Q9Y221
XLOC-016671	0.269072	0.15	0.075	1.24372e-54	[Uniprot/Swissprot]|e-value:6e-25|sp|B0FWK4|SPCS1_PIG|Signal peptidase complex subunit 1 OS=Sus scrofa OX=9823 GN=SPCS1 PE=3 SV=1||[RefSeqProtSlim]|e-value:6e-49|CAC9662003.1|Ofus.G112360 [Owenia fusiformis]	#N/A	Q9Y6A9
XLOC-013246	0.256842	0.052	0.012	1.5948e-54	[Uniprot/Swissprot]|e-value:1e-95|sp|Q5RFQ0|FCF1_PONAB|rRNA-processing protein FCF1 homolog OS=Pongo abelii OX=9601 GN=FCF1 PE=2 SV=1||[RefSeqProtSlim]|e-value:1e-109|CAC9639213.1|Ofus.G092286, partial [Owenia fusiformis]	#N/A	Q9Y324
XLOC-056049	0.297538	0.026	0	1.64855e-54	[Uniprot/Swissprot]|e-value:5e-42|sp|Q810U3|NFASC_MOUSE|Neurofascin OS=Mus musculus OX=10090 GN=Nfasc PE=1 SV=1||[RefSeqProtSlim]|e-value:2e-66|CAC9663217.1|Ofus.G121362 [Owenia fusiformis]	#N/A	O94856
XLOC-040457	0.222532	0.026	0	1.64855e-54	[Uniprot/Swissprot]|e-value:2e-07|sp|Q8CG64|FKRP_MOUSE|Fukutin-related protein OS=Mus musculus OX=10090 GN=Fkrp PE=1 SV=1||[RefSeqProtSlim]|e-value:4e-45|PVD20136.1|hypothetical protein C0Q70_20630 [Pomacea canaliculata]	#N/A	Q9H9S5
XLOC-017655	0.425634	0.062	0.017	1.86344e-54	[Uniprot/Swissprot]|e-value:6e-139|sp|P58058|NADK_MOUSE|NAD kinase OS=Mus musculus OX=10090 GN=Nadk PE=1 SV=2||[RefSeqProtSlim]|e-value:8e-161|CAC9672203.1|Ofus.G21526 [Owenia fusiformis]	#N/A	O95544
XLOC-066001	0.214408	0.036	0.004	2.44688e-54	[Uniprot/Swissprot]|e-value:3e-40|sp|Q91VC0|DCTP1_RAT|dCTP pyrophosphatase 1 OS=Rattus norvegicus OX=10116 GN=Dctpp1 PE=2 SV=1||[RefSeqProtSlim]|e-value:9e-67|XP_019620719.1|PREDICTED: dCTP pyrophosphatase 1-like [Branchiostoma belcheri]	#N/A	Q9H773
XLOC-018590	0.202819	0.247	0.145	2.45211e-54	[Uniprot/Swissprot]|e-value:7e-07|sp|Q9CQ54|NDUC2_MOUSE|NADH dehydrogenase [ubiquinone] 1 subunit C2 OS=Mus musculus OX=10090 GN=Ndufc2 PE=1 SV=1||[RefSeqProtSlim]|e-value:2e-20|CAD5119398.1|DgyrCDS8013 [Dimorphilus gyrociliatus]	#N/A	O95298
XLOC-065905	0.277664	0.043	0.007	2.68427e-54	[Uniprot/Swissprot]|e-value:1e-47|sp|P62313|LSM6_MOUSE|U6 snRNA-associated Sm-like protein LSm6 OS=Mus musculus OX=10090 GN=Lsm6 PE=1 SV=1||[RefSeqProtSlim]|e-value:3e-48|XP_011420171.1|U6 snRNA-associated Sm-like protein LSm6 isoform X1 [Crassostrea gigas]	#N/A	P62312
XLOC-037825	0.643437	0.038	0.005	2.94206e-54	[Uniprot/Swissprot]|e-value:7e-41|sp|O15393|TMPS2_HUMAN|Transmembrane protease serine 2 OS=Homo sapiens OX=9606 GN=TMPRSS2 PE=1 SV=3||[RefSeqProtSlim]|e-value:2e-42|XP_023813695.1|prostasin [Oryzias latipes]	#N/A	O15393
XLOC-046071	0.353418	0.036	0.004	3.05202e-54	[Uniprot/Swissprot]|e-value:0,001|sp|A0A0R4IKU3|RECK_DANRE|Reversion-inducing cysteine-rich protein with Kazal motifs OS=Danio rerio OX=7955 GN=reck PE=1 SV=3||[RefSeqProtSlim]|e-value:7e-05|XP_021376869.1|serine protease inhibitor dipetalogastin-like isoform X8 [Mizuhopecten yessoensis]	#N/A	O95980
XLOC-056152	0.372252	0.052	0.012	3.50336e-54	[Uniprot/Swissprot]|e-value:3e-04|sp|Q09225|NRF6_CAEEL|Nose resistant to fluoxetine protein 6 OS=Caenorhabditis elegans OX=6239 GN=nrf-6 PE=1 SV=3||[RefSeqProtSlim]|e-value:2e-07|XP_019636641.1|PREDICTED: nose resistant to fluoxetine protein 6-like [Branchiostoma belcheri]	#N/A
XLOC-011784	0.365484	0.038	0.005	4.11377e-54	[RefSeqProtSlim]|e-value:0,046|CAC9674212.1|Ofus.G24861 [Owenia fusiformis]||[Uniprot/Swissprot]|no similarity	#N/A
XLOC-026583	0.30701	0.032	0.002	4.12062e-54	[Uniprot/Swissprot]|e-value:1e-53|sp|P27169|PON1_HUMAN|Serum paraoxonase/arylesterase 1 OS=Homo sapiens OX=9606 GN=PON1 PE=1 SV=3||[RefSeqProtSlim]|e-value:7e-72|XP_035691938.1|serum paraoxonase/arylesterase 1-like [Branchiostoma floridae]	#N/A	P27169
XLOC-069495	0.122967	0.185	0.099	4.28508e-54	[Uniprot/Swissprot]|e-value:5e-46|sp|Q4AEH5|GPX3_HYLLA|Glutathione peroxidase 3 OS=Hylobates lar OX=9580 GN=GPX3 PE=2 SV=2||[RefSeqProtSlim]|e-value:4e-65|XP_025090868.1|glutathione peroxidase-like [Pomacea canaliculata]	#N/A	P22352
XLOC-063489	0.254339	0.026	0	4.61818e-54	[Uniprot/Swissprot]|e-value:9e-59|sp|Q96NR8|RDH12_HUMAN|Retinol dehydrogenase 12 OS=Homo sapiens OX=9606 GN=RDH12 PE=1 SV=3||[RefSeqProtSlim]|e-value:2e-70|XP_011452614.2|retinol dehydrogenase 13 [Crassostrea gigas]	#N/A	Q96NR8
XLOC-055018	0.266068	0.068	0.02	5.01654e-54	[Uniprot/Swissprot]|e-value:4e-60|sp|P48508|GSH0_RAT|Glutamate--cysteine ligase regulatory subunit OS=Rattus norvegicus OX=10116 GN=Gclm PE=1 SV=1||[RefSeqProtSlim]|e-value:2e-90|XP_011439303.2|glutamate--cysteine ligase regulatory subunit [Crassostrea gigas]	#N/A	P48507
XLOC-001726	0.290384	0.046	0.009	1.0105e-53	[Uniprot/Swissprot]|e-value:4e-09|sp|Q9CU24|THMS3_MOUSE|Protein THEMIS3 OS=Mus musculus OX=10090 GN=Themis3 PE=2 SV=1||[RefSeqProtSlim]|e-value:1e-52|CAD5112028.1|DgyrCDS1278 [Dimorphilus gyrociliatus]	#N/A	Q8N1K5
XLOC-011718	0.304321	0.162	0.083	1.06867e-53	[Uniprot/Swissprot]|e-value:8e-123|sp|Q61221|HIF1A_MOUSE|Hypoxia-inducible factor 1-alpha OS=Mus musculus OX=10090 GN=Hif1a PE=1 SV=3||[RefSeqProtSlim]|e-value:3e-154|VDI33761.1|Hypothetical predicted protein [Mytilus galloprovincialis]	#N/A	Q16665
XLOC-022431	0.336844	0.039	0.005	1.15507e-53	[Uniprot/Swissprot]|e-value:2e-44|sp|P39483|DHG2_BACME|Glucose 1-dehydrogenase 2 OS=Bacillus megaterium OX=1404 GN=gdhII PE=3 SV=1||[RefSeqProtSlim]|e-value:3e-80|CAC9621867.1|Ofus.G082097, partial [Owenia fusiformis]	#N/A	Q9BY49
XLOC-056469	0.237599	0.026	0	1.29349e-53	[Uniprot/Swissprot]|e-value:3e-11|sp|Q6XPR3|RPTN_HUMAN|Repetin OS=Homo sapiens OX=9606 GN=RPTN PE=1 SV=1||[RefSeqProtSlim]|e-value:3e-32|OWF47412.1|Protocadherin-11 X-linked [Mizuhopecten yessoensis]	#N/A	Q6XPR3
XLOC-000837	0.27641	0.074	0.024	1.30652e-53	[Uniprot/Swissprot]|e-value:1e-101|sp|P50747|BPL1_HUMAN|Biotin--protein ligase OS=Homo sapiens OX=9606 GN=HLCS PE=1 SV=1||[RefSeqProtSlim]|e-value:0,0|CAC9525194.1|Ofus.G031482, partial [Owenia fusiformis]	#N/A	P50747
XLOC-040837	0.286123	0.138	0.067	1.4148e-53	[Uniprot/Swissprot]|e-value:1e-18|sp|P82916|RT17_BOVIN|28S ribosomal protein S17, mitochondrial OS=Bos taurus OX=9913 GN=MRPS17 PE=1 SV=3||[RefSeqProtSlim]|e-value:7e-33|CAD5114771.1|DgyrCDS3815 [Dimorphilus gyrociliatus]	#N/A	Q9Y2R5
XLOC-005516	0.275739	0.054	0.013	1.5243e-53	[Uniprot/Swissprot]|e-value:6e-30|sp|Q497B8|KDM8_RAT|Bifunctional peptidase and arginyl-hydroxylase JMJD5 OS=Rattus norvegicus OX=10116 GN=Kdm8 PE=2 SV=1||[RefSeqProtSlim]|e-value:3e-142|CAC9509330.1|Ofus.G024067 [Owenia fusiformis]	#N/A	Q8N371
XLOC-024929	0.359189	0.061	0.017	1.61558e-53	[Uniprot/Swissprot]|e-value:3e-49|sp|O95841|ANGL1_HUMAN|Angiopoietin-related protein 1 OS=Homo sapiens OX=9606 GN=ANGPTL1 PE=2 SV=1||[RefSeqProtSlim]|e-value:2e-110|CAC9558221.1|Ofus.G043342 [Owenia fusiformis]	#N/A	O95841
XLOC-055924	0.315514	0.117	0.052	1.69684e-53	[Uniprot/Swissprot]|e-value:0,0|sp|Q8T5C6|RXR_BIOGL|Retinoic acid receptor RXR OS=Biomphalaria glabrata OX=6526 GN=RXR PE=1 SV=1||[RefSeqProtSlim]|e-value:0,0|AVR59237.1|retinoid X receptor [Platynereis dumerilii]	#N/A	P19793
XLOC-017307	0.314405	0.057	0.015	1.73858e-53	[Uniprot/Swissprot]|e-value:2e-47|sp|A8E7I5|TTC36_DANRE|Tetratricopeptide repeat protein 36 OS=Danio rerio OX=7955 GN=ttc36 PE=2 SV=1||[RefSeqProtSlim]|e-value:1e-54|XP_034298931.1|tetratricopeptide repeat protein 36 [Crassostrea gigas]	#N/A	A6NLP5
XLOC-027325	0.242	0.04	0.006	1.76203e-53	[Uniprot/Swissprot]|e-value:7e-73|sp|P83871|PHF5A_RAT|PHD finger-like domain-containing protein 5A OS=Rattus norvegicus OX=10116 GN=Phf5a PE=2 SV=1||[RefSeqProtSlim]|e-value:2e-74|OWF38985.1|PHD finger-like domain-containing protein 5A [Mizuhopecten yessoensis]	#N/A	Q7RTV0
XLOC-051860	0.235824	0.154	0.078	1.7924e-53	[Uniprot/Swissprot]|e-value:9e-98|sp|Q8R1V4|TMED4_MOUSE|Transmembrane emp24 domain-containing protein 4 OS=Mus musculus OX=10090 GN=Tmed4 PE=1 SV=1||[RefSeqProtSlim]|e-value:7e-112|CAC9485100.1|Ofus.G014720 [Owenia fusiformis]	#N/A	Q7Z7H5
XLOC-067558	0.286259	0.03	0.002	1.97682e-53	[Uniprot/Swissprot]|e-value:2e-05|sp|P17213|BPI_HUMAN|Bactericidal permeability-increasing protein OS=Homo sapiens OX=9606 GN=BPI PE=1 SV=4||[RefSeqProtSlim]|e-value:4e-40|QAU32338.1|LBP/BPI [Perinereis linea]	#N/A	P17213
XLOC-043817	0.252172	0.071	0.022	2.12897e-53	[Uniprot/Swissprot]|e-value:8e-22|sp|Q55C17|TECR_DICDI|Very-long-chain enoyl-CoA reductase OS=Dictyostelium discoideum OX=44689 GN=gpsn2 PE=3 SV=1||[RefSeqProtSlim]|e-value:5e-54|XP_035687007.1|very-long-chain enoyl-CoA reductase-like [Branchiostoma floridae]	#N/A	Q9NZ01
XLOC-002449	0.268704	0.026	0	2.16461e-53	[Uniprot/Swissprot]|e-value:1e-24|sp|P18514|RARA_NOTVI|Retinoic acid receptor alpha OS=Notophthalmus viridescens OX=8316 GN=RARA PE=2 SV=1||[RefSeqProtSlim]|e-value:9e-40|XP_025087055.1|nuclear receptor subfamily 1 group D member 1-like isoform X3 [Pomacea canaliculata]	#N/A	P10826
XLOC-034111	0.284714	0.08	0.028	2.18303e-53	[Uniprot/Swissprot]|e-value:3e-25|sp|Q53T59|H1BP3_HUMAN|HCLS1-binding protein 3 OS=Homo sapiens OX=9606 GN=HS1BP3 PE=1 SV=1||[RefSeqProtSlim]|e-value:1e-40|XP_034318028.1|HCLS1-binding protein 3 isoform X1 [Crassostrea gigas]	#N/A	Q53T59
XLOC-060095	0.264902	0.049	0.01	2.2199e-53	[Uniprot/Swissprot]|e-value:4e-178|sp|Q99JW2|ACY1_MOUSE|Aminoacylase-1 OS=Mus musculus OX=10090 GN=Acy1 PE=1 SV=1||[RefSeqProtSlim]|e-value:0,0|XP_019620614.1|PREDICTED: aminoacylase-1-like [Branchiostoma belcheri]	#N/A	Q03154
XLOC-043864	0.253071	0.044	0.008	2.27726e-53	[Uniprot/Swissprot]|e-value:0,0|sp|O60551|NMT2_HUMAN|Glycylpeptide N-tetradecanoyltransferase 2 OS=Homo sapiens OX=9606 GN=NMT2 PE=1 SV=1||[RefSeqProtSlim]|e-value:0,0|VDI73618.1|ribosome assembly protein 1 [Mytilus galloprovincialis]	#N/A	O60551
XLOC-026592	0.253807	0.191	0.105	3.251e-53	[Uniprot/Swissprot]|no similarity||[RefSeqProtSlim]|no similarity	#N/A
XLOC-036250	0.344409	0.025	0	3.62224e-53	[Uniprot/Swissprot]|no similarity||[RefSeqProtSlim]|no similarity	#N/A
XLOC-046997	0.257486	0.025	0	3.62224e-53	[Uniprot/Swissprot]|e-value:3e-04|sp|O88843|CRADD_MOUSE|Death domain-containing protein CRADD OS=Mus musculus OX=10090 GN=Cradd PE=1 SV=2||[RefSeqProtSlim]|e-value:4e-09|XP_035673974.1|uncharacterized protein LOC118414205 [Branchiostoma floridae]	#N/A	P78560
XLOC-028210	0.229856	0.032	0.003	4.15071e-53	[Uniprot/Swissprot]|e-value:4e-37|sp|Q4V7N4|TMA16_XENLA|Translation machinery-associated protein 16 OS=Xenopus laevis OX=8355 GN=tma16 PE=2 SV=1||[RefSeqProtSlim]|e-value:5e-44|XP_011424389.2|translation machinery-associated protein 16 [Crassostrea gigas]	#N/A	Q96EY4
XLOC-050990	0.187679	0.192	0.104	4.37475e-53	[Uniprot/Swissprot]|e-value:1e-63|sp|Q5PPZ5|BIN3_XENLA|Bridging integrator 3 homolog OS=Xenopus laevis OX=8355 GN=bin3 PE=2 SV=1||[RefSeqProtSlim]|e-value:2e-75|OWF38328.1|Bridging integrator 3 [Mizuhopecten yessoensis]	#N/A	Q9NQY0
XLOC-059338	0.234666	0.133	0.062	4.47927e-53	[Uniprot/Swissprot]|e-value:0,002|sp|A6QPF4|M4A18_BOVIN|Membrane-spanning 4-domains subfamily A member 18 OS=Bos taurus OX=9913 GN=MS4A18 PE=2 SV=1||[RefSeqProtSlim]|e-value:3e-07|CAC9623041.1|Ofus.G082405 [Owenia fusiformis]	#N/A	Q9NXJ0
XLOC-013298	0.289138	0.124	0.057	4.68791e-53	[Uniprot/Swissprot]|e-value:9e-09|sp|Q6AX41|MC25A_XENLA|MICOS complex subunit mic25-a OS=Xenopus laevis OX=8355 GN=chchd6-a PE=2 SV=2||[RefSeqProtSlim]|e-value:1e-25|CAC9455399.1|Ofus.G01996 [Owenia fusiformis]	#N/A	Q9NX63
XLOC-003196	0.313199	0.038	0.005	4.77071e-53	[Uniprot/Swissprot]|e-value:4e-49|sp|Q8IYR2|SMYD4_HUMAN|SET and MYND domain-containing protein 4 OS=Homo sapiens OX=9606 GN=SMYD4 PE=2 SV=3||[RefSeqProtSlim]|e-value:1e-132|CAC9642237.1|Ofus.G092778 [Owenia fusiformis]	#N/A	Q8IYR2
XLOC-004109	0.312823	0.069	0.021	5.32351e-53	[Uniprot/Swissprot]|e-value:2e-16|sp|Q6P161|RM54_HUMAN|39S ribosomal protein L54, mitochondrial OS=Homo sapiens OX=9606 GN=MRPL54 PE=1 SV=1||[RefSeqProtSlim]|e-value:2e-26|XP_005094069.1|39S ribosomal protein L54, mitochondrial [Aplysia californica]	#N/A	Q6P161
XLOC-036992	0.259827	0.039	0.006	5.6923e-53	[Uniprot/Swissprot]|e-value:1e-74|sp|C9JRZ8|AK1BF_HUMAN|Aldo-keto reductase family 1 member B15 OS=Homo sapiens OX=9606 GN=AKR1B15 PE=1 SV=2||[RefSeqProtSlim]|e-value:2e-90|XP_025093501.1|aldo-keto reductase family 1 member C23-like protein [Pomacea canaliculata]	#N/A	C9JRZ8
XLOC-004913	0.344064	0.025	0	6.06117e-53	[Uniprot/Swissprot]|no similarity||[RefSeqProtSlim]|no similarity	#N/A
XLOC-027592	0.269913	0.071	0.022	6.39453e-53	[Uniprot/Swissprot]|e-value:2e-15|sp|Q0P3X7|CV039_DANRE|UPF0545 protein C22orf39 homolog OS=Danio rerio OX=7955 PE=3 SV=2||[RefSeqProtSlim]|e-value:4e-29|PVD32883.1|hypothetical protein C0Q70_08330 [Pomacea canaliculata]	#N/A	Q6P5X5
XLOC-056669	0.224553	0.199	0.111	6.6662e-53	[Uniprot/Swissprot]|e-value:3e-22|sp|Q2KIN1|DPM2_BOVIN|Dolichol phosphate-mannose biosynthesis regulatory protein OS=Bos taurus OX=9913 GN=DPM2 PE=3 SV=3||[RefSeqProtSlim]|e-value:8e-25|XP_035681632.1|dolichol phosphate-mannose biosynthesis regulatory protein-like [Branchiostoma floridae]	#N/A	O94777
XLOC-051354	0.269599	0.044	0.008	6.95028e-53	[Uniprot/Swissprot]|e-value:3e-39|sp|Q9BVG4|PBDC1_HUMAN|Protein PBDC1 OS=Homo sapiens OX=9606 GN=PBDC1 PE=1 SV=1||[RefSeqProtSlim]|e-value:2e-45|PVD30131.1|hypothetical protein C0Q70_09393 [Pomacea canaliculata]	#N/A	Q9BVG4
XLOC-020397	0.268998	0.141	0.069	7.11241e-53	[Uniprot/Swissprot]|e-value:3e-26|sp|Q68EU8|EMC6_XENLA|ER membrane protein complex subunit 6 OS=Xenopus laevis OX=8355 GN=emc6 PE=3 SV=1||[RefSeqProtSlim]|e-value:1e-38|VDH90333.1|Hypothetical predicted protein [Mytilus galloprovincialis]	#N/A	Q9BV81
XLOC-014536	0.2325	0.042	0.007	7.24212e-53	[Uniprot/Swissprot]|e-value:2e-47|sp|O08583|THOC4_MOUSE|THO complex subunit 4 OS=Mus musculus OX=10090 GN=Alyref PE=1 SV=3||[RefSeqProtSlim]|e-value:9e-49|CAC9656562.1|Ofus.G102226 [Owenia fusiformis]	#N/A	Q86V81
XLOC-027264	0.252766	0.051	0.011	7.58828e-53	[Uniprot/Swissprot]|e-value:7e-38|sp|Q2KIY1|PXMP2_BOVIN|Peroxisomal membrane protein 2 OS=Bos taurus OX=9913 GN=PXMP2 PE=2 SV=3||[RefSeqProtSlim]|e-value:1e-45|XP_025092143.1|peroxisomal membrane protein 2-like [Pomacea canaliculata]	#N/A	Q9NR77
XLOC-067727	0.295273	0.049	0.011	9.67955e-53	[Uniprot/Swissprot]|e-value:0,0|sp|Q8NB78|KDM1B_HUMAN|Lysine-specific histone demethylase 1B OS=Homo sapiens OX=9606 GN=KDM1B PE=1 SV=3||[RefSeqProtSlim]|e-value:0,0|XP_019632884.1|PREDICTED: lysine-specific histone demethylase 1B-like [Branchiostoma belcheri]	#N/A	Q8NB78
XLOC-033952	0.339883	0.031	0.002	9.8e-53	[Uniprot/Swissprot]|e-value:0,005|sp|P14381|YTX2_XENLA|Transposon TX1 uncharacterized 149 kDa protein OS=Xenopus laevis OX=8355 PE=4 SV=1||[RefSeqProtSlim]|e-value:6e-10|VDI04110.1|Hypothetical predicted protein [Mytilus galloprovincialis]	#N/A
XLOC-048552	0.535442	0.025	0	1.01418e-52	[Uniprot/Swissprot]|no similarity||[RefSeqProtSlim]|no similarity	#N/A
XLOC-023123	0.319785	0.046	0.009	1.05179e-52	[Uniprot/Swissprot]|e-value:6e-13|sp|B4XSZ6|SLA6_MACLB|Snaclec A6 OS=Macrovipera lebetina OX=8709 PE=2 SV=1||[RefSeqProtSlim]|e-value:9e-14|XP_021324868.1|galactose-specific lectin nattectin-like [Danio rerio]	#N/A	Q96E93
XLOC-046382	0.299856	0.121	0.055	1.1017e-52	[RefSeqProtSlim]|e-value:1e-19|CAC9669121.1|Ofus.G17194 [Owenia fusiformis]||[Uniprot/Swissprot]|no similarity	#N/A
XLOC-011932	0.220154	0.039	0.005	1.14009e-52	[Uniprot/Swissprot]|e-value:8e-117|sp|Q28DS0|SAE1_XENTR|SUMO-activating enzyme subunit 1 OS=Xenopus tropicalis OX=8364 GN=sae1 PE=2 SV=1||[RefSeqProtSlim]|e-value:9e-133|CAC9641382.1|Ofus.G092698 [Owenia fusiformis]	#N/A	Q9UBE0
XLOC-067651	0.257074	0.039	0.005	1.19458e-52	[Uniprot/Swissprot]|no similarity||[RefSeqProtSlim]|no similarity	#N/A	Q96CB8
XLOC-049763	0.221186	0.035	0.004	1.28627e-52	[Uniprot/Swissprot]|e-value:0,0|sp|Q9Y2X3|NOP58_HUMAN|Nucleolar protein 58 OS=Homo sapiens OX=9606 GN=NOP58 PE=1 SV=1||[RefSeqProtSlim]|e-value:0,0|XP_035660734.1|nucleolar protein 58-like isoform X1 [Branchiostoma floridae]	#N/A	Q9Y2X3
XLOC-010243	0.317143	0.041	0.006	1.34525e-52	[Uniprot/Swissprot]|no similarity||[RefSeqProtSlim]|no similarity	#N/A
XLOC-002151	0.26274	0.054	0.013	1.37607e-52	[Uniprot/Swissprot]|e-value:2e-81|sp|Q3C1E9|ASF1_CHICK|Histone chaperone ASF1 OS=Gallus gallus OX=9031 GN=ASF1 PE=1 SV=1||[RefSeqProtSlim]|e-value:3e-93|XP_011418256.2|histone chaperone asf1b-B [Crassostrea gigas]	#N/A	Q9Y294
XLOC-014857	0.120619	0.386	0.248	1.39654e-52	[Uniprot/Swissprot]|e-value:5e-10|sp|Q0MQD0|NDUB3_PONPY|NADH dehydrogenase [ubiquinone] 1 beta subcomplex subunit 3 OS=Pongo pygmaeus OX=9600 GN=NDUFB3 PE=3 SV=3||[RefSeqProtSlim]|e-value:7e-34|CAD5123580.1|DgyrCDS11914 [Dimorphilus gyrociliatus]	#N/A	O43676
XLOC-006993	0.323771	0.063	0.018	1.46231e-52	[Uniprot/Swissprot]|e-value:9e-10|sp|Q01721|GAS1_MOUSE|Growth arrest-specific protein 1 OS=Mus musculus OX=10090 GN=Gas1 PE=1 SV=2||[RefSeqProtSlim]|e-value:5e-60|CAC9607863.1|Ofus.G071354 [Owenia fusiformis]	#N/A	P54826
XLOC-039908	0.267812	0.143	0.07	1.50059e-52	[Uniprot/Swissprot]|e-value:9e-10|sp|Q21502|MEP1_CAEEL|MOG interacting and ectopic P-granules protein 1 OS=Caenorhabditis elegans OX=6239 GN=mep-1 PE=1 SV=2||[RefSeqProtSlim]|e-value:2e-32|OWF55230.1|MOG interacting and ectopic P-granules protein 1 [Mizuhopecten yessoensis]	#N/A	Q8N1G0
XLOC-022791	0.468247	0.056	0.014	1.55059e-52	[Uniprot/Swissprot]|e-value:2e-72|sp|A2AP18|PLCH2_MOUSE|1-phosphatidylinositol 4,5-bisphosphate phosphodiesterase eta-2 OS=Mus musculus OX=10090 GN=Plch2 PE=1 SV=2||[RefSeqProtSlim]|e-value:2e-80|CAC9653920.1|Ofus.G101637 [Owenia fusiformis]	#N/A	O75038
XLOC-055880	0.259526	0.025	0	1.69691e-52	[Uniprot/Swissprot]|no similarity||[RefSeqProtSlim]|no similarity	#N/A
XLOC-012389	0.209405	0.025	0	1.69691e-52	[Uniprot/Swissprot]|e-value:1e-71|sp|Q2HJM9|MEST_BOVIN|Mesoderm-specific transcript homolog protein OS=Bos taurus OX=9913 GN=MEST PE=2 SV=2||[RefSeqProtSlim]|e-value:7e-155|VDI45087.1|Hypothetical predicted protein [Mytilus galloprovincialis]	#N/A	Q5EB52
XLOC-001221	0.236144	0.027	0.001	1.76458e-52	[Uniprot/Swissprot]|e-value:1e-68|sp|Q7SIG4|DFPA_LOLVU|Diisopropyl-fluorophosphatase OS=Loligo vulgaris OX=6622 PE=1 SV=1||[RefSeqProtSlim]|e-value:9e-72|OWF34895.1|Diisopropyl-fluorophosphatase [Mizuhopecten yessoensis]	#N/A	O75382
XLOC-044333	0.30912	0.033	0.003	1.86418e-52	[Uniprot/Swissprot]|e-value:3e-99|sp|Q95KC9|PCYOX_MACFA|Prenylcysteine oxidase OS=Macaca fascicularis OX=9541 GN=PCYOX1 PE=2 SV=1||[RefSeqProtSlim]|e-value:5e-121|OWF41675.1|Prenylcysteine oxidase [Mizuhopecten yessoensis]	#N/A	Q9UHG3
XLOC-026481	0.242887	0.068	0.021	1.88202e-52	[Uniprot/Swissprot]|e-value:8e-45|sp|Q90673|PRLD1_CHICK|PRELI domain-containing protein 1, mitochondrial OS=Gallus gallus OX=9031 GN=PRELID1 PE=2 SV=1||[RefSeqProtSlim]|e-value:7e-56|XP_005106436.1|PRELI domain-containing protein 1, mitochondrial [Aplysia californica]	#N/A	Q9Y255
XLOC-059062	0.239418	0.039	0.006	2.21467e-52	[Uniprot/Swissprot]|no similarity||[RefSeqProtSlim]|no similarity	#N/A
XLOC-014953	0.244378	0.096	0.038	2.98141e-52	[Uniprot/Swissprot]|e-value:1e-74|sp|Q6NWF4|VPS25_DANRE|Vacuolar protein-sorting-associated protein 25 OS=Danio rerio OX=7955 GN=vps25 PE=2 SV=2||[RefSeqProtSlim]|e-value:3e-79|XP_025108598.1|vacuolar protein-sorting-associated protein 25-like [Pomacea canaliculata]	#N/A	Q9BRG1
XLOC-059975	0.17845	0.201	0.112	3.10641e-52	[Uniprot/Swissprot]|e-value:0,0|sp|Q96L93|KI16B_HUMAN|Kinesin-like protein KIF16B OS=Homo sapiens OX=9606 GN=KIF16B PE=1 SV=2||[RefSeqProtSlim]|e-value:0,0|CAC9666781.1|Ofus.G1581, partial [Owenia fusiformis]	#N/A	Q96L93
XLOC-046021	0.246054	0.032	0.003	3.1528e-52	[Uniprot/Swissprot]|e-value:2e-11|sp|Q8VXZ5|XG113_ARATH|Arabinosyltransferase XEG113 OS=Arabidopsis thaliana OX=3702 GN=XEG113 PE=2 SV=1||[RefSeqProtSlim]|e-value:2e-69|CAC9670391.1|Ofus.G18972 [Owenia fusiformis]	#N/A
XLOC-026797	0.272325	0.041	0.006	4.1111e-52	[Uniprot/Swissprot]|e-value:7e-25|sp|Q9QXV1|CBX8_MOUSE|Chromobox protein homolog 8 OS=Mus musculus OX=10090 GN=Cbx8 PE=1 SV=1||[RefSeqProtSlim]|e-value:2e-25|EDL34681.1|chromobox homolog 8 (Drosophila Pc class), isoform CRA_a [Mus musculus]	#N/A	Q9HC52
XLOC-009085	0.263467	0.073	0.024	4.12366e-52	[Uniprot/Swissprot]|e-value:3e-21|sp|P58059|RT21_MOUSE|28S ribosomal protein S21, mitochondrial OS=Mus musculus OX=10090 GN=Mrps21 PE=1 SV=1||[RefSeqProtSlim]|e-value:2e-24|XP_025085009.1|28S ribosomal protein S21, mitochondrial-like [Pomacea canaliculata]	#N/A	P82921
XLOC-035674	0.363719	0.051	0.012	4.41667e-52	[RefSeqProtSlim]|e-value:1e-17|XP_019919786.2|uncharacterized protein LOC109617681 isoform X1 [Crassostrea gigas]||[Uniprot/Swissprot]|no similarity	#N/A
XLOC-026900	0.276562	0.038	0.005	4.86133e-52	[Uniprot/Swissprot]|e-value:2e-97|sp|Q9H0W9|CK054_HUMAN|Ester hydrolase C11orf54 OS=Homo sapiens OX=9606 GN=C11orf54 PE=1 SV=1||[RefSeqProtSlim]|e-value:6e-110|CAC9557987.1|Ofus.G043318 [Owenia fusiformis]	#N/A	Q9H0W9
XLOC-034325	1.23402	0.056	0.015	5.02807e-52	[Uniprot/Swissprot]|no similarity||[RefSeqProtSlim]|no similarity	#N/A
XLOC-051820	0.36214	0.033	0.003	5.43102e-52	[Uniprot/Swissprot]|e-value:2e-88|sp|P11009|KCRS_CHICK|Creatine kinase S-type, mitochondrial OS=Gallus gallus OX=9031 GN=CKMT2 PE=1 SV=2||[RefSeqProtSlim]|e-value:2e-91|CAD5124308.1|DgyrCDS12597 [Dimorphilus gyrociliatus]	#N/A	P12532
XLOC-055384	0.233291	0.036	0.005	5.44873e-52	[Uniprot/Swissprot]|e-value:7e-55|sp|Q9D939|ST1C2_MOUSE|Sulfotransferase 1C2 OS=Mus musculus OX=10090 GN=Sult1c2 PE=1 SV=1||[RefSeqProtSlim]|e-value:4e-62|VDI24507.1|calpain-5 [Mytilus galloprovincialis]	#N/A	O75897
XLOC-037583	0.255038	0.053	0.013	6.11597e-52	[Uniprot/Swissprot]|e-value:6e-34|sp|Q6INU7|FRRS1_XENLA|Putative ferric-chelate reductase 1 OS=Xenopus laevis OX=8355 GN=frrs1 PE=2 SV=1||[RefSeqProtSlim]|e-value:4e-55|XP_025109630.1|putative ferric-chelate reductase 1 isoform X2 [Pomacea canaliculata]	#N/A	Q6ZNA5
XLOC-045946	0.481714	0.045	0.009	7.01917e-52	[Uniprot/Swissprot]|e-value:3e-11|sp|Q708S4|ASI4A_DANRE|Acid-sensing ion channel 4-A OS=Danio rerio OX=7955 GN=asic4a PE=2 SV=1||[RefSeqProtSlim]|e-value:5e-37|CAD5112316.1|DgyrCDS1542 [Dimorphilus gyrociliatus]	#N/A	P00748
XLOC-000859	0.435963	0.157	0.082	8.44209e-52	[Uniprot/Swissprot]|e-value:2e-24|sp|P40220|RABP1_CHICK|Cellular retinoic acid-binding protein 1 OS=Gallus gallus OX=9031 GN=CRABP1 PE=2 SV=4||[RefSeqProtSlim]|e-value:7e-27|XP_004066909.1|cellular retinoic acid-binding protein 1 [Oryzias latipes]	#N/A	P29762
XLOC-003571	0.346988	0.096	0.039	9.7631e-52	[Uniprot/Swissprot]|e-value:4e-69|sp|O01391|UCHL_APLCA|Ubiquitin carboxyl-terminal hydrolase OS=Aplysia californica OX=6500 GN=UCH PE=2 SV=1||[RefSeqProtSlim]|e-value:1e-79|CAC9520398.1|Ofus.G03807 [Owenia fusiformis]	#N/A	P15374
XLOC-038660	0.274811	0.064	0.019	1.03799e-51	[Uniprot/Swissprot]|e-value:2e-24|sp|Q9NRD0|FBX8_HUMAN|F-box only protein 8 OS=Homo sapiens OX=9606 GN=FBXO8 PE=2 SV=1||[RefSeqProtSlim]|e-value:3e-25|NP_001355276.1|F-box only protein 8 isoform 2 [Mus musculus]	#N/A	Q9NRD0
XLOC-067422	0.343299	0.057	0.015	1.32586e-51	[Uniprot/Swissprot]|e-value:4e-09|sp|Q8WZ42|TITIN_HUMAN|Titin OS=Homo sapiens OX=9606 GN=TTN PE=1 SV=4||[RefSeqProtSlim]|e-value:3e-28|CAC9660412.1|Ofus.G11500 [Owenia fusiformis]	#N/A	Q8WZ42
XLOC-067057	0.302246	0.04	0.006	1.49831e-51	[Uniprot/Swissprot]|e-value:7e-63|sp|A4IGY6|S39AE_XENTR|Metal cation symporter ZIP14 OS=Xenopus tropicalis OX=8364 GN=slc39a14 PE=2 SV=1||[RefSeqProtSlim]|e-value:4e-78|CAD5124296.1|unnamed protein product [Dimorphilus gyrociliatus]	#N/A	Q9C0K1
XLOC-001641	0.459862	0.034	0.004	1.55093e-51	[Uniprot/Swissprot]|e-value:9e-57|sp|Q71R50|DHR11_CHICK|Dehydrogenase/reductase SDR family member 11 OS=Gallus gallus OX=9031 GN=DHRS11 PE=2 SV=1||[RefSeqProtSlim]|e-value:2e-59|VDI01539.1|Hypothetical predicted protein [Mytilus galloprovincialis]	#N/A	Q6UWP2
XLOC-063167	0.230637	0.241	0.144	1.5756e-51	[Uniprot/Swissprot]|e-value:3e-18|sp|Q5ZL35|ARGL1_CHICK|Arginine and glutamate-rich protein 1 OS=Gallus gallus OX=9031 GN=ARGLU1 PE=2 SV=1||[RefSeqProtSlim]|e-value:6e-29|OWF40538.1|Arginine and glutamate-rich protein 1-A [Mizuhopecten yessoensis]	#N/A	Q9NWB6
XLOC-041220	0.237023	0.029	0.002	1.66276e-51	[Uniprot/Swissprot]|e-value:1e-112|sp|Q8RDT4|MEGL_FUSNN|L-methionine gamma-lyase OS=Fusobacterium nucleatum subsp. nucleatum (strain ATCC 25586 / DSM 15643 / BCRC 10681 / CIP 101130 / JCM 8532 / KCTC 2640 / LMG 13131 / VPI 4355) OX=190304 GN=FN1419 PE=1 SV=1||[RefSeqProtSlim]|e-value:5e-170|XP_011451211.2|L-methionine gamma-lyase-like isoform X2 [Crassostrea gigas]	#N/A	P32929
XLOC-068127	0.291177	0.069	0.022	1.71791e-51	[Uniprot/Swissprot]|e-value:3e-22|sp|A0JN61|RPC9_BOVIN|DNA-directed RNA polymerase III subunit RPC9 OS=Bos taurus OX=9913 GN=CRCP PE=2 SV=1||[RefSeqProtSlim]|e-value:3e-27|PVD23082.1|hypothetical protein C0Q70_16344 [Pomacea canaliculata]	#N/A	O75575
XLOC-050024	0.267081	0.09	0.035	1.8578e-51	[Uniprot/Swissprot]|e-value:0,0|sp|Q5R416|CTNA2_PONAB|Catenin alpha-2 OS=Pongo abelii OX=9601 GN=CTNNA2 PE=2 SV=3||[RefSeqProtSlim]|e-value:0,0|XP_035825238.1|catenin alpha-2 isoform X2 [Aplysia californica]	#N/A	P26232
XLOC-017036	0.317662	0.043	0.008	1.88953e-51	[Uniprot/Swissprot]|e-value:1e-21|sp|Q6Q473|CLA4A_MOUSE|Calcium-activated chloride channel regulator 4A OS=Mus musculus OX=10090 GN=Clca4a PE=1 SV=2||[RefSeqProtSlim]|e-value:3e-40|CAC9493735.1|Ofus.G02918 [Owenia fusiformis]	#N/A	Q14CN2
XLOC-008900	0.174983	0.199	0.111	2.0243e-51	[Uniprot/Swissprot]|e-value:6e-41|sp|Q6AYH6|EMC10_RAT|ER membrane protein complex subunit 10 OS=Rattus norvegicus OX=10116 GN=Emc10 PE=1 SV=1||[RefSeqProtSlim]|e-value:3e-67|CAC9674614.1|Ofus.G25698 [Owenia fusiformis]	#N/A	Q5UCC4
XLOC-063453	0.236215	0.032	0.003	2.19675e-51	[Uniprot/Swissprot]|e-value:2e-94|sp|P05180|CP2H1_CHICK|Cytochrome P450 2H1 OS=Gallus gallus OX=9031 GN=CYP2H1 PE=2 SV=1||[RefSeqProtSlim]|e-value:2e-104|XP_011422377.2|cytochrome P450 2J6 [Crassostrea gigas]	#N/A	P51589
XLOC-025354	0.260046	0.054	0.013	2.19969e-51	[Uniprot/Swissprot]|e-value:8e-26|sp|Q5U4U5|TIM22_XENLA|Mitochondrial import inner membrane translocase subunit Tim22 OS=Xenopus laevis OX=8355 GN=timm22 PE=2 SV=1||[RefSeqProtSlim]|e-value:6e-51|CAC9645490.1|Ofus.G10130 [Owenia fusiformis]	#N/A	Q9Y584
XLOC-024884	0.262446	0.079	0.028	2.57019e-51	[Uniprot/Swissprot]|e-value:0,0|sp|O88544|CSN4_MOUSE|COP9 signalosome complex subunit 4 OS=Mus musculus OX=10090 GN=Cops4 PE=1 SV=1||[RefSeqProtSlim]|e-value:0,0|CAG31993.1|hypothetical protein RCJMB04_15i11 [Gallus gallus]	#N/A	Q9BT78
XLOC-036923	1.27302	0.063	0.018	2.58834e-51	[RefSeqProtSlim]|e-value:0,084|XP_031778828.1|uncharacterized protein LOC100680064 [Nasonia vitripennis]||[Uniprot/Swissprot]|no similarity	#N/A
XLOC-049438	0.317698	0.044	0.008	3.1902e-51	[Uniprot/Swissprot]|e-value:2e-10|sp|Q9BMN8|LAR_CAEEL|Tyrosine-protein phosphatase Lar-like OS=Caenorhabditis elegans OX=6239 GN=ptp-3 PE=1 SV=1||[RefSeqProtSlim]|e-value:1e-13|CAC9565437.1|Ofus.G051304 [Owenia fusiformis]	#N/A	O14522
XLOC-007326	0.285767	0.071	0.024	3.41431e-51	[Uniprot/Swissprot]|e-value:0,020|sp|P82931|RT06_BOVIN|28S ribosomal protein S6, mitochondrial OS=Bos taurus OX=9913 GN=MRPS6 PE=1 SV=4||[RefSeqProtSlim]|e-value:1e-11|CAC9494639.1|Ofus.G021094 [Owenia fusiformis]	#N/A	P82932
XLOC-056096	0.322299	0.027	0.001	3.5486e-51	[Uniprot/Swissprot]|e-value:0,010|sp|Q54G14|Y0266_DICDI|Uncharacterized protein DDB_G0290685 OS=Dictyostelium discoideum OX=44689 GN=DDB_G0290685 PE=2 SV=2||[RefSeqProtSlim]|e-value:2e-18|CAC9617143.1|Ofus.G08664 [Owenia fusiformis]	#N/A
XLOC-026539	0.26798	0.047	0.01	4.13697e-51	[Uniprot/Swissprot]|e-value:2e-35|sp|Q6ZMW2|ZN782_HUMAN|Zinc finger protein 782 OS=Homo sapiens OX=9606 GN=ZNF782 PE=2 SV=1||[RefSeqProtSlim]|e-value:3e-41|XP_023821435.1|oocyte zinc finger protein XlCOF6-like isoform X1 [Oryzias latipes]	#N/A	Q6ZMW2
XLOC-040267	0.25732	0.086	0.033	4.7224e-51	[Uniprot/Swissprot]|e-value:0,0|sp|Q6P878|EIF3L_XENTR|Eukaryotic translation initiation factor 3 subunit L OS=Xenopus tropicalis OX=8364 GN=eif3l PE=2 SV=1||[RefSeqProtSlim]|e-value:0,0|CAC9668835.1|Ofus.G161615 [Owenia fusiformis]	#N/A	Q9Y262
XLOC-051333	0.261144	0.041	0.007	4.87636e-51	[Uniprot/Swissprot]|e-value:1e-101|sp|Q5REY3|PRDX3_PONAB|Thioredoxin-dependent peroxide reductase, mitochondrial OS=Pongo abelii OX=9601 GN=PRDX3 PE=2 SV=1||[RefSeqProtSlim]|e-value:3e-116|XP_021366926.1|peroxiredoxin-like [Mizuhopecten yessoensis]	#N/A	P30048
XLOC-065330	0.243743	0.024	0	6.22181e-51	[Uniprot/Swissprot]|no similarity||[RefSeqProtSlim]|no similarity	#N/A
XLOC-045984	0.248977	0.031	0.003	7.16022e-51	[Uniprot/Swissprot]|e-value:1e-08|sp|Q9ZSJ0|RGXT2_ARATH|UDP-D-xylose:L-fucose alpha-1,3-D-xylosyltransferase OS=Arabidopsis thaliana OX=3702 GN=RGXT2 PE=1 SV=1||[RefSeqProtSlim]|e-value:6e-52|CAD5110858.1|DgyrCDS224 [Dimorphilus gyrociliatus]	#N/A
XLOC-013057	0.221464	0.033	0.003	7.28695e-51	[Uniprot/Swissprot]|e-value:0,0|sp|Q9DE26|RUVB1_XENLA|RuvB-like 1 OS=Xenopus laevis OX=8355 GN=ruvbl1 PE=2 SV=1||[RefSeqProtSlim]|e-value:0,0|CAC9467075.1|Ofus.G012103 [Owenia fusiformis]	#N/A	Q9Y265
XLOC-047544	0.163017	0.211	0.119	8.28734e-51	[Uniprot/Swissprot]|e-value:0,0|sp|Q9NZJ4|SACS_HUMAN|Sacsin OS=Homo sapiens OX=9606 GN=SACS PE=1 SV=2||[RefSeqProtSlim]|e-value:0,0|CAC9604302.1|Ofus.G07686 [Owenia fusiformis]	#N/A	Q9NZJ4
XLOC-055787	0.447041	0.057	0.015	8.51938e-51	[Uniprot/Swissprot]|e-value:8e-24|sp|Q9NZC4|EHF_HUMAN|ETS homologous factor OS=Homo sapiens OX=9606 GN=EHF PE=2 SV=1||[RefSeqProtSlim]|e-value:9e-61|CAC9615828.1|Ofus.G08266 [Owenia fusiformis]	#N/A	Q9NZC4
XLOC-036164	0.228512	0.035	0.004	8.92611e-51	[Uniprot/Swissprot]|e-value:2e-37|sp|Q5RJV1|GAR1_XENTR|H/ACA ribonucleoprotein complex subunit 1 OS=Xenopus tropicalis OX=8364 GN=gar1 PE=2 SV=1||[RefSeqProtSlim]|e-value:3e-39|CAC9658087.1|Ofus.G102573 [Owenia fusiformis]	#N/A	Q9NY12
XLOC-025831	0.0524646	0.124	0.057	9.30017e-51	[Uniprot/Swissprot]|e-value:5e-27|sp|O89029|MATN4_MOUSE|Matrilin-4 OS=Mus musculus OX=10090 GN=Matn4 PE=1 SV=1||[RefSeqProtSlim]|e-value:1e-47|CAD5116512.1|DgyrCDS5390 [Dimorphilus gyrociliatus]	#N/A	O00339
XLOC-063811	0.139777	0.302	0.197	9.82647e-51	[RefSeqProtSlim]|e-value:2e-09|XP_012938957.1|uncharacterized protein LOC101860900 [Aplysia californica]||[Uniprot/Swissprot]|no similarity	#N/A
XLOC-004015	0.125237	0.231	0.133	1.00654e-50	[Uniprot/Swissprot]|e-value:3e-13|sp|O08997|ATOX1_MOUSE|Copper transport protein ATOX1 OS=Mus musculus OX=10090 GN=Atox1 PE=1 SV=1||[RefSeqProtSlim]|e-value:1e-17|CAD5114722.1|DgyrCDS3765 [Dimorphilus gyrociliatus]	#N/A	O00244
XLOC-025906	0.27511	0.024	0	1.04066e-50	[RefSeqProtSlim]|e-value:6e-12|CAC9664876.1|Ofus.G131497 [Owenia fusiformis]||[Uniprot/Swissprot]|no similarity	#N/A
XLOC-009629	0.21246	0.024	0	1.04066e-50	[Uniprot/Swissprot]|e-value:4e-45|sp|Q5DRC2|PCDG1_PANTR|Protocadherin gamma-A1 OS=Pan troglodytes OX=9598 GN=PCDHGA1 PE=3 SV=1||[RefSeqProtSlim]|e-value:2e-60|AUG84419.1|Pcd11x [Platynereis dumerilii]	#N/A	Q9Y5H4
XLOC-001645	0.266197	0.033	0.003	1.15341e-50	[Uniprot/Swissprot]|e-value:0,0|sp|P06603|TBA1_DROME|Tubulin alpha-1 chain OS=Drosophila melanogaster OX=7227 GN=alphaTub84B PE=1 SV=1||[RefSeqProtSlim]|e-value:0,0|CAD5115079.1|DgyrCDS4094 [Dimorphilus gyrociliatus]	#N/A	P0DPH8
XLOC-041819	0.218807	0.043	0.008	1.30558e-50	[Uniprot/Swissprot]|e-value:1e-04|sp|Q19614|TOFU2_CAEEL|Protein tofu-2 OS=Caenorhabditis elegans OX=6239 GN=tofu-2 PE=2 SV=3||[RefSeqProtSlim]|e-value:7e-57|XP_035829880.1|uncharacterized protein LOC101860387 isoform X2 [Aplysia californica]	#N/A	Q499Z3
XLOC-035477	0.296609	0.044	0.008	1.34886e-50	[Uniprot/Swissprot]|e-value:0,066|sp|P0C6U3|R1A_CVHN1|Replicase polyprotein 1a OS=Human coronavirus HKU1 (isolate N1) OX=443239 GN=1a PE=1 SV=1||[RefSeqProtSlim]|no similarity	#N/A
XLOC-011755	0.33135	0.037	0.005	1.43323e-50	[RefSeqProtSlim]|e-value:1e-12|XP_012940347.1|uncharacterized protein LOC106012312 [Aplysia californica]||[Uniprot/Swissprot]|no similarity	#N/A
XLOC-028439	0.264232	0.034	0.004	1.45662e-50	[Uniprot/Swissprot]|e-value:7e-98|sp|P79401|CP3AT_PIG|Cytochrome P450 3A29 OS=Sus scrofa OX=9823 GN=CYP3A29 PE=2 SV=1||[RefSeqProtSlim]|e-value:8e-114|XP_019616693.1|PREDICTED: cytochrome P450 3A24-like [Branchiostoma belcheri]	#N/A	P08684
XLOC-056046	0.353569	0.034	0.004	1.54238e-50	[Uniprot/Swissprot]|e-value:4e-59|sp|Q14114|LRP8_HUMAN|Low-density lipoprotein receptor-related protein 8 OS=Homo sapiens OX=9606 GN=LRP8 PE=1 SV=4||[RefSeqProtSlim]|e-value:4e-61|BAC30054.2|unnamed protein product [Mus musculus]	#N/A	Q14114
XLOC-015295	0.1834	0.182	0.099	1.62979e-50	[Uniprot/Swissprot]|e-value:7e-153|sp|A2ASS6|TITIN_MOUSE|Titin OS=Mus musculus OX=10090 GN=Ttn PE=1 SV=1||[RefSeqProtSlim]|e-value:0,0|CAD5121391.1|DgyrCDS9913 [Dimorphilus gyrociliatus]	#N/A	Q8WZ42
XLOC-004027	0.356911	0.029	0.002	1.6367e-50	[Uniprot/Swissprot]|e-value:4e-05|sp|Q9HAV5|TNR27_HUMAN|Tumor necrosis factor receptor superfamily member 27 OS=Homo sapiens OX=9606 GN=EDA2R PE=1 SV=2||[RefSeqProtSlim]|e-value:4e-07|XP_019647550.1|PREDICTED: uncharacterized protein LOC109487885 [Branchiostoma belcheri]	#N/A	Q9HAV5
XLOC-004597	0.310507	0.052	0.013	1.64819e-50	[Uniprot/Swissprot]|e-value:8e-59|sp|P97355|SPSY_MOUSE|Spermine synthase OS=Mus musculus OX=10090 GN=Sms PE=1 SV=1||[RefSeqProtSlim]|e-value:8e-121|CAC9666176.1|Ofus.G141323 [Owenia fusiformis]	#N/A	P52788
XLOC-047476	1.57701	0.044	0.008	1.96397e-50	[Uniprot/Swissprot]|no similarity||[RefSeqProtSlim]|no similarity	#N/A
XLOC-067824	0.254219	0.091	0.036	2.27959e-50	[Uniprot/Swissprot]|e-value:3e-30|sp|A4QNF3|ROMO1_XENTR|Reactive oxygen species modulator 1 OS=Xenopus tropicalis OX=8364 GN=romo1 PE=3 SV=1||[RefSeqProtSlim]|e-value:6e-39|AAF49654.1|uncharacterized protein Dmel_CG6878 [Drosophila melanogaster]	#N/A	P60602
XLOC-063991	0.241274	0.046	0.009	2.43067e-50	[Uniprot/Swissprot]|no similarity||[RefSeqProtSlim]|no similarity	#N/A
XLOC-056860	0.663867	0.024	0	2.91093e-50	[Uniprot/Swissprot]|no similarity||[RefSeqProtSlim]|no similarity	#N/A
XLOC-022429	0.270609	0.027	0.001	2.92462e-50	[Uniprot/Swissprot]|e-value:1e-30|sp|P39483|DHG2_BACME|Glucose 1-dehydrogenase 2 OS=Bacillus megaterium OX=1404 GN=gdhII PE=3 SV=1||[RefSeqProtSlim]|e-value:1e-59|CAC9621867.1|Ofus.G082097, partial [Owenia fusiformis]	#N/A	Q13268
XLOC-058894	0.257326	0.091	0.036	3.37599e-50	[Uniprot/Swissprot]|e-value:0,051|sp|Q6IED8|IFI6_BOVIN|Interferon alpha-inducible protein 6 OS=Bos taurus OX=9913 GN=IFI6 PE=2 SV=1||[RefSeqProtSlim]|e-value:7e-07|XP_001607975.4|leukotriene A-4 hydrolase [Nasonia vitripennis]	#N/A	P09912
XLOC-040243	0.218585	0.204	0.116	3.51429e-50	[RefSeqProtSlim]|e-value:3e-05|ACL83355.1|uncharacterized protein Dmel_CG33170, isoform B [Drosophila melanogaster]||[Uniprot/Swissprot]|no similarity	#N/A
XLOC-009775	0.310857	0.041	0.007	3.65542e-50	[Uniprot/Swissprot]|e-value:2e-39|sp|Q0VC65|ETV6_BOVIN|Transcription factor ETV6 OS=Bos taurus OX=9913 GN=ETV6 PE=2 SV=1||[RefSeqProtSlim]|e-value:4e-39|BAC28991.1|unnamed protein product [Mus musculus]	#N/A	P41212
XLOC-011091	0.329596	0.047	0.01	3.80867e-50	[RefSeqProtSlim]|e-value:6e-82|CAC9496031.1|Ofus.G021584 [Owenia fusiformis]||[Uniprot/Swissprot]|no similarity	#N/A
XLOC-047092	0.272196	0.149	0.076	4.09361e-50	[Uniprot/Swissprot]|e-value:0,0|sp|P23128|DDX6_DROME|ATP-dependent RNA helicase me31b OS=Drosophila melanogaster OX=7227 GN=me31B PE=1 SV=3||[RefSeqProtSlim]|e-value:0,0|XP_021358211.1|ATP-dependent RNA helicase cgh-1-like [Mizuhopecten yessoensis]	#N/A	P26196
XLOC-001905	0.242812	0.066	0.021	4.26967e-50	[Uniprot/Swissprot]|e-value:2e-38|sp|Q7ZW86|CWC27_DANRE|Spliceosome-associated protein CWC27 homolog OS=Danio rerio OX=7955 GN=cwc27 PE=2 SV=1||[RefSeqProtSlim]|e-value:8e-40|VDI83293.1|peptidyl-prolyl cis-trans isomerase SDCCAG10 [Mytilus galloprovincialis]	#N/A	Q6UX04
XLOC-017040	0.457361	0.06	0.017	4.38569e-50	[Uniprot/Swissprot]|e-value:3e-10|sp|Q6IP19|TMM47_XENLA|Transmembrane protein 47 OS=Xenopus laevis OX=8355 GN=tmem47 PE=2 SV=1||[RefSeqProtSlim]|e-value:7e-39|CAC9565010.1|Ofus.G051185 [Owenia fusiformis]	#N/A	Q9BQJ4
XLOC-001950	0.304681	0.106	0.046	4.74183e-50	[Uniprot/Swissprot]|e-value:4e-175|sp|A2VDU3|M3K7_BOVIN|Mitogen-activated protein kinase kinase kinase 7 OS=Bos taurus OX=9913 GN=MAP3K7 PE=2 SV=1||[RefSeqProtSlim]|e-value:0,0|UCK81531.1|mitogen-activated protein kinase kinase kinase 7 [Arenicola marina]	#N/A	O43318
XLOC-018800	0.237225	0.048	0.011	4.86261e-50	[Uniprot/Swissprot]|e-value:3e-08|sp|Q755Y0|AKR1_ASHGO|Palmitoyltransferase AKR1 OS=Ashbya gossypii (strain ATCC 10895 / CBS 109.51 / FGSC 9923 / NRRL Y-1056) OX=284811 GN=AKR1 PE=3 SV=1||[RefSeqProtSlim]|e-value:5e-19|CAD5126099.1|DgyrCDS14270 [Dimorphilus gyrociliatus]	#N/A	Q12955
XLOC-047013	0.23398	0.024	0	4.86817e-50	[Uniprot/Swissprot]|e-value:4e-11|sp|Q9UPX0|TUTLB_HUMAN|Protein turtle homolog B OS=Homo sapiens OX=9606 GN=IGSF9B PE=2 SV=2||[RefSeqProtSlim]|e-value:5e-14|CAC9611804.1|Ofus.G072780, partial [Owenia fusiformis]	#N/A	Q9UPX0
XLOC-019830	0.207418	0.024	0	4.86817e-50	[Uniprot/Swissprot]|e-value:0,050|sp|Q9VNZ8|ALS2_DROME|Alsin homolog OS=Drosophila melanogaster OX=7227 GN=Als2 PE=1 SV=1||[RefSeqProtSlim]|e-value:5e-16|XP_034313415.1|protein PML-like [Crassostrea gigas]	#N/A
XLOC-057283	0.324216	0.024	0	4.86817e-50	[Uniprot/Swissprot]|no similarity||[RefSeqProtSlim]|no similarity	#N/A
XLOC-009773	0.80895	0.05	0.012	4.92548e-50	[Uniprot/Swissprot]|no similarity||[RefSeqProtSlim]|no similarity	#N/A
XLOC-067921	0.239207	0.082	0.03	5.03868e-50	[Uniprot/Swissprot]|e-value:2e-28|sp|Q7Z7K0|COXM1_HUMAN|COX assembly mitochondrial protein homolog OS=Homo sapiens OX=9606 GN=CMC1 PE=1 SV=1||[RefSeqProtSlim]|e-value:2e-28|CAD5112563.1|DgyrCDS1772 [Dimorphilus gyrociliatus]	#N/A	Q7Z7K0
XLOC-028131	0.214474	0.044	0.009	5.09545e-50	[Uniprot/Swissprot]|e-value:5e-22|sp|P26186|MGMT_CRIGR|Methylated-DNA--protein-cysteine methyltransferase OS=Cricetulus griseus OX=10029 GN=MGMT PE=2 SV=1||[RefSeqProtSlim]|e-value:2e-50|XP_034311070.1|methylated-DNA--protein-cysteine methyltransferase [Crassostrea gigas]	#N/A	P16455
XLOC-025976	0.194933	0.189	0.105	6.0141e-50	[Uniprot/Swissprot]|e-value:2e-67|sp|O08740|RPB11_MOUSE|DNA-directed RNA polymerase II subunit RPB11 OS=Mus musculus OX=10090 GN=Polr2j PE=1 SV=1||[RefSeqProtSlim]|e-value:1e-67|XP_025089929.1|DNA-directed RNA polymerase II subunit RPB11 [Pomacea canaliculata]	#N/A	P52435
XLOC-056270	0.215081	0.047	0.01	6.31445e-50	[RefSeqProtSlim]|e-value:5e-06|CAC9620481.1|Ofus.G081687 [Owenia fusiformis]||[Uniprot/Swissprot]|no similarity	#N/A	E9PRG8
XLOC-058907	0.253403	0.146	0.074	6.38406e-50	[Uniprot/Swissprot]|e-value:1e-126|sp|Q7SXW4|EMC3_DANRE|ER membrane protein complex subunit 3 OS=Danio rerio OX=7955 GN=emc3 PE=2 SV=1||[RefSeqProtSlim]|e-value:9e-145|PVD24779.1|hypothetical protein C0Q70_15265 [Pomacea canaliculata]	#N/A	Q9P0I2
XLOC-025416	0.23778	0.036	0.005	6.54908e-50	[Uniprot/Swissprot]|e-value:7e-129|sp|Q9DBE9|SPB1_MOUSE|pre-rRNA 2'-O-ribose RNA methyltransferase FTSJ3 OS=Mus musculus OX=10090 GN=Ftsj3 PE=1 SV=1||[RefSeqProtSlim]|e-value:4e-148|OWF44886.1|pre-rRNA processing protein FTSJ3 [Mizuhopecten yessoensis]	#N/A	Q8IY81
XLOC-018834	0.230566	0.046	0.01	7.10025e-50	[Uniprot/Swissprot]|e-value:7e-27|sp|Q9V9Z1|RM32_DROME|39S ribosomal protein L32, mitochondrial OS=Drosophila melanogaster OX=7227 GN=mRpL32 PE=2 SV=1||[RefSeqProtSlim]|e-value:4e-31|CAD5118182.1|DgyrCDS6911 [Dimorphilus gyrociliatus]	#N/A	Q9BYC8
XLOC-063310	0.235769	0.06	0.017	7.22063e-50	[Uniprot/Swissprot]|e-value:2e-63|sp|Q99PW6|MMP24_RAT|Matrix metalloproteinase-24 OS=Rattus norvegicus OX=10116 GN=Mmp24 PE=1 SV=1||[RefSeqProtSlim]|e-value:2e-94|XP_019636890.1|PREDICTED: matrix metalloproteinase-14-like [Branchiostoma belcheri]	#N/A	Q9Y5R2
XLOC-040334	0.297831	0.033	0.004	7.58796e-50	[Uniprot/Swissprot]|e-value:2e-25|sp|P54254|ATX1_MOUSE|Ataxin-1 OS=Mus musculus OX=10090 GN=Atxn1 PE=1 SV=2||[RefSeqProtSlim]|e-value:1e-32|VDI80639.1|Hypothetical predicted protein [Mytilus galloprovincialis]	#N/A	P54253
XLOC-001227	0.338389	0.096	0.04	7.69234e-50	[Uniprot/Swissprot]|e-value:0,0|sp|Q90610|NEO1_CHICK|Neogenin (Fragment) OS=Gallus gallus OX=9031 PE=2 SV=1||[RefSeqProtSlim]|e-value:0,0|CAC9582626.1|Ofus.G06897, partial [Owenia fusiformis]	#N/A	Q92859
XLOC-008362	0.21623	0.027	0.001	7.71515e-50	[Uniprot/Swissprot]|e-value:8e-16|sp|Q96HA8|NTAQ1_HUMAN|Protein N-terminal glutamine amidohydrolase OS=Homo sapiens OX=9606 GN=NTAQ1 PE=1 SV=2||[RefSeqProtSlim]|e-value:5e-15|BAE29673.1|unnamed protein product [Mus musculus]	#N/A	Q96HA8
XLOC-067065	0.25273	0.024	0	8.14108e-50	[Uniprot/Swissprot]|e-value:0,003|sp|Q08EJ0|PL8L1_MOUSE|PLAC8-like protein 1 OS=Mus musculus OX=10090 GN=Plac8l1 PE=2 SV=2||[RefSeqProtSlim]|e-value:4e-15|XP_025091187.1|placenta-specific gene 8 protein-like [Pomacea canaliculata]	#N/A	A1L4L8
XLOC-005249	0.287538	0.066	0.021	1.04628e-49	[Uniprot/Swissprot]|e-value:7e-14|sp|Q5ZJ32|SOSSC_CHICK|SOSS complex subunit C OS=Gallus gallus OX=9031 GN=INIP PE=3 SV=1||[RefSeqProtSlim]|e-value:6e-48|XP_035826484.1|uncharacterized protein LOC101851051 isoform X2 [Aplysia californica]	#N/A	Q9NRY2
XLOC-003842	0.271088	0.068	0.022	1.06152e-49	[Uniprot/Swissprot]|e-value:1e-41|sp|O73930|PHS_CHICK|Pterin-4-alpha-carbinolamine dehydratase OS=Gallus gallus OX=9031 GN=PCBD1 PE=2 SV=3||[RefSeqProtSlim]|e-value:2e-48|XP_005097347.1|pterin-4-alpha-carbinolamine dehydratase [Aplysia californica]	#N/A	P61457
XLOC-052179	0.692464	0.099	0.042	1.15913e-49	[Uniprot/Swissprot]|e-value:5e-49|sp|P11121|CALM_PYUSP|Calmodulin OS=Pyuridae sp. OX=7734 PE=1 SV=2||[RefSeqProtSlim]|e-value:2e-49|OWF48458.1|Calmodulin-B [Mizuhopecten yessoensis]	#N/A	P0DP23
XLOC-009001	0.252349	0.041	0.007	1.36723e-49	[Uniprot/Swissprot]|e-value:7e-21|sp|P46424|GSTP1_CRILO|Glutathione S-transferase P OS=Cricetulus longicaudatus OX=10030 GN=GSTP1 PE=2 SV=2||[RefSeqProtSlim]|e-value:8e-95|XP_035669728.1|glutathione S-transferase P-like isoform X2 [Branchiostoma floridae]	#N/A	P09211
XLOC-034328	0.25183	0.046	0.01	1.45755e-49	[Uniprot/Swissprot]|e-value:5e-31|sp|Q641M3|TMM18_DANRE|Transmembrane protein 18 OS=Danio rerio OX=7955 GN=tmem18 PE=2 SV=1||[RefSeqProtSlim]|e-value:2e-30|AAH82297.1|Zgc:101011 [Danio rerio]	#N/A	Q96B42
XLOC-059041	0.377695	0.051	0.012	1.64167e-49	[Uniprot/Swissprot]|e-value:8e-95|sp|Q3U1C6|TATD3_MOUSE|Putative deoxyribonuclease TATDN3 OS=Mus musculus OX=10090 GN=Tatdn3 PE=1 SV=1||[RefSeqProtSlim]|e-value:3e-94|BAE33572.1|unnamed protein product [Mus musculus]	#N/A	Q17R31
XLOC-063623	0.24909	0.051	0.012	1.64963e-49	[Uniprot/Swissprot]|e-value:3e-16|sp|P21333|FLNA_HUMAN|Filamin-A OS=Homo sapiens OX=9606 GN=FLNA PE=1 SV=4||[RefSeqProtSlim]|e-value:7e-47|XP_034327979.1|filamin-A isoform X5 [Crassostrea gigas]	#N/A	P21333
XLOC-013010	0.277375	0.141	0.07	1.7685e-49	[Uniprot/Swissprot]|e-value:0,0|sp|L7UZ85|ACTN_DERFA|Alpha-actinin OS=Dermatophagoides farinae OX=6954 PE=1 SV=1||[RefSeqProtSlim]|e-value:0,0|PVD26207.1|hypothetical protein C0Q70_13876 [Pomacea canaliculata]	#N/A	P12814
XLOC-063075	0.496257	0.096	0.039	1.8514e-49	[Uniprot/Swissprot]|e-value:5e-120|sp|P17140|CO4A2_CAEEL|Collagen alpha-2(IV) chain OS=Caenorhabditis elegans OX=6239 GN=let-2 PE=1 SV=2||[RefSeqProtSlim]|e-value:1e-126|CAC9671181.1|Ofus.G191225 [Owenia fusiformis]	#N/A	Q14031
XLOC-022977	0.340215	0.075	0.026	2.0626e-49	[Uniprot/Swissprot]|e-value:2e-17|sp|P02255|H1_DROME|Histone H1 OS=Drosophila melanogaster OX=7227 GN=His1 PE=1 SV=1||[RefSeqProtSlim]|e-value:3e-18|CAD5125659.1|unnamed protein product [Dimorphilus gyrociliatus]	#N/A	Q149N8
XLOC-067296	0.260235	0.036	0.005	2.19218e-49	[Uniprot/Swissprot]|e-value:4e-87|sp|P55006|RDH7_RAT|Retinol dehydrogenase 7 OS=Rattus norvegicus OX=10116 GN=Rdh7 PE=1 SV=1||[RefSeqProtSlim]|e-value:8e-91|XP_021347792.1|retinol dehydrogenase 2-like [Mizuhopecten yessoensis]	#N/A	O14756
XLOC-018948	0.197653	0.024	0	2.27645e-49	[Uniprot/Swissprot]|e-value:8e-33|sp|O02002|CASP1_DROME|Caspase-1 OS=Drosophila melanogaster OX=7227 GN=Dcp-1 PE=1 SV=1||[RefSeqProtSlim]|e-value:2e-37|XP_025101988.1|caspase-3-like isoform X2 [Pomacea canaliculata]	#N/A	P55210
XLOC-002924	0.277629	0.095	0.039	2.38922e-49	[Uniprot/Swissprot]|e-value:1e-76|sp|Q5R5M0|MTCH2_PONAB|Mitochondrial carrier homolog 2 OS=Pongo abelii OX=9601 GN=MTCH2 PE=2 SV=2||[RefSeqProtSlim]|e-value:4e-98|PVD22288.1|hypothetical protein C0Q70_18097 [Pomacea canaliculata]	#N/A	Q9Y6C9
XLOC-028231	0.23468	0.048	0.011	2.51152e-49	[Uniprot/Swissprot]|e-value:0,0|sp|Q2F5L3|GLYC_BOMMO|Serine hydroxymethyltransferase OS=Bombyx mori OX=7091 GN=692975 PE=1 SV=1||[RefSeqProtSlim]|e-value:0,0|XP_034311075.1|serine hydroxymethyltransferase, cytosolic isoform X2 [Crassostrea gigas]	#N/A	P34896
XLOC-026440	0.251859	0.093	0.038	2.7404e-49	[Uniprot/Swissprot]|e-value:1e-38|sp|Q05B87|FRDA_BOVIN|Frataxin, mitochondrial OS=Bos taurus OX=9913 GN=FXN PE=2 SV=1||[RefSeqProtSlim]|e-value:2e-38|XP_011433038.2|frataxin, mitochondrial [Crassostrea gigas]	#N/A	Q16595
XLOC-010174	0.23453	0.034	0.004	3.56399e-49	[Uniprot/Swissprot]|e-value:0,0|sp|Q9DE27|RUVB2_XENLA|RuvB-like 2 OS=Xenopus laevis OX=8355 GN=ruvbl2 PE=2 SV=1||[RefSeqProtSlim]|e-value:0,0|CAC9622911.1|Ofus.G082393 [Owenia fusiformis]	#N/A	Q9Y230
XLOC-043472	0.302883	0.028	0.002	4.70045e-49	[RefSeqProtSlim]|e-value:4e-16|PVD34753.1|hypothetical protein C0Q70_06030 [Pomacea canaliculata]||[Uniprot/Swissprot]|no similarity	#N/A	P19075
XLOC-004952	0.241977	0.031	0.003	5.0727e-49	[RefSeqProtSlim]|e-value:1e-23|XP_011444455.2|uncharacterized protein LOC105340208 isoform X1 [Crassostrea gigas]||[Uniprot/Swissprot]|no similarity	#N/A
XLOC-045799	0.208566	0.03	0.002	5.08947e-49	[Uniprot/Swissprot]|e-value:3e-06|sp|Q2LK94|COL11_CHICK|Collectin-11 OS=Gallus gallus OX=9031 GN=COLEC11 PE=2 SV=1||[RefSeqProtSlim]|e-value:5e-07|XP_004081351.2|macrophage mannose receptor 1 [Oryzias latipes]	#N/A	Q8IUN9
XLOC-050295	0.305734	0.044	0.009	5.52841e-49	[Uniprot/Swissprot]|e-value:3e-52|sp|Q12955|ANK3_HUMAN|Ankyrin-3 OS=Homo sapiens OX=9606 GN=ANK3 PE=1 SV=3||[RefSeqProtSlim]|e-value:1e-59|XP_035662401.1|ankyrin repeat domain-containing protein 50-like [Branchiostoma floridae]	#N/A	Q12955
XLOC-054207	0.459821	0.024	0	6.36443e-49	[Uniprot/Swissprot]|no similarity||[RefSeqProtSlim]|no similarity	#N/A
XLOC-025050	0.250058	0.037	0.006	6.39941e-49	[Uniprot/Swissprot]|e-value:0,0|sp|P81601|ADHL_GADMO|Alcohol dehydrogenase class-3 chain L OS=Gadus morhua OX=8049 PE=1 SV=1||[RefSeqProtSlim]|e-value:0,0|CAC9656118.1|Ofus.G102108 [Owenia fusiformis]	#N/A	P11766
XLOC-017864	0.438342	0.041	0.007	6.57661e-49	[Uniprot/Swissprot]|no similarity||[RefSeqProtSlim]|no similarity	#N/A
XLOC-018910	0.420483	0.036	0.005	7.50089e-49	[Uniprot/Swissprot]|e-value:5e-33|sp|P38977|ANTA_HYDVU|Antistasin OS=Hydra vulgaris OX=6087 PE=2 SV=1||[RefSeqProtSlim]|e-value:0,0|CAC9665324.1|Ofus.G132543, partial [Owenia fusiformis]	#N/A	Q9NZV1
XLOC-036517	0.276956	0.054	0.014	7.71481e-49	[RefSeqProtSlim]|e-value:4e-10|CAC9660001.1|Ofus.G11255 [Owenia fusiformis]||[Uniprot/Swissprot]|no similarity	#N/A	Q15652
XLOC-027837	0.248395	0.046	0.01	9.00094e-49	[Uniprot/Swissprot]|e-value:4e-26|sp|P52815|RM12_HUMAN|39S ribosomal protein L12, mitochondrial OS=Homo sapiens OX=9606 GN=MRPL12 PE=1 SV=2||[RefSeqProtSlim]|e-value:8e-36|XP_025091667.1|39S ribosomal protein L12, mitochondrial-like [Pomacea canaliculata]	#N/A	P52815
XLOC-027854	0.359647	0.048	0.011	9.62231e-49	[Uniprot/Swissprot]|no similarity||[RefSeqProtSlim]|no similarity	#N/A
XLOC-018717	0.84004	0.038	0.006	1.21e-48	[Uniprot/Swissprot]|e-value:1e-147|sp|Q80SU7|GVIN1_MOUSE|Interferon-induced very large GTPase 1 OS=Mus musculus OX=10090 GN=Gvin1 PE=1 SV=1||[RefSeqProtSlim]|e-value:0,0|VDI16842.1|Hypothetical predicted protein [Mytilus galloprovincialis]	#N/A	Q7Z2Y8
XLOC-059006	0.328101	0.047	0.011	1.25171e-48	[Uniprot/Swissprot]|no similarity||[RefSeqProtSlim]|no similarity	#N/A
XLOC-004598	0.293584	0.091	0.037	1.27897e-48	[Uniprot/Swissprot]|e-value:3e-16|sp|Q2TBK2|RM09_BOVIN|39S ribosomal protein L9, mitochondrial OS=Bos taurus OX=9913 GN=MRPL9 PE=1 SV=2||[RefSeqProtSlim]|e-value:2e-33|CAC9576312.1|Ofus.G0667 [Owenia fusiformis]	#N/A	Q9BYD2
XLOC-066762	0.224754	0.049	0.011	1.38256e-48	[Uniprot/Swissprot]|e-value:4e-86|sp|O73853|CP17A_ICTPU|Steroid 17-alpha-hydroxylase/17,20 lyase OS=Ictalurus punctatus OX=7998 GN=cyp17a1 PE=2 SV=1||[RefSeqProtSlim]|e-value:0,0|ADN44548.1|cytochrome P450 CYP17a/20-lyase, partial [Perinereis nuntia]	#N/A	P04798
XLOC-012338	0.177161	0.073	0.025	1.44891e-48	[Uniprot/Swissprot]|e-value:6e-20|sp|P86178|CSL2_ONCKE|L-rhamnose-binding lectin CSL2 OS=Oncorhynchus keta OX=8018 PE=1 SV=1||[RefSeqProtSlim]|e-value:3e-32|CAD5120030.1|DgyrCDS8611 [Dimorphilus gyrociliatus]	#N/A	P58658
XLOC-002483	0.182802	0.123	0.057	1.48614e-48	[Uniprot/Swissprot]|e-value:3e-08|sp|Q91Z22|PORIM_MOUSE|Porimin OS=Mus musculus OX=10090 GN=Tmem123 PE=1 SV=1||[RefSeqProtSlim]|e-value:6e-11|CRL08116.1|CLUMA_CG020925, isoform A [Clunio marinus]	#N/A	Q8N131
XLOC-000089	0.356784	0.042	0.008	1.56844e-48	[RefSeqProtSlim]|e-value:2e-07|XP_019629653.1|PREDICTED: plasminogen-like [Branchiostoma belcheri]||[Uniprot/Swissprot]|no similarity	#N/A
XLOC-011140	0.241202	0.023	0	1.77905e-48	[Uniprot/Swissprot]|e-value:3e-23|sp|Q9W0Y2|YS11_DROME|Putative gamma-glutamylcyclotransferase CG2811 OS=Drosophila melanogaster OX=7227 GN=CG2811 PE=2 SV=2||[RefSeqProtSlim]|e-value:2e-26|XP_019630097.1|PREDICTED: gamma-glutamylaminecyclotransferase-like [Branchiostoma belcheri]	#N/A	Q9BVM4
XLOC-026966	0.224301	0.037	0.005	1.80389e-48	[Uniprot/Swissprot]|e-value:2e-46|sp|Q24K03|THUM1_BOVIN|THUMP domain-containing protein 1 OS=Bos taurus OX=9913 GN=THUMPD1 PE=2 SV=1||[RefSeqProtSlim]|e-value:1e-53|XP_011421964.2|THUMP domain-containing protein 1 [Crassostrea gigas]	#N/A	Q9NXG2
XLOC-028376	0.249157	0.063	0.019	1.8838e-48	[Uniprot/Swissprot]|e-value:4e-67|sp|B5FXE5|FSP1_TAEGU|Ferroptosis suppressor protein 1 OS=Taeniopygia guttata OX=59729 GN=AIFM2 PE=2 SV=1||[RefSeqProtSlim]|e-value:2e-101|XP_035693117.1|ferroptosis suppressor protein 1-like [Branchiostoma floridae]	#N/A	Q9BRQ8
XLOC-056377	0.155579	0.113	0.051	1.95804e-48	[RefSeqProtSlim]|e-value:0,025|XP_034325175.1|peripheral myelin protein 22-like [Crassostrea gigas]||[Uniprot/Swissprot]|no similarity	#N/A
XLOC-026776	0.215903	0.032	0.003	2.02342e-48	[RefSeqProtSlim]|e-value:1e-04|XP_021355638.1|coiled-coil domain-containing protein 137-like isoform X2 [Mizuhopecten yessoensis]||[Uniprot/Swissprot]|no similarity	#N/A
XLOC-014906	0.241464	0.041	0.008	2.17122e-48	[Uniprot/Swissprot]|e-value:6e-104|sp|Q96AT9|RPE_HUMAN|Ribulose-phosphate 3-epimerase OS=Homo sapiens OX=9606 GN=RPE PE=1 SV=1||[RefSeqProtSlim]|e-value:1e-124|CAC9660353.1|Ofus.G11573, partial [Owenia fusiformis]	#N/A	Q96AT9
XLOC-037017	1.11451	0.037	0.006	2.39735e-48	[Uniprot/Swissprot]|no similarity||[RefSeqProtSlim]|no similarity	#N/A
XLOC-005010	0.379748	0.044	0.009	2.73087e-48	[Uniprot/Swissprot]|e-value:1e-36|sp|Q5R8H3|BAP31_PONAB|B-cell receptor-associated protein 31 OS=Pongo abelii OX=9601 GN=BCAP31 PE=2 SV=3||[RefSeqProtSlim]|e-value:1e-47|XP_025106617.1|B-cell receptor-associated protein 31-like [Pomacea canaliculata]	#N/A	P51572
XLOC-018467	0.267276	0.048	0.011	2.76191e-48	[Uniprot/Swissprot]|e-value:5e-65|sp|Q5ZL21|MMAC_CHICK|Cyanocobalamin reductase / alkylcobalamin dealkylase OS=Gallus gallus OX=9031 GN=MMACHC PE=2 SV=1||[RefSeqProtSlim]|e-value:3e-71|OWF34842.1|Methylmalonic aciduria and homocystinuria type C protein-like [Mizuhopecten yessoensis]	#N/A	Q9Y4U1
XLOC-004390	0.278142	0.074	0.026	2.87998e-48	[Uniprot/Swissprot]|e-value:5e-46|sp|Q8SZA8|ADXH2_DROME|Adrenodoxin-like protein 2, mitochondrial OS=Drosophila melanogaster OX=7227 GN=Fdx2 PE=2 SV=1||[RefSeqProtSlim]|e-value:2e-53|XP_025098962.1|adrenodoxin-like [Pomacea canaliculata]	#N/A	P10109
XLOC-046104	0.22413	0.023	0	2.97423e-48	[Uniprot/Swissprot]|e-value:2e-18|sp|P86179|CSL3_ONCKE|L-rhamnose-binding lectin CSL3 OS=Oncorhynchus keta OX=8018 PE=1 SV=1||[RefSeqProtSlim]|e-value:9e-79|CAD5122175.1|DgyrCDS10621 [Dimorphilus gyrociliatus]	#N/A	P58658
XLOC-049697	0.383961	0.061	0.018	3.13718e-48	[Uniprot/Swissprot]|e-value:1e-23|sp|Q9I928|FUCL4_ANGJA|Fucolectin-4 OS=Anguilla japonica OX=7937 PE=2 SV=1||[RefSeqProtSlim]|e-value:1e-42|XP_005170187.1|uncharacterized protein LOC799904 isoform X1 [Danio rerio]	#N/A	Q9Y4K0
XLOC-017421	0.252668	0.041	0.008	3.22336e-48	[Uniprot/Swissprot]|e-value:4e-29|sp|Q08DT6|RM47_BOVIN|39S ribosomal protein L47, mitochondrial OS=Bos taurus OX=9913 GN=MRPL47 PE=2 SV=1||[RefSeqProtSlim]|e-value:8e-45|OWF41233.1|39S ribosomal protein L47, mitochondrial [Mizuhopecten yessoensis]	#N/A	Q9HD33
XLOC-011327	0.185823	0.229	0.136	3.31188e-48	[Uniprot/Swissprot]|e-value:4e-06|sp|Q4R3M6|NDUS5_MACFA|NADH dehydrogenase [ubiquinone] iron-sulfur protein 5 OS=Macaca fascicularis OX=9541 GN=NDUFS5 PE=3 SV=3||[RefSeqProtSlim]|e-value:1e-23|CAD5113358.1|unnamed protein product [Dimorphilus gyrociliatus]	#N/A	O43920
XLOC-014929	0.276232	0.036	0.005	3.52456e-48	[Uniprot/Swissprot]|e-value:0,0|sp|Q6Q4G4|ACE_THETS|Angiotensin-converting enzyme OS=Theromyzon tessulatum OX=13286 GN=ACE PE=2 SV=1||[RefSeqProtSlim]|e-value:0,0|CAC9661804.1|Ofus.G112083 [Owenia fusiformis]	#N/A	P12821
XLOC-005103	0.259724	0.074	0.026	3.71787e-48	[Uniprot/Swissprot]|e-value:3e-149|sp|Q90511|EI2BB_TAKRU|Translation initiation factor eIF-2B subunit beta OS=Takifugu rubripes OX=31033 GN=eif2b2 PE=3 SV=1||[RefSeqProtSlim]|e-value:8e-180|XP_034313189.1|translation initiation factor eIF-2B subunit beta [Crassostrea gigas]	#N/A	P49770
XLOC-002815	0.239532	0.051	0.013	3.73487e-48	[RefSeqProtSlim]|e-value:1e-80|CAC9505829.1|Ofus.G023466 [Owenia fusiformis]||[Uniprot/Swissprot]|no similarity	#N/A
XLOC-024887	0.243476	0.088	0.035	3.79811e-48	[Uniprot/Swissprot]|e-value:0,0|sp|Q6P2U9|CSN3_DANRE|COP9 signalosome complex subunit 3 OS=Danio rerio OX=7955 GN=cops3 PE=2 SV=1||[RefSeqProtSlim]|e-value:0,0|XP_011456276.2|COP9 signalosome complex subunit 3 [Crassostrea gigas]	#N/A	Q9UNS2
XLOC-051276	0.263058	0.029	0.002	3.95456e-48	[Uniprot/Swissprot]|e-value:0,052|sp|Q5TEA3|DAAF9_HUMAN|Dynein axonemal assembly factor 9 OS=Homo sapiens OX=9606 GN=DNAAF9 PE=1 SV=1||[RefSeqProtSlim]|e-value:0,010|XP_019631687.1|PREDICTED: LOW QUALITY PROTEIN: uncharacterized protein C20orf194 homolog [Branchiostoma belcheri]	#N/A	Q5TEA3
XLOC-045572	0.237317	0.072	0.025	3.9917e-48	[Uniprot/Swissprot]|e-value:2e-68|sp|Q9H0A8|COMD4_HUMAN|COMM domain-containing protein 4 OS=Homo sapiens OX=9606 GN=COMMD4 PE=1 SV=1||[RefSeqProtSlim]|e-value:8e-80|AFX71627.1|COMM domain-containing protein 4 [Branchiostoma lanceolatum]	#N/A	Q9H0A8
XLOC-003852	0.204592	0.036	0.005	4.62963e-48	[Uniprot/Swissprot]|e-value:8e-82|sp|Q6UWP2|DHR11_HUMAN|Dehydrogenase/reductase SDR family member 11 OS=Homo sapiens OX=9606 GN=DHRS11 PE=1 SV=1||[RefSeqProtSlim]|e-value:5e-96|CAC9554467.1|Ofus.G041962 [Owenia fusiformis]	#N/A	Q6UWP2
XLOC-026964	0.213134	0.043	0.008	4.90191e-48	[Uniprot/Swissprot]|e-value:2e-04|sp|Q09596|GST5_CAEEL|Probable glutathione S-transferase 5 OS=Caenorhabditis elegans OX=6239 GN=gst-5 PE=1 SV=1||[RefSeqProtSlim]|e-value:4e-23|VDI48088.1|Hypothetical predicted protein [Mytilus galloprovincialis]	#N/A
XLOC-011789	0.371938	0.084	0.033	4.9932e-48	[Uniprot/Swissprot]|e-value:2e-07|sp|F7J220|SRCR1_PATPE|Scavenger receptor cysteine-rich domain superfamily protein OS=Patiria pectinifera OX=7594 GN=SRCR1 PE=1 SV=1||[RefSeqProtSlim]|e-value:6e-10|XP_035657356.1|scavenger receptor cysteine-rich domain-containing group B protein-like [Branchiostoma floridae]	#N/A	Q86VB7
XLOC-003198	0.256588	0.076	0.028	6.20444e-48	[Uniprot/Swissprot]|e-value:2e-39|sp|Q6NXB2|PDZ11_DANRE|PDZ domain-containing protein 11 OS=Danio rerio OX=7955 GN=pdzd11 PE=2 SV=1||[RefSeqProtSlim]|e-value:2e-56|VDI15866.1|Hypothetical predicted protein [Mytilus galloprovincialis]	#N/A	Q5EBL8
XLOC-019758	0.280139	0.038	0.006	6.65339e-48	[RefSeqProtSlim]|e-value:0,002|XP_036018037.1|uncharacterized protein LOC118568422 [Mus musculus]||[Uniprot/Swissprot]|no similarity	#N/A
XLOC-015455	0.233394	0.036	0.005	6.90026e-48	[Uniprot/Swissprot]|e-value:7e-50|sp|Q9BQ15|SOSB1_HUMAN|SOSS complex subunit B1 OS=Homo sapiens OX=9606 GN=NABP2 PE=1 SV=1||[RefSeqProtSlim]|e-value:4e-62|XP_011449720.1|SOSS complex subunit B1 isoform X1 [Crassostrea gigas]	#N/A	Q9BQ15
XLOC-024715	0.240107	0.044	0.009	8.0681e-48	[Uniprot/Swissprot]|e-value:1e-48|sp|Q6GL33|PGAM5_XENTR|Serine/threonine-protein phosphatase PGAM5, mitochondrial OS=Xenopus tropicalis OX=8364 GN=pgam5 PE=2 SV=1||[RefSeqProtSlim]|e-value:2e-65|CAD5114967.1|DgyrCDS3997 [Dimorphilus gyrociliatus]	#N/A	Q96HS1
XLOC-044424	0.267093	0.037	0.006	8.06899e-48	[Uniprot/Swissprot]|e-value:1e-04|sp|Q99572|P2RX7_HUMAN|P2X purinoceptor 7 OS=Homo sapiens OX=9606 GN=P2RX7 PE=1 SV=4||[RefSeqProtSlim]|e-value:4e-16|XP_034313987.1|P2X purinoceptor 7-like [Crassostrea gigas]	#N/A	Q99572
XLOC-000387	0.217307	0.023	0	8.31174e-48	[RefSeqProtSlim]|e-value:1e-50|PVD34237.1|hypothetical protein C0Q70_05505 [Pomacea canaliculata]||[Uniprot/Swissprot]|no similarity	#N/A
XLOC-047597	0.208433	0.032	0.003	8.5867e-48	[Uniprot/Swissprot]|no similarity||[RefSeqProtSlim]|no similarity	#N/A
XLOC-059521	0.242836	0.047	0.011	8.7076e-48	[Uniprot/Swissprot]|no similarity||[RefSeqProtSlim]|no similarity	#N/A
XLOC-015298	0.33627	0.083	0.032	9.73938e-48	[Uniprot/Swissprot]|e-value:2e-40|sp|Q8NFW9|MYRIP_HUMAN|Rab effector MyRIP OS=Homo sapiens OX=9606 GN=MYRIP PE=1 SV=2||[RefSeqProtSlim]|e-value:5e-79|CAC9583656.1|Ofus.G061065 [Owenia fusiformis]	#N/A	Q8NFW9
XLOC-021317	0.235408	0.032	0.004	9.95593e-48	[Uniprot/Swissprot]|e-value:2e-75|sp|Q9UGM3|DMBT1_HUMAN|Deleted in malignant brain tumors 1 protein OS=Homo sapiens OX=9606 GN=DMBT1 PE=1 SV=2||[RefSeqProtSlim]|e-value:5e-111|XP_025112201.1|deleted in malignant brain tumors 1 protein-like isoform X1 [Pomacea canaliculata]	#N/A	Q9UGM3
XLOC-064814	0.251037	0.052	0.014	1.04657e-47	[Uniprot/Swissprot]|e-value:1e-127|sp|A0PJE2|DHR12_HUMAN|Dehydrogenase/reductase SDR family member 12 OS=Homo sapiens OX=9606 GN=DHRS12 PE=2 SV=2||[RefSeqProtSlim]|e-value:2e-155|XP_011442243.2|dehydrogenase/reductase SDR family member 12 [Crassostrea gigas]	#N/A	A0PJE2
XLOC-002006	0.200171	0.042	0.008	1.0912e-47	[Uniprot/Swissprot]|e-value:1e-44|sp|Q6DHR8|NGBR_DANRE|Dehydrodolichyl diphosphate synthase complex subunit nus1 OS=Danio rerio OX=7955 GN=nus1 PE=2 SV=1||[RefSeqProtSlim]|e-value:5e-58|XP_005103331.1|dehydrodolichyl diphosphate synthase complex subunit nus1 [Aplysia californica]	#N/A	Q96E22
XLOC-025946	0.309919	0.062	0.019	1.19992e-47	[RefSeqProtSlim]|e-value:2e-53|CAC9668388.1|Ofus.G16786, partial [Owenia fusiformis]||[Uniprot/Swissprot]|no similarity	#N/A
XLOC-024012	0.218445	0.031	0.003	1.2113e-47	[Uniprot/Swissprot]|e-value:2e-27|sp|Q9BX70|BTBD2_HUMAN|BTB/POZ domain-containing protein 2 OS=Homo sapiens OX=9606 GN=BTBD2 PE=1 SV=1||[RefSeqProtSlim]|e-value:2e-30|XP_035666566.1|BTB/POZ domain-containing protein 2-like [Branchiostoma floridae]	#N/A	Q9BX70
XLOC-013184	0.948544	0.033	0.004	1.31585e-47	[RefSeqProtSlim]|e-value:5e-05|VDI66268.1|Hypothetical predicted protein [Mytilus galloprovincialis]||[Uniprot/Swissprot]|no similarity	#N/A
XLOC-010090	0.231398	0.053	0.014	1.33272e-47	[Uniprot/Swissprot]|no similarity||[RefSeqProtSlim]|no similarity	#N/A
XLOC-050979	0.253026	0.026	0.001	1.65774e-47	[Uniprot/Swissprot]|e-value:2e-90|sp|Q9Y6A2|CP46A_HUMAN|Cholesterol 24-hydroxylase OS=Homo sapiens OX=9606 GN=CYP46A1 PE=1 SV=1||[RefSeqProtSlim]|e-value:2e-109|QBA88393.1|Cholesterol 24-hydroxylase-like, partial [Platynereis dumerilii]	#N/A	Q9Y6A2
XLOC-059205	0.646924	0.046	0.01	1.90439e-47	[Uniprot/Swissprot]|e-value:0,001|sp|B3A0Q5|EFCB1_LOTGI|EF-hand calcium-binding domain-containing protein 1 OS=Lottia gigantea OX=225164 PE=1 SV=1||[RefSeqProtSlim]|e-value:4e-08|CAC9629902.1|Ofus.G09701 [Owenia fusiformis]	#N/A
XLOC-028343	0.508108	0.065	0.021	1.93414e-47	[Uniprot/Swissprot]|no similarity||[RefSeqProtSlim]|no similarity	#N/A
XLOC-063992	0.443827	0.079	0.03	2.10034e-47	[Uniprot/Swissprot]|e-value:8e-104|sp|Q7SIB2|CO4A1_BOVIN|Collagen alpha-1(IV) chain OS=Bos taurus OX=9913 GN=COL4A1 PE=1 SV=2||[RefSeqProtSlim]|e-value:5e-111|CAC9671183.1|Ofus.G191214 [Owenia fusiformis]	#N/A	P02462
XLOC-067024	0.217336	0.031	0.003	2.11758e-47	[Uniprot/Swissprot]|e-value:4e-74|sp|Q9SD81|GDPD6_ARATH|Glycerophosphodiester phosphodiesterase GDPD6 OS=Arabidopsis thaliana OX=3702 GN=GDPD6 PE=2 SV=1||[RefSeqProtSlim]|e-value:2e-97|CAC9485310.1|Ofus.G014807 [Owenia fusiformis]	#N/A	Q9HCC8
XLOC-039814	0.357088	0.023	0	2.3224e-47	[Uniprot/Swissprot]|e-value:3e-09|sp|P86179|CSL3_ONCKE|L-rhamnose-binding lectin CSL3 OS=Oncorhynchus keta OX=8018 PE=1 SV=1||[RefSeqProtSlim]|e-value:1e-20|UCK81584.1|Gal-binding and CUB domains containing receptor 16 [Arenicola marina]	#N/A	P58658
XLOC-012722	0.285044	0.064	0.021	2.97464e-47	[Uniprot/Swissprot]|e-value:2e-45|sp|Q9D1I6|RM14_MOUSE|39S ribosomal protein L14, mitochondrial OS=Mus musculus OX=10090 GN=Mrpl14 PE=1 SV=1||[RefSeqProtSlim]|e-value:6e-64|CAD5121442.1|DgyrCDS9951 [Dimorphilus gyrociliatus]	#N/A	Q6P1L8
XLOC-046097	0.263632	0.11	0.05	3.14812e-47	[Uniprot/Swissprot]|e-value:0,0|sp|Q8BHY3|ANO1_MOUSE|Anoctamin-1 OS=Mus musculus OX=10090 GN=Ano1 PE=1 SV=2||[RefSeqProtSlim]|e-value:0,0|CAD5125052.1|DgyrCDS13295 [Dimorphilus gyrociliatus]	#N/A	Q5XXA6
XLOC-036005	0.0272258	0.383	0.249	3.51178e-47	[Uniprot/Swissprot]|e-value:1e-144|sp|P81004|VDAC2_XENLA|Voltage-dependent anion-selective channel protein 2 OS=Xenopus laevis OX=8355 GN=vdac2 PE=1 SV=1||[RefSeqProtSlim]|e-value:3e-161|QQL94313.1|voltage-dependent anion channel [Urechis unicinctus]	#N/A	P45880
XLOC-013241	0.193771	0.03	0.003	3.54738e-47	[Uniprot/Swissprot]|e-value:9e-133|sp|Q21086|GNL3_CAEEL|Guanine nucleotide-binding protein-like 3 homolog OS=Caenorhabditis elegans OX=6239 GN=nst-1 PE=3 SV=1||[RefSeqProtSlim]|e-value:0,0|OWF35042.1|Guanine nucleotide-binding protein-like 3-like [Mizuhopecten yessoensis]	#N/A	Q9NVN8
XLOC-006383	0.271608	0.086	0.034	3.69968e-47	[Uniprot/Swissprot]|e-value:4e-04|sp|O02751|CFDP2_BOVIN|Craniofacial development protein 2 OS=Bos taurus OX=9913 GN=CFDP2 PE=1 SV=2||[RefSeqProtSlim]|e-value:2e-76|VDI46534.1|Hypothetical predicted protein [Mytilus galloprovincialis]	#N/A
XLOC-059028	0.257076	0.053	0.014	3.70997e-47	[RefSeqProtSlim]|e-value:1e-06|XP_035665547.1|uncharacterized protein LOC118408794 [Branchiostoma floridae]||[Uniprot/Swissprot]|no similarity	#N/A
XLOC-027488	0.242176	0.035	0.005	3.78464e-47	[Uniprot/Swissprot]|e-value:5e-142|sp|Q91X78|ERLN1_MOUSE|Erlin-1 OS=Mus musculus OX=10090 GN=Erlin1 PE=1 SV=2||[RefSeqProtSlim]|e-value:2e-157|CAC9653984.1|Ofus.G101605 [Owenia fusiformis]	#N/A	O94905
XLOC-051524	0.264732	0.069	0.023	3.99107e-47	[Uniprot/Swissprot]|e-value:2e-68|sp|Q8BYK4|RDH12_MOUSE|Retinol dehydrogenase 12 OS=Mus musculus OX=10090 GN=Rdh12 PE=2 SV=1||[RefSeqProtSlim]|e-value:9e-79|XP_025104049.1|retinol dehydrogenase 13-like [Pomacea canaliculata]	#N/A	Q96NR8
XLOC-012049	0.268576	0.075	0.027	4.03402e-47	[Uniprot/Swissprot]|e-value:1e-17|sp|Q9Y5J7|TIM9_HUMAN|Mitochondrial import inner membrane translocase subunit Tim9 OS=Homo sapiens OX=9606 GN=TIMM9 PE=1 SV=1||[RefSeqProtSlim]|e-value:4e-21|PVD25497.1|hypothetical protein C0Q70_13153 [Pomacea canaliculata]	#N/A	Q9Y5J7
XLOC-058206	0.212398	0.032	0.004	4.32261e-47	[Uniprot/Swissprot]|e-value:6e-160|sp|O43818|U3IP2_HUMAN|U3 small nucleolar RNA-interacting protein 2 OS=Homo sapiens OX=9606 GN=RRP9 PE=1 SV=1||[RefSeqProtSlim]|e-value:0,0|XP_021370052.1|uncharacterized protein LOC110461091 [Mizuhopecten yessoensis]	#N/A	O43818
XLOC-046108	0.20913	0.053	0.014	5.14999e-47	[RefSeqProtSlim]|e-value:0,009|XP_035693740.1|uncharacterized protein LOC118427884 [Branchiostoma floridae]||[Uniprot/Swissprot]|no similarity	#N/A
XLOC-051648	0.340189	0.054	0.015	6.89276e-47	[Uniprot/Swissprot]|e-value:2e-37|sp|P16157|ANK1_HUMAN|Ankyrin-1 OS=Homo sapiens OX=9606 GN=ANK1 PE=1 SV=3||[RefSeqProtSlim]|e-value:1e-129|CAD5113657.1|DgyrCDS2818 [Dimorphilus gyrociliatus]	#N/A	P16157
XLOC-025094	0.228545	0.029	0.002	7.00186e-47	[RefSeqProtSlim]|e-value:9e-12|XP_019619410.1|PREDICTED: uncharacterized protein LOC109466185 [Branchiostoma belcheri]||[Uniprot/Swissprot]|no similarity	#N/A	Q8WXU2
XLOC-066931	1.22554	0.099	0.044	7.06362e-47	[RefSeqProtSlim]|e-value:5e-18|CAD5114275.1|DgyrCDS3417 [Dimorphilus gyrociliatus]||[Uniprot/Swissprot]|no similarity	#N/A
XLOC-041096	0.220106	0.123	0.059	7.84739e-47	[Uniprot/Swissprot]|e-value:0,0|sp|P28020|CSK21_XENLA|Casein kinase II subunit alpha OS=Xenopus laevis OX=8355 GN=csnk2a1 PE=2 SV=2||[RefSeqProtSlim]|e-value:0,0|XP_025076244.1|casein kinase II subunit alpha isoform X1 [Pomacea canaliculata]	#N/A	P68400
[truncated: 10,368 more rows]
