# Supplementary material for: Light-modulated stem cells in the camera-type eye of an annelid model for adult brain plasticity
Source: Nat Commun. 2025 Dec 1;16:9861. doi: 10.1038/s41467-025-65631-0 (PMC12669781; doi:10.1038/s41467-025-65631-0)
Supplement: Supplementary file 12 — Supplementary Data 9 [file 41467_2025_65631_MOESM12_ESM.xlsx]

## Sheet: Supplementary Data 9
Supplementary Data 9: GO term analysis non-reproductive vs reproductive libraries (Fig. 6)
Pathway (GO only)	Pathway	Enrichment FDR	nGenes	Pathway Genes	Fold Enrichment	URL	Genes		Proliferation terms all	Present in data	FDR	% of genes represented	Fold enrichment		Neurogenesis terms all	Present in data	FDR	% of genes represented	Fold enrichment		Neural differentiation terms all	Present in data	FDR	% of genes represented	Fold enrichment		Neuron development terms all	Present in data	FDR	% of genes represented	Fold enrichment		Neurite terms all	Present in data	FDR	% of genes represented	Fold enrichment		Quiescence terms all	Present in data	FDR	% of genes represented	Fold enrichment			Senescence terms all	Present in data	FDR	% of genes represented
GO:0006396	GO:0006396 RNA processing	1.31976e-32	476	1082	1.48823	http://amigo.geneontology.org/amigo/term/GO:0006396	RBM6 ELAC2 RPUSD1 STRAP ZCCHC8 NSUN2 MTREX TRIT1 PTCD2 RRP12 MRTO4 RIOK2 SFSWAP DDX20 WDR18 THUMPD1 DNTTIP2 RRP15 DHX8 FTSJ1 BUD23 DAZAP1 CLNS1A SART3 EXOSC7 MBNL3 XAB2 SNRPA EXOSC5 TUT7 DIMT1 SRRT NOP14 RTRAF SF3B2 DDX18 ESF1 RBM41 AARS1 ALKBH5 GEMIN2 CWF19L1 CDC5L SNRPD3 PES1 SNU13 RTCB PHF5A TRMU ZC3H14 PRORP PRPF6 RNMT RIOK3 CSTF2 PQBP1 USB1 MTFMT DTWD1 DNAJC17 INTS10 SNRNP70 PIH1D1 TRMT1 RPS…		GO:1904935						GO:0022008						GO:0014033						GO:0048666						GO:0097462						GO:0044838							GO:1904726
GO:0022613	GO:0022613 ribonucleoprotein complex biogenesis	1.98648e-23	254	509	1.59776	http://amigo.geneontology.org/amigo/term/GO:0022613	RPUSD1 STRAP MTREX LSG1 NOP16 RRP12 MRTO4 RIOK2 SFSWAP DDX20 WDR18 RRP15 BUD23 EXOSC7 XAB2 MRPL22 NUFIP1 RPS5 DIMT1 NOP14 DDX18 RPL6 ESF1 GEMIN2 SNRPD3 PES1 SNU13 RPL3 PRPF6 RIOK3 PIH1D1 RPS16 RPS19 NOP53 DDX49 EXOSC3 EIF3A GTPBP4 NUP88 C1QBP FTSJ3 UTP6 LUC7L3 GAR1 PTGES3 NOP2 BYSL BRIX1 RPS15 WDR75 SF3B1 RPF1 ZNHIT6 EBNA1BP2 NSUN4 UTP25 HEATR1 EXOSC8 COIL RPL5 EXOSC9 RRP36 SNRPC RIOK1 RPP40 MRPS…		GO:1904934						GO:0050767						GO:0060897						GO:0042551						GO:0060385						GO:1903452							GO:1904728
GO:0042254	GO:0042254 ribosome biogenesis	2.37713e-22	185	327	1.70239	http://amigo.geneontology.org/amigo/term/GO:0042254	RPUSD1 MTREX LSG1 NOP16 RRP12 MRTO4 RIOK2 WDR18 RRP15 BUD23 EXOSC7 MRPL22 RPS5 DIMT1 NOP14 DDX18 RPL6 ESF1 PES1 SNU13 RPL3 RIOK3 PIH1D1 RPS16 RPS19 NOP53 DDX49 EXOSC3 GTPBP4 NUP88 C1QBP FTSJ3 UTP6 GAR1 NOP2 BYSL BRIX1 RPS15 WDR75 RPF1 ZNHIT6 EBNA1BP2 NSUN4 UTP25 HEATR1 EXOSC8 RPL5 EXOSC9 RRP36 RIOK1 RPP40 MRPS7 DDX31 EMG1 NGDN NSUN5 EXOSC2 PPAN DKC1 NOL11 TRAF7 RAN UTP3 NIP7 WDR74 LTV1 MPHOSPH6 U…		GO:1904933						GO:0050769						GO:0021998						GO:0016322						GO:0048812						GO:1903450							GO:1904727
GO:0006412	GO:0006412 translation	4.30082e-22	343	784	1.47812	http://amigo.geneontology.org/amigo/term/GO:0006412	MRPS17 SARS1 GATB ZC3H15 FTSJ1 SRBD1 EIF2B3 NCK2 RPL31 MRPS34 EXOSC7 PUM3 JMJD4 RPS5 EIF3I OGFOD1 RPL6 GCN1 AARS1 EIF3L EIF3D EARS2 EIF3E GARS1 EIF3B EXOSC3 EIF3A DPH1 DCPS EIF2B1 MRPL51 HBS1L TARS1 RARS1 RPL24 DARS1 FARSB RPL22 WARS2 DARS2 EIF2B2 MRPS14 EXOSC8 TSFM EXOSC9 UPF3B MRPS7 EIF2S2 RPL36 QRSL1 EXOSC2 EIF2S3 PTCD3 DPH2 LARS1 NARS1 CARS2 MRPL44 MRPL47 NARS2 RPLP1 SECISBP2L LARP1B DENR RPS…		GO:1905062						GO:0050768						GO:0021999						GO:0060959						GO:0140058						GO:1903451							GO:0035985
GO:0034660	GO:0034660 ncRNA metabolic process	2.20838e-21	300	645	1.5088	http://amigo.geneontology.org/amigo/term/GO:0034660	ELAC2 RPUSD1 SARS1 ZCCHC8 NSUN2 MTREX TRIT1 RRP12 MRTO4 RIOK2 GATB WDR18 THUMPD1 RRP15 FTSJ1 BUD23 EXOSC7 GTF3C1 EXOSC5 DIS3 DIMT1 SRRT NOP14 RTRAF DDX18 ESF1 AARS1 TDRD1 PES1 SNU13 RTCB TRMU PRORP RIOK3 USB1 EARS2 MTFMT DTWD1 INTS10 PIH1D1 TRMT1 RPS16 NOP53 DDX49 GARS1 PTCD1 EXOSC3 FTSJ3 UTP6 GAR1 ELP4 PUS3 NOP2 BYSL TARS1 RARS1 WDR75 TAF1B DARS1 THADA FARSB WARS2 RPF1 ZNHIT6 EBNA1BP2 NSUN4 DARS…		GO:1905061						GO:1904948						GO:1905293						GO:0021860						GO:0150013						GO:0060207							GO:0010282
GO:0043043	GO:0043043 peptide biosynthetic process	8.66978e-21	350	814	1.45473	http://amigo.geneontology.org/amigo/term/GO:0043043	MRPS17 GCLM SARS1 GATB ZC3H15 FTSJ1 SRBD1 EIF2B3 NCK2 RPL31 MRPS34 EXOSC7 PUM3 JMJD4 RPS5 EIF3I OGFOD1 RPL6 GCN1 AARS1 EIF3L EIF3D EARS2 EIF3E GARS1 EIF3B EXOSC3 EIF3A DPH1 DCPS EIF2B1 MRPL51 HBS1L TARS1 RARS1 RPL24 DARS1 FARSB RPL22 WARS2 DARS2 EIF2B2 MRPS14 EXOSC8 TSFM EXOSC9 UPF3B MRPS7 EIF2S2 RPL36 QRSL1 EXOSC2 EIF2S3 PTCD3 DPH2 LARS1 NARS1 CARS2 MRPL44 MRPL47 NARS2 RPLP1 SECISBP2L LARP1B DEN…		GO:1905044						GO:1904957						GO:1905292						GO:0021884						GO:0150011						GO:0141014							GO:0010150
GO:0006518	GO:0006518 peptide metabolic process	1.97422e-20	409	999	1.4083	http://amigo.geneontology.org/amigo/term/GO:0006518	MRPS17 GCLM MIPEP SARS1 GATB HAGH ZC3H15 FTSJ1 SRBD1 EIF2B3 NCK2 RPL31 TRHDE MRPS34 EXOSC7 PUM3 JMJD4 RPS5 GSTP1 EIF3I OGFOD1 RPL6 GCN1 AARS1 GGT1 EIF3L EIF3D GSTZ1 HM13 EARS2 EIF3E GSR ETHE1 GARS1 EIF3B EXOSC3 EIF3A DPH1 DCPS LTA4H EIF2B1 MRPL51 HBS1L TARS1 RARS1 RPL24 SPCS1 DARS1 FARSB RPL22 WARS2 DARS2 SPCS2 EIF2B2 MRPS14 EXOSC8 TSFM EXOSC9 UPF3B MRPS7 EIF2S2 SPCS3 RPL36 QRSL1 EXOSC2 EIF2S3 PT…		GO:1905046						GO:1904956						GO:1905294						GO:0003358						GO:0150012						GO:0022405							GO:1900056
GO:0034470	GO:0034470 ncRNA processing	4.0488e-20	240	483	1.56095	http://amigo.geneontology.org/amigo/term/GO:0034470	ELAC2 RPUSD1 ZCCHC8 NSUN2 MTREX TRIT1 RRP12 MRTO4 RIOK2 WDR18 THUMPD1 RRP15 FTSJ1 BUD23 EXOSC7 EXOSC5 DIMT1 SRRT NOP14 RTRAF DDX18 ESF1 AARS1 PES1 SNU13 RTCB TRMU PRORP RIOK3 USB1 MTFMT DTWD1 INTS10 PIH1D1 TRMT1 RPS16 NOP53 DDX49 PTCD1 EXOSC3 FTSJ3 UTP6 GAR1 ELP4 PUS3 NOP2 BYSL WDR75 THADA RPF1 ZNHIT6 EBNA1BP2 NSUN4 UTP25 HEATR1 EXOSC8 TRMT1L EXOSC9 MOCS3 RRP36 RIOK1 RPP40 RNF113A EMG1 INTS11 NGD…		GO:1905045						GO:1904958						GO:0060951						GO:0098749						GO:1990535						GO:0044851							GO:1900055
GO:0043603	GO:0043603 cellular amide metabolic process	4.33927e-19	504	1301	1.34439	http://amigo.geneontology.org/amigo/term/GO:0043603	MRPS17 ACSM3 GCLM MIPEP SARS1 HEXB GALC GATB HAGH ZC3H15 FTSJ1 SRBD1 EIF2B3 NCK2 RPL31 TRHDE MRPS34 EXOSC7 PUM3 JMJD4 RPS5 GSTP1 EIF3I OGFOD1 RPL6 GCN1 AARS1 GGT1 EIF3L EIF3D CERK GSTZ1 HM13 ACOT8 SMPD3 MLYCD EARS2 EIF3E GSR ETHE1 GARS1 EIF3B EXOSC3 EIF3A DPH1 DCPS MVK LTA4H EIF2B1 MRPL51 VNN1 HBS1L TARS1 RARS1 RPL24 SPCS1 DARS1 FARSB RPL22 WARS2 DARS2 SPCS2 EIF2B2 MRPS14 EXOSC8 TSFM EXOSC9 ACSL3…		GO:0035207						GO:0062201						GO:0060942						GO:0031175						GO:1902284						GO:0042633							GO:1900057
GO:0043604	GO:0043604 amide biosynthetic process	1.38625e-18	390	959	1.39769	http://amigo.geneontology.org/amigo/term/GO:0043604	MRPS17 GCLM SARS1 GATB ZC3H15 FTSJ1 SRBD1 EIF2B3 NCK2 RPL31 MRPS34 EXOSC7 PUM3 JMJD4 RPS5 EIF3I OGFOD1 RPL6 GCN1 AARS1 EIF3L EIF3D MLYCD EARS2 EIF3E GARS1 EIF3B EXOSC3 EIF3A DPH1 DCPS EIF2B1 MRPL51 HBS1L TARS1 RARS1 RPL24 DARS1 FARSB RPL22 WARS2 DARS2 EIF2B2 MRPS14 EXOSC8 TSFM EXOSC9 UPF3B MRPS7 EIF2S2 AANAT RPL36 QRSL1 EXOSC2 EIF2S3 ACSS2 PTCD3 DPH2 LARS1 NARS1 CARS2 SMPD2 MRPL44 MRPL47 NARS2 RP…		GO:0035206												GO:0061307						GO:0060163						GO:1902285						GO:0042634							GO:1990636
GO:1901566	GO:1901566 organonitrogen compound biosynthetic process	6.06569e-18	707	1888	1.26796	http://amigo.geneontology.org/amigo/term/GO:1901566	MRPS17 DPM1 COX10 PIGQ NADK POMT2 ELOVL5 ZDHHC6 ALAS1 GCLM SARS1 OTC GATB ZC3H15 ELOVL1 FECH COASY FTSJ1 SRBD1 ASNS EIF2B3 NCK2 RPL31 MRPS34 HACD3 EXOSC7 ACER3 MOXD1 PUM3 CPOX JMJD4 RPS5 EIF3I POMGNT1 B4GALT1 SEPHS1 ALG9 PIGS OGFOD1 ALG6 RPL6 GCN1 AARS1 ATP5F1D MTAP UPB1 EIF3L EIF3D PIGH PIGU SMS PORCN MLYCD EARS2 XYLT1 EIF3E CKM ILVBL GARS1 EIF3B C1GALT1 FKTN EXOSC3 EIF3A PIGL DPH1 UGDH DCPS ATP…		GO:0035208												GO:1902637						GO:0060960						GO:0097485						GO:0042635							GO:0080187
GO:0002181	GO:0002181 cytoplasmic translation	2.41313e-17	109	178	1.82297	http://amigo.geneontology.org/amigo/term/GO:0002181	ZC3H15 FTSJ1 EIF2B3 RPL31 EIF3I RPL6 EIF3A DPH1 RPL24 RPL22 EIF2S2 RPL36 EIF2S3 DPH2 RPLP1 DENR EIF3M DPH3 EIF4A2 RPL8 RPL26 RPL29 RPL9 RPSA CNBP RPL15 RPL35A DRG1 RPL17 RPS20 RPL18 RPS5 EIF3L RPL3 EIF3D EIF3J EIF3E RPS16 RPS19 RPL18A EIF3B RPL28 RPL19 RPL34 RPS13 RPS12 RPS15 RPL21 RPL5 RPS10 RPL23 EIF3G RPL27 RPS15A RPL35 RPS24 RPS2 RPS11 RPL13A RPL11 RPS8 RPS27A RPL32 RPS3A RPL37 RPL10 RPL7 EIF…		GO:0035172												GO:1902638						GO:0021877						GO:0097490						GO:0042636							GO:2000774
GO:0006364	GO:0006364 rRNA processing	7.29818e-17	139	248	1.70298	http://amigo.geneontology.org/amigo/term/GO:0006364	RPUSD1 MTREX RRP12 MRTO4 RIOK2 WDR18 RRP15 BUD23 EXOSC7 DIMT1 NOP14 DDX18 ESF1 PES1 SNU13 RIOK3 PIH1D1 RPS16 NOP53 DDX49 EXOSC3 FTSJ3 UTP6 GAR1 NOP2 BYSL WDR75 RPF1 ZNHIT6 EBNA1BP2 NSUN4 UTP25 HEATR1 EXOSC8 EXOSC9 RRP36 RIOK1 RPP40 EMG1 NGDN NSUN5 EXOSC2 DKC1 NOL11 UTP3 MPHOSPH6 IMP4 RPL35 METTL5 WDR12 NOB1 PELP1 RPS8 LYAR NHP2 ABT1 RPL7 SRFBP1 NIFK RRP1 NOL9 WDR43 LSM6 UTP15 RPS14 DCAF13 NOL6 RP…		GO:2000092												GO:0044335						GO:0003359						GO:0097491						GO:0070314							GO:2000773
GO:0016072	GO:0016072 rRNA metabolic process	9.16826e-17	151	288	1.66597	http://amigo.geneontology.org/amigo/term/GO:0016072	RPUSD1 MTREX RRP12 MRTO4 RIOK2 WDR18 RRP15 BUD23 EXOSC7 GTF3C1 EXOSC5 DIS3 DIMT1 NOP14 DDX18 ESF1 PES1 SNU13 RIOK3 PIH1D1 RPS16 NOP53 DDX49 EXOSC3 FTSJ3 UTP6 GAR1 NOP2 BYSL WDR75 TAF1B RPF1 ZNHIT6 EBNA1BP2 NSUN4 UTP25 HEATR1 EXOSC8 EXOSC9 RRP36 RIOK1 RPP40 EMG1 NGDN NSUN5 EXOSC2 DKC1 NOL11 UTP3 MPHOSPH6 IMP4 RPL35 METTL5 WDR12 NOB1 PELP1 RPS8 LYAR NHP2 ABT1 RPL7 SRFBP1 NIFK RRP1 NOL9 WDR43 LSM6 U…		GO:2000091												GO:0072335						GO:0097490						GO:0043005						GO:0070317							GO:2000772
GO:0034645	GO:0034645 cellular macromolecule biosynthetic process	9.16826e-17	493	1259	1.32343	http://amigo.geneontology.org/amigo/term/GO:0034645	MRPS17 DPM1 PIGQ POMT2 ZDHHC6 ALAS1 SARS1 GATB ZC3H15 FTSJ1 SRBD1 EIF2B3 NCK2 RPL31 MRPS34 EXOSC7 PUM3 JMJD4 RPS5 EIF3I POMGNT1 B4GALT1 ALG9 PIGS OGFOD1 ALG6 RPL6 GCN1 AARS1 EIF3L EIF3D PIGH PIGU PORCN EARS2 XYLT1 EIF3E GYS1 GARS1 EIF3B C1GALT1 FKTN EXOSC3 EIF3A PIGL DPH1 DCPS EIF2B1 MRPL51 HBS1L TARS1 RARS1 RPL24 GBE1 MOGS DARS1 FARSB FAM20B RPL22 WARS2 DARS2 A4GNT RPN2 PIGZ EIF2B2 PPP1R3C MRPS1…		GO:2000090												GO:0072336						GO:0048663						GO:0070852						GO:0014901							GO:0090399
GO:0032543	GO:0032543 mitochondrial translation	3.50323e-15	96	143	1.82252	http://amigo.geneontology.org/amigo/term/GO:0032543	MRPS17 GATB MRPS34 GARS1 WARS2 TSFM QRSL1 PTCD3 MRPL44 MRPL47 RMND1 GFM2 MRPL16 MRPL58 HARS1 TRMT10C TUFM GATC MRPS10 MRPL43 MRPS35 MRPS24 MRPL22 MRPL28 MRPS33 MRPS18A MRPL4 MRPL32 MRPL27 MRPL51 MRPS30 MRPS27 MRPL3 MRPL19 MRPS15 DARS2 MRPS14 MRPS2 MRPS7 MRPS26 MRPS25 MRPL35 MRPS9 MRPL50 MRPL15 YARS2 MRPL24 MRPL9 MRPS5 MRPS28 MRPL49 MRPL39 MRPL17 MRPL10 MRPL55 MRPS18C MRPL1 MRPL36 MRPL13 MRPL52 MR…		GO:2000079												GO:0072381						GO:0048665						GO:0031102						GO:0014718							GO:0090398
GO:0140053	GO:0140053 mitochondrial gene expression	1.41052e-11	105	176	1.67625	http://amigo.geneontology.org/amigo/term/GO:0140053	MRPS17 ELAC2 GATB MRPS34 POLRMT PRORP GARS1 WARS2 TSFM QRSL1 MTRES1 PTCD3 MRPL44 MRPL47 FASTKD1 RMND1 GFM2 MRPL16 MRPL58 HARS1 TRMT10C TUFM GATC MRPL12 MRPS10 MRPL43 MRPS35 MRPS24 MRPL22 MRPL28 MRPS33 MRPS18A MRPL4 MRPL32 MRPL27 MRPL51 MRPS30 MRPS27 MRPL3 MRPL19 MRPS15 DARS2 MRPS14 MRPS2 MRPS7 MRPS26 MRPS25 MRPL35 MRPS9 MRPL50 MRPL15 YARS2 MRPL24 MRPL9 MRPS5 MRPS28 MRPL49 MRPL39 MRPL17 MRPL10 MRP…		GO:1904692												GO:0002085						GO:1990138						GO:0031175						GO:0014717							GO:0090403
GO:0006397	GO:0006397 mRNA processing	4.34237e-11	215	537	1.42923	http://amigo.geneontology.org/amigo/term/GO:0006397	RBM6 STRAP PTCD2 SFSWAP DDX20 DHX8 DAZAP1 CLNS1A SART3 MBNL3 XAB2 SNRPA SF3B2 RBM41 ALKBH5 GEMIN2 CWF19L1 CDC5L SNRPD3 SNU13 PHF5A ZC3H14 PRPF6 RNMT CSTF2 PQBP1 DNAJC17 SNRNP70 CACTIN BUD31 LSM5 MTPAP C1QBP LUC7L3 EFTUD2 PRPF19 CPSF6 SRSF3 KHDRBS2 IK NCL SF3B6 SF3B1 SRSF7 SRSF4 PRPF3 CPSF3 RBM25 COIL RBM19 DDX39A WDR83 SNRPC SNRPB LSM8 LSM4 SNRPA1 SRRM1 RBM17 RBMX2 SRSF1 TRA2B PRPF4 CMTR1 BUD13 S…		GO:1904691												GO:0022008						GO:1905079						GO:0010976													GO:0090402
GO:0006399	GO:0006399 tRNA metabolic process	3.5744e-10	117	231	1.59066	http://amigo.geneontology.org/amigo/term/GO:0006399	ELAC2 SARS1 NSUN2 TRIT1 GATB THUMPD1 FTSJ1 EXOSC7 RTRAF AARS1 RTCB TRMU PRORP EARS2 MTFMT DTWD1 TRMT1 GARS1 PTCD1 EXOSC3 ELP4 PUS3 TARS1 RARS1 DARS1 THADA FARSB WARS2 DARS2 EXOSC8 TRMT1L EXOSC9 MOCS3 RPP40 DTD1 DTD2 GTPBP3 QRSL1 EXOSC2 LARS1 ELP3 THUMPD3 NARS1 CARS2 NARS2 ALKBH8 SSB YARS2 CTU1 TPRKB FARS2 RPP30 QTRT2 DPH3 PARS2 PUS10 TYW5 TRMT10B MARS1 DUS2 PUSL1 HARS1 EXOSC10 QARS1 TRMT112 TRMT1…		GO:1904699												GO:0021886						GO:0021954						GO:0010975													GO:0090400
GO:0016071	GO:0016071 mRNA metabolic process	4.03754e-10	294	823	1.3381	http://amigo.geneontology.org/amigo/term/GO:0016071	RBM6 STRAP PTCD2 MRTO4 SFSWAP DDX20 DHX8 SMG6 DAZAP1 CLNS1A SART3 EXOSC7 MBNL3 XAB2 SNRPA EXOSC5 SF3B2 XRN2 RBM41 ALKBH5 GEMIN2 CWF19L1 CDC5L SNRPD3 SNU13 PHF5A ZC3H14 PRPF6 RNMT CSTF2 PQBP1 DNAJC17 MYEF2 SNRNP70 CACTIN SMG9 BUD31 LSM5 EXOSC3 MTPAP C1QBP LUC7L3 EFTUD2 PUS3 DCPS PRPF19 CPSF6 SRSF3 KHDRBS2 IK NCL SF3B6 SF3B1 SRSF7 SRSF4 PRPF3 CPSF3 RBM25 EXOSC8 COIL RBM19 DDX39A WDR83 EXOSC9 SNRPC …		GO:1904698												GO:0001649						GO:0048935						GO:0010977													GO:0090693
GO:0008380	GO:0008380 RNA splicing	6.32288e-10	198	495	1.42404	http://amigo.geneontology.org/amigo/term/GO:0008380	RBM6 STRAP SFSWAP DDX20 DHX8 DAZAP1 CLNS1A SART3 MBNL3 XAB2 SNRPA RTRAF SF3B2 RBM41 GEMIN2 CWF19L1 CDC5L SNRPD3 SNU13 RTCB PHF5A PRPF6 PQBP1 DNAJC17 SNRNP70 PRX CACTIN BUD31 LSM5 C1QBP LUC7L3 EFTUD2 PRPF19 MAGOHB SRSF3 KHDRBS2 IK NCL SF3B6 SF3B1 SRSF7 SRSF4 PRPF3 RBM25 WBP4 COIL SMU1 RBM19 DDX39A WDR83 SNRPC AHNAK RNF113A SNRPB LSM8 LSM4 SNRPA1 SRRM1 RBM17 RBMX2 SRSF1 TRA2B PRPF4 BUD13 DBR1 ZCRB1…		GO:1904697												GO:0060020						GO:0010975						GO:1990138													GO:1904248
GO:0000375	GO:0000375 RNA splicing via transesterification reactions	2.7234e-09	147	345	1.48928	http://amigo.geneontology.org/amigo/term/GO:0000375	RBM6 STRAP SFSWAP DDX20 DHX8 DAZAP1 CLNS1A SART3 MBNL3 XAB2 SNRPA SF3B2 RBM41 GEMIN2 CWF19L1 CDC5L SNRPD3 SNU13 PHF5A PRPF6 PQBP1 DNAJC17 SNRNP70 CACTIN BUD31 LSM5 C1QBP LUC7L3 EFTUD2 PRPF19 SRSF3 KHDRBS2 IK NCL SF3B6 SF3B1 SRSF7 SRSF4 PRPF3 RBM25 COIL RBM19 DDX39A WDR83 SNRPC SNRPB LSM8 LSM4 SNRPA1 SRRM1 RBM17 RBMX2 SRSF1 TRA2B PRPF4 BUD13 DBR1 ZCRB1 SNRPF NOVA1 MFAP1 SNRPG SNRNP200 DDX46 WTAP C…		GO:1905315												GO:0060019						GO:0021519																			GO:1904249
GO:0000377	GO:0000377 RNA splicing via transesterification reactions with bulged adenosine as nucleophile	3.1466e-09	145	341	1.49052	http://amigo.geneontology.org/amigo/term/GO:0000377	RBM6 STRAP SFSWAP DDX20 DHX8 DAZAP1 CLNS1A SART3 MBNL3 XAB2 SNRPA SF3B2 RBM41 GEMIN2 CWF19L1 CDC5L SNRPD3 SNU13 PHF5A PRPF6 PQBP1 DNAJC17 SNRNP70 CACTIN BUD31 LSM5 C1QBP LUC7L3 EFTUD2 PRPF19 SRSF3 KHDRBS2 IK NCL SF3B6 SF3B1 SRSF7 SRSF4 PRPF3 RBM25 COIL RBM19 DDX39A WDR83 SNRPC SNRPB LSM8 LSM4 SNRPA1 SRRM1 RBM17 RBMX2 SRSF1 TRA2B PRPF4 BUD13 DBR1 ZCRB1 SNRPF NOVA1 MFAP1 SNRPG SNRNP200 DDX46 WTAP C…		GO:1904707												GO:0021861						GO:0021518																			GO:1904250
GO:0000398	GO:0000398 mRNA splicing via spliceosome	3.1466e-09	145	341	1.49052	http://amigo.geneontology.org/amigo/term/GO:0000398	RBM6 STRAP SFSWAP DDX20 DHX8 DAZAP1 CLNS1A SART3 MBNL3 XAB2 SNRPA SF3B2 RBM41 GEMIN2 CWF19L1 CDC5L SNRPD3 SNU13 PHF5A PRPF6 PQBP1 DNAJC17 SNRNP70 CACTIN BUD31 LSM5 C1QBP LUC7L3 EFTUD2 PRPF19 SRSF3 KHDRBS2 IK NCL SF3B6 SF3B1 SRSF7 SRSF4 PRPF3 RBM25 COIL RBM19 DDX39A WDR83 SNRPC SNRPB LSM8 LSM4 SNRPA1 SRRM1 RBM17 RBMX2 SRSF1 TRA2B PRPF4 BUD13 DBR1 ZCRB1 SNRPF NOVA1 MFAP1 SNRPG SNRNP200 DDX46 WTAP C…		GO:1904706												GO:0021862						GO:1905080																			GO:0035632
GO:0042273	GO:0042273 ribosomal large subunit biogenesis	1.744e-08	50	79	1.88151	http://amigo.geneontology.org/amigo/term/GO:0042273	NOP16 MRTO4 RRP15 DDX18 RPL6 PES1 SNU13 RPL3 NOP53 GTPBP4 FTSJ3 NOP2 BRIX1 RPF1 ZNHIT6 EBNA1BP2 RPL5 PPAN TRAF7 NIP7 WDR74 RPL35 RSL24D1 WDR12 NHP2 RPL10 RPL7 HEATR3 NIFK RPL26 NOL9 MRPL1 ZNF622 DDX28 RPL35A RPL14 NOC2L RPF2 MAK16 RPL23A SDAD1 RPL10A EIF6 MRPL20 NVL RPL24 RPL38 GTF3A MRM2 RPL11		GO:1904705												GO:0071895						GO:1905081																			GO:0034400
GO:0071824	GO:0071824 protein-DNA complex subunit organization	5.40394e-08	104	305	1.55431	http://amigo.geneontology.org/amigo/term/GO:0071824	RSF1 SMARCA5 RAD51 TAF11 ACTR6 SRCAP PSMC6 ZNHIT1 RAD51C DR1 TAF12 DLGAP5 NASP GTF2A2 CENPC TAF1 GTF2E1 CHAF1B VPS72 CENPV CDT1 CHAF1A MIS12 TAF7 SPTY2D1 NAP1L1 GTF2H5 MED24 MED17 MED29 SUPT16H MED25 MED31 MED28 MED20 YEATS4 MED10 MED6 MED4 ACTL6A SSRP1 MED21 MED7 MED19 MED8 MED27 MED11 MED30 GTF2A1 MED14 RUVBL2 SMARCD1 SMARCE1 SART3 SIRT6 ATRX CHRAC1 GRWD1 ASF1A GMNN TBP TAF1B RPL23 H3-3B TAF8 C…		GO:1904898												GO:0048773						GO:0021888																			GO:0009835
GO:0033108	GO:0033108 mitochondrial respiratory chain complex assembly	9.83291e-08	58	113	1.77134	http://amigo.geneontology.org/amigo/term/GO:0033108	BCS1L SAMM50 NDUFAF5 DMAC2 COA1 NDUFS8 NDUFB3 NDUFAF4 SCO1 COX16 UQCC2 NDUFAF1 COX17 NUBPL OXA1L NDUFAF6 AIFM1 NDUFS5 TMEM126A NDUFAF3 COA5 COA3 IMMP2L COX20 PET100 PET117 COX19 ECSIT ACAD9 TMEM186 LYRM7 COA8 TACO1 NDUFC2 NDUFS2 OMA1 NDUFAF2 NDUFAB1 NDUFB4 TIMM21 NDUFB2 NDUFB7 TAFAZZIN NDUFA8 NDUFA1 NDUFA5 NDUFA10 NDUFA2 NDUFB5 NDUFA9 NDUFB10 NDUFB11 NDUFB9 CHCHD4 NDUFS4 NDUFB6 NDUFB8 NDUFA13		GO:1904897												GO:0048772						GO:0060705																			GO:0090644
GO:0009451	GO:0009451 RNA modification	4.72243e-07	99	188	1.53398	http://amigo.geneontology.org/amigo/term/GO:0009451	RPUSD1 NSUN2 TRIT1 THUMPD1 FTSJ1 BUD23 DIMT1 AARS1 PUS7 ALKBH5 TRMU ALKBH1 MTFMT DTWD1 TRMT1 FTSJ3 GAR1 ELP4 PUS3 NOP2 APOBEC1 THADA NSUN4 TRMT1L MRM2 MOCS3 EMG1 GTPBP3 NSUN5 DKC1 ELP3 THUMPD3 CMTR1 TGS1 ALKBH8 METTL5 CTU1 TPRKB NHP2 WTAP QTRT2 DPH3 ADAR PUS10 TYW5 VIRMA TRMT10B RPUSD4 METTL3 DUS2 METTL15 PUSL1 TRMT112 CTU2 PUS1 WDR6 CMTR2 NOP10 TRMT12 ADAT2 ADARB1 TYW1 QTRT1 NSUN6 TRMT9B FDXACB1…		GO:1904899												GO:0048774						GO:0003361
GO:0065003	GO:0065003 protein-containing complex assembly	4.9012e-07	537	1859	1.19368	http://amigo.geneontology.org/amigo/term/GO:0065003	RSF1 SMARCA5 STRAP RAD51 TTC17 SFSWAP DDX20 TAF11 BCS1L XAB2 CAPZB NUFIP1 RPS5 ADD1 RPL6 GEMIN2 SNRPD3 RPL3 SAMM50 PSMC6 PRPF6 NDUFAF5 COG4 SPAG1 PIH1D1 DMAC2 RPS19 NOP53 MTPN COA1 EIF3A RAD51C LUC7L3 SLAIN2 NDUFS8 PSMD9 PTGES3 CAND1 BRIX1 OTOF RPS15 SF3B1 COX7A2L ZNHIT6 DR1 NDUFB3 ABITRAM DNAL1 TAF12 WASHC3 COIL RPL5 ATPAF1 NDUFAF4 SNRPC TBCC GNMT DNAH8 MRPS7 MKKS EIF2S2 DLGAP5 VIL1 PSMG2 DNAAF1…		GO:1903588												GO:0021863						GO:0010976
GO:0010257	GO:0010257 NADH dehydrogenase complex assembly	9.6292e-07	41	76	1.87823	http://amigo.geneontology.org/amigo/term/GO:0010257	NDUFAF5 DMAC2 COA1 NDUFS8 NDUFB3 NDUFAF4 NDUFAF1 NUBPL NDUFAF6 NDUFS5 TMEM126A NDUFAF3 ECSIT ACAD9 TMEM186 NDUFC2 NDUFS2 NDUFAF2 NDUFAB1 NDUFB4 BCS1L TIMM21 NDUFB2 NDUFB7 TAFAZZIN NDUFA8 NDUFA1 NDUFA5 NDUFA10 NDUFA2 NDUFB5 NDUFA9 NDUFB10 NDUFB11 NDUFB9 OXA1L AIFM1 NDUFS4 NDUFB6 NDUFB8 NDUFA13		GO:1903589												GO:0021523						GO:0010977
GO:0032981	GO:0032981 mitochondrial respiratory chain complex I assembly	9.6292e-07	41	76	1.87823	http://amigo.geneontology.org/amigo/term/GO:0032981	NDUFAF5 DMAC2 COA1 NDUFS8 NDUFB3 NDUFAF4 NDUFAF1 NUBPL NDUFAF6 NDUFS5 TMEM126A NDUFAF3 ECSIT ACAD9 TMEM186 NDUFC2 NDUFS2 NDUFAF2 NDUFAB1 NDUFB4 BCS1L TIMM21 NDUFB2 NDUFB7 TAFAZZIN NDUFA8 NDUFA1 NDUFA5 NDUFA10 NDUFA2 NDUFB5 NDUFA9 NDUFB10 NDUFB11 NDUFB9 OXA1L AIFM1 NDUFS4 NDUFB6 NDUFB8 NDUFA13		GO:1903587												GO:0021522						GO:0021952
GO:0065004	GO:0065004 protein-DNA complex assembly	2.30333e-06	86	261	1.54895	http://amigo.geneontology.org/amigo/term/GO:0065004	RSF1 SMARCA5 RAD51 TAF11 PSMC6 RAD51C DR1 TAF12 DLGAP5 NASP GTF2A2 CENPC TAF1 CHAF1B CENPV CDT1 CHAF1A MIS12 TAF7 SPTY2D1 NAP1L1 GTF2H5 MED24 MED17 MED29 SUPT16H MED25 MED31 MED28 MED20 MED10 MED6 MED4 SSRP1 MED21 MED7 MED19 MED8 MED27 MED11 MED30 GTF2A1 MED14 SART3 SIRT6 ATRX CHRAC1 GRWD1 ASF1A GMNN TBP TAF1B H3-3B CENPE POLE3 H3C13 HMGB1 BAZ1A DNAJC9 RAD52 MCM2 CENPT TAF1C BRF2 PIH1D1 CAND1 MAC…		GO:1904442												GO:0021527						GO:0021887
GO:0071826	GO:0071826 ribonucleoprotein complex subunit organization	2.80332e-06	109	248	1.4724	http://amigo.geneontology.org/amigo/term/GO:0071826	STRAP SFSWAP DDX20 DHX8 XAB2 NUFIP1 RPS5 RPL6 GEMIN2 SNRPD3 RPL3 PRPF6 DNAJC17 ZFAND1 PIH1D1 RPS19 NOP53 EIF3A LUC7L3 PTGES3 BRIX1 RPS15 SF3B1 ZNHIT6 COIL RPL5 SNRPC MRPS7 EIF2S2 LSM4 EIF2S3 PPAN TRAF7 DENR SNRNP200 POLR2D ABT1 RPL10 NOPCHAP1 RPS14 SNRPD1 RPSA RPL38 GEMIN4 MRPS11 SNRPE DDX28 RUVBL2 RPS27L PRPF39 RRP7A RPF2 RPL23A RPS28 EIF6 MRPL20 CLNS1A GEMIN5 EIF3I SF3B2 SF3A1 EIF3L EIF3D PHF5A…		GO:1904443												GO:0021525						GO:0021520
GO:0022618	GO:0022618 ribonucleoprotein complex assembly	2.89966e-06	106	240	1.47929	http://amigo.geneontology.org/amigo/term/GO:0022618	STRAP SFSWAP DDX20 XAB2 NUFIP1 RPS5 RPL6 GEMIN2 SNRPD3 RPL3 PRPF6 PIH1D1 RPS19 NOP53 EIF3A LUC7L3 PTGES3 BRIX1 RPS15 SF3B1 ZNHIT6 COIL RPL5 SNRPC MRPS7 EIF2S2 LSM4 EIF2S3 PPAN TRAF7 DENR SNRNP200 POLR2D ABT1 RPL10 NOPCHAP1 RPS14 SNRPD1 RPSA RPL38 GEMIN4 MRPS11 SNRPE DDX28 RUVBL2 RPS27L PRPF39 RRP7A RPF2 RPL23A RPS28 EIF6 MRPL20 CLNS1A GEMIN5 EIF3I SF3B2 SF3A1 EIF3L EIF3D PHF5A HTATSF1 EIF3J EIF3E…		GO:1904441												GO:0021524						GO:0003362
GO:0008033	GO:0008033 tRNA processing	6.16491e-06	79	153	1.55585	http://amigo.geneontology.org/amigo/term/GO:0008033	ELAC2 NSUN2 TRIT1 THUMPD1 FTSJ1 RTRAF AARS1 RTCB TRMU PRORP MTFMT DTWD1 TRMT1 PTCD1 ELP4 PUS3 THADA TRMT1L MOCS3 RPP40 GTPBP3 ELP3 THUMPD3 ALKBH8 SSB CTU1 TPRKB RPP30 QTRT2 DPH3 PUS10 TYW5 TRMT10B DUS2 PUSL1 TRMT112 TRMT10C CTU2 ZBTB8OS PUS1 WDR6 TSEN54 TRMT12 ADAT2 TYW1 QTRT1 TRMT9B ELP2 C2orf49 ELP6 HSD17B10 TRNT1 TRMT6 PUS7 OSGEP ALKBH1 TRDMT1 OSGEPL1 TRMO DUS3L FARS2 RPP14 DTWD2 METTL6 NSUN6 …		GO:1903769												GO:0021529						GO:0003387
GO:0042274	GO:0042274 ribosomal small subunit biogenesis	1.9664e-05	50	87	1.69942	http://amigo.geneontology.org/amigo/term/GO:0042274	RIOK2 RPS5 NOP14 SNU13 RIOK3 RPS16 RPS19 UTP6 RPS15 UTP25 HEATR1 RRP36 RIOK1 RPP40 MRPS7 NGDN NOL11 UTP3 LTV1 NOB1 RPS8 ABT1 NOM1 SRFBP1 WDR43 LSM6 RPS14 DCAF13 BMS1 TSR1 RPSA RPS21 RPS7 MRPS11 TBL3 RPS27L RRP7A RPS28 IMP4 IMP3 XRCC5 PRKDC BYSL FCF1 UTP23 RPL38 GTF2H5 RPS24 UTP20 EMG1		GO:0110021												GO:0021528						GO:0003388
GO:0051205	GO:0051205 protein insertion into membrane	3.53777e-05	35	81	1.84387	http://amigo.geneontology.org/amigo/term/GO:0051205	TRAM1 BCS1L SAMM50 WDR83OS ROMO1 TIMM29 OXA1L MAIP1 RTP3 CAMLG GET1 GET4 TOMM22 TIMM9 MTX2 TOMM40 TIMM10B TOMM70 TOMM20 HSP90AA1 UBL4A EMC2 CCDC47 EMC3 EMC1 EMC6 EMC4 EMC8 EMC10 TRMT10B MMGT1 HSPA4 NDUFA13 BAX PDCD5		GO:0110024												GO:0045446						GO:0021776
GO:0006790	GO:0006790 sulfur compound metabolic process	3.75136e-05	154	370	1.34656	http://amigo.geneontology.org/amigo/term/GO:0006790	ACSM3 GCLM MAT2B HAGH GSTP1 NUBP2 MTAP GGT1 GSTZ1 AHCY ACOT8 MLYCD CIAO3 NUBP1 GSR ETHE1 MVK CTH MTR LIAS CHST3 ACSL3 MCEE GNMT MPST TST ACSS2 GSTM3 CHST5 SUCLA2 CHST4 CHAC2 CIAO1 ENOPH1 CHST7 CSGALNACT1 GSTO1 DLAT NUBPL ACSS1 CBS HPGDS PDHA2 FXN ISCA2 CIAO2B MVD PDHB MAT2A NFU1 TPST1 GSTA4 SUCLG2 GSTA3 CHST2 CHST1 PIPOX ADI1 ACSM5 SULT1C3 SULT1A1 SULT1A2 FAR1 SULT1C4 SULT1C2 LYRM4 ACSM4 GPX1 GST…		GO:0110022												GO:0050936						GO:0050808
GO:0042776	GO:0042776 proton motive force-driven mitochondrial ATP synthesis	3.96923e-05	41	82	1.76324	http://amigo.geneontology.org/amigo/term/GO:0042776	ATP5F1B ATP5F1E ATP5MF ATP5PO NDUFAB1 NDUFB4 NDUFB2 NDUFB7 NDUFS8 NDUFB3 NDUFA8 NDUFA1 NDUFA5 NDUFA10 NDUFA2 NDUFB5 NDUFA9 NDUFB10 SDHC NDUFS6 NDUFB11 NDUFB9 NDUFC2 NDUFS2 NDUFS4 NDUFB6 NDUFB8 NDUFV1 NDUFS5 NDUFV2 NDUFA13 SDHD ATP5F1D ATP5PB ATP5F1A ATP5PF ATP5F1C ATP5MG ATP5PD ATP5ME STOML2		GO:0110023												GO:0050935						GO:0060385
GO:0015986	GO:0015986 proton motive force-driven ATP synthesis	6.23831e-05	44	92	1.71705	http://amigo.geneontology.org/amigo/term/GO:0015986	ATP5F1D ATP5F1B ATP5PB ATP5F1E ATP5MC2 ATP5F1A ATP5F1C ATP5MG ATP5PD ATP5MF ATP5PO NDUFAB1 NDUFB4 NDUFB2 NDUFB7 NDUFS8 NDUFB3 NDUFA8 NDUFA1 NDUFA5 NDUFA10 NDUFA2 NDUFB5 NDUFA9 NDUFB10 SDHC NDUFS6 NDUFB11 NDUFB9 NDUFC2 ATP5PF NDUFS2 NDUFS4 NDUFB6 NDUFB8 NDUFV1 NDUFS5 ATP5ME ATP5MK NDUFV2 NDUFA13 SDHD ATP6V1A STOML2		GO:1904075												GO:0021514						GO:0003390
GO:0006403	GO:0006403 RNA localization	6.50047e-05	99	216	1.43877	http://amigo.geneontology.org/amigo/term/GO:0006403	CCT4 TCP1 DKC1 CCT7 NHP2 CCT6A CCT5 CCT8 CCT3 CCT2 NOP10 RUVBL2 TPR THOC3 NUP133 THOC1 ALKBH5 NUP188 POLDIP3 THOC5 RAE1 NUP93 NUP88 NUP107 NUP155 ZNHIT6 DDX39A PCID2 NUP214 THOC6 POLR2D MCM3AP CHTOP NXF1 THOC7 SLBP PHAX NOL6 DDX19A TOMM20 XPOT POM121 SARNP NUP62 MAGOHB RAN HNRNPA1 EIF4A3 MAGOH RBM8A NUP160 NSUN2 YBX1 KPNB1 SRSF3 HNRNPA2B1 TST SNUPN MVP ZC3H3 NDC1 NCBP3 SEH1L NUP50 AAAS YY1 NXT2 N…		GO:1904073												GO:0021526						GO:0021898
GO:1901135	GO:1901135 carbohydrate derivative metabolic process	9.13446e-05	395	1151	1.19081	http://amigo.geneontology.org/amigo/term/GO:1901135	DPM1 FUCA2 ACSM3 PIGQ POMT2 AGA H6PD HEXB GALC PFKP PKM COASY ENO1 POMGNT1 B4GALT1 ALG9 PIGS ALG6 GANAB ATP5F1D GNPNAT1 PIGH PIGU ACOT8 PGK1 MLYCD XYLT1 GPI C1GALT1 GCK FKTN PIGL UGDH MVK ATP5F1B GAPDH TPI1 MAN2A1 PDE4D UMPS MOGS FAM20B ATP5PB A4GNT RPN2 PIGZ ALG2 ALG5 CHST3 PFKFB2 ACSL3 PIGT ATP5F1E CHST8 MCEE GNMT PPCS SRD5A3 MGAT3 A4GALT DUT DCTD DAD1 PRKCSH PGLS FBP2 ACSS2 MGAT1 GFPT2 CHIT1 M…		GO:1904074												GO:0021531						GO:0014019
GO:0042255	GO:0042255 ribosome assembly	0.000108132	41	63	1.72797	http://amigo.geneontology.org/amigo/term/GO:0042255	MRPL22 RPS5 RPL6 RPL3 RPS19 NOP53 C1QBP BRIX1 RPS15 RPL5 MRPS7 PPAN TRAF7 EFL1 ABT1 RPL10 MTERF3 RPS14 RPSA MRPS11 DDX28 RPS27L RRP7A RPF2 RPL23A RPS28 MRPL20 MPV17L2 XRCC5 SBDS PRKDC MRTO4 RPL24 NIP7 RPL38 EIF6 NOP2 MRPS2 MRM2 RPL11 EIF2A		GO:1904196																		GO:0097402
GO:0034728	GO:0034728 nucleosome organization	0.000153191	44	181	1.68583	http://amigo.geneontology.org/amigo/term/GO:0034728	RSF1 SMARCA5 ACTR6 SRCAP ZNHIT1 NASP CHAF1B VPS72 CHAF1A SPTY2D1 NAP1L1 SUPT16H YEATS4 ACTL6A SSRP1 RUVBL2 SMARCD1 SMARCE1 SART3 ATRX CHRAC1 GRWD1 ASF1A H3-3B SMARCC2 POLE3 MCM3AP H3C13 ARID2 BAZ1A DNAJC9 MCM2 RNF8 MACROH2A1 SET HP1BP3 SHPRH KAT5 TSPYL6 SMYD3 H1-0 SETD2 CHD5 HMGB2		GO:1904197																		GO:0061373
GO:0006400	GO:0006400 tRNA modification	0.000312374	59	99	1.55412	http://amigo.geneontology.org/amigo/term/GO:0006400	NSUN2 TRIT1 THUMPD1 FTSJ1 AARS1 TRMU MTFMT DTWD1 TRMT1 ELP4 PUS3 THADA TRMT1L MOCS3 GTPBP3 ELP3 THUMPD3 ALKBH8 CTU1 TPRKB QTRT2 DPH3 PUS10 TYW5 TRMT10B DUS2 PUSL1 TRMT112 CTU2 PUS1 WDR6 TRMT12 ADAT2 TYW1 QTRT1 TRMT9B ELP2 ELP6 HSD17B10 TRMT6 PUS7 OSGEP ALKBH1 TRDMT1 OSGEPL1 TRMO DUS3L DTWD2 TRMT10C METTL6 NSUN6 TRMT11 TRMT2A CDK5RAP1 URM1 KTI12 METTL2B RPUSD4 SSB		GO:1904195
GO:0007005	GO:0007005 mitochondrion organization	0.000885655	192	578	1.26043	http://amigo.geneontology.org/amigo/term/GO:0007005	USP36 HTRA2 NPEPPS SAE1 MICALL2 UBE2L3 UBL5 MIPEP AIFM2 VPS13D PTCD2 FUNDC1 BCS1L TIMM21 BAX FBXO7 MIEF1 SAMM50 NDUFAF5 TAFAZZIN TIMM44 TIMM50 DMAC2 PMPCB CHCHD3 COA1 PPIF GRPEL1 NDUFS8 FAM162A COX7A2L NDUFB3 DNAJC15 ATPAF1 NDUFAF4 MSTO1 MGME1 ROMO1 MTX2 TOMM40 IMMT SCO1 COX16 UQCC2 NDUFAF1 COX17 TIMM29 HSPD1 ATG3 CISD2 HIGD2A IMMP1L NUBPL OXA1L NDUFAF6 AIFM1 MAIP1 SPATA18 CHCHD4 PMPCA PHB1 NDUFS…		GO:0071338
GO:0006120	GO:0006120 mitochondrial electron transport NADH to ubiquinone	0.00107975	29	66	1.79739	http://amigo.geneontology.org/amigo/term/GO:0006120	NDUFS8 NDUFA10 NDUFAF1 NDUFS6 NDUFS2 NDUFV1 NDUFV2 COQ9 DLD PARK7 NDUFA8 DNAJC15 NDUFB9 NDUFC2 NDUFB6 NDUFB8 NDUFAB1 NDUFB4 NDUFB2 NDUFB7 NDUFB3 NDUFA1 NDUFA5 NDUFA2 NDUFB5 NDUFA9 NDUFB10 NDUFS4 NDUFS5		GO:0071336
GO:0006082	GO:0006082 organic acid metabolic process	0.00133898	361	1028	1.17578	http://amigo.geneontology.org/amigo/term/GO:0006082	ACSM3 IYD ELOVL5 MDH1 CYP24A1 CPS1 SARS1 OTC GATB ACAA1 OAT ELOVL1 PFKP PKM ASNS HSD17B10 HACD3 ENO1 ACAT1 BCKDHB MGST2 SEPHS1 SLC23A2 AARS1 ECHDC1 TECR MTAP UPB1 MCAT GSTZ1 HAO1 IDH3B ACOT8 PGK1 MLYCD EARS2 FAH DECR1 ILVBL GPI HIBADH GARS1 GCK PTGR1 PHYH ACBD5 AADAT ACCS PTGES3 LTA4H GAPDH TPI1 VNN1 TARS1 RARS1 ACADL ODC1 DARS1 FARSB PARK7 CTH WARS2 MTR FAAH ABCD3 DARS2 MTARC2 ELOVL4 GOT1 ACAT2 …		GO:0071337
GO:0030490	GO:0030490 maturation of SSU-rRNA	0.0014631	36	61	1.68583	http://amigo.geneontology.org/amigo/term/GO:0030490	RIOK2 NOP14 SNU13 RIOK3 RPS16 UTP6 UTP25 HEATR1 RRP36 RIOK1 RPP40 NGDN NOL11 UTP3 NOB1 RPS8 ABT1 SRFBP1 WDR43 LSM6 RPS14 DCAF13 BMS1 TSR1 RPS21 MRPS11 TBL3 RPS28 IMP4 IMP3 BYSL FCF1 UTP23 GTF2H5 RPS19 UTP20		GO:0022034
GO:0045292	GO:0045292 mRNA cis splicing via spliceosome	0.0015003	19	23	2.00192	http://amigo.geneontology.org/amigo/term/GO:0045292	SFSWAP CLNS1A CACTIN SNRPC CWC15 SART1 PRPF39 SNRNP200 DDX23 RBM22 DCPS WBP4 SRSF1 SRSF12 PSIP1 SF3A1 PRPF4B RBM17 PRPF40A		GO:0022019
GO:0019752	GO:0019752 carboxylic acid metabolic process	0.00156367	344	983	1.17871	http://amigo.geneontology.org/amigo/term/GO:0019752	ACSM3 IYD ELOVL5 MDH1 CYP24A1 CPS1 SARS1 OTC GATB ACAA1 OAT ELOVL1 PFKP PKM ASNS HSD17B10 HACD3 ENO1 ACAT1 BCKDHB MGST2 SEPHS1 SLC23A2 AARS1 ECHDC1 TECR MTAP UPB1 MCAT GSTZ1 HAO1 IDH3B ACOT8 PGK1 MLYCD EARS2 FAH DECR1 ILVBL GPI HIBADH GARS1 GCK PTGR1 PHYH ACBD5 AADAT ACCS PTGES3 LTA4H GAPDH TPI1 VNN1 TARS1 RARS1 ACADL ODC1 DARS1 FARSB PARK7 CTH WARS2 MTR FAAH ABCD3 DARS2 ELOVL4 GOT1 ACAT2 ECHDC2 …		GO:0022018
GO:0090501	GO:0090501 RNA phosphodiester bond hydrolysis	0.00159271	68	178	1.4622	http://amigo.geneontology.org/amigo/term/GO:0090501	ELAC2 EXOSC7 CSTF2 EXOSC3 CPSF6 EXOSC8 TRIR EXOSC9 RPP40 EXOSC2 FIP1L1 NHP2 ABT1 RPP30 ZC3H12C CPSF4 NOL9 BMS1 CPSF2 TSR1 EXOSC10 RPS21 TBL3 NYNRIN TOE1 LACTB2 NUDT21 SMG6 REXO2 EXOSC5 DIS3 XRN2 APEX1 PRORP USB1 RNASEH2A POLR2I DCPS ENDOU NUDT12 CPSF3 FCF1 RRP36 INTS11 HELZ2 MRPL44 DBR1 NOB1 ELAC1 ISG20L2 PNLDC1 UTP23 NOCT POLR3K RPP14 PCF11 FEN1 EXO1 ANGEL2 EXOSC4 PLD6 SND1 CNOT7 MBLAC1 PDE12 NO…		GO:0022012
GO:0043436	GO:0043436 oxoacid metabolic process	0.00167687	355	1009	1.17439	http://amigo.geneontology.org/amigo/term/GO:0043436	ACSM3 IYD ELOVL5 MDH1 CYP24A1 CPS1 SARS1 OTC GATB ACAA1 OAT ELOVL1 PFKP PKM ASNS HSD17B10 HACD3 ENO1 ACAT1 BCKDHB MGST2 SEPHS1 SLC23A2 AARS1 ECHDC1 TECR MTAP UPB1 MCAT GSTZ1 HAO1 IDH3B ACOT8 PGK1 MLYCD EARS2 FAH DECR1 ILVBL GPI HIBADH GARS1 GCK PTGR1 PHYH ACBD5 AADAT ACCS PTGES3 LTA4H GAPDH TPI1 VNN1 TARS1 RARS1 ACADL ODC1 DARS1 FARSB PARK7 CTH WARS2 MTR FAAH ABCD3 DARS2 MTARC2 ELOVL4 GOT1 ACAT2 …		GO:0022013
GO:0044281	GO:0044281 small molecule metabolic process	0.0020692	633	1936	1.12188	http://amigo.geneontology.org/amigo/term/GO:0044281	DPM1 FUCA2 ACSM3 NADK IYD ELOVL5 MDH1 CYP24A1 CPS1 SARS1 OTC CYP46A1 RETSAT H6PD GATB ACAA1 OAT ELOVL1 PFKP PKM COASY ASNS HSD17B10 HACD3 ENO1 ACAT1 ACER3 FDFT1 MOXD1 DUSP12 BCKDHB OXCT1 MGST2 SEPHS1 COQ9 SLC23A2 AARS1 ECHDC1 XYLB ATP5F1D TECR MTAP UPB1 MCAT GNPNAT1 GSTZ1 HAO1 IDH3B ACOT8 PGK1 MLYCD EARS2 FAH DECR1 DHDH ILVBL GPI HIBADH GARS1 GCK PTGR1 AK1 PHYH ACBD5 GALK1 AADAT ACCS COQ5 MVK ATP…		GO:0022022
GO:0015931	GO:0015931 nucleobase-containing compound transport	0.00215884	100	241	1.35954	http://amigo.geneontology.org/amigo/term/GO:0015931	TPR THOC3 NUP133 THOC1 SLC35C2 ALKBH5 NUP188 POLDIP3 THOC5 RAE1 NUP93 NUP88 NUP107 NUP155 SLC25A36 SLC35B1 DDX39A PCID2 NUP214 THOC6 POLR2D SLC28A1 MCM3AP CHTOP NXF1 THOC7 SLBP PHAX NOL6 DDX19A SLC25A6 TOMM20 SLC35C1 XPOT POM121 SARNP NUP62 MAGOHB RAN HNRNPA1 EIF4A3 MAGOH RBM8A NUP160 NSUN2 YBX1 SLC17A9 KPNB1 SRSF3 ABCC5 HNRNPA2B1 ABCC4 TST SLC35B2 SNUPN SLC35B4 MVP ZC3H3 NDC1 NCBP3 SEH1L P2RX7 N…		GO:0022020
GO:0050657	GO:0050657 nucleic acid transport	0.00261336	80	176	1.40486	http://amigo.geneontology.org/amigo/term/GO:0050657	TPR THOC3 NUP133 THOC1 ALKBH5 NUP188 POLDIP3 THOC5 RAE1 NUP93 NUP88 NUP107 NUP155 DDX39A PCID2 NUP214 THOC6 POLR2D MCM3AP CHTOP NXF1 THOC7 SLBP PHAX NOL6 DDX19A TOMM20 XPOT POM121 SARNP NUP62 MAGOHB RAN HNRNPA1 EIF4A3 MAGOH RBM8A NUP160 NSUN2 YBX1 KPNB1 SRSF3 HNRNPA2B1 TST SNUPN MVP ZC3H3 NDC1 NCBP3 SEH1L NUP50 AAAS NXT2 NUTF2 SRSF7 UPF3B NUP210 NUP42 SRSF1 NUP58 CETN3 AHCTF1 NUP205 SEC13 IGF2BP1…		GO:0022021
GO:0050658	GO:0050658 RNA transport	0.00261336	80	176	1.40486	http://amigo.geneontology.org/amigo/term/GO:0050658	TPR THOC3 NUP133 THOC1 ALKBH5 NUP188 POLDIP3 THOC5 RAE1 NUP93 NUP88 NUP107 NUP155 DDX39A PCID2 NUP214 THOC6 POLR2D MCM3AP CHTOP NXF1 THOC7 SLBP PHAX NOL6 DDX19A TOMM20 XPOT POM121 SARNP NUP62 MAGOHB RAN HNRNPA1 EIF4A3 MAGOH RBM8A NUP160 NSUN2 YBX1 KPNB1 SRSF3 HNRNPA2B1 TST SNUPN MVP ZC3H3 NDC1 NCBP3 SEH1L NUP50 AAAS NXT2 NUTF2 SRSF7 UPF3B NUP210 NUP42 SRSF1 NUP58 CETN3 AHCTF1 NUP205 SEC13 IGF2BP1…		GO:0061517
GO:0009060	GO:0009060 aerobic respiration	0.00278943	85	214	1.38852	http://amigo.geneontology.org/amigo/term/GO:0009060	MDH1 IDH3B NDUFS8 ATP5F1B COX7A2L ATP5F1E NDUFA10 COX4I1 COX5B SUCLA2 NDUFAF1 MDH1B SDHC NDUFS6 MDH2 NDUFS2 SUCLG1 NDUFB6 NDUFV1 SUCLG2 NDUFV2 COX5A CYC1 SHMT2 SDHD ATP5MF ATP5PO NDUFAB1 NDUFB4 NDUFB2 NDUFB7 NDUFB3 NDUFA8 NDUFA1 NDUFA5 NDUFA2 NDUFB5 NDUFA9 NDUFB10 NDUFB11 NDUFB9 NDUFC2 NDUFS4 COX6C NDUFB8 NDUFS5 NDUFA13 ATP5F1D TAFAZZIN ATP5PB ATP5F1A ATP5PF ATP5F1C ATP5MG ATP5PD ATP5ME COX10 RHO…		GO:0061518
GO:0051236	GO:0051236 establishment of RNA localization	0.00282372	81	179	1.3991	http://amigo.geneontology.org/amigo/term/GO:0051236	TPR THOC3 NUP133 THOC1 ALKBH5 NUP188 POLDIP3 THOC5 RAE1 NUP93 NUP88 NUP107 NUP155 DDX39A PCID2 NUP214 THOC6 POLR2D MCM3AP CHTOP NXF1 THOC7 SLBP PHAX NOL6 DDX19A TOMM20 XPOT POM121 SARNP NUP62 MAGOHB RAN HNRNPA1 EIF4A3 MAGOH RBM8A NUP160 NSUN2 YBX1 KPNB1 SRSF3 HNRNPA2B1 TST SNUPN MVP ZC3H3 NDC1 NCBP3 SEH1L NUP50 AAAS NXT2 NUTF2 SRSF7 UPF3B NUP210 NUP42 SRSF1 NUP58 CETN3 AHCTF1 NUP205 SEC13 IGF2BP1…		GO:0061516
GO:0006457	GO:0006457 protein folding	0.00311957	91	235	1.36974	http://amigo.geneontology.org/amigo/term/GO:0006457	FKBP4 NUDCD3 DNAJC25 PDIA5 HSP90AA1 PPIE FKBP1A ST13 AHSA1 CDC37 DNAJC2 HSPB1 PPIF HSPA8 PTGES3 HSPA9 PFDN1 CCT4 PDCL3 HSPE1 FKBP1B TCP1 TBCC CCT7 PPIG UNC45B PFDN2 HSPD1 CCT6A CCT5 TBCEL CCT8 DNAJB4 CCT3 CHCHD4 QSOX2 CCT2 PPIB PDIA3 NUDCD2 HSPA4 PPID TBCA PPIH P4HB HSPA14 DNAJB13 DNLZ ARL2 TXNDC5 WFS1 ERP44 PFDN4 PFDN5 VBP1 PEX19 CD74 FKBP6 PPIL2 WDR83OS CCDC47 GRPEL1 TXNDC9 MESD PRDX4 MKKS TOR1…		GO:1905564
GO:0000470	GO:0000470 maturation of LSU-rRNA	0.00363476	20	32	1.91571	http://amigo.geneontology.org/amigo/term/GO:0000470	RRP15 DDX18 PES1 SNU13 FTSJ3 NOP2 RPF1 ZNHIT6 RPL35 WDR12 NHP2 RPL7 NIFK NOL9 MRPL1 RPF2 MAK16 RPL10A EIF6 GTPBP4		GO:1905563
GO:0031497	GO:0031497 chromatin assembly	0.00363476	57	230	1.4829	http://amigo.geneontology.org/amigo/term/GO:0031497	RSF1 SMARCA5 CABIN1 HIRA ASF1A FAM172A ZNFX1 RRP8 NASP SETDB1 POLE3 UBN2 CHAF1B TASOR CENPV CHAF1A SPTY2D1 NAP1L1 SUPT16H SSRP1 SART3 SIRT6 ATRX CTCF CHRAC1 GRWD1 CDK2 H3-3B MORC2 PPHLN1 RBBP4 PARP10 H3C13 NOC2L MPHOSPH8 BAZ1A L3MBTL3 DNAJC9 UBR2 MCM2 SMCHD1 AXIN1 APOBEC1 MACROH2A1 SET HP1BP3 SHPRH TSPYL6 SMYD3 H1-0 CTR9 EZH2 HDAC1 HMGB1 TPR KMT2D HMGB2		GO:1905562
GO:1901137	GO:1901137 carbohydrate derivative biosynthetic process	0.00363476	251	701	1.20211	http://amigo.geneontology.org/amigo/term/GO:1901137	DPM1 PIGQ POMT2 COASY POMGNT1 B4GALT1 ALG9 PIGS ALG6 ATP5F1D GNPNAT1 PIGH PIGU MLYCD XYLT1 C1GALT1 FKTN PIGL UGDH ATP5F1B TPI1 UMPS MOGS FAM20B ATP5PB A4GNT RPN2 PIGZ ALG2 ALG5 CHST3 PIGT ATP5F1E CHST8 PPCS SRD5A3 A4GALT DUT DCTD DAD1 ACSS2 MGAT1 GFPT2 LARGE1 TMTC1 STT3A ATP5MC2 CHST5 CHST12 DPM2 ATIC GLCE PPCDC PMM2 PIGK PIGM SCCPDH POMGNT2 CHST7 CSGALNACT1 UGCG PGAP2 B3GAT3 DLAT GXYLT1 ATP5F1A …		GO:2001109
GO:0009145	GO:0009145 purine nucleoside triphosphate biosynthetic process	0.00376861	54	132	1.49728	http://amigo.geneontology.org/amigo/term/GO:0009145	ATP5F1D ATP5F1B ATP5PB ATP5F1E ATP5MC2 ATP5F1A NUDT2 ATP5F1C ATP5MG ATP5PD ATP5MF ATP5PO NDUFAB1 NDUFB4 NDUFB2 NDUFB7 NDUFS8 NDUFB3 NDUFA8 NDUFA1 NDUFA5 NDUFA10 NDUFA2 NDUFB5 NDUFA9 NDUFB10 SDHC NDUFS6 NDUFB11 NDUFB9 NDUFC2 ATP5PF NDUFS2 NDUFS4 NDUFB6 NDUFB8 NDUFV1 NDUFS5 ATP5ME ATP5MK NDUFV2 NDUFA13 SDHD ENO1 TAFAZZIN NME5 ATP6V1A NME7 ADK STOML2 NME2 PARP1 ALDOA PPARA		GO:2001110
GO:0006334	GO:0006334 nucleosome assembly	0.0043753	28	137	1.73541	http://amigo.geneontology.org/amigo/term/GO:0006334	RSF1 SMARCA5 NASP CHAF1B CHAF1A SPTY2D1 NAP1L1 SUPT16H SSRP1 SART3 ATRX CHRAC1 GRWD1 ASF1A H3-3B POLE3 H3C13 BAZ1A DNAJC9 MCM2 MACROH2A1 SET HP1BP3 SHPRH TSPYL6 SMYD3 H1-0 HMGB2		GO:2001111
GO:0006352	GO:0006352 DNA-templated transcription initiation	0.00443657	62	174	1.45169	http://amigo.geneontology.org/amigo/term/GO:0006352	TAF2 TAF11 GTF3C1 POLR3H PSMC6 BRF2 POLR2I TBP SUB1 DR1 TAF12 GTF2F1 TAF8 GTF2A2 POLR2D TAF1 TAF5 GTF2E1 POLR2G TAF7 GTF2F2 GTF2E2 CRCP MED24 MED17 MED29 MED25 MED31 MED28 MED20 MED10 MED6 MED4 MED21 MED7 MED19 MED8 MED27 MED11 MED30 GTF2A1 MED14 TAF13 ELOA RSF1 POLRMT ELOB TAF1B CCNH SMARCA5 ELOC HMGB1 ERCC1 TAF1C PIH1D1 POLR1F CAND1 GTF3C4 GTF3C5 WNT10B SNAPC5 GTF2H5		GO:0060038
GO:0055086	GO:0055086 nucleobase-containing small molecule metabolic process	0.00470225	232	660	1.20714	http://amigo.geneontology.org/amigo/term/GO:0055086	ACSM3 NADK PFKP PKM COASY ENO1 ATP5F1D GNPNAT1 ACOT8 PGK1 MLYCD GPI GCK AK1 MVK ATP5F1B GAPDH TPI1 DNPH1 NUDT12 PDE4D UMPS PARK7 ATP5PB GDA ACSL3 ATP5F1E MCEE GNMT ITPA PPCS DUT DCTD ACSS2 GFPT2 MACROD1 NT5E ATP5MC2 RNASEH2B SUCLA2 ATIC PPCDC NUDT7 DPYS AK3 ALDOA DLAT ATP5F1A AK5 ENPP3 ACSS1 XDH CDA HK2 NPR2 PDE9A PRPSAP1 CMPK1 PDHA2 GMPS ADCY1 NUDT2 NUDT5 ATP5F1C B4GALNT2 ATP5MG MVD ATP5PD TK1 E…		GO:0060045
GO:0051028	GO:0051028 mRNA transport	0.00512343	67	139	1.42614	http://amigo.geneontology.org/amigo/term/GO:0051028	TPR THOC3 NUP133 THOC1 ALKBH5 POLDIP3 THOC5 NUP93 NUP88 NUP107 DDX39A PCID2 THOC6 POLR2D MCM3AP CHTOP NXF1 THOC7 SLBP DDX19A SARNP MAGOHB EIF4A3 MAGOH RBM8A NUP160 NSUN2 SRSF3 HNRNPA2B1 MVP ZC3H3 NDC1 NCBP3 SEH1L NUP50 AAAS NUP188 RAE1 NXT2 NUTF2 NUP155 SRSF7 UPF3B NUP214 NUP210 HNRNPA1 NUP42 SRSF1 NUP58 CETN3 AHCTF1 NUP205 SEC13 IGF2BP1 NUP35 SENP2 TNKS ZFP36L1 BICD2 POM121 MYO1C NUP62 PABPN1 SE…		GO:0060044
GO:0009206	GO:0009206 purine ribonucleoside triphosphate biosynthetic process	0.005261	53	131	1.48915	http://amigo.geneontology.org/amigo/term/GO:0009206	ATP5F1D ATP5F1B ATP5PB ATP5F1E ATP5MC2 ATP5F1A NUDT2 ATP5F1C ATP5MG ATP5PD ATP5MF ATP5PO NDUFAB1 NDUFB4 NDUFB2 NDUFB7 NDUFS8 NDUFB3 NDUFA8 NDUFA1 NDUFA5 NDUFA10 NDUFA2 NDUFB5 NDUFA9 NDUFB10 SDHC NDUFS6 NDUFB11 NDUFB9 NDUFC2 ATP5PF NDUFS2 NDUFS4 NDUFB6 NDUFB8 NDUFV1 NDUFS5 ATP5ME ATP5MK NDUFV2 NDUFA13 SDHD ENO1 TAFAZZIN NME5 ATP6V1A NME7 STOML2 NME2 PARP1 ALDOA PPARA		GO:0060043
GO:0019693	GO:0019693 ribose phosphate metabolic process	0.005261	176	482	1.24041	http://amigo.geneontology.org/amigo/term/GO:0019693	ACSM3 PFKP PKM COASY ENO1 ATP5F1D ACOT8 PGK1 MLYCD GPI GCK MVK ATP5F1B GAPDH TPI1 PDE4D UMPS ATP5PB ACSL3 ATP5F1E MCEE PPCS ACSS2 NT5E ATP5MC2 RNASEH2B SUCLA2 ATIC PPCDC NUDT7 AK3 ALDOA DLAT ATP5F1A ACSS1 HK2 NPR2 PDE9A PRPSAP1 CMPK1 PDHA2 GMPS TKT ADCY1 NUDT2 NUDT5 ATP5F1C ATP5MG MVD ATP5PD PDHB NPR1 HINT1 SUCLG2 DCAKD PIPOX ACSM5 NUDT14 PDE2A FAR1 APRT ACSM4 ADSL ATP5MF ATP5PO NDUFAB1 NDUFB4 ND…		GO:0060011
GO:0090305	GO:0090305 nucleic acid phosphodiester bond hydrolysis	0.005261	105	283	1.32494	http://amigo.geneontology.org/amigo/term/GO:0090305	ELAC2 ERCC1 MRE11 NTHL1 EXOSC7 CSTF2 EXOSC3 CPSF6 EXOSC8 TRIR EXOSC9 RPP40 EXOSC2 ERCC5 FIP1L1 NHP2 ABT1 RPP30 ZC3H12C CPSF4 NOL9 BMS1 CPSF2 TSR1 EXOSC10 RPS21 TBL3 NYNRIN OGG1 TOE1 LACTB2 NUDT21 FEN1 PDE12 REXO5 DNASE1L1 PNKP TDP1 POLD1 SMG6 REXO2 EXOSC5 DIS3 XRN2 APEX1 PRORP USB1 RNASEH2A POLR2I DCPS ENDOU TDP2 NUDT12 RAD1 DCLRE1B CPSF3 FCF1 RRP36 MGME1 INTS11 HELZ2 MRPL44 APTX DBR1 MYG1 NOB1 E…		GO:0060054
GO:0006754	GO:0006754 ATP biosynthetic process	0.00531496	50	120	1.5052	http://amigo.geneontology.org/amigo/term/GO:0006754	ATP5F1D ATP5F1B ATP5PB ATP5F1E ATP5MC2 ATP5F1A NUDT2 ATP5F1C ATP5MG ATP5PD ATP5MF ATP5PO NDUFAB1 NDUFB4 NDUFB2 NDUFB7 NDUFS8 NDUFB3 NDUFA8 NDUFA1 NDUFA5 NDUFA10 NDUFA2 NDUFB5 NDUFA9 NDUFB10 SDHC NDUFS6 NDUFB11 NDUFB9 NDUFC2 ATP5PF NDUFS2 NDUFS4 NDUFB6 NDUFB8 NDUFV1 NDUFS5 ATP5ME ATP5MK NDUFV2 NDUFA13 SDHD ENO1 TAFAZZIN ATP6V1A STOML2 PARP1 ALDOA PPARA		GO:1905474
GO:0006405	GO:0006405 RNA export from nucleus	0.00536709	47	95	1.52373	http://amigo.geneontology.org/amigo/term/GO:0006405	TPR THOC3 NUP133 THOC1 ALKBH5 NUP188 POLDIP3 THOC5 RAE1 NUP93 NUP88 NUP107 NUP155 DDX39A PCID2 NUP214 THOC6 POLR2D MCM3AP CHTOP NXF1 THOC7 PHAX NOL6 DDX19A XPOT POM121 SARNP NUP62 MAGOHB RAN HNRNPA1 EIF4A3 MAGOH RBM8A NUP160 NSUN2 SRSF3 HNRNPA2B1 NCBP3 PABPN1 CPSF6 SSB SETD2 SMG6 UPF2 SMG5		GO:0060244
GO:0071897	GO:0071897 DNA biosynthetic process	0.00573631	91	204	1.35044	http://amigo.geneontology.org/amigo/term/GO:0071897	POLDIP2 REV3L PTGES3 POT1 RPA1 TERF2 PCNA REV1 NVL TERT PCLAF POLD4 SMG6 TNKS2 GAR1 DKC1 NHP2 TNKS NOP10 SPRTN HGF RFC2 POLD1 HSP90AA1 GINS1 POLD2 STN1 RFC5 MAD2L2 CHTF18 RFC3 HNRNPA1 PIF1 DTL HMBOX1 GINS4 MEAF6 RFC4 WRN POLL CHTF8 PARP10 CERS1 POLG2 POLB POLA1 SMPD3 CHRAC1 DNAJC2 POLE4 CENPF CCN2 TENT4B RGN PPARG HNRNPD POLE3 ATM CHEK1 TK2 PHB1 TK1 LIG4 SH2B1 LIN9 PNKP PARP3 XRCC5 GRHL2 CCT4 NEK…		GO:0060253
GO:0090151	GO:0090151 establishment of protein localization to mitochondrial membrane	0.00578732	19	41	1.90659	http://amigo.geneontology.org/amigo/term/GO:0090151	BCS1L SAMM50 ROMO1 TIMM29 OXA1L MAIP1 TOMM22 TIMM9 MTX2 TOMM40 TIMM10B TOMM70 TOMM20 HSP90AA1 TRMT10B HSPA4 NDUFA13 BAX PDCD5		GO:0060252
GO:0000460	GO:0000460 maturation of 5.8S rRNA	0.00698647	25	39	1.75607	http://amigo.geneontology.org/amigo/term/GO:0000460	MTREX RRP15 EXOSC7 EXOSC3 FTSJ3 RPF1 EXOSC8 EXOSC9 RPP40 EXOSC2 MPHOSPH6 WDR12 ABT1 NOL9 EXOSC10 RPS21 C1D MAK16 EIF6 PRKDC PES1 FCF1 EXOSC4 NOP14 UTP20		GO:0060251
GO:0009205	GO:0009205 purine ribonucleoside triphosphate metabolic process	0.00712776	59	145	1.4457	http://amigo.geneontology.org/amigo/term/GO:0009205	ATP5F1D ATP5F1B ATP5PB ATP5F1E ATP5MC2 ATP5F1A NUDT2 ATP5F1C ATP5MG ATP5PD ATP5MF ATP5PO NDUFAB1 NDUFB4 NDUFB2 NDUFB7 NDUFS8 NDUFB3 NDUFA8 NDUFA1 NDUFA5 NDUFA10 NDUFA2 NDUFB5 NDUFA9 NDUFB10 SDHC NDUFS6 NDUFB11 NDUFB9 NDUFC2 ATP5PF NDUFS2 NDUFS4 NDUFB6 NDUFB8 NDUFV1 NDUFS5 ATP5ME ATP5MK NDUFV2 NDUFA13 SDHD ENO1 RHOQ RAN EFL1 AK3 RHOA TAFAZZIN NME5 ATP6V1A ITPA NME7 STOML2 NME2 PARP1 ALDOA PPARA		GO:2000081
GO:0006406	GO:0006406 mRNA export from nucleus	0.00719001	37	73	1.59122	http://amigo.geneontology.org/amigo/term/GO:0006406	TPR THOC3 NUP133 THOC1 ALKBH5 POLDIP3 THOC5 NUP93 NUP88 NUP107 DDX39A PCID2 THOC6 POLR2D MCM3AP CHTOP NXF1 THOC7 DDX19A SARNP MAGOHB EIF4A3 MAGOH RBM8A NUP160 NSUN2 SRSF3 HNRNPA2B1 RAE1 NUP155 NUP214 NCBP3 PABPN1 SETD2 SMG6 UPF2 SMG5		GO:2000080
GO:0006119	GO:0006119 oxidative phosphorylation	0.00813684	64	163	1.41965	http://amigo.geneontology.org/amigo/term/GO:0006119	NDUFS8 ATP5F1B COX7A2L ATP5F1E NDUFA10 COX4I1 COX5B NDUFAF1 SDHC NDUFS6 NDUFS2 NDUFB6 NDUFV1 NDUFV2 COX5A CYC1 SHMT2 SDHD ATP5MF ATP5PO NDUFAB1 NDUFB4 NDUFB2 NDUFB7 NDUFB3 NDUFA8 NDUFA1 NDUFA5 NDUFA2 NDUFB5 NDUFA9 NDUFB10 NDUFB11 NDUFB9 NDUFC2 NDUFS4 COX6C NDUFB8 NDUFS5 NDUFA13 ATP5F1D TAFAZZIN ATP5PB ATP5F1A ATP5PF ATP5F1C ATP5MG ATP5PD ATP5ME RHOA COQ9 DLD MSH2 PPIF PARK7 DNAJC15 UQCC2 FXN STOM…		GO:0060916
GO:0051168	GO:0051168 nuclear export	0.00824667	77	179	1.37509	http://amigo.geneontology.org/amigo/term/GO:0051168	RANBP3 LSG1 TPR THOC3 NUP133 THOC1 ALKBH5 NUP188 POLDIP3 THOC5 RAE1 NUP93 NUP88 NUP107 NUP155 DDX39A CSE1L PCID2 NUP214 XPO7 THOC6 RAN LTV1 POLR2D MCM3AP CHTOP NXF1 THOC7 ABCE1 PHAX NOL6 DDX19A XPO6 NMD3 XPOT POM121 SDAD1 SARNP NUP62 EIF6 RANGAP1 UBE2I MAGOHB HNRNPA1 EIF4A3 MAGOH RBM8A NUP160 NSUN2 SIRT6 RBM22 NUTF2 SRSF3 HNRNPA2B1 ATXN1 ADAR MALT1 PKD1 HSPA9 DNAJC27 TXN PTPN11 PARK7 NUP42 RIOK2 …		GO:0035988
GO:0000027	GO:0000027 ribosomal large subunit assembly	0.010159	18	29	1.89656	http://amigo.geneontology.org/amigo/term/GO:0000027	RPL6 RPL3 NOP53 BRIX1 RPL5 PPAN TRAF7 RPL10 DDX28 RPF2 RPL23A MRPL20 MRTO4 RPL24 RPL38 NOP2 MRM2 RPL11		GO:0021921
GO:0001510	GO:0001510 RNA methylation	0.010159	51	92	1.47221	http://amigo.geneontology.org/amigo/term/GO:0001510	NSUN2 FTSJ1 BUD23 DIMT1 TRMT1 FTSJ3 NOP2 THADA NSUN4 TRMT1L MRM2 EMG1 GTPBP3 NSUN5 THUMPD3 CMTR1 TGS1 METTL5 WTAP VIRMA TRMT10B METTL3 METTL15 TRMT112 WDR6 CMTR2 TRMT12 NSUN6 FDXACB1 SNRPD3 CBLL1 ZC3H13 SNRPB SNRPF SNRPG SNRPD1 SNRPE HSD17B10 TRMT6 TRDMT1 TRMO ALKBH8 TRMT10C METTL6 TRMT11 TRMT2A RNMT METTL25B METTL2B TRMT9B LARP7		GO:0021922
GO:0006367	GO:0006367 transcription initiation from RNA polymerase II promoter	0.010547	48	116	1.4875	http://amigo.geneontology.org/amigo/term/GO:0006367	TAF2 TAF11 PSMC6 POLR2I SUB1 DR1 TAF12 GTF2F1 TAF8 GTF2A2 POLR2D TAF1 TAF5 GTF2E1 POLR2G TAF7 GTF2F2 GTF2E2 MED24 MED17 MED29 MED25 MED31 TBP MED28 MED20 MED10 MED6 MED4 MED21 MED7 MED19 MED8 MED27 MED11 MED30 GTF2A1 MED14 TAF13 ELOA ELOB CCNH ELOC HMGB1 ERCC1 CAND1 WNT10B GTF2H5		GO:0021923
GO:0009259	GO:0009259 ribonucleotide metabolic process	0.010547	170	472	1.23106	http://amigo.geneontology.org/amigo/term/GO:0009259	ACSM3 PFKP PKM COASY ENO1 ATP5F1D ACOT8 PGK1 MLYCD GPI GCK MVK ATP5F1B GAPDH TPI1 PDE4D UMPS ATP5PB ACSL3 ATP5F1E MCEE PPCS ACSS2 NT5E ATP5MC2 RNASEH2B SUCLA2 ATIC PPCDC NUDT7 AK3 ALDOA DLAT ATP5F1A ACSS1 HK2 NPR2 PDE9A CMPK1 PDHA2 GMPS ADCY1 NUDT2 ATP5F1C ATP5MG MVD ATP5PD PDHB NPR1 HINT1 SUCLG2 DCAKD PIPOX ACSM5 PDE2A FAR1 APRT ACSM4 ADSL ATP5MF ATP5PO NDUFAB1 NDUFB4 NDUFB2 DLD NDUFB7 HIF1A NDU…		GO:0021931
GO:0000387	GO:0000387 spliceosomal snRNP assembly	0.0110549	24	58	1.74396	http://amigo.geneontology.org/amigo/term/GO:0000387	STRAP DDX20 GEMIN2 SNRPD3 PRPF6 COIL LSM4 SNRPD1 GEMIN4 SNRPE CLNS1A GEMIN5 WDR77 SART3 PRPF19 PRPF3 SNRPC SNRPB SNRPF SNRPG SRSF12 CD2BP2 TGS1 SART1		GO:0021930
GO:0000469	GO:0000469 cleavage involved in rRNA processing	0.0110549	20	29	1.83242	http://amigo.geneontology.org/amigo/term/GO:0000469	EXOSC7 EXOSC3 EXOSC8 EXOSC9 RPP40 EXOSC2 NHP2 ABT1 NOL9 BMS1 TSR1 EXOSC10 RPS21 TBL3 FCF1 RRP36 NOB1 UTP23 NOP14 UTP20		GO:0021928
GO:0009142	GO:0009142 nucleoside triphosphate biosynthetic process	0.0120265	60	148	1.42064	http://amigo.geneontology.org/amigo/term/GO:0009142	ATP5F1D AK1 ATP5F1B ATP5PB ATP5F1E ATP5MC2 AK3 ATP5F1A AK5 NUDT2 ATP5F1C ATP5MG ATP5PD DTYMK ATP5MF ATP5PO NDUFAB1 NDUFB4 NDUFB2 NDUFB7 NDUFS8 NDUFB3 NDUFA8 NDUFA1 NDUFA5 NDUFA10 NDUFA2 NDUFB5 NDUFA9 NDUFB10 SDHC NDUFS6 NDUFB11 NDUFB9 NDUFC2 ATP5PF NDUFS2 NDUFS4 NDUFB6 NDUFB8 NDUFV1 NDUFS5 ATP5ME ATP5MK NDUFV2 NDUFA13 SDHD ENO1 CMPK1 NME2 TAFAZZIN NME5 ATP6V1A NME7 ADK STOML2 UCKL1 PARP1 ALDOA PP…		GO:0021929
GO:0045333	GO:0045333 cellular respiration	0.0128511	100	260	1.30887	http://amigo.geneontology.org/amigo/term/GO:0045333	MDH1 IDH3B NDUFS8 ATP5F1B COX7A2L ATP5F1E NDUFA5 NDUFA10 COX4I1 COQ10A COX5B SUCLA2 NDUFAF1 MDH1B SDHC NDUFS6 MDH2 NDUFS2 SUCLG1 NDUFB6 NDUFV1 SUCLG2 NDUFV2 COX5A CYC1 SHMT2 SDHD ATP5MF ATP5PO NDUFAB1 NDUFB4 NDUFB2 NDUFB7 NDUFB3 NDUFA8 NDUFA1 NDUFA2 NDUFB5 NDUFA9 NDUFB10 NDUFB11 NDUFB9 NDUFC2 NDUFS4 COX6C NDUFB8 NDUFS5 NDUFA13 ATP5F1D TAFAZZIN ETFB ATP5PB ETFA ATP5F1A ATP5PF ATP5F1C ATP5MG ATP5PD…		GO:0021924
GO:0033617	GO:0033617 mitochondrial cytochrome c oxidase assembly	0.0135388	15	24	1.97558	http://amigo.geneontology.org/amigo/term/GO:0033617	COA1 SCO1 COX16 COX17 OXA1L COA5 COA3 COX20 PET100 PET117 COX19 COA8 TACO1 BCS1L TIMM21		GO:0021925
GO:0009201	GO:0009201 ribonucleoside triphosphate biosynthetic process	0.0145399	54	137	1.44042	http://amigo.geneontology.org/amigo/term/GO:0009201	ATP5F1D ATP5F1B ATP5PB ATP5F1E ATP5MC2 ATP5F1A NUDT2 ATP5F1C ATP5MG ATP5PD ATP5MF ATP5PO NDUFAB1 NDUFB4 NDUFB2 NDUFB7 NDUFS8 NDUFB3 NDUFA8 NDUFA1 NDUFA5 NDUFA10 NDUFA2 NDUFB5 NDUFA9 NDUFB10 SDHC NDUFS6 NDUFB11 NDUFB9 NDUFC2 ATP5PF NDUFS2 NDUFS4 NDUFB6 NDUFB8 NDUFV1 NDUFS5 ATP5ME ATP5MK NDUFV2 NDUFA13 SDHD ENO1 TAFAZZIN NME5 ATP6V1A NME7 STOML2 UCKL1 NME2 PARP1 ALDOA PPARA		GO:0021926
GO:0000462	GO:0000462 maturation of SSU-rRNA from tricistronic rRNA transcript (SSU-rRNA 5.8S rRNA LSU-rRNA)	0.01634	25	44	1.69942	http://amigo.geneontology.org/amigo/term/GO:0000462	RPS16 UTP6 UTP25 HEATR1 RRP36 RPP40 NGDN UTP3 RPS8 ABT1 WDR43 RPS14 DCAF13 BMS1 TSR1 RPS21 MRPS11 TBL3 BYSL FCF1 UTP23 GTF2H5 RPS19 NOP14 UTP20		GO:0021927
GO:0006753	GO:0006753 nucleoside phosphate metabolic process	0.01634	207	588	1.19837	http://amigo.geneontology.org/amigo/term/GO:0006753	ACSM3 NADK PFKP PKM COASY ENO1 ATP5F1D ACOT8 PGK1 MLYCD GPI GCK AK1 MVK ATP5F1B GAPDH TPI1 DNPH1 NUDT12 PDE4D UMPS PARK7 ATP5PB ACSL3 ATP5F1E MCEE ITPA PPCS DUT DCTD ACSS2 NT5E ATP5MC2 RNASEH2B SUCLA2 ATIC PPCDC NUDT7 AK3 ALDOA DLAT ATP5F1A AK5 ENPP3 ACSS1 HK2 NPR2 PDE9A PRPSAP1 CMPK1 PDHA2 GMPS ADCY1 NUDT2 NUDT5 ATP5F1C ATP5MG MVD ATP5PD ENTPD3 PDHB DTYMK NPR1 HINT1 RRM2 SUCLG2 DCAKD PIPOX DCTPP…		GO:0021940
GO:0000413	GO:0000413 protein peptidyl-prolyl isomerization	0.0167475	17	33	1.88547	http://amigo.geneontology.org/amigo/term/GO:0000413	FKBP4 PPIE FKBP1A PPIF PPWD1 FKBP1B PPIL1 PPIG PPIB PPID PPIH PPIL3 PIN1 PPIL2 PPIL4 CWC27 FKBP2		GO:0021941
GO:0008535	GO:0008535 respiratory chain complex IV assembly	0.0167475	17	29	1.88547	http://amigo.geneontology.org/amigo/term/GO:0008535	COA1 SCO1 COX16 COX17 OXA1L COA5 COA3 COX20 PET100 PET117 COX19 COA6 COA8 TACO1 COX10 BCS1L TIMM21		GO:0021939
GO:0051204	GO:0051204 protein insertion into mitochondrial membrane	0.0167475	17	37	1.88547	http://amigo.geneontology.org/amigo/term/GO:0051204	SAMM50 ROMO1 TIMM29 TOMM22 TIMM9 MTX2 TOMM40 TIMM10B TOMM70 TOMM20 HSP90AA1 TRMT10B HSPA4 NDUFA13 BAX PDCD5 MAIP1		GO:0021936
GO:0009144	GO:0009144 purine nucleoside triphosphate metabolic process	0.0176584	60	150	1.40486	http://amigo.geneontology.org/amigo/term/GO:0009144	ATP5F1D ATP5F1B ATP5PB ATP5F1E ATP5MC2 ATP5F1A NUDT2 ATP5F1C ATP5MG ATP5PD ATP5MF ATP5PO NDUFAB1 NDUFB4 NDUFB2 NDUFB7 NDUFS8 NDUFB3 NDUFA8 NDUFA1 NDUFA5 NDUFA10 NDUFA2 NDUFB5 NDUFA9 NDUFB10 SDHC NDUFS6 NDUFB11 NDUFB9 NDUFC2 ATP5PF NDUFS2 NDUFS4 NDUFB6 NDUFB8 NDUFV1 NDUFS5 ATP5ME ATP5MK NDUFV2 NDUFA13 SDHD ENO1 RHOQ RAN EFL1 AK3 RHOA TAFAZZIN NME5 ATP6V1A ITPA NME7 ADK STOML2 NME2 PARP1 ALDOA PPARA		GO:0021937
GO:0044743	GO:0044743 protein transmembrane import into intracellular organelle	0.0181414	21	38	1.77012	http://amigo.geneontology.org/amigo/term/GO:0044743	TIMM21 TIMM44 TIMM50 PEX12 GRPEL1 PEX7 DNAJC15 ROMO1 PEX1 TOMM40 PEX14 HSPD1 PEX10 CHCHD4 TOMM20 DNLZ TIMM23 AIFM1 PEX16 PEX2 TOMM70		GO:0021938
GO:0006487	GO:0006487 protein N-linked glycosylation	0.0188903	39	77	1.52193	http://amigo.geneontology.org/amigo/term/GO:0006487	B4GALT1 ALG9 ALG6 MOGS RPN2 ALG5 SRD5A3 DAD1 MGAT1 GFPT2 STT3A PMM2 ALG8 KRTCAP2 STT3B RPN1 ALG14 ALG10B OST4 DDOST OSTC MLEC DHDDS FUT5 TMEM258 NUS1 FUT6 FUT3 FUT9 ALG13 MGAT3 SLC39A8 ALG2 TMEM165 ENTPD5 MPDU1 B4GALNT2 DOLK NUDT14		GO:0021846
GO:0006739	GO:0006739 NADP metabolic process	0.0191088	28	44	1.639	http://amigo.geneontology.org/amigo/term/GO:0006739	NADK H6PD NUDT12 NNT PGLS IDH1 PGD RPIA G6PD TKT TALDO1 IDH2 RPE MLST8 MTOR FMO1 MDH1 FMO2 TP53I3 FMO5 ALDH1L2 NOCT PGAM1 GCK NADK2 DCXR KCNAB2 RBKS		GO:0021992
GO:0043039	GO:0043039 tRNA aminoacylation	0.0191088	28	61	1.639	http://amigo.geneontology.org/amigo/term/GO:0043039	SARS1 GATB AARS1 EARS2 GARS1 TARS1 RARS1 DARS1 FARSB WARS2 DARS2 QRSL1 LARS1 NARS1 CARS2 NARS2 YARS2 FARS2 PARS2 MARS1 HARS1 QARS1 FARSA IARS1 GATC LRRC47 YARS1 AARSD1		GO:0061913
GO:0046034	GO:0046034 ATP metabolic process	0.0194593	111	318	1.27819	http://amigo.geneontology.org/amigo/term/GO:0046034	PFKP PKM ENO1 ATP5F1D PGK1 GPI GCK NDUFS8 ATP5F1B GAPDH TPI1 COX7A2L ATP5PB ATP5F1E NDUFA10 COX4I1 ATP5MC2 COX5B NDUFAF1 SDHC NDUFS6 ALDOA ATP5F1A NDUFS2 HK2 NUDT2 NDUFB6 ATP5F1C ATP5MG NDUFV1 ATP5PD NDUFV2 COX5A CYC1 SHMT2 SDHD ATP5MF ATP5PO NDUFAB1 NDUFB4 NDUFB2 NDUFB7 HIF1A NDUFB3 NDUFA8 NDUFA1 NDUFA5 NDUFA2 NDUFB5 NDUFA9 NDUFB10 NDUFB11 NDUFB9 NDUFC2 ATP5PF NDUFS4 COX6C NDUFB8 MLST8 NDUFS5 AT…		GO:0061914
GO:0009150	GO:0009150 purine ribonucleotide metabolic process	0.02331	160	453	1.22161	http://amigo.geneontology.org/amigo/term/GO:0009150	ACSM3 PFKP PKM COASY ENO1 ATP5F1D ACOT8 PGK1 MLYCD GPI GCK MVK ATP5F1B GAPDH TPI1 PDE4D ATP5PB ACSL3 ATP5F1E MCEE PPCS ACSS2 NT5E ATP5MC2 SUCLA2 ATIC PPCDC NUDT7 AK3 ALDOA DLAT ATP5F1A ACSS1 HK2 NPR2 PDE9A PDHA2 GMPS ADCY1 NUDT2 ATP5F1C ATP5MG MVD ATP5PD PDHB NPR1 HINT1 SUCLG2 DCAKD PIPOX ACSM5 PDE2A FAR1 APRT ACSM4 ADSL ATP5MF ATP5PO NDUFAB1 NDUFB4 NDUFB2 DLD NDUFB7 HIF1A NDUFS8 NDUFB3 NDUFA8 ND…		GO:0061209
GO:0009117	GO:0009117 nucleotide metabolic process	0.0256055	203	578	1.19158	http://amigo.geneontology.org/amigo/term/GO:0009117	ACSM3 NADK PFKP PKM COASY ENO1 ATP5F1D ACOT8 PGK1 MLYCD GPI GCK AK1 MVK ATP5F1B GAPDH TPI1 NUDT12 PDE4D UMPS PARK7 ATP5PB ACSL3 ATP5F1E MCEE PPCS DUT DCTD ACSS2 NT5E ATP5MC2 RNASEH2B SUCLA2 ATIC PPCDC NUDT7 AK3 ALDOA DLAT ATP5F1A AK5 ACSS1 HK2 NPR2 PDE9A PRPSAP1 CMPK1 PDHA2 GMPS ADCY1 NUDT2 ATP5F1C ATP5MG MVD ATP5PD PDHB DTYMK NPR1 HINT1 RRM2 SUCLG2 DCAKD PIPOX DCTPP1 ACSM5 PDE2A IDO2 FAR1 APRT N…		GO:0061225
GO:0009152	GO:0009152 purine ribonucleotide biosynthetic process	0.0256055	91	245	1.30451	http://amigo.geneontology.org/amigo/term/GO:0009152	COASY ATP5F1D MLYCD ATP5F1B ATP5PB ATP5F1E PPCS ACSS2 ATP5MC2 ATIC PPCDC DLAT ATP5F1A ACSS1 NPR2 PDHA2 GMPS ADCY1 NUDT2 ATP5F1C ATP5MG ATP5PD PDHB NPR1 DCAKD APRT ADSL ATP5MF ATP5PO NDUFAB1 NDUFB4 NDUFB2 DLD NDUFB7 NDUFS8 NDUFB3 NDUFA8 NDUFA1 NDUFA5 NDUFA10 NDUFA2 NDUFB5 NDUFA9 NDUFB10 SDHC NDUFS6 NDUFB11 NDUFB9 NDUFC2 ATP5PF NDUFS2 NDUFS4 NDUFB6 NDUFB8 NDUFV1 NDUFS5 ATP5ME ATP5MK NDUFV2 NDUFA13 …		GO:0061222
GO:0009199	GO:0009199 ribonucleoside triphosphate metabolic process	0.0256055	60	152	1.38942	http://amigo.geneontology.org/amigo/term/GO:0009199	ATP5F1D ATP5F1B ATP5PB ATP5F1E ATP5MC2 ATP5F1A NUDT2 ATP5F1C ATP5MG ATP5PD ATP5MF ATP5PO NDUFAB1 NDUFB4 NDUFB2 NDUFB7 NDUFS8 NDUFB3 NDUFA8 NDUFA1 NDUFA5 NDUFA10 NDUFA2 NDUFB5 NDUFA9 NDUFB10 SDHC NDUFS6 NDUFB11 NDUFB9 NDUFC2 ATP5PF NDUFS2 NDUFS4 NDUFB6 NDUFB8 NDUFV1 NDUFS5 ATP5ME ATP5MK NDUFV2 NDUFA13 SDHD ENO1 RHOQ RAN EFL1 AK3 RHOA TAFAZZIN NME5 ATP6V1A ITPA NME7 STOML2 UCKL1 NME2 PARP1 ALDOA PP…		GO:0061269
GO:0009141	GO:0009141 nucleoside triphosphate metabolic process	0.0267626	70	173	1.3533	http://amigo.geneontology.org/amigo/term/GO:0009141	ATP5F1D AK1 ATP5F1B ATP5PB ATP5F1E ITPA DUT ATP5MC2 AK3 ATP5F1A AK5 ENPP3 NUDT2 ATP5F1C ATP5MG ATP5PD DTYMK DCTPP1 ATP5MF ATP5PO NDUFAB1 NDUFB4 NDUFB2 NDUFB7 NDUFS8 NDUFB3 NDUFA8 NDUFA1 NDUFA5 NDUFA10 NDUFA2 NDUFB5 NDUFA9 NDUFB10 SDHC NDUFS6 NDUFB11 NDUFB9 NDUFC2 ATP5PF NDUFS2 NDUFS4 NDUFB6 NDUFB8 NDUFV1 NDUFS5 ATP5ME ATP5MK NDUFV2 NDUFA13 SDHD ENO1 RHOQ RAN EFL1 CMPK1 SMPDL3A NME2 RHOA TAFAZZIN …		GO:0061270
GO:0070897	GO:0070897 transcription preinitiation complex assembly	0.0267626	38	87	1.51088	http://amigo.geneontology.org/amigo/term/GO:0070897	TAF11 PSMC6 DR1 TAF12 GTF2A2 TAF1 TAF7 MED24 MED17 MED29 MED25 MED31 MED28 MED20 MED10 MED6 MED4 MED21 MED7 MED19 MED8 MED27 MED11 MED30 GTF2A1 MED14 TBP TAF1B HMGB1 TAF1C BRF2 PIH1D1 CAND1 WNT10B TAF2 TAF8 TAF5 TAF13		GO:0061485
GO:0002183	GO:0002183 cytoplasmic translational initiation	0.0268894	22	41	1.71705	http://amigo.geneontology.org/amigo/term/GO:0002183	EIF2B3 EIF3I EIF3A EIF2S2 EIF2S3 DENR EIF3M EIF4A2 EIF3L EIF3D EIF3J EIF3E EIF3B EIF3G EIF3H EIF3F RPL13A SLBP RBM4 EIF3CL METTL3 MTOR		GO:0061469
GO:0002097	GO:0002097 tRNA wobble base modification	0.0277281	16	23	1.87314	http://amigo.geneontology.org/amigo/term/GO:0002097	TRMU ELP4 MOCS3 GTPBP3 ELP3 ALKBH8 CTU1 DPH3 CTU2 ADAT2 TRMT9B ELP2 ELP6 ALKBH1 URM1 KTI12		GO:0061006
GO:0070198	GO:0070198 protein localization to chromosome telomeric region	0.0286083	20	32	1.75607	http://amigo.geneontology.org/amigo/term/GO:0070198	TNKS2 TERF2 TNKS MACROH2A1 GNL3L PML TERT ATRX CCT4 TCP1 POT1 DKC1 CCT7 NABP2 CCT6A CCT5 CCT8 CCT3 CCT2 XRCC5		GO:0036093
GO:0006520	GO:0006520 cellular amino acid metabolic process	0.0338315	129	326	1.24128	http://amigo.geneontology.org/amigo/term/GO:0006520	IYD CPS1 SARS1 OTC GATB OAT ASNS BCKDHB SEPHS1 AARS1 MTAP UPB1 GSTZ1 EARS2 FAH ILVBL HIBADH GARS1 AADAT ACCS TARS1 RARS1 ODC1 DARS1 FARSB CTH WARS2 MTR DARS2 GOT1 GNMT GOT2 ASL MPST TST IVD QRSL1 MCCC2 LARS1 NARS1 CARS2 PSAT1 GLUL NARS2 YARS2 AMDHD1 SDSL AMT ENOPH1 FARS2 HMGCLL1 GLUD1 GLYAT DDAH1 HPD CBS PARS2 PM20D1 MARS1 SRR HARS1 QARS1 AGXT FARSA PIPOX SHMT2 ADI1 AFMID IDO2 IARS1 HIBCH DDO BCK…		GO:0061323
GO:0046390	GO:0046390 ribose phosphate biosynthetic process	0.0339394	98	265	1.2827	http://amigo.geneontology.org/amigo/term/GO:0046390	COASY ATP5F1D MLYCD ATP5F1B UMPS ATP5PB ATP5F1E PPCS ACSS2 ATP5MC2 ATIC PPCDC DLAT ATP5F1A ACSS1 NPR2 PRPSAP1 CMPK1 PDHA2 GMPS TKT ADCY1 NUDT2 ATP5F1C ATP5MG ATP5PD PDHB NPR1 DCAKD APRT ADSL ATP5MF ATP5PO NDUFAB1 NDUFB4 NDUFB2 DLD NDUFB7 NDUFS8 NDUFB3 NDUFA8 NDUFA1 NDUFA5 NDUFA10 NDUFA2 NDUFB5 NDUFA9 NDUFB10 SDHC NDUFS6 NDUFB11 NDUFB9 NDUFC2 ATP5PF NDUFS2 NDUFS4 NDUFB6 NDUFB8 NDUFV1 NDUFS5 ATP5ME…		GO:0061325
GO:2001252	GO:2001252 positive regulation of chromosome organization	0.0349448	55	120	1.39639	http://amigo.geneontology.org/amigo/term/GO:2001252	TNKS2 SETDB1 TASOR TNKS POT1 TERF2 MAD1L1 NCAPD2 MACROH2A1 SMC4 NCAPH CDK2 MORC2 PPHLN1 HNRNPA1 SMC2 HMBOX1 KAT5 MPHOSPH8 ERCC1 ATRX YY1 UCHL5 DKC1 ACTL6A HNRNPD ATM RUVBL2 RTEL1 MRE11 PNKP TPR SIRT6 XRCC5 CCT4 NEK2 SLF2 TCP1 MAD2L1BP PKIB CCT7 NABP2 PML CCT6A CCT5 CCT8 NSMCE2 CCT3 CCT2 CDT1 FEN1 LIG4 SMC5 HNRNPA2B1 SLX1B		GO:0061331
GO:0006091	GO:0006091 generation of precursor metabolites and energy	0.0352826	190	532	1.19162	http://amigo.geneontology.org/amigo/term/GO:0006091	MDH1 H6PD PFKP PKM ENO1 IDH3B PGK1 GYS1 GPI GCK NDUFS8 ATP5F1B GAPDH TPI1 NNT GBE1 COX7A2L PPP1R3C ATP5F1E NDUFA5 PGLS NDUFA10 COX4I1 COQ10A COX5B SUCLA2 FDX1 NDUFAF1 MDH1B PGD SDHC NDUFS6 HMGCLL1 MDH2 ALDOA RPIA NDUFS2 HK2 G6PD SUCLG1 GYG1 TKT NDUFB6 NDUFV1 SUCLG2 TALDO1 NDUFV2 COX5A CYC1 SHMT2 ADH1B RPE SDHD ATP5MF ATP5PO FDX2 NDUFAB1 NDUFB4 ACAT1 NDUFB2 NDUFB7 HIF1A NDUFB3 NDUFA8 NDUFA1 NDUFA2…		GO:0061351
GO:0006913	GO:0006913 nucleocytoplasmic transport	0.0352826	132	354	1.23627	http://amigo.geneontology.org/amigo/term/GO:0006913	KPNA6 RANBP3 LSG1 TPR THOC3 TNPO3 IPO5 NUP133 THOC1 ALKBH5 NUP50 AAAS NUP188 POLDIP3 THOC5 RANGAP1 RAE1 NXT2 KPNA3 NUTF2 NUP93 KPNB1 NUP88 RANGRF NUP107 NUP155 IPO13 DDX39A CSE1L PCID2 NUP214 XPO7 THOC6 RAN LTV1 POLR2D HIKESHI HEATR3 SEC13 MCM3AP CHTOP NXF1 NUP35 THOC7 ABCE1 PHAX NOL6 DDX19A XPO6 NMD3 KPNA2 XPOT KPNA4 POM121 SDAD1 IPO9 SARNP IPO7 NUP62 EIF6 NUP160 NDC1 SEH1L UBE2I MAGOHB NUP210 H…		GO:0061385
GO:0051169	GO:0051169 nuclear transport	0.0352826	132	354	1.23627	http://amigo.geneontology.org/amigo/term/GO:0051169	KPNA6 RANBP3 LSG1 TPR THOC3 TNPO3 IPO5 NUP133 THOC1 ALKBH5 NUP50 AAAS NUP188 POLDIP3 THOC5 RANGAP1 RAE1 NXT2 KPNA3 NUTF2 NUP93 KPNB1 NUP88 RANGRF NUP107 NUP155 IPO13 DDX39A CSE1L PCID2 NUP214 XPO7 THOC6 RAN LTV1 POLR2D HIKESHI HEATR3 SEC13 MCM3AP CHTOP NXF1 NUP35 THOC7 ABCE1 PHAX NOL6 DDX19A XPO6 NMD3 KPNA2 XPOT KPNA4 POM121 SDAD1 IPO9 SARNP IPO7 NUP62 EIF6 NUP160 NDC1 SEH1L UBE2I MAGOHB NUP210 H…		GO:0033601
GO:0000723	GO:0000723 telomere maintenance	0.0354287	75	167	1.32812	http://amigo.geneontology.org/amigo/term/GO:0000723	MRE11 XRCC5 TNKS2 PTGES3 DCLRE1B XRCC3 POT1 RPA1 TERF2 HUS1 TPRKB ATM RECQL4 TERT WRN TNKS BLM PRKDC RTEL1 SMG6 NSMCE4A GAR1 MAD2L2 RPA2 SLF2 DKC1 NHP2 NSMCE2 NOP10 SMC5 HSP90AA1 APEX1 STN1 HNRNPA1 PIF1 HMBOX1 ERCC1 RAD51 ATRX YY1 CCNE1 RAD51C UCHL5 PCNA ACTL6A HNRNPD RUVBL2 PNKP PARP3 SIRT6 CCT4 NEK2 TCP1 TENT4B GNL3L PKIB CCT7 NABP2 PML CCT6A HDAC8 CCT5 CCT8 LMNA CCT3 CCT2 EXOSC10 SLX1B SMG5 ZB…		GO:0033600
GO:0010608	GO:0010608 post-transcriptional regulation of gene expression	0.036135	193	601	1.1892	http://amigo.geneontology.org/amigo/term/GO:0010608	NCK2 MOV10L1 EXOSC7 PUM3 JMJD4 SRRT OGFOD1 GCN1 ZC3H14 MYEF2 EXOSC3 DPH1 DCPS EXOSC8 EXOSC9 UPF3B EXOSC2 EIF2S3 DPH2 SYNCRIP FASTKD1 SECISBP2L LARP1B RPL13A POLR2D CNOT9 PNLDC1 YTHDF1 GUF1 CARHSP1 IMPACT DPH3 MOV10 RMND1 CNOT11 POLR2G CNBP MRPL13 TRMT10C ANGEL2 PDE12 LSM1 TRNAU1AP CNOT10 DAZ3 HELZ CNOT7 SPOUT1 DAZ4 TRIM71 ELP4 RAN ELP3 ELP2 ELP6 YBX1 ELAVL1 TUT7 FUS PUS7 EIF3B DDX6 GAPDH RPL5 HNR…		GO:0033690
GO:0043038	GO:0043038 amino acid activation	0.036135	28	62	1.5947	http://amigo.geneontology.org/amigo/term/GO:0043038	SARS1 GATB AARS1 EARS2 GARS1 TARS1 RARS1 DARS1 FARSB WARS2 DARS2 QRSL1 LARS1 NARS1 CARS2 NARS2 YARS2 FARS2 PARS2 MARS1 HARS1 QARS1 FARSA IARS1 GATC LRRC47 YARS1 AARSD1		GO:0033689
GO:0017038	GO:0017038 protein import	0.037032	88	234	1.29679	http://amigo.geneontology.org/amigo/term/GO:0017038	KPNA6 PEX3 TNPO3 IPO5 NUP133 TIMM21 NUP50 NUP188 SAMM50 NXT2 KPNA3 NUTF2 NUP93 TIMM44 TIMM50 KPNB1 NUP88 PEX12 RANGRF GRPEL1 NUP107 PEX7 NUP155 IPO13 DNAJC15 CSE1L ROMO1 NUP214 PEX1 TOMM40 RAN PEX14 HSPD1 HIKESHI HEATR3 SEC13 PEX10 PEX19 NUP35 CHCHD4 TOMM20 KPNA2 KPNA4 POM121 IPO9 IPO7 NUP62 DNLZ TIMM23 TOMM22 MTX2 TOMM70 HSP90AA1 RBM22 SUMO1 ADAR HSPA4 HDAC3 CHP1 APOD PHB2 TPR ELAVL1 SIRT6 JAK2 …		GO:0033688
GO:0009260	GO:0009260 ribonucleotide biosynthetic process	0.0372014	95	258	1.28328	http://amigo.geneontology.org/amigo/term/GO:0009260	COASY ATP5F1D MLYCD ATP5F1B UMPS ATP5PB ATP5F1E PPCS ACSS2 ATP5MC2 ATIC PPCDC DLAT ATP5F1A ACSS1 NPR2 CMPK1 PDHA2 GMPS ADCY1 NUDT2 ATP5F1C ATP5MG ATP5PD PDHB NPR1 DCAKD APRT ADSL ATP5MF ATP5PO NDUFAB1 NDUFB4 NDUFB2 DLD NDUFB7 NDUFS8 NDUFB3 NDUFA8 NDUFA1 NDUFA5 NDUFA10 NDUFA2 NDUFB5 NDUFA9 NDUFB10 SDHC NDUFS6 NDUFB11 NDUFB9 NDUFC2 ATP5PF NDUFS2 NDUFS4 NDUFB6 NDUFB8 NDUFV1 NDUFS5 ATP5ME ATP5MK NDUF…		GO:0033687
GO:0051123	GO:0051123 RNA polymerase II preinitiation complex assembly	0.0372014	34	72	1.52442	http://amigo.geneontology.org/amigo/term/GO:0051123	TAF11 PSMC6 DR1 TAF12 GTF2A2 TAF1 TAF7 MED24 MED17 MED29 MED25 MED31 MED28 MED20 MED10 MED6 MED4 MED21 MED7 MED19 MED8 MED27 MED11 MED30 GTF2A1 MED14 TBP HMGB1 CAND1 WNT10B TAF2 TAF8 TAF5 TAF13		GO:0021534
GO:0001732	GO:0001732 formation of cytoplasmic translation initiation complex	0.0383017	13	17	1.95677	http://amigo.geneontology.org/amigo/term/GO:0001732	EIF3A EIF2S2 EIF3I EIF3L EIF3D EIF3J EIF3E EIF3B EIF3G EIF3H EIF3M EIF3F EIF3CL		GO:0060650
GO:0072521	GO:0072521 purine-containing compound metabolic process	0.0383017	172	505	1.20018	http://amigo.geneontology.org/amigo/term/GO:0072521	ACSM3 PFKP PKM COASY ENO1 ATP5F1D ACOT8 PGK1 MLYCD GPI GCK MVK ATP5F1B GAPDH TPI1 PDE4D ATP5PB GDA ACSL3 ATP5F1E MCEE GNMT PPCS ACSS2 MACROD1 NT5E ATP5MC2 SUCLA2 ATIC PPCDC NUDT7 AK3 ALDOA DLAT ATP5F1A ACSS1 XDH HK2 NPR2 PDE9A PRPSAP1 PDHA2 GMPS ADCY1 NUDT2 ATP5F1C ATP5MG MVD ATP5PD PDHB NPR1 HINT1 SUCLG2 DCAKD PIPOX SHMT2 ACSM5 PDE2A FAR1 APRT ACSM4 ADSL ATP5MF ATP5PO NDUFAB1 NDUFB4 NDUFB2 DLD N…		GO:0060651
GO:0006354	GO:0006354 DNA-templated transcription elongation	0.0399767	62	141	1.36096	http://amigo.geneontology.org/amigo/term/GO:0006354	THOC1 CCNK SUPT16H THOC5 NELFCD POLR2I PCID2 ELOF1 NELFB SUPT5H SUPT4H1 MED24 MED17 MED29 INTS13 INTS10 MED25 MED31 MED28 MED20 INTS11 MED10 MED6 MED4 INTS14 INTS12 INTS7 MED21 MED7 MED19 MED8 MED27 MED11 MED30 LARP7 MED14 PAF1 GTF2F1 EAPP ZC3H4 VHL RTF1 WDR61 WDR82 GTF2F2 CTR9 SCAF8 ELOA SIRT6 AXIN1 ELOB EZH2 WDR43 TCEA2 GTF2H5 RNF8 SETD2 CTDP1 HTATSF1 ELP4 TSFM ELP2		GO:0060664
GO:0006259	GO:0006259 DNA metabolic process	0.0445529	357	1138	1.12958	http://amigo.geneontology.org/amigo/term/GO:0006259	RAD52 POLDIP2 RECQL REV3L ERCC1 DNASE1L1 MNAT1 MRE11 PNKP PARP3 TDP1 RFC2 RAD51 POLD1 NTHL1 WDR18 POLB TRIP13 MCM2 UNG TOP2B XRCC5 UIMC1 MSH2 TOP3B MCM5 ALKBH1 APEX1 GINS1 POLA1 MPG RNASEH2A POLR2I BABAM1 POLD2 NSMCE4A TNKS2 RAD51C PTGES3 GTF2H3 RFC5 TIMELESS APOBEC1 TDP2 MCM9 MCM3 RNF8 GMNN MSH3 RAD1 OGG1 WDR48 MSH6 RPA2 DCLRE1B SLF2 MND1 DEK MGME1 XRCC3 PRDM7 POT1 PARP2 PSMC3IP RPA1 TERF2 PCNA …		GO:0035604
GO:0006379	GO:0006379 mRNA cleavage	0.0446394	10	28	2.10729	http://amigo.geneontology.org/amigo/term/GO:0006379	CSTF2 CPSF6 FIP1L1 CPSF4 CPSF2 NUDT21 POLR2I PCF11 CPSF3 CSTF3		GO:0060504
GO:0070129	GO:0070129 regulation of mitochondrial translation	0.0459858	17	26	1.79119	http://amigo.geneontology.org/amigo/term/GO:0070129	RMND1 TRMT10C TSFM UQCC2 CDK5RAP1 TACO1 SHMT2 ALKBH1 MTG2 MRPS27 MTG1 RPUSD4 TRUB2 COA3 MPV17L2 RCC1L C1QBP		GO:0060502
GO:0032259	GO:0032259 methylation	0.0481688	162	418	1.20204	http://amigo.geneontology.org/amigo/term/GO:0032259	NSUN2 FTSJ1 BUD23 JMJD4 DIMT1 VCPKMT SETD6 TRMT1 FTSJ3 NOP2 THADA ICMT RBBP5 NSUN4 KMT2A EEF2KMT TRMT1L MRM2 EEF1AKMT3 PRMT1 EMG1 ASH2L GTPBP3 NSUN5 THUMPD3 CMTR1 TGS1 METTL5 WDR61 SETDB1 SMYD2 WTAP PRDM14 DPY30 WDR82 VIRMA TRMT10B METTL3 METTL15 DYDC1 METTL18 TRMT112 WDR6 CMTR2 SETD3 TRMT12 SMYD3 MPHOSPH8 WDR5 CTR9 EEF1AKMT2 NSUN6 FDXACB1 KMT2C CLNS1A SNRPD3 CBLL1 WDR77 ZC3H13 SNRPB SNRPF SNRPG …		GO:0060501
									GO:0060505
									GO:0060517
									GO:0010837
									GO:0010839
									GO:0010838
									GO:0010456
									GO:0010464
									GO:0010463
									GO:2001013
									GO:0140655
									GO:0101023
									GO:0060770
									GO:0060768
									GO:0060767
									GO:0060769
									GO:0060782
									GO:0060781
									GO:0060784
									GO:0035739
									GO:0035736
									GO:0035726
									GO:0060720
									GO:0035742
									GO:0035741
									GO:0035740
									GO:0060750
									GO:0060723
									GO:0060722
									GO:0060721
									GO:0038091
									GO:1902833
									GO:1902832
									GO:0032944
									GO:0032945
									GO:0032943
									GO:0032946
									GO:0032817
									GO:0032818
									GO:0032819
									GO:0032820
									GO:0032821
									GO:0032822
									GO:0007405
									GO:0007406
									GO:1902692
									GO:1902723
									GO:1902724
									GO:1902727
									GO:1902728
									GO:1902731
									GO:1902732
									GO:1904002
									GO:1904003
									GO:1904004
									GO:1904054
									GO:1904055
									GO:1904056
									GO:0002941
									GO:0120040
									GO:0120041
									GO:0120042
									GO:0046006
									GO:0046007
									GO:0046013
									GO:0046014
									GO:0044340
									GO:0044342
									GO:0044343
									GO:0046646
									GO:0046647
									GO:0046648
									GO:0046642
									GO:0046640
									GO:0046641
									GO:0046633
									GO:0046630
									GO:0046651
									GO:0071425
									GO:0071335
									GO:0044565
									GO:0030888
									GO:0030889
									GO:0030890
									GO:1990654
									GO:0003419
									GO:0003420
									GO:1990705
									GO:1990789
									GO:1990739
									GO:1990863
									GO:1990874
									GO:0003249
									GO:0003250
									GO:0003251
									GO:0003252
									GO:0003263
									GO:0003264
									GO:0003265
									GO:0003266
									GO:0003268
									GO:0003270
									GO:0003271
									GO:0003295
									GO:1990922
									GO:0042102
									GO:0042103
									GO:0042104
									GO:0042100
									GO:0042127
									GO:0042129
									GO:0042130
									GO:0002310
									GO:0002311
									GO:0002322
									GO:0002324
									GO:0002358
									GO:0002359
									GO:0002309
									GO:0002289
									GO:0002158
									GO:0002174
									GO:0002176
									GO:0002043
									GO:0002052
									GO:0002053
									GO:0160024
									GO:1902462
									GO:1902460
									GO:1902461
									GO:1902033
									GO:1902034
									GO:1902035
									GO:0072200
									GO:0072203
									GO:0072201
									GO:0072261
									GO:0072262
									GO:0072263
									GO:0072199
									GO:0072198
									GO:0072137
									GO:0072138
									GO:0072135
									GO:0072136
									GO:0072122
									GO:0072123
									GO:0072126
									GO:0072124
									GO:0072125
									GO:0072111
									GO:0072110
									GO:0072090
									GO:0072091
									GO:0072089
									GO:0072042
									GO:1901383
									GO:1901382
									GO:1901384
									GO:1901723
									GO:1901722
									GO:1901724
									GO:0097166
									GO:0097168
									GO:0097325
									GO:1901646
									GO:1901645
									GO:1901647
									GO:0043616
									GO:0042098
									GO:0097360
									GO:0070446
									GO:0070445
									GO:0070447
									GO:0070444
									GO:1901963
									GO:1901964
									GO:0070347
									GO:0070346
									GO:0070349
									GO:0070348
									GO:0070350
									GO:0070352
									GO:0070351
									GO:0070341
									GO:0070343
									GO:0070342
									GO:0070345
									GO:0070344
									GO:0033079
									GO:0033091
									GO:0033092
									GO:0033083
									GO:0033080
									GO:0033087
									GO:0033084
									GO:0033088
									GO:0070667
									GO:0070668
									GO:0070665
									GO:0070666
									GO:0070663
									GO:0070664
									GO:0070661
									GO:0070662
									GO:0033598
									GO:0033599
									GO:0071838
									GO:0071864
									GO:0071863
									GO:0008284
									GO:0008285
									GO:0008283
									GO:0033278
									GO:0072302
									GO:0072303
									GO:0072301
									GO:0072343
									GO:0033002
									GO:0072513
									GO:0072574
									GO:0072575
									GO:2000346
									GO:2000345
									GO:2000347
									GO:2000795
									GO:2000794
									GO:2000793
									GO:2000792
									GO:2000791
									GO:2000790
									GO:2000729
									GO:2000648
									GO:2000818
									GO:2000103
									GO:2000102
									GO:2000101
									GO:2000566
									GO:2000565
									GO:2000564
									GO:2000563
									GO:2000562
									GO:2000561
									GO:2000497
									GO:2000496
									GO:2000495
									GO:1905936
									GO:1905938
									GO:1905937
									GO:2000647
									GO:2000607
									GO:2000606
									GO:2000608
									GO:0048146
									GO:0048145
									GO:0048144
									GO:0048147
									GO:0048662
									GO:0048661
									GO:0048660
									GO:0048659
									GO:2000291
									GO:2000288
									GO:2000256
									GO:2000255
									GO:2000254
									GO:2000231
									GO:2000230
									GO:2000229
									GO:2000179
									GO:2000178
									GO:2000177
									GO:2000137
									GO:2000136
									GO:2000138
									GO:0010624
									GO:0010626
									GO:0010625
									GO:0050675
									GO:0050674
									GO:0050677
									GO:0050676
									GO:0050671
									GO:0050670
									GO:0050673
									GO:0050672
									GO:0050679
									GO:0050678
									GO:0050680
									GO:0039015
									GO:0090096
									GO:0090094
									GO:0090095
									GO:0090290
									GO:0090291
									GO:0090289
									GO:0090256
									GO:0090255
									GO:0050798
									GO:0014009
									GO:0014011
									GO:0014010
									GO:0051450
									GO:0051141
									GO:0051142
									GO:0051140
									GO:0001938
									GO:0001937
									GO:0001936
									GO:0001935
									GO:0001866
									GO:0001834
									GO:0001833
									GO:0001787
									GO:0001777
									GO:0014844
									GO:0014843
									GO:0014842
									GO:0014841
									GO:0014859
									GO:0014858
									GO:0014857
									GO:0014856
									GO:0014855
									GO:0061519
									GO:0060055
									GO:0060242
									GO:0060250
									GO:0060249
									GO:0035985
									GO:0060978
									GO:0021847
									GO:0036145
									GO:0061062
									GO:0061063
									GO:0061064
									GO:0061042
									GO:0061043
									GO:0061044
									GO:0061333
									GO:0061382
									GO:0021502
									GO:0035470
									GO:0035702
									GO:0150103
									GO:0034749
									GO:0034750
									GO:0020007
									GO:0007446
									GO:0046697
									GO:1990959
									GO:1990960
									GO:0042637
									GO:0002467
									GO:0002260
									GO:0002261
									GO:0002262
									GO:0002119
									GO:0002040
									GO:0043930
									GO:0043929
									GO:0043366
									GO:0004707
									GO:0097327
									GO:0043029
									GO:0016521
									GO:0016559
									GO:0008083
									GO:0033023
									GO:0050431
									GO:0001946
									GO:0001922
									GO:0001895
									GO:0001894
									GO:0001832
									GO:0001782
									GO:0001780
									GO:0001776
									GO:0001550
									GO:0001547
									GO:0001545
									GO:0001544
									GO:0001525
									GO:1990079
									GO:0000266
									GO:1990360
[truncated: 106 more columns]
