# Supplementary material for: Light-modulated stem cells in the camera-type eye of an annelid model for adult brain plasticity
Source: Nat Commun. 2025 Dec 1;16:9861. doi: 10.1038/s41467-025-65631-0 (PMC12669781; doi:10.1038/s41467-025-65631-0)
Supplement: Supplementary file 13 — Supplementary Data 10 [file 41467_2025_65631_MOESM13_ESM.xlsx]

## Sheet: Supplementary Data 10
Supplementary Data 10: GO term analysis reproductive vs non-reproductive libraries (Fig. 6)
Pathway (GO only)	Pathway	Enrichment FDR	nGenes	Pathway Genes	Fold Enrichment	URL	Genes		Proliferation terms all	Present in data	FDR	% of genes represented	Fold enrichment		Neurogenesis terms all	Present in data	FDR	% of genes represented	Fold enrichment		Neural differentiation terms all	Present in data	FDR	% of genes represented	Fold enrichment		Neuron development terms all	Present in data	FDR	% of genes represented	Fold enrichment		Neurite terms all	Present in data	FDR	% of genes represented	Fold enrichment		Quiescence terms all	Present in data	FDR	% of genes represented	Fold enrichment		Senescence terms all	Present in data	FDR	% of genes represented	Fold enrichment
GO:0006811	GO:0006811 ion transport	2.37748e-17	217	1677	1.82808	http://amigo.geneontology.org/amigo/term/GO:0006811	SLC6A13 SYT7 SLC7A9 SLC4A8 KCNQ1 WNK1 SLC12A2 TRPC5 PANX2 CHRNA3 KCNN2 HEPH SLC17A6 SLC8A3 SLCO4A1 SLC52A3 HTR2A SYT17 KCNA7 ATP1A3 ASIC2 RHAG GABRG2 SLC9A2 SLC5A7 SLC2A1 SLC16A7 PKD2 SLC17A5 CHRNA2 KCNC1 CHRNA10 CRACR2A SLC6A8 SLC34A1 NDFIP1 SYT4 TRPC4 SARAF SLC37A2 SCN2A SLCO5A1 TRPC6 CHRNA1 KCNH5 SLC12A6 SLC39A3 SLC47A1 ATP1B1 CNGA3 SLC4A10 SLC25A38 SLC10A6 GLRA1 KLHL3 SLC12A9 CHRNB3 CHRNA6 SL…		GO:1904935	GO:0042127 regulation of cell population proliferation	0.0167565	0.0790191	1.28237		GO:0022008	GO:0022008 neurogenesis	0.00296139	0.10074	1.30254		GO:0014033	GO:0022008 neurogenesis	0.00296139	0.10074	1.30254		GO:0048666	GO:0048666 neuron development	0.00227202	0.107784	1.39159		GO:0097462	GO:0031175 neuron projection development	0.0121305	0.106893	1.35955		GO:0044838						GO:1904726
GO:0055085	GO:0055085 transmembrane transport	9.83686e-16	214	1653	1.77687	http://amigo.geneontology.org/amigo/term/GO:0055085	SLC6A13 SLC4A8 KCNQ1 WNK1 SLC12A2 TRPC5 ANO8 CHRNA3 KCNN2 SLC4A11 SLC8A3 HTR2A KCNA7 ATP1A3 ASIC2 RHAG GABRG2 SLC9A2 SLC2A1 PKD2 CHRNA2 KCNC1 CHRNA10 CRACR2A SLC6A8 SEC61G TRPC4 ATP13A3 SLC37A2 SCN2A TRPC6 CHRNA1 SLC46A3 KCNH5 SLC12A6 SLC39A3 ATP1B1 CNGA3 SLC4A10 SLC25A38 GLRA1 SLC12A9 CHRNB3 CHRNA6 SLC39A12 DRD2 HTR3B ABCB9 SLC30A2 ATP1A1 SLC6A5 KCNC2 SCNN1B KCNK9 CHRNA5 CNGB3 SLC25A30 CHRNA7 KC…		GO:1904934	GO:0008285 negative regulation of cell population proliferation	0.039985	0.0906736	1.38893		GO:0050767	GO:0050768 negative regulation of neurogenesis	0.0298786	0.137255	1.96515		GO:0060897						GO:0042551	GO:0031175 neuron projection development	0.0121305	0.106893	1.35955		GO:0060385	GO:0010976 positive regulation of neuron projection development	0.0480159	0.144737	1.83549		GO:1903452						GO:1904728
GO:0006812	GO:0006812 cation transport	6.581e-15	170	1274	1.89568	http://amigo.geneontology.org/amigo/term/GO:0006812	SLC6A13 SYT7 KCNQ1 WNK1 SLC12A2 TRPC5 PANX2 KCNN2 HEPH SLC8A3 HTR2A SYT17 KCNA7 ATP1A3 ASIC2 RHAG SLC9A2 SLC5A7 PKD2 KCNC1 CRACR2A SLC6A8 NDFIP1 SYT4 TRPC4 SARAF SCN2A TRPC6 KCNH5 SLC12A6 SLC39A3 SLC47A1 ATP1B1 CNGA3 SLC25A38 KLHL3 SLC12A9 SLC39A12 SLC5A12 DRD2 SLC30A2 ATP1A1 SLC6A5 KCNC2 FTH1 SCNN1B KCNK9 CNGB3 SLC22A1 KCNA2 OTOP2 CNGA2 KCNH8 KCNK12 KCND2 KCNH7 KCNQ5 KCNIP4 NPSR1 SLC6A9 SLC30A10…		GO:1904933	GO:0060249 anatomical structure homeostasis	0.00966679	0.12069	1.70083		GO:0050769						GO:0021998						GO:0016322	GO:0010976 positive regulation of neuron projection development	0.0480159	0.144737	1.83549		GO:0048812						GO:1903450						GO:1904727
GO:0034220	GO:0034220 ion transmembrane transport	1.14036e-13	166	1218	1.85706	http://amigo.geneontology.org/amigo/term/GO:0034220	SLC6A13 KCNQ1 WNK1 SLC12A2 TRPC5 CHRNA3 KCNN2 SLC8A3 HTR2A KCNA7 ATP1A3 ASIC2 RHAG GABRG2 SLC9A2 PKD2 CHRNA2 KCNC1 CHRNA10 CRACR2A SLC6A8 TRPC4 SLC37A2 SCN2A TRPC6 CHRNA1 KCNH5 SLC12A6 SLC39A3 ATP1B1 CNGA3 SLC25A38 GLRA1 SLC12A9 CHRNB3 CHRNA6 SLC39A12 DRD2 HTR3B SLC30A2 ATP1A1 SLC6A5 KCNC2 SCNN1B KCNK9 CHRNA5 CNGB3 SLC25A30 CHRNA7 KCNA2 OTOP2 CNGA2 KCNH8 KCNK12 KCND2 KCNH7 KCNQ5 KCNIP4 NPSR1 SLC6…		GO:1905062	GO:0001894 tissue homeostasis	0.0227684	0.115385	1.7312		GO:0050768						GO:0021999						GO:0060959	GO:0050808 synapse organization	0.00653058	0.118943	1.61879		GO:0140058						GO:1903451						GO:0035985
GO:0007186	GO:0007186 G protein-coupled receptor signaling pathway	2.48835e-13	110	1482	2.17017	http://amigo.geneontology.org/amigo/term/GO:0007186	NPFFR2 GNB5 ADCY2 OPRK1 GNAO1 GNA11 GRK3 PROKR2 HTR2A CRHR2 HRH2 GNB4 KISS1R ADGRL2 GPR75 ADRA1A GHSR OPN4 GPR83 OPN5 GPR18 OPRL1 ADGRE2 GNG13 MCHR1 GALR3 NMUR2 CHRM3 ADGRB3 NMBR ARRB1 GNAL RNF157 GLRA1 HTR7 DRD2 ADGRL3 GRM1 HTR5A PTH1R HTR4 GALR1 ADRB2 ADRA1B S1PR1 ADCY6 TRHR GPR4 HTR1A GRM8 RRH SSTR2 CHRM2 GALR2 NPY2R QRFPR P2RY4 NPSR1 PSAP GNAT3 NPBWR1 RGS1 RPGRIP1L CA2 APLP1 RAPGEF2 ARHGEF11 …		GO:1905061	GO:0001525 angiogenesis	0.0058441	0.106306	1.58974		GO:1904948						GO:1905293						GO:0021860						GO:0150013						GO:0060207						GO:0010282
GO:0042592	GO:0042592 homeostatic process	1.13375e-12	218	1916	1.65346	http://amigo.geneontology.org/amigo/term/GO:0042592	HSPB1 ABHD5 SLC4A8 HERPUD1 WNK1 SLC12A2 ATP6AP1 TRPC5 SLC4A11 HEPH SLC8A3 HTR2A ACP5 CA2 ATP1A3 FBXW7 RHAG SLC9A2 FBXL5 PKD2 TJP2 ADRA1A GPR18 PRDX5 ORMDL1 SLC34A1 TRPC4 ATP13A3 SLC31A1 TRPC6 SLC12A6 ATP1B1 SLC4A10 KLHL3 SLC12A9 SLC39A12 DRD2 BAG3 TLCD4 DRAM2 SLC34A2 SLC30A2 ABCG1 TFF2 PTH1R LRP5 ATP1A1 CASP3 FTH1 ADRA1B INSR GPR4 PNPLA2 CAV3 NPSR1 CLN3 SLC30A10 SRC TXNRD3 NALF1 SLC12A8 ATP6V1H A…		GO:1905044						GO:1904957						GO:1905292						GO:0021884						GO:0150011						GO:0141014						GO:0010150
GO:0098655	GO:0098655 cation transmembrane transport	7.09168e-11	131	972	1.87816	http://amigo.geneontology.org/amigo/term/GO:0098655	SLC6A13 KCNQ1 WNK1 SLC12A2 TRPC5 KCNN2 SLC8A3 HTR2A KCNA7 ATP1A3 ASIC2 RHAG SLC9A2 PKD2 KCNC1 CRACR2A SLC6A8 TRPC4 SCN2A TRPC6 KCNH5 SLC12A6 SLC39A3 ATP1B1 CNGA3 SLC25A38 SLC12A9 SLC39A12 DRD2 SLC30A2 ATP1A1 SLC6A5 KCNC2 SCNN1B KCNK9 CNGB3 KCNA2 OTOP2 CNGA2 KCNH8 KCNK12 KCND2 KCNH7 KCNQ5 KCNIP4 NPSR1 SLC6A9 SLC30A10 SLC25A29 NALF1 ASIC3 STIMATE SLC12A8 ATP6V1H ATP6AP1 ATP6V0B PPP3CA GSTO1 GRIN1 A…		GO:1905046						GO:1904956						GO:1905294						GO:0003358						GO:0150012						GO:0022405						GO:1900056
GO:0007267	GO:0007267 cell-cell signaling	9.10125e-11	192	1777	1.6455	http://amigo.geneontology.org/amigo/term/GO:0007267	SYT7 ZRANB1 PANX2 DLG1 CHRNA3 DLGAP4 SLC17A6 SYP HTR2A SYT17 STX1A CRHR2 GABRG2 CSNK1A1 HRH2 OTOF SLC5A7 TNFAIP3 CHRNA2 ADRA1A NAPB LRRC4 CHRNA10 NPHP4 SYT4 CHRM3 ANKRD6 STXBP1 SULF1 PPM1B CHRNA1 SLC12A6 PLK2 CRHBP GLRA1 NLGN4X CASK CHRNB3 CHRNA6 NTRK2 HTR7 TCF7L2 DRD2 HTR3B GRM1 DAB2 HTR5A LRP5 WNT4 HTR4 GRIK2 SLC6A5 CHRNA5 SYAP1 ADRA1B CEL GRIK1 SOSTDC1 CLSTN1 TNKS RNF213 CHRNA7 MCTP1 GRIN1 HTR…		GO:1905045						GO:1904958						GO:0060951						GO:0098749						GO:1990535						GO:0044851						GO:1900055
GO:0051049	GO:0051049 regulation of transport	9.10125e-11	210	1874	1.60332	http://amigo.geneontology.org/amigo/term/GO:0051049	ATG13 ARIH2 SYT7 WNK1 LLGL2 RAB10 ARFGAP1 SYT17 RAB5C SMAP1 PACSIN1 CRACR2A SYT4 SARAF CRHBP CASK DRD2 SAR1B RAB3C DAB2 TFF2 LRP5 STXBP5 IL1RAPL1 MCTP1 FES KCNIP4 NPSR1 SYT15 STIMATE PPARG PPP3CA GSTO1 GRIN1 CALM1 NR1H3 VAMP3 KCNQ1 TNK2 VMP1 MYLK ACSL4 GNB5 PLD1 DLG1 KCNN2 C1QTNF3 P2RX7 CA2 ANKRD27 ABCA2 PKD2 CRY2 CHRM3 SCYL2 TRPC6 ITGAV EGF TMBIM6 ATP1B1 PIK3R1 RAB11FIP1 ABCG1 CRYAA SMPD1 CTNNB1…		GO:0035207						GO:0062201						GO:0060942						GO:0031175						GO:1902284						GO:0042633						GO:1900057
GO:0048878	GO:0048878 chemical homeostasis	1.56462e-10	150	1241	1.76354	http://amigo.geneontology.org/amigo/term/GO:0048878	ABHD5 SLC4A8 HERPUD1 WNK1 SLC12A2 ATP6AP1 TRPC5 SLC4A11 HEPH SLC8A3 HTR2A CA2 ATP1A3 RHAG SLC9A2 FBXL5 PKD2 ADRA1A GPR18 ORMDL1 SLC34A1 TRPC4 ATP13A3 SLC31A1 TRPC6 SLC12A6 ATP1B1 SLC4A10 KLHL3 SLC12A9 SLC39A12 DRD2 TLCD4 SLC34A2 SLC30A2 ABCG1 PTH1R LRP5 ATP1A1 FTH1 ADRA1B INSR GPR4 PNPLA2 CAV3 NPSR1 CLN3 SLC30A10 NALF1 SLC12A8 ATP6V1H ATP6V0B PPP3CA GSTO1 ATP6AP2 ATP6V0C FLNA CALM1 NR1H3 C1QTNF3 …		GO:0035206												GO:0061307						GO:0060163						GO:1902285						GO:0042634						GO:1990636
GO:0099536	GO:0099536 synaptic signaling	1.56462e-10	114	810	1.94921	http://amigo.geneontology.org/amigo/term/GO:0099536	DLG1 CHRNA3 DLGAP4 SLC17A6 SYP HTR2A STX1A CRHR2 GABRG2 HRH2 OTOF SLC5A7 CHRNA2 NAPB LRRC4 CHRNA10 CHRM3 STXBP1 CHRNA1 SLC12A6 PLK2 GLRA1 NLGN4X CASK CHRNB3 CHRNA6 NTRK2 HTR7 DRD2 HTR3B GRM1 HTR5A HTR4 GRIK2 SLC6A5 CHRNA5 SYAP1 CEL GRIK1 CLSTN1 CHRNA7 MCTP1 GRIN1 HTR1A GRM8 CHRM2 BTBD9 UNC13B ACHE IL1RAPL1 ALS2 PAFAH1B1 RNF19A SLC4A8 GUCY1B1 SLC12A2 PSMC5 P2RX7 ABL1 MAPK1 RASD2 LGMN SLC8A3 PLCB4 …		GO:0035208												GO:1902637						GO:0060960						GO:0097485						GO:0042635						GO:0080187
GO:0099537	GO:0099537 trans-synaptic signaling	1.56462e-10	112	773	1.95853	http://amigo.geneontology.org/amigo/term/GO:0099537	DLG1 CHRNA3 DLGAP4 SLC17A6 SYP HTR2A STX1A CRHR2 GABRG2 HRH2 OTOF SLC5A7 CHRNA2 NAPB LRRC4 CHRNA10 CHRM3 STXBP1 CHRNA1 SLC12A6 PLK2 GLRA1 NLGN4X CASK CHRNB3 CHRNA6 NTRK2 HTR7 DRD2 HTR3B GRM1 HTR5A HTR4 GRIK2 SLC6A5 CHRNA5 SYAP1 CEL GRIK1 CLSTN1 CHRNA7 MCTP1 GRIN1 HTR1A GRM8 CHRM2 BTBD9 UNC13B ACHE IL1RAPL1 ALS2 PAFAH1B1 RNF19A SLC4A8 GUCY1B1 SLC12A2 PSMC5 P2RX7 ABL1 MAPK1 RASD2 LGMN SLC8A3 PLCB4 …		GO:0035172												GO:1902638						GO:0021877						GO:0097490						GO:0042636						GO:2000774
GO:0030001	GO:0030001 metal ion transport	2.2064e-10	121	949	1.89143	http://amigo.geneontology.org/amigo/term/GO:0030001	SLC6A13 KCNQ1 WNK1 SLC12A2 TRPC5 KCNN2 HEPH SLC8A3 HTR2A KCNA7 ATP1A3 ASIC2 SLC9A2 PKD2 KCNC1 CRACR2A SLC6A8 NDFIP1 TRPC4 SARAF SCN2A TRPC6 KCNH5 SLC12A6 SLC39A3 ATP1B1 KLHL3 SLC12A9 SLC39A12 SLC5A12 DRD2 SLC30A2 ATP1A1 SLC6A5 KCNC2 FTH1 SCNN1B KCNK9 KCNA2 KCNH8 KCNK12 KCND2 KCNH7 KCNQ5 KCNIP4 NPSR1 SLC6A9 SLC30A10 NALF1 ASIC3 STIMATE SLC12A8 PPP3CA GSTO1 FLNA CALM1 SLC4A8 VMP1 MYLK GNB5 DLG1 LRP…		GO:2000092												GO:0044335						GO:0003359						GO:0097491						GO:0070314						GO:2000773
GO:0007268	GO:0007268 chemical synaptic transmission	2.5339e-10	110	764	1.95315	http://amigo.geneontology.org/amigo/term/GO:0007268	DLG1 CHRNA3 DLGAP4 SLC17A6 SYP HTR2A STX1A CRHR2 GABRG2 HRH2 OTOF SLC5A7 CHRNA2 NAPB LRRC4 CHRNA10 CHRM3 STXBP1 CHRNA1 SLC12A6 PLK2 GLRA1 NLGN4X CASK CHRNB3 CHRNA6 NTRK2 HTR7 DRD2 HTR3B GRM1 HTR5A HTR4 GRIK2 SLC6A5 CHRNA5 SYAP1 CEL GRIK1 CLSTN1 CHRNA7 MCTP1 GRIN1 HTR1A GRM8 CHRM2 BTBD9 UNC13B ACHE ALS2 PAFAH1B1 RNF19A SLC4A8 GUCY1B1 SLC12A2 PSMC5 P2RX7 ABL1 MAPK1 RASD2 LGMN SLC8A3 PLCB4 CA2 CRTC1…		GO:2000091												GO:0072335						GO:0097490						GO:0043005						GO:0070317						GO:2000772
GO:0098916	GO:0098916 anterograde trans-synaptic signaling	2.5339e-10	110	764	1.95315	http://amigo.geneontology.org/amigo/term/GO:0098916	DLG1 CHRNA3 DLGAP4 SLC17A6 SYP HTR2A STX1A CRHR2 GABRG2 HRH2 OTOF SLC5A7 CHRNA2 NAPB LRRC4 CHRNA10 CHRM3 STXBP1 CHRNA1 SLC12A6 PLK2 GLRA1 NLGN4X CASK CHRNB3 CHRNA6 NTRK2 HTR7 DRD2 HTR3B GRM1 HTR5A HTR4 GRIK2 SLC6A5 CHRNA5 SYAP1 CEL GRIK1 CLSTN1 CHRNA7 MCTP1 GRIN1 HTR1A GRM8 CHRM2 BTBD9 UNC13B ACHE ALS2 PAFAH1B1 RNF19A SLC4A8 GUCY1B1 SLC12A2 PSMC5 P2RX7 ABL1 MAPK1 RASD2 LGMN SLC8A3 PLCB4 CA2 CRTC1…		GO:2000090												GO:0072336						GO:0048663						GO:0070852						GO:0014901						GO:0090399
GO:0019725	GO:0019725 cellular homeostasis	2.73274e-09	125	967	1.80334	http://amigo.geneontology.org/amigo/term/GO:0019725	SLC4A8 HERPUD1 SLC12A2 ATP6AP1 TRPC5 SLC8A3 HTR2A CA2 ATP1A3 FBXW7 SLC9A2 PKD2 ADRA1A GPR18 PRDX5 ORMDL1 SLC34A1 TRPC4 ATP13A3 SLC31A1 TRPC6 SLC12A6 ATP1B1 SLC4A10 SLC12A9 SLC39A12 DRD2 BAG3 SLC34A2 SLC30A2 PTH1R LRP5 ATP1A1 FTH1 ADRA1B GPR4 CAV3 NPSR1 CLN3 SLC30A10 TXNRD3 NALF1 SLC12A8 ATP6V1H ATP6V0B PPP3CA GSTO1 ATP6AP2 ATP6V0C FLNA CALM1 UBE2K C1QTNF3 SLC4A11 P2RX7 TRPA1 ABCA2 RHAG NMUR2 MYC …		GO:2000079												GO:0072381						GO:0048665						GO:0031102						GO:0014718						GO:0090398
GO:0046903	GO:0046903 secretion	7.89854e-09	123	1001	1.78564	http://amigo.geneontology.org/amigo/term/GO:0046903	SYT7 LLGL2 RAB10 SYT17 STX1A OTOF VAMP7 NAPB SYT4 STXBP1 STX17 CRHBP CASK DRD2 RAB3C MIA3 RAB11FIP1 TFF2 LRP5 STXBP5 IL1RAPL1 MCTP1 EXOC7 FES RAB11B UNC13B SYT15 EXOC8 VAMP3 ACSL4 C1QTNF3 NMUR2 PNPLA8 EGF ABCG1 CEL PAFAH1B1 CRY1 NR1H3 SLC4A8 KCNQ1 WNK1 OPRK1 P2RX7 SYP HTR2A CA2 NEURL1 MAP2K6 CPE CPT1A SLC16A10 SLC29A1 HRH2 ACVR2B CCN2 ADRA1A CRY2 GHSR GIPC1 SOX4 OPRL1 NR1D1 PPARG CHRM3 TRPC4 GLUL…		GO:1904692												GO:0002085						GO:1990138						GO:0031175						GO:0014717						GO:0090403
GO:0098662	GO:0098662 inorganic cation transmembrane transport	9.37071e-09	112	840	1.83787	http://amigo.geneontology.org/amigo/term/GO:0098662	SLC6A13 KCNQ1 WNK1 SLC12A2 TRPC5 KCNN2 SLC8A3 HTR2A KCNA7 ATP1A3 ASIC2 RHAG SLC9A2 PKD2 KCNC1 CRACR2A SLC6A8 TRPC4 SCN2A TRPC6 KCNH5 SLC12A6 SLC39A3 ATP1B1 SLC12A9 SLC39A12 DRD2 SLC30A2 ATP1A1 SLC6A5 KCNC2 SCNN1B KCNK9 KCNA2 OTOP2 KCNH8 KCNK12 KCND2 KCNH7 KCNQ5 KCNIP4 NPSR1 SLC6A9 SLC30A10 NALF1 ASIC3 STIMATE SLC12A8 ATP6V1H ATP6AP1 ATP6V0B PPP3CA GSTO1 ATP6AP2 ATP6V0C FLNA CALM1 SLC4A8 VMP1 GNB5…		GO:1904691												GO:0022008						GO:1905079						GO:0010976												GO:0090402
GO:0055082	GO:0055082 cellular chemical homeostasis	1.05753e-08	111	867	1.83889	http://amigo.geneontology.org/amigo/term/GO:0055082	SLC4A8 HERPUD1 ATP6AP1 TRPC5 SLC8A3 HTR2A CA2 ATP1A3 SLC9A2 PKD2 ADRA1A GPR18 ORMDL1 SLC34A1 TRPC4 ATP13A3 SLC31A1 TRPC6 ATP1B1 SLC4A10 SLC39A12 DRD2 SLC34A2 SLC30A2 PTH1R LRP5 ATP1A1 FTH1 ADRA1B GPR4 CAV3 NPSR1 CLN3 SLC30A10 NALF1 ATP6V1H ATP6V0B PPP3CA GSTO1 ATP6AP2 ATP6V0C FLNA CALM1 C1QTNF3 SLC4A11 P2RX7 TRPA1 ABCA2 RHAG NMUR2 MYC TMBIM6 KCNMA1 TMPRSS3 TPCN2 SCNN1B GRIN1 UNC13B MLXIPL KCNQ1 M…		GO:1904699												GO:0021886						GO:0021954						GO:0010975												GO:0090400
GO:0098660	GO:0098660 inorganic ion transmembrane transport	1.2002e-08	122	942	1.77485	http://amigo.geneontology.org/amigo/term/GO:0098660	SLC6A13 KCNQ1 WNK1 SLC12A2 TRPC5 KCNN2 SLC8A3 HTR2A KCNA7 ATP1A3 ASIC2 RHAG GABRG2 SLC9A2 PKD2 KCNC1 CRACR2A SLC6A8 TRPC4 SLC37A2 SCN2A TRPC6 KCNH5 SLC12A6 SLC39A3 ATP1B1 GLRA1 SLC12A9 SLC39A12 DRD2 SLC30A2 ATP1A1 SLC6A5 KCNC2 SCNN1B KCNK9 SLC25A30 KCNA2 OTOP2 KCNH8 KCNK12 KCND2 KCNH7 KCNQ5 KCNIP4 NPSR1 SLC6A9 SLC30A10 NALF1 ASIC3 STIMATE SLC12A8 ATP6V1H ATP6AP1 ATP6V0B PPP3CA GSTO1 ATP6AP2 ATP6V…		GO:1904698												GO:0001649						GO:0048935						GO:0010977												GO:0090693
GO:0098771	GO:0098771 inorganic ion homeostasis	1.2002e-08	104	809	1.87547	http://amigo.geneontology.org/amigo/term/GO:0098771	SLC4A8 HERPUD1 SLC12A2 ATP6AP1 TRPC5 HEPH SLC8A3 HTR2A CA2 ATP1A3 RHAG SLC9A2 FBXL5 PKD2 ADRA1A GPR18 SLC34A1 TRPC4 ATP13A3 SLC31A1 TRPC6 SLC12A6 ATP1B1 SLC4A10 SLC12A9 SLC39A12 DRD2 SLC34A2 SLC30A2 PTH1R ATP1A1 FTH1 ADRA1B GPR4 CAV3 NPSR1 CLN3 SLC30A10 NALF1 SLC12A8 ATP6V1H ATP6V0B PPP3CA GSTO1 ATP6AP2 ATP6V0C FLNA CALM1 P2RX7 SLC17A6 TRPA1 NMUR2 MYC TMBIM6 KCNMA1 TMPRSS3 TPCN2 ALPL SCNN1B GRIN1…		GO:1904697												GO:0060020						GO:0010975						GO:1990138												GO:1904248
GO:0050801	GO:0050801 ion homeostasis	1.34714e-08	105	819	1.86437	http://amigo.geneontology.org/amigo/term/GO:0050801	SLC4A8 HERPUD1 WNK1 SLC12A2 ATP6AP1 TRPC5 SLC4A11 HEPH SLC8A3 HTR2A CA2 ATP1A3 RHAG SLC9A2 FBXL5 PKD2 ADRA1A GPR18 SLC34A1 TRPC4 ATP13A3 SLC31A1 TRPC6 SLC12A6 ATP1B1 SLC4A10 KLHL3 SLC12A9 SLC39A12 DRD2 SLC34A2 SLC30A2 PTH1R ATP1A1 FTH1 ADRA1B GPR4 CAV3 NPSR1 CLN3 SLC30A10 NALF1 SLC12A8 ATP6V1H ATP6V0B PPP3CA GSTO1 ATP6AP2 ATP6V0C FLNA CALM1 P2RX7 SLC17A6 TRPA1 NMUR2 MYC TMBIM6 KCNMA1 TMPRSS3 TPCN…		GO:1905315												GO:0060019						GO:0021519																		GO:1904249
GO:1901700	GO:1901700 response to oxygen-containing compound	2.01302e-08	193	1752	1.53973	http://amigo.geneontology.org/amigo/term/GO:1901700	RRAGD GNB5 SESN1 RAB10 GNAO1 GNA11 RPS6KB1 LAMTOR3 REG1A SLC2A1 INSIG2 LBP CHRM3 LPIN1 GNAL PIK3R1 GLRA1 DRD2 HTR5A SHC1 LRP5 HTR4 HTR1A SSTR2 CHRM2 PPARG TLR4 NCOA2 SCNN1B MGST1 GLRX2 NR1H3 KCNQ1 TGFBR3 P2RX7 ABL1 LGMN SNW1 HTR2A CA2 TRPA1 APLP1 CPEB3 RAPGEF2 MAPK14 STK25 TNFAIP3 PKD2 GCH1 WBP2 DAB2IP CPEB2 SORL1 YAP1 TMBIM6 RDH12 DGKQ CRHBP OGT HTR3B ADAM17 KCNMA1 ATP1A1 HSP90B1 CTNNB1 INSR ADC…		GO:1904707												GO:0021861						GO:0021518																		GO:1904250
GO:0010243	GO:0010243 response to organonitrogen compound	2.17104e-08	142	1061	1.67517	http://amigo.geneontology.org/amigo/term/GO:0010243	RRAGD HSPA5 HERPUD1 GNB5 SESN1 RAB10 GNAO1 GNA11 RPS6KB1 LAMTOR3 REG1A SLC2A1 INSIG2 DNAJB9 UBE4B LPIN1 GNAL PIK3R1 GLRA1 DNAJB12 DRD2 HTR5A SHC1 HTR4 HSP90B1 TMUB2 HTR1A CALR FAF1 RNF103 PPARG NCOA2 SCNN1B KCNQ1 TGFBR3 P2RX7 LGMN HTR2A CA2 APLP1 CPEB3 RAPGEF2 CRACR2A TLR4 CPEB2 SORL1 TMBIM6 DGKQ OGT HTR3B CTNNB1 INSR ADCY6 GRIN1 SLC30A10 PDK2 CRY1 OPRK1 MMP2 CRLS1 OSBPL8 ABL1 NFKBIA EEF2K ATP1A3…		GO:1904706												GO:0021862						GO:1905080																		GO:0035632
GO:1901698	GO:1901698 response to nitrogen compound	2.59913e-08	150	1172	1.64355	http://amigo.geneontology.org/amigo/term/GO:1901698	RRAGD HSPA5 HERPUD1 GNB5 SESN1 RAB10 GNAO1 GNA11 RPS6KB1 LAMTOR3 REG1A SLC2A1 INSIG2 DNAJB9 UBE4B CHRM3 LPIN1 GNAL PIK3R1 GLRA1 DNAJB12 DRD2 HTR5A SHC1 HTR4 HSP90B1 TMUB2 HTR1A CALR CHRM2 FAF1 RNF103 PPARG NCOA2 SCNN1B KCNQ1 TGFBR3 P2RX7 LGMN HTR2A CA2 APLP1 CPEB3 RAPGEF2 CRACR2A TLR4 CPEB2 SORL1 TMBIM6 DGKQ OGT HTR3B CTNNB1 INSR ADCY6 CHRNA7 GRIN1 SLC30A10 PDK2 CRY1 OPRK1 ACHE MMP2 CRLS1 OSBPL8 …		GO:1904705												GO:0071895						GO:1905081																		GO:0034400
GO:0050877	GO:0050877 nervous system process	2.8699e-08	140	1730	1.67439	http://amigo.geneontology.org/amigo/term/GO:0050877	CHRNA3 DLGAP4 OPRK1 GABRG2 CHRNA2 OPRL1 CHRNA10 SCN2A CHRNA1 GNAL GLRA1 CHRNB3 CHRNA6 HTR3B LHFPL4 CHRNA5 CHRNA7 GNAT3 GSTO1 SCNN1B GRIN1 NLGN4X SHROOM4 KCNMB2 PAFAH1B1 ACP3 KCNQ1 CDC14A LRP2 PPEF1 P2RX7 NRCAM MYO3A ABL1 LGMN SLC8A3 RS1 HTR2A NDRG4 TRPA1 CRTC1 PTN STX1A RPS6KB1 ASIC2 RIPOR2 NR2E1 SLC29A1 OTOF RPE65 B4GALT2 TGFBI ADRA1A GHSR OPN4 BBS9 ATP8A1 OPN5 MYRF GNG13 SYT4 NMUR2 LPIN1 ADGRB3…		GO:1904898												GO:0048773						GO:0021888																		GO:0009835
GO:0006873	GO:0006873 cellular ion homeostasis	5.86879e-08	92	717	1.90174	http://amigo.geneontology.org/amigo/term/GO:0006873	SLC4A8 HERPUD1 ATP6AP1 TRPC5 SLC8A3 HTR2A CA2 ATP1A3 SLC9A2 PKD2 ADRA1A GPR18 SLC34A1 TRPC4 ATP13A3 SLC31A1 TRPC6 ATP1B1 SLC4A10 SLC39A12 DRD2 SLC34A2 SLC30A2 PTH1R ATP1A1 FTH1 ADRA1B GPR4 CAV3 NPSR1 CLN3 SLC30A10 NALF1 ATP6V1H ATP6V0B PPP3CA GSTO1 ATP6AP2 ATP6V0C FLNA CALM1 SLC4A11 P2RX7 TRPA1 RHAG NMUR2 MYC TMBIM6 KCNMA1 TMPRSS3 TPCN2 SCNN1B GRIN1 KCNQ1 MCOLN3 WNK1 HEPH ABL1 MAPK1 CCN2 ACO1 HVC…		GO:1904897												GO:0048772						GO:0060705																		GO:0090644
GO:0055080	GO:0055080 cation homeostasis	5.86879e-08	100	794	1.84662	http://amigo.geneontology.org/amigo/term/GO:0055080	SLC4A8 HERPUD1 SLC12A2 ATP6AP1 TRPC5 HEPH SLC8A3 HTR2A CA2 ATP1A3 RHAG SLC9A2 FBXL5 PKD2 ADRA1A GPR18 TRPC4 ATP13A3 SLC31A1 TRPC6 SLC12A6 ATP1B1 SLC4A10 SLC12A9 SLC39A12 DRD2 SLC30A2 PTH1R ATP1A1 FTH1 ADRA1B GPR4 CAV3 NPSR1 CLN3 SLC30A10 NALF1 SLC12A8 ATP6V1H ATP6V0B PPP3CA GSTO1 ATP6AP2 ATP6V0C FLNA CALM1 SLC4A11 P2RX7 TRPA1 NMUR2 MYC TMBIM6 KCNMA1 TMPRSS3 TPCN2 ALPL SCNN1B GRIN1 PDK2 KCNQ1 MCOL…		GO:1904899												GO:0048774						GO:0003361
GO:1901699	GO:1901699 cellular response to nitrogen compound	8.67045e-08	102	734	1.82044	http://amigo.geneontology.org/amigo/term/GO:1901699	RRAGD GNB5 SESN1 RAB10 GNAO1 GNA11 RPS6KB1 LAMTOR3 INSIG2 CHRM3 LPIN1 GNAL PIK3R1 DRD2 HTR5A SHC1 HTR4 HTR1A CHRM2 PPARG NCOA2 SCNN1B KCNQ1 LGMN HTR2A CA2 APLP1 CPEB3 RAPGEF2 TLR4 CPEB2 SORL1 GLRA1 OGT HTR3B HSP90B1 CTNNB1 INSR ADCY6 SLC30A10 PDK2 HSPA5 ACHE MMP2 P2RX7 OSBPL8 EEF2K ATP1A3 CRHR2 NEURL1 GABRG2 HRH2 RPE65 FOXO3 DNMT3A GHSR DNAI1 KLF2 GFER CSRP3 SLC34A1 DDC MSTN RAP1GDS1 NTRK2 HTR7 I…		GO:1903588												GO:0021863						GO:0010976
GO:0050804	GO:0050804 modulation of chemical synaptic transmission	1.75519e-07	72	474	2.04339	http://amigo.geneontology.org/amigo/term/GO:0050804	DLGAP4 SYP CRHR2 LRRC4 PLK2 NLGN4X CASK DRD2 GRM1 GRIK2 SYAP1 CEL GRIK1 CLSTN1 MCTP1 GRM8 BTBD9 ACHE GRIN1 RNF19A SLC4A8 SLC12A2 PSMC5 ABL1 MAPK1 LGMN SLC8A3 PLCB4 HTR2A CA2 CRTC1 PTN STX1A DNM1 NEURL1 NR2E1 RASGRF2 PLCL1 ADRA1A GHSR GIPC1 SYT4 GLUL DGKB STXBP1 PPP3CA SLC4A10 CHRNB3 CHRNA6 NTRK2 NPTN SQSTM1 STXBP5 CDK5 ADRB2 CHRNA5 PRKCE BAIAP2 CHRM2 NOG BCR P2RY4 CLN3 LAMA2 NF1 SRC SYT7 CHRNA3 C…		GO:1903589												GO:0021523						GO:0010977
GO:0099177	GO:0099177 regulation of trans-synaptic signaling	1.75519e-07	72	475	2.04339	http://amigo.geneontology.org/amigo/term/GO:0099177	DLGAP4 SYP CRHR2 LRRC4 PLK2 NLGN4X CASK DRD2 GRM1 GRIK2 SYAP1 CEL GRIK1 CLSTN1 MCTP1 GRM8 BTBD9 ACHE GRIN1 RNF19A SLC4A8 SLC12A2 PSMC5 ABL1 MAPK1 LGMN SLC8A3 PLCB4 HTR2A CA2 CRTC1 PTN STX1A DNM1 NEURL1 NR2E1 RASGRF2 PLCL1 ADRA1A GHSR GIPC1 SYT4 GLUL DGKB STXBP1 PPP3CA SLC4A10 CHRNB3 CHRNA6 NTRK2 NPTN SQSTM1 STXBP5 CDK5 ADRB2 CHRNA5 PRKCE BAIAP2 CHRM2 NOG BCR P2RY4 CLN3 LAMA2 NF1 SRC SYT7 CHRNA3 C…		GO:1903587												GO:0021522						GO:0021952
GO:1901701	GO:1901701 cellular response to oxygen-containing compound	2.24622e-07	144	1272	1.61094	http://amigo.geneontology.org/amigo/term/GO:1901701	RRAGD GNB5 SESN1 RAB10 GNAO1 GNA11 RPS6KB1 LAMTOR3 INSIG2 LBP CHRM3 LPIN1 GNAL PIK3R1 DRD2 HTR5A SHC1 LRP5 HTR4 HTR1A SSTR2 CHRM2 PPARG NCOA2 SCNN1B MGST1 NR1H3 KCNQ1 ABL1 LGMN SNW1 HTR2A CA2 TRPA1 APLP1 CPEB3 RAPGEF2 MAPK14 TNFAIP3 PKD2 DAB2IP TLR4 CPEB2 SORL1 RDH12 CRHBP GLRA1 OGT HTR3B HSP90B1 CTNNB1 INSR ADCY6 LCOR SLC30A10 UNC13B PDK2 MLXIPL GLRX2 HSPA5 OPRK1 NME8 ACHE MMP2 SLC23A2 TFAP4 OSB…		GO:1904442												GO:0021527						GO:0021887
GO:0071417	GO:0071417 cellular response to organonitrogen compound	2.63324e-07	93	654	1.84002	http://amigo.geneontology.org/amigo/term/GO:0071417	RRAGD GNB5 SESN1 RAB10 GNAO1 GNA11 RPS6KB1 LAMTOR3 INSIG2 LPIN1 GNAL PIK3R1 DRD2 HTR5A SHC1 HTR4 HTR1A PPARG NCOA2 SCNN1B KCNQ1 LGMN HTR2A CA2 APLP1 CPEB3 RAPGEF2 TLR4 CPEB2 SORL1 GLRA1 OGT HTR3B HSP90B1 CTNNB1 INSR ADCY6 SLC30A10 PDK2 HSPA5 MMP2 OSBPL8 EEF2K ATP1A3 CRHR2 NEURL1 GABRG2 HRH2 RPE65 FOXO3 DNMT3A GHSR DNAI1 KLF2 GFER CSRP3 SLC34A1 DDC CHRM3 MSTN RAP1GDS1 NTRK2 HTR7 IMPACT CAPN2 KLF15…		GO:1904443												GO:0021525						GO:0021520
GO:0140352	GO:0140352 export from cell	3.17626e-07	109	915	1.73918	http://amigo.geneontology.org/amigo/term/GO:0140352	SYT7 KCNQ1 LLGL2 RAB10 SYT17 ATP1A3 STX1A OTOF VAMP7 NAPB SYT4 STXBP1 STX17 ATP1B1 CRHBP CASK DRD2 RAB3C MIA3 RAB11FIP1 LRP5 ATP1A1 STXBP5 IL1RAPL1 MCTP1 EXOC7 FES RAB11B UNC13B SYT15 EXOC8 SLC22A5 VAMP3 ACSL4 C1QTNF3 ABCG1 PAFAH1B1 CRY1 NR1H3 SLC4A8 DLG1 OPRK1 P2RX7 SYP HTR2A MAP2K6 CPE CPT1A SLC16A10 ACVR2B CCN2 ADRA1A CRY2 GHSR GIPC1 SOX4 NR1D1 PPARG GLUL RAP1GDS1 PPP3CA SYT16 SLC47A1 PAM CHRN…		GO:1904441												GO:0021524						GO:0003362
GO:0051046	GO:0051046 regulation of secretion	5.01101e-07	87	650	1.85944	http://amigo.geneontology.org/amigo/term/GO:0051046	SYT7 LLGL2 RAB10 SYT17 SYT4 CRHBP CASK DRD2 RAB3C TFF2 LRP5 STXBP5 IL1RAPL1 MCTP1 FES SYT15 VAMP3 ACSL4 C1QTNF3 EGF RAB11FIP1 ABCG1 UNC13B CRY1 NR1H3 SLC4A8 KCNQ1 WNK1 OPRK1 P2RX7 SYP HTR2A STX1A MAP2K6 CPT1A ADRA1A CRY2 GHSR GIPC1 SOX4 OPRL1 NR1D1 PPARG GLUL STXBP1 RAP1GDS1 PPP3CA PAM CHRNB3 CHRNA6 NOTCH1 DAB2 PLA2R1 TPCN2 CDK5 CHRNA5 PRKCE PCSK1 KCNA2 HTR1A CHRM2 BCR P2RY4 NPSR1 NF1 DOC2B TTN R…		GO:1903769												GO:0021529						GO:0003387
GO:0016192	GO:0016192 vesicle-mediated transport	9.86125e-07	187	1695	1.47656	http://amigo.geneontology.org/amigo/term/GO:0016192	SYT7 VAMP3 GOLGA5 RAB7A LRP2 RAB10 EPS15 CHMP5 SLC17A6 ARFGAP1 CHMP4B SYT17 SNX16 ANKRD27 STX1A DNM1 GOSR1 RAB5C HSPA8 EHD1 SMAP1 GOLPH3 OTOF EXOC8 STX12 RAB14 LRP1 RAB9A VAMP7 PACSIN1 PHAF1 NAPB HIP1 KIF1A SYT4 IER3IP1 ARF3 RAC1 STAM STXBP1 STX17 ARRB1 SORL1 SEC24B RNF157 SH3GL1 NLGN4X GPR107 VTI1A SAR1B RAB3C DAB2 MIA3 RAB11FIP1 STXBP5 SLC18A2 STX18 IL1RAPL1 CEL SNX33 TRAPPC5 EXOC7 FES TMEM50A …		GO:0110021												GO:0021528						GO:0003388
GO:0030003	GO:0030003 cellular cation homeostasis	1.23003e-06	86	700	1.83241	http://amigo.geneontology.org/amigo/term/GO:0030003	SLC4A8 HERPUD1 ATP6AP1 TRPC5 SLC8A3 HTR2A CA2 ATP1A3 SLC9A2 PKD2 ADRA1A GPR18 TRPC4 ATP13A3 SLC31A1 TRPC6 ATP1B1 SLC4A10 SLC39A12 DRD2 SLC30A2 PTH1R ATP1A1 FTH1 ADRA1B GPR4 CAV3 NPSR1 CLN3 SLC30A10 NALF1 ATP6V1H ATP6V0B PPP3CA GSTO1 ATP6AP2 ATP6V0C FLNA CALM1 SLC4A11 P2RX7 TRPA1 NMUR2 MYC TMBIM6 KCNMA1 TMPRSS3 TPCN2 SCNN1B GRIN1 MCOLN3 HEPH ABL1 MAPK1 CCN2 ACO1 HVCN1 MCHR1 CSRP3 ITGAV ITPR1 GRM1 …		GO:0110024												GO:0045446						GO:0021776
GO:0043269	GO:0043269 regulation of ion transport	1.23003e-06	86	745	1.83241	http://amigo.geneontology.org/amigo/term/GO:0043269	SYT7 WNK1 SYT17 CRACR2A SYT4 SARAF DRD2 KCNIP4 NPSR1 SYT15 STIMATE PPP3CA GSTO1 GRIN1 CALM1 KCNQ1 VMP1 MYLK ACSL4 GNB5 DLG1 KCNN2 P2RX7 CA2 PKD2 CRY2 CHRM3 TRPC6 EGF TMBIM6 ATP1B1 CTNNB1 CAV3 SLC30A10 FLNA TMSB4X OPRK1 ABL1 NALCN HTR2A KCNA7 ASIC2 MAP2K6 RASGRF2 HVCN1 OPRL1 BEST3 MCHR1 KCNC1 SLC34A1 SCN2A STXBP1 KCNH5 CASK CHRNA6 STOM PLA2R1 KCNMA1 TPCN2 CDK5 KCNC2 RRAD ADRB2 CLIC4 PRKCE KCNA2 HT…		GO:0110022												GO:0050936						GO:0050808
GO:0007188	GO:0007188 adenylate cyclase-modulating G protein-coupled receptor signaling pathway	1.97477e-06	41	257	2.46885	http://amigo.geneontology.org/amigo/term/GO:0007188	ADCY2 GNAO1 GNA11 CRHR2 ADGRL2 ADRA1A ADGRE2 GALR3 CHRM3 ADGRB3 GNAL DRD2 ADGRL3 HTR5A PTH1R HTR4 ADRB2 ADRA1B S1PR1 ADCY6 HTR1A CHRM2 GALR2 PSAP GNAT3 OPRK1 APLP1 RAPGEF2 GPR4 GRM8 ARRDC3 OPRL1 GRM1 GALR1 SSTR2 NPY2R ABCA1 FLNA PRKCA RGS1 MCHR1		GO:0110023												GO:0050935						GO:0060385
GO:0032940	GO:0032940 secretion by cell	1.97477e-06	101	857	1.72268	http://amigo.geneontology.org/amigo/term/GO:0032940	SYT7 LLGL2 RAB10 SYT17 STX1A OTOF VAMP7 NAPB SYT4 STXBP1 STX17 CRHBP CASK DRD2 RAB3C MIA3 RAB11FIP1 LRP5 STXBP5 IL1RAPL1 MCTP1 EXOC7 FES RAB11B UNC13B SYT15 EXOC8 VAMP3 ACSL4 C1QTNF3 ABCG1 PAFAH1B1 CRY1 NR1H3 SLC4A8 KCNQ1 OPRK1 P2RX7 SYP HTR2A MAP2K6 CPE CPT1A SLC16A10 ACVR2B CCN2 ADRA1A CRY2 GHSR GIPC1 SOX4 NR1D1 PPARG GLUL RAP1GDS1 PPP3CA SYT16 PAM CHRNB3 CHRNA6 NTRK2 NOTCH1 DAB2 PTPRN2 TPCN2 P…		GO:1904075												GO:0021514						GO:0003390
GO:0009719	GO:0009719 response to endogenous stimulus	3.2087e-06	183	1660	1.45996	http://amigo.geneontology.org/amigo/term/GO:0009719	RRAGD TGFBR3 GNB5 SESN1 RAB10 GNAO1 GNA11 RPS6KB1 LAMTOR3 ACVR1 REG1A NR5A2 SLC2A1 GHSR INSIG2 NR1D1 PPARG LPIN1 SULF1 SDCBP NCOA2 GNAL RNF165 PIK3R1 CRHBP NTRK2 DRD2 HTR5A SAFB SHC1 FSTL1 HTR4 PAQR8 SOSTDC1 VWC2L HTR1A SSTR2 NOG SRC NCOA4 OGT SCNN1B NR1H3 KCNQ1 LRP2 MAPK1 LGMN SNW1 HTR2A TRIP4 CA2 APLP1 CPEB3 ZMIZ1 RAPGEF2 ACVR2B WBP2 RERG TLR4 CPEB2 SORL1 YAP1 BCAS3 GLRA1 NOTCH1 HTR3B DAB2 CD10…		GO:1904073												GO:0021526						GO:0021898
GO:0044057	GO:0044057 regulation of system process	5.87631e-06	76	584	1.84662	http://amigo.geneontology.org/amigo/term/GO:0044057	DLGAP4 ADRA1A CHRM3 CRHBP KCNMA1 TFF2 ADRB2 ADRA1B CHRM2 KCNQ1 ECE1 GSTO1 GRIN1 FLNA CALM1 NLGN4X CRY1 ACP3 NR1H3 WNK1 DLG1 KCNN2 OPRK1 MMP2 ABL1 SLC8A3 HTR2A STX1A RPS6KB1 ASIC2 LPCAT3 HRH2 CCN2 FOXO3 CRY2 GHSR MYRF OPRL1 CSRP3 GCH1 PPARG NMUR2 LPIN1 MSTN PPP3CA ATP1B1 GLRA1 NOTCH1 DRD2 GRM1 DAB2 PDE9A ATP1A1 PBX3 HOPX DAG1 BAIAP2 HTR1A SSTR2 CAV3 NPSR1 SRC ANK2 GALR1 SLC22A5 CHRNA3 PER2 PARD3 P…		GO:1904074												GO:0021531						GO:0014019
GO:0051050	GO:0051050 positive regulation of transport	5.87631e-06	112	973	1.63624	http://amigo.geneontology.org/amigo/term/GO:0051050	ATG13 ARIH2 WNK1 CRACR2A SAR1B DAB2 NPSR1 STIMATE PPP3CA NR1H3 KCNQ1 VMP1 MYLK DLG1 C1QTNF3 P2RX7 PPARG SCYL2 TRPC6 EGF ATP1B1 PIK3R1 GSTO1 ABCG1 SMPD1 INSR MAGI2 FLNA CALM1 UNC13B TMSB4X SYT7 SLC4A8 OPRK1 OSBPL8 ABL1 EEF2K CA2 OAZ1 STX1A MAP2K6 EHD1 LPCAT3 MAPK14 TARDBP ATP8A1 SOX4 OPRL1 HIP1 MCHR1 KCNC1 SLC34A1 SYT4 GLUL STXBP1 CTDSPL2 CASK STOM DRD2 ACSL1 PLA2R1 KLF15 STXBP5 CDK5 ABCA1 KCNC2 P…		GO:1904196																		GO:0097402
GO:0055065	GO:0055065 metal ion homeostasis	5.87631e-06	85	714	1.77828	http://amigo.geneontology.org/amigo/term/GO:0055065	HERPUD1 SLC12A2 TRPC5 HEPH SLC8A3 HTR2A ATP1A3 FBXL5 PKD2 ADRA1A GPR18 TRPC4 ATP13A3 SLC31A1 TRPC6 SLC12A6 ATP1B1 SLC12A9 SLC39A12 DRD2 SLC30A2 PTH1R ATP1A1 FTH1 ADRA1B GPR4 CAV3 NPSR1 SLC30A10 NALF1 SLC12A8 PPP3CA GSTO1 FLNA CALM1 P2RX7 TRPA1 NMUR2 MYC TMBIM6 KCNMA1 TMPRSS3 TPCN2 ALPL SCNN1B GRIN1 KCNQ1 MCOLN3 WNK1 ABL1 RHAG CCN2 ACO1 MCHR1 CSRP3 ITGAV KLHL3 ITPR1 GRM1 NPTN GRIK2 CDK5 GALR1 S1PR…		GO:1904197																		GO:0061373
GO:1903530	GO:1903530 regulation of secretion by cell	6.56397e-06	78	593	1.82478	http://amigo.geneontology.org/amigo/term/GO:1903530	SYT7 LLGL2 RAB10 SYT17 SYT4 CRHBP CASK DRD2 RAB3C LRP5 STXBP5 IL1RAPL1 MCTP1 FES SYT15 VAMP3 ACSL4 C1QTNF3 RAB11FIP1 ABCG1 UNC13B CRY1 NR1H3 SLC4A8 OPRK1 P2RX7 SYP HTR2A STX1A MAP2K6 CPT1A ADRA1A CRY2 GHSR GIPC1 SOX4 NR1D1 PPARG GLUL STXBP1 RAP1GDS1 PPP3CA PAM CHRNB3 CHRNA6 NOTCH1 DAB2 TPCN2 CDK5 CHRNA5 PRKCE PCSK1 KCNA2 HTR1A CHRM2 BCR P2RY4 NF1 DOC2B TTN RAB7A GOLPH3 VPS4B RAB9A VAMP7 ADGRE2 MY…		GO:1904195
GO:0034762	GO:0034762 regulation of transmembrane transport	6.69347e-06	73	596	1.86536	http://amigo.geneontology.org/amigo/term/GO:0034762	WNK1 CRACR2A DRD2 KCNIP4 NPSR1 STIMATE PPP3CA GSTO1 GRIN1 CALM1 KCNQ1 VMP1 GNB5 KCNN2 CHRM3 TRPC6 ATP1B1 INSR CAV3 FLNA TMSB4X DLG1 OPRK1 OSBPL8 ABL1 NALCN CA2 KCNA7 OAZ1 RPS6KB1 ASIC2 MAPK14 RASGRF2 PKD2 HVCN1 OPRL1 KCNC1 SLC34A1 SCN2A KCNH5 STOM ACSL1 KCNMA1 TPCN2 KLF15 CDK5 KCNC2 RRAD CLIC4 PRKCE KCNA2 RGS7 KCNH8 KCNK12 KCND2 KCNH7 KCNQ5 KCNU1 ANK2 ADRB2 P2RX7 PIM1 CTTNBP2NL GALR2 SORBS1 CREBL…		GO:0071338
GO:0060627	GO:0060627 regulation of vesicle-mediated transport	7.19899e-06	78	591	1.81864	http://amigo.geneontology.org/amigo/term/GO:0060627	SYT7 RAB10 ARFGAP1 SYT17 RAB5C SMAP1 PACSIN1 SYT4 SAR1B RAB3C DAB2 STXBP5 IL1RAPL1 FES SYT15 TNK2 PLD1 ANKRD27 ABCA2 SCYL2 ITGAV EGF SMPD1 INSR SNX33 MAGI2 SLC4A8 MAPK1 SYP HTR2A NDRG4 EEF2K STX1A EHD1 ADRA1A GIPC1 HIP1 PPARG STXBP1 PPP3CA DGKQ CASK CHRNB3 CHRNA6 NOTCH1 DRD2 TPCN2 CDK5 CHRNA5 MCTP1 CALR CHRM2 CAV3 BTBD9 RAB11B BCR P2RY4 CLN3 DOC2B LRP1 NR1H3 RAB7A VPS4B RAB9A VAMP7 ADGRE2 STAM AR…		GO:0071336
GO:0071495	GO:0071495 cellular response to endogenous stimulus	7.19899e-06	158	1409	1.49063	http://amigo.geneontology.org/amigo/term/GO:0071495	RRAGD TGFBR3 GNB5 SESN1 RAB10 GNAO1 GNA11 RPS6KB1 LAMTOR3 ACVR1 NR5A2 GHSR INSIG2 NR1D1 PPARG LPIN1 SULF1 SDCBP NCOA2 GNAL RNF165 PIK3R1 CRHBP NTRK2 DRD2 HTR5A SAFB SHC1 FSTL1 HTR4 SOSTDC1 VWC2L HTR1A SSTR2 NOG SRC OGT SCNN1B NR1H3 KCNQ1 LGMN SNW1 HTR2A TRIP4 CA2 APLP1 CPEB3 ZMIZ1 RAPGEF2 ACVR2B WBP2 TLR4 CPEB2 SORL1 YAP1 BCAS3 GLRA1 NOTCH1 HTR3B DAB2 CD109 FGFR4 ATP1A1 HSP90B1 CTNNB1 INSR ADCY6 …		GO:0071337
GO:0006813	GO:0006813 potassium ion transport	8.51048e-06	41	248	2.34643	http://amigo.geneontology.org/amigo/term/GO:0006813	KCNQ1 WNK1 SLC12A2 KCNN2 KCNA7 ATP1A3 SLC9A2 PKD2 KCNC1 KCNH5 SLC12A6 ATP1B1 SLC12A9 DRD2 ATP1A1 KCNC2 KCNK9 KCNA2 KCNH8 KCNK12 KCND2 KCNH7 KCNQ5 KCNIP4 SLC12A8 DLG1 KCNMA1 FLNA KCNMB2 OPRK1 HTR2A VPS4B KCNT2 ASPG CAV3 RGS7 KCNU1 GALR2 NALCN ANK2 ANK3		GO:0022034
GO:0007200	GO:0007200 phospholipase C-activating G protein-coupled receptor signaling pathway	1.04522e-05	22	107	3.31187	http://amigo.geneontology.org/amigo/term/GO:0007200	GNA11 HTR2A ADRA1A GPR18 DRD2 ADRA1B TRHR GPR4 PTH1R NMUR2 PLCE1 GALR2 OPRK1 GPR83 GNG13 GRM1 S1PR1 GPR139 OPRL1 NMBR CHRM2 P2RY4		GO:0022019
GO:0007218	GO:0007218 neuropeptide signaling pathway	1.04522e-05	22	117	3.31187	http://amigo.geneontology.org/amigo/term/GO:0007218	OPRK1 KISS1R GPR83 OPRL1 MCHR1 GALR3 NMUR2 GLRA1 GALR1 SSTR2 GALR2 NPSR1 NPBWR1 RAPGEF2 SORL1 NPFFR2 PROKR2 NMBR GPR139 NPY2R QRFPR CPE		GO:0022018
GO:0071805	GO:0071805 potassium ion transmembrane transport	1.04596e-05	38	223	2.41416	http://amigo.geneontology.org/amigo/term/GO:0071805	KCNQ1 WNK1 SLC12A2 KCNN2 KCNA7 ATP1A3 SLC9A2 PKD2 KCNC1 KCNH5 SLC12A6 ATP1B1 SLC12A9 ATP1A1 KCNC2 KCNK9 KCNA2 KCNH8 KCNK12 KCND2 KCNH7 KCNQ5 KCNIP4 SLC12A8 FLNA DLG1 OPRK1 KCNMA1 KCNT2 ASPG CAV3 RGS7 KCNMB2 KCNU1 GALR2 NALCN ANK2 ANK3		GO:0022012
GO:0010876	GO:0010876 lipid localization	1.11431e-05	65	480	1.91538	http://amigo.geneontology.org/amigo/term/GO:0010876	ABHD5 MSR1 ATP11B OSBPL8 ABCA2 ATP8A1 PPARG SLC10A6 ABCA1 PLSCR1 GM2A ATP10A NR1H3 ACSL4 P2RX7 VAPA LBP NMUR2 PNPLA8 DRD2 ACSL1 SAR1B PITPNC1 TMEM41B CEL RNF213 PNPLA2 PITPNB PSAP CRY1 KCNQ1 VMP1 ATG2B TRPC5 PITPNM3 CDS2 RPS6KB1 MAP2K6 EHD1 CPT1A LPCAT3 VPS4B CRY2 SLC43A3 B4GALNT1 TTPA UGCG DAB2 PLA2R1 ABCG1 TPCN2 ZFYVE1 ATG9A STARD10 SOAT1 NFKBIA SLC2A1 ITGAV GALR1 CLN3 SYT7 FBXW7 LRP1 DISP3 CHKA		GO:0022013
GO:0042391	GO:0042391 regulation of membrane potential	1.31139e-05	66	442	1.89642	http://amigo.geneontology.org/amigo/term/GO:0042391	KCNQ1 CHRNA3 GNA11 GABRG2 CHRNA2 CHRNA10 SCN2A CHRNA1 KCNH5 GLRA1 CHRNB3 CHRNA6 HTR3B KCNK9 CHRNA5 CHRNA7 GRIN1 CAV3 KCNH8 KCNK12 KCNH7 ATP1B1 ATP1A1 FLNA SLC4A8 DLG1 P2RX7 RNF122 NLGN4X KCNMA1 BCL2L1 BNIP3 KCNMB2 TRPC5 KCNN2 NRCAM SLC8A3 CRTC1 STX1A ASIC2 SLC29A1 ADRA1A KCNC1 SLC34A1 PPP3CA NTRK2 GRM1 GRIK2 CDK5 KCNC2 ADRB2 GRIK1 BAIAP2 KCNA2 KCND2 CLN3 SLC4A11 ANK2 SRC CALM1 NALCN ANK3 UNC13B D…		GO:0022022
GO:0048514	GO:0048514 blood vessel morphogenesis	2.00356e-05	80	647	1.75868	http://amigo.geneontology.org/amigo/term/GO:0048514	RECK ITGAV LRP5 COL22A1 S1PR1 RNF213 THBS2 HSPB6 PPARG COL4A2 GLUL DAB2IP SULF1 EGF NOTCH1 XDH ADGRF5 LRP2 B4GALT1 MMP2 ABL1 EYA1 ZMIZ1 FBXW7 MAPK14 NR2E1 QKI ACVR1 PROX1 CCN2 GHSR PIK3CA MMP19 SOX4 ADGRB3 VEZF1 YAP1 SEC24B BCAS3 PLK2 NTRK2 SLC39A12 PRKCA SHC1 FMNL3 YWHAZ SGPL1 ANPEP CTNNB1 CLIC4 DAG1 CSPG4 GPR4 NOG NF1 FLNA NRCAM PKD2 TGFBI MYLK HSPB1 KLF2 PXDN BTG1 MIA3 WNT4 EIF2AK3 FUT1 CHRNA7…		GO:0022020
GO:0051235	GO:0051235 maintenance of location	2.00869e-05	54	354	2.0213	http://amigo.geneontology.org/amigo/term/GO:0051235	ABHD5 MSR1 VPS13D HTR2A PKD2 INSIG2 PPARG SORL1 SLC30A2 FTH1 NPSR1 VPS13A TMSB4X GSTO1 FLNA CALM1 OSBPL8 NFKBIA RNF213 PNPLA2 PAFAH1B1 CRY1 NR1H3 MCOLN3 P2RX7 ABL1 CDS2 TRPA1 EHD1 CPT1A CRY2 B4GALNT1 ITPR1 ABCG1 TPCN2 CDK5 ZFYVE1 PRKCE GM2A ANK2 ANK3 HSPA5 SOAT1 GOLPH3 ITGAV FAF1 FBXW7 DRD2 G3BP2 SLC18A2 HSP90B1 NFKBIE ABCA1 CALR		GO:0022021
GO:0006814	GO:0006814 sodium ion transport	2.94368e-05	42	257	2.22017	http://amigo.geneontology.org/amigo/term/GO:0006814	SLC6A13 WNK1 SLC12A2 SLC8A3 ATP1A3 ASIC2 SLC9A2 SLC6A8 SCN2A ATP1B1 KLHL3 SLC5A12 ATP1A1 SLC6A5 SCNN1B SLC6A9 ASIC3 SLC4A8 SLC4A11 PKD2 TPCN2 SLC23A1 CAV3 KCNQ1 SLC23A2 SLC17A6 NALCN SLC5A7 SLC34A1 SLC4A10 SLC10A6 STOM DRD2 SLC34A2 ADRB2 MFSD4B SLC22A4 SLC22A5 P2RX7 ANK3 DLG1 PRKCE		GO:0061517
GO:0006820	GO:0006820 anion transport	3.27202e-05	76	540	1.76606	http://amigo.geneontology.org/amigo/term/GO:0006820	SLC7A9 SLC4A8 SLC12A2 SLC17A6 SLCO4A1 SLC52A3 GABRG2 SLC2A1 SLC16A7 SLC17A5 SLC34A1 SLC37A2 SLCO5A1 SLC12A6 SLC4A10 SLC25A38 SLC10A6 GLRA1 SLC12A9 SLC16A12 SLC34A2 SLC16A14 SLC16A9 SLC6A5 CLIC4 SLC25A30 SLC16A13 SLC25A29 SLC12A8 MGST1 SLC6A13 CLCN6 ACSL4 SLC4A11 SLC23A2 SLC7A8 CLCN7 CA2 CRY2 NMUR2 PNPLA8 DRD2 MFSD12 SLC23A1 SLC22A13 SLC25A42 CLN3 PSAP KCNQ1 ANO8 LRP2 P2RX7 MAP2K6 SLC29A1 GIPC1 BE…		GO:0061518
GO:0015711	GO:0015711 organic anion transport	3.74633e-05	58	386	1.93096	http://amigo.geneontology.org/amigo/term/GO:0015711	SLC7A9 SLC4A8 SLCO4A1 SLC52A3 SLC2A1 SLC16A7 SLC17A5 SLCO5A1 SLC4A10 SLC25A38 SLC10A6 SLC16A12 SLC16A14 SLC16A9 SLC6A5 SLC25A30 SLC16A13 SLC25A29 MGST1 SLC6A13 ACSL4 SLC4A11 SLC23A2 SLC7A8 NMUR2 PNPLA8 DRD2 MFSD12 SLC23A1 SLC22A13 SLC25A42 CLN3 PSAP LRP2 P2RX7 SLC17A6 MAP2K6 SLC29A1 GIPC1 SLC6A8 SYT4 TRPC4 STXBP1 SLC3A1 SLC47A1 NFKBIE SLC22A3 NTRK2 SLC25A25 SLC5A12 GRM1 PLA2R1 SLC6A9 NF1 ASIC3 SL…		GO:0061516
GO:0006887	GO:0006887 exocytosis	4.80011e-05	54	388	1.96811	http://amigo.geneontology.org/amigo/term/GO:0006887	SYT7 RAB10 SYT17 STX1A OTOF VAMP7 NAPB SYT4 STXBP1 STX17 RAB3C RAB11FIP1 STXBP5 IL1RAPL1 EXOC7 FES RAB11B UNC13B SYT15 EXOC8 CRHBP VAMP3 SLC4A8 LLGL2 P2RX7 SYP HTR2A ADRA1A GIPC1 SYT16 CASK CHRNB3 CHRNA6 NOTCH1 DRD2 MIA3 TPCN2 PRSS12 CDK5 CHRNA5 CHRM2 BCR P2RY4 MICAL3 DOC2B RAB7A VPS4B RAB9A ADGRE2 STAM SDCBP HGS SYNGR2 ANK1		GO:1905564
GO:1905953	GO:1905953 negative regulation of lipid localization	4.80011e-05	14	48	4.21511	http://amigo.geneontology.org/amigo/term/GO:1905953	ABHD5 PPARG ACSL4 OSBPL8 ABCA2 PNPLA2 CRY1 NR1H3 CRY2 ABCG1 NFKBIA ITGAV PLA2R1 ABCA1		GO:1905563
GO:0007600	GO:0007600 sensory perception	7.40058e-05	70	1157	1.77559	http://amigo.geneontology.org/amigo/term/GO:0007600	OPRK1 OPRL1 GNAL LHFPL4 GNAT3 SCNN1B ACP3 KCNQ1 CDC14A LRP2 PPEF1 P2RX7 MYO3A RS1 HTR2A TRPA1 ASIC2 RIPOR2 NR2E1 OTOF RPE65 TGFBI OPN4 BBS9 OPN5 GNG13 CHRNA10 NMUR2 LUM RDH12 HMCN1 CNGA3 SLC4A10 GLRA1 CRB2 DRD2 GRM1 ANKFN1 NCAM2 TMPRSS3 CRYAA BBS5 SLC45A2 CASP3 GRIK2 CDK5 NAV2 LOXHD1 CNGB3 KCNA2 RRH FZD2 LRIT3 BTBD9 CNGA2 KCND2 ESPN EYS LRIG2 RORB PKHD1L1 ASIC3 MFRP SLC52A3 DRAM2 ROR1 CHRNA7 PAX2…		GO:1905562
GO:0050806	GO:0050806 positive regulation of synaptic transmission	8.95141e-05	29	175	2.54202	http://amigo.geneontology.org/amigo/term/GO:0050806	CRHR2 CLSTN1 GRIN1 SLC4A8 ABL1 MAPK1 LGMN SLC8A3 CA2 CRTC1 PTN STX1A NR2E1 RASGRF2 ADRA1A GLUL STXBP1 NTRK2 DRD2 NPTN SQSTM1 CDK5 PRKCE NOG LAMA2 NF1 GRIK2 PLK2 CHRNA7		GO:2001109
GO:0006875	GO:0006875 cellular metal ion homeostasis	9.09448e-05	72	625	1.74943	http://amigo.geneontology.org/amigo/term/GO:0006875	HERPUD1 TRPC5 SLC8A3 HTR2A ATP1A3 PKD2 ADRA1A GPR18 TRPC4 ATP13A3 SLC31A1 TRPC6 ATP1B1 SLC39A12 DRD2 SLC30A2 PTH1R ATP1A1 FTH1 ADRA1B GPR4 CAV3 NPSR1 SLC30A10 NALF1 PPP3CA GSTO1 FLNA CALM1 P2RX7 TRPA1 NMUR2 MYC TMBIM6 KCNMA1 TMPRSS3 TPCN2 SCNN1B GRIN1 MCOLN3 HEPH ABL1 CCN2 ACO1 MCHR1 CSRP3 ITGAV ITPR1 GRM1 NPTN GRIK2 CDK5 GALR1 S1PR1 PRKCE BNIP3 GALR2 P2RY4 CLN3 NCOA4 CHRNA10 ANK2 ATP6AP1 NDFIP1 …		GO:2001110
GO:0019915	GO:0019915 lipid storage	0.000106021	21	94	3.02961	http://amigo.geneontology.org/amigo/term/GO:0019915	ABHD5 MSR1 PPARG OSBPL8 RNF213 PNPLA2 CRY1 NR1H3 CDS2 EHD1 CPT1A CRY2 B4GALNT1 ABCG1 ZFYVE1 GM2A SOAT1 NFKBIA ITGAV FBXW7 ABCA1		GO:2001111
GO:0003018	GO:0003018 vascular process in circulatory system	0.00011405	44	276	2.07273	http://amigo.geneontology.org/amigo/term/GO:0003018	TJP2 ADRA1A CHRM3 KCNMA1 ADRB2 ADRA1B ECE1 FERMT2 MMP2 ABL1 HTR2A ASIC2 HRH2 GCH1 RAP1GDS1 HTR7 CBS SCNN1B GPR4 HTR1A BCR SLC2A1 KLF2 ADCY6 LRP1 PER2 SLC22A5 SLC6A13 SLC4A8 SLC12A2 LRP2 SLC7A8 ABCA2 SLC29A1 SLC16A7 ATP8A1 SLC22A3 SLC16A12 NPR1 INSR SLC22A1 SLC6A9 SRC KCNMB2		GO:0060038
GO:0048511	GO:0048511 rhythmic process	0.000122164	51	311	1.95119	http://amigo.geneontology.org/amigo/term/GO:0048511	CRY1 PROKR2 CRY2 PER2 BTBD9 BTRC USP7 USP2 HSPA5 KCNQ1 OPRK1 MMP2 CRTC1 PTN HLF MAP2K6 FBXW7 SFPQ RPE65 PROX1 FOXO3 TARDBP OPN4 MMP19 OPN5 OPRL1 NR1D1 PPARG DDC MSTN NCOA2 PAM OGT NTRK2 HTR7 DRD2 ANKFN1 CASP3 CDK5 SGPL1 TEF ATF5 KCNA2 KCND2 KCNH7 PPP1CC SRC RORB SLIT3 GNA11 NR1H3		GO:0060045
GO:0003013	GO:0003013 circulatory system process	0.000125101	77	615	1.69812	http://amigo.geneontology.org/amigo/term/GO:0003013	KCNQ1 TJP2 ADRA1A CSRP3 CHRM3 KCNMA1 ANPEP ADRB2 ADRA1B F5 ECE1 GSTO1 SCNN1B FLNA CALM1 ATP6AP2 WNK1 FERMT2 DLG1 KCNN2 MMP2 GNA11 ABL1 HTR2A ASIC2 MAP2K6 HRH2 CCN2 PIK3CA OPRL1 GCH1 YAP1 RAP1GDS1 ATP1B1 HTR7 DRD2 CBS ATP1A1 SVEP1 NAV2 NPR1 HOPX GPR4 HTR1A CHRM2 CAV3 BCR SRC SLC2A1 ANK2 KLF2 PPARG TTN LRP5 ADCY6 LRP1 PER2 SLC22A5 SLC6A13 SLC4A8 SLC12A2 LRP2 SLC7A8 ABCA2 SLC29A1 SLC16A7 ATP8A1 SLC2…		GO:0060044
GO:0001568	GO:0001568 blood vessel development	0.000137697	86	734	1.64059	http://amigo.geneontology.org/amigo/term/GO:0001568	RECK ITGAV LRP5 COL22A1 S1PR1 RNF213 THBS2 HSPB6 PPARG COL4A2 GLUL DAB2IP SULF1 EGF NOTCH1 XDH ADGRF5 LRP2 B4GALT1 MMP2 HECTD1 ABL1 MAPK1 EYA1 ZMIZ1 FBXW7 MAPK14 NR2E1 QKI ACVR2B ACVR1 PROX1 CCN2 PKD2 GHSR PIK3CA MMP19 SOX4 ADGRB3 VEZF1 YAP1 SEC24B BCAS3 PLK2 NSDHL NTRK2 SLC39A12 PRKCA SHC1 FMNL3 YWHAZ SGPL1 ANPEP CTNNB1 CLIC4 DAG1 CSPG4 GPR4 NOG NF1 FLNA CPLANE1 NRCAM TGFBI MYLK HSPB1 KLF2 PXDN …		GO:0060043
GO:0009887	GO:0009887 animal organ morphogenesis	0.000140686	120	1105	1.5054	http://amigo.geneontology.org/amigo/term/GO:0009887	PAFAH1B1 RPGRIP1L ATRNL1 LAMA5 LRP5 PBX3 AGRN LAMA2 TGFBR3 FGL1 PIM1 MMP13 CAPN1 CUL3 ALX4 FOXN3 KCNQ1 CUL1 DLG1 LRP2 FAT1 MMP2 P2RX7 KDM2B ABL1 MAPK1 RS1 ACP5 EYA1 PTN ZMIZ1 RIPOR2 MAPK14 ACVR2B ACVR1 FHL2 RPE65 NR5A2 PROX1 TREH TNFAIP3 CCN2 FOXO3 HOXB5 SOX4 INSIG2 CHRNA10 SLC34A1 ANKRD6 SULF1 YAP1 FRAS1 SEC24B PPP3CA SLC39A3 SLC4A10 DLX1 PAM KDM6A NFIB NTRK2 CRB2 NOTCH1 HS3ST3A1 ACAN CBS KLHL10…		GO:0060011
GO:0014070	GO:0014070 response to organic cyclic compound	0.000156733	112	958	1.52673	http://amigo.geneontology.org/amigo/term/GO:0014070	GNB5 GNAO1 GNA11 INSIG2 GNAL DRD2 HTR5A SAFB HTR4 PAQR8 HTR1A SSTR2 SRC SCNN1B NR1H3 KCNQ1 P2RX7 SNW1 HTR2A TRIP4 APLP1 ZMIZ1 RAPGEF2 CRACR2A WBP2 YAP1 CYP1A1 DGKQ CRHBP HTR3B ATP1A1 HSP90B1 CTNNB1 ADCY6 CALR LCOR CRY1 MSR1 HSPA5 OPRK1 MMP2 CRLS1 TFAP4 ABL1 MAPK1 NFKBIA EEF2K TRPA1 RPS6KB1 CPT1A RWDD1 NR2E1 GABRG2 HRH2 ACVR1 CCN2 FOXO3 DNMT3A CRY2 GHSR PIK3CA MMP19 GPR83 OPRL1 NR1D1 KLF2 SLC34A1 …		GO:0060054
GO:0055075	GO:0055075 potassium ion homeostasis	0.000164319	12	36	4.37357	http://amigo.geneontology.org/amigo/term/GO:0055075	SLC12A2 ATP1A3 SLC12A6 ATP1B1 SLC12A9 ATP1A1 SLC12A8 KCNMA1 KCNQ1 WNK1 KLHL3 SCNN1B		GO:1905474
GO:0048167	GO:0048167 regulation of synaptic plasticity	0.000172217	33	214	2.30827	http://amigo.geneontology.org/amigo/term/GO:0048167	SYP CRHR2 PLK2 SYAP1 GRIN1 ABL1 MAPK1 LGMN SLC8A3 CRTC1 PTN NEURL1 NR2E1 RASGRF2 GIPC1 SYT4 STXBP1 SLC4A10 NTRK2 DRD2 NPTN SQSTM1 GRIK2 CDK5 BAIAP2 NOG CLN3 NF1 SYT7 CPEB3 RAPGEF2 CHRNA7 MCTP1		GO:0060244
GO:1905114	GO:1905114 cell surface receptor signaling pathway involved in cell-cell signaling	0.000174904	73	580	1.70781	http://amigo.geneontology.org/amigo/term/GO:1905114	ZRANB1 CSNK1A1 TNFAIP3 NPHP4 ANKRD6 SULF1 PPM1B TCF7L2 DAB2 WNT4 SOSTDC1 TNKS RNF213 FZD2 ATP6AP2 TMEM198 BTRC CTNNB1 GRIN1 KANK1 CPE LGR6 SCYL2 EGF NLGN4X LRP5 MLLT3 NOG CUL3 FERMT2 P2RX7 ABL1 SLC8A3 STX1A MAPK14 SLC29A1 FOXO3 PKD2 CHRNA2 RECK SOX4 CHRNA10 DAB2IP YAP1 CHRNA1 PPP3CA CELSR2 GLRA1 CHRNB3 CHRNA6 NOTCH1 DRD2 RYK KLF15 SENP2 GRIK2 CDK5 NXN ADRB2 CHRNA5 CHRNA7 BAIAP2 KREMEN1 ROR1 SRC W…		GO:0060253
GO:0007610	GO:0007610 behavior	0.000178284	84	659	1.63855	http://amigo.geneontology.org/amigo/term/GO:0007610	BTBD9 ALS2 PAFAH1B1 USP2 KCNQ1 MCOLN3 ZFY OPRK1 ABL1 RASD2 LGMN SLC8A3 HTR2A NDRG4 CRTC1 PTN RPS6KB1 CPT1A NR2E1 GABRG2 ARRDC3 B4GALT2 GHSR OPN4 GPR83 ATP8A1 OPRL1 NR1D1 ORMDL1 SYT4 NMUR2 ADGRB3 SCN2A NCOA2 SLC4A10 PLK2 GLRA1 NTRK2 DRD2 EPS8 GRM1 ANKFN1 AFF2 NPTN CAPN2 CASP3 GRIK2 CDK5 SLC18A2 HPRT1 NAV2 PBX3 PRKCE DMRTA1 KCNA2 HTR1A CSMD1 NOG KCND2 NPSR1 CLN3 NF1 GM2A SRC DPP4 VPS13A FOXO6 CAMK4…		GO:0060252
GO:0055067	GO:0055067 monovalent inorganic cation homeostasis	0.000183226	32	165	2.33257	http://amigo.geneontology.org/amigo/term/GO:0055067	SLC4A8 SLC12A2 ATP6AP1 CA2 ATP1A3 RHAG SLC9A2 SLC12A6 ATP1B1 SLC4A10 SLC12A9 ATP1A1 CLN3 SLC12A8 ATP6V1H ATP6V0B ATP6AP2 ATP6V0C KCNMA1 TMPRSS3 SCNN1B PDK2 KCNQ1 WNK1 MAPK1 HVCN1 KLHL3 DRD2 CLIC4 GRN RAB7A NPR1		GO:0060251
GO:0006869	GO:0006869 lipid transport	0.00018412	55	417	1.86699	http://amigo.geneontology.org/amigo/term/GO:0006869	ATP11B OSBPL8 ABCA2 ATP8A1 SLC10A6 ABCA1 PLSCR1 GM2A ATP10A PPARG NR1H3 ACSL4 P2RX7 VAPA LBP NMUR2 PNPLA8 DRD2 ACSL1 SAR1B PITPNC1 TMEM41B CEL PITPNB PSAP CRY1 MSR1 KCNQ1 VMP1 ATG2B TRPC5 PITPNM3 RPS6KB1 MAP2K6 LPCAT3 VPS4B CRY2 SLC43A3 TTPA UGCG DAB2 PLA2R1 ABCG1 TPCN2 ATG9A STARD10 SLC2A1 ITGAV GALR1 CLN3 SYT7 LRP1 DISP3 CPT1A CHKA		GO:2000081
GO:0043408	GO:0043408 regulation of MAPK cascade	0.00018412	77	719	1.67676	http://amigo.geneontology.org/amigo/term/GO:0043408	NDRG4 RAPGEF2 DUSP1 ADRA1A MAPK8IP1 CRACR2A TRAF3 ANKRD6 ARRB1 DUSP5 DUSP10 FGFR4 NEK10 DUSP7 ADRA1B INSR MOS SDCBP FERMT2 HTR2A STK38 STK25 CCN2 PPARG DAB2IP PLCE1 EGF NOTCH1 XDH SHC1 RYK YWHAZ ADRB2 CHRNA7 ALOX12B RNF41 ATP6AP2 AIDA SLC30A10 PAFAH1B1 RB1CC1 NPFFR2 OPRK1 P2RX7 ABL1 MAPK1 MAP2K6 LAMTOR3 CHRNA10 ERN2 TLR4 SORL1 RAP1GDS1 DRD2 GRM1 DAB2 NPTN RNF149 CTNNB1 PRKCE CSPG4 CAV3 C1QL4 NPSR…		GO:2000080
GO:1901652	GO:1901652 response to peptide	0.000194305	68	504	1.73759	http://amigo.geneontology.org/amigo/term/GO:1901652	RAB10 RPS6KB1 REG1A SLC2A1 INSIG2 LPIN1 PIK3R1 SHC1 PPARG NCOA2 SCNN1B TGFBR3 LGMN CA2 TLR4 CPEB2 SORL1 OGT INSR SLC30A10 PDK2 CRY1 KCNQ1 OPRK1 MMP2 OSBPL8 NFKBIA EEF2K ATP1A3 CRHR2 MAPK14 RPE65 TNFAIP3 CCN2 FOXO3 CRY2 GHSR DNAI1 KLF2 GFER CSRP3 SLC34A1 MSTN RAP1GDS1 NOTCH1 KLF15 CDK5 INPPL1 ADRB2 SYAP1 KLF11 DAG1 PCSK1 GPR173 SRC ITGA4 CHMP5 KANK1 SORBS1 LRP1 PTPRE CRHBP ADCY6 CHRNA7 PIK3CA MMP1…		GO:0060916
GO:0006897	GO:0006897 endocytosis	0.000211875	79	634	1.65776	http://amigo.geneontology.org/amigo/term/GO:0006897	LRP2 EPS15 ARFGAP1 DNM1 RAB5C EHD1 SMAP1 LRP1 PACSIN1 HIP1 RAC1 ARRB1 SH3GL1 NLGN4X GPR107 DAB2 CEL SNX33 MRC1 LBP DPP4 ATP6V1H TNK2 GRK3 STX1A ABCA2 CTSL SCYL2 SORL1 EGF PLA2R1 TPCN2 SMPD1 ADRB2 INSR MAGI2 MSR1 ACHE ABL1 MAPK1 SYP EEF2K APLP1 ITGA4 FKBP15 PPARG SYT4 PPP3CA DGKQ ANK2 DRD2 MIA3 TMPRSS15 SPON2 TMPRSS3 LRP5 PRSS12 CDK5 ABCA1 LRP1B BCL2L1 MARCHF3 MCTP1 CAV3 BTBD9 DMBT1 CLN3 NR1H3 SDC…		GO:0035988
GO:0001944	GO:0001944 vasculature development	0.000216216	88	765	1.60787	http://amigo.geneontology.org/amigo/term/GO:0001944	RECK ITGAV LRP5 SVEP1 COL22A1 S1PR1 RNF213 THBS2 HSPB6 PROX1 PPARG COL4A2 GLUL DAB2IP SULF1 EGF NOTCH1 XDH ADGRF5 LRP2 B4GALT1 MMP2 HECTD1 ABL1 MAPK1 EYA1 ZMIZ1 FBXW7 MAPK14 NR2E1 QKI ACVR2B ACVR1 CCN2 PKD2 GHSR PIK3CA MMP19 SOX4 ADGRB3 VEZF1 YAP1 ADAM10 SEC24B BCAS3 PLK2 NSDHL NTRK2 SLC39A12 PRKCA SHC1 FMNL3 YWHAZ SGPL1 ANPEP CTNNB1 CLIC4 DAG1 CSPG4 GPR4 NOG NF1 FLNA CPLANE1 NRCAM TGFBI MYLK HSP…		GO:0021921
GO:0035239	GO:0035239 tube morphogenesis	0.000270262	101	902	1.54394	http://amigo.geneontology.org/amigo/term/GO:0035239	RECK ITGAV LRP5 COL22A1 S1PR1 RNF213 THBS2 HSPB6 PPARG COL4A2 GLUL DAB2IP SULF1 EGF NOTCH1 XDH ADGRF5 DLG1 LRP2 B4GALT1 MMP2 KDM2B HECTD1 ABL1 EYA1 ZMIZ1 FBXW7 MAPK14 NR2E1 QKI ACVR2B ACVR1 PROX1 CCN2 PKD2 GHSR PIK3CA MMP19 SOX4 LAMA5 ADGRB3 VEZF1 YAP1 SEC24B BCAS3 PLK2 KDM6A NFIB NTRK2 SLC39A12 HS3ST3A1 PRKCA SHC1 FMNL3 WNT4 CASP3 YWHAZ BTRC SGPL1 ANPEP CTNNB1 CLIC4 SOSTDC1 DAG1 CSPG4 GPR4 FZD2 …		GO:0021922
GO:0006836	GO:0006836 neurotransmitter transport	0.000280521	39	221	2.09355	http://amigo.geneontology.org/amigo/term/GO:0006836	SLC17A6 STX1A OTOF NAPB STXBP1 CASK SLC18A2 MCTP1 UNC13B DRD2 SLC29A1 SLC22A3 SLC22A1 SLC6A13 SLC4A8 P2RX7 SYP HTR2A ADRA1A GIPC1 SLC6A8 DDC SYT4 CHRNB3 CHRNA6 PTPRN2 STXBP5 CDK5 SLC6A5 CHRNA5 CHRM2 P2RY4 SLC6A9 NF1 DOC2B SYT7 CHRNA3 PER2 SLC5A7		GO:0021923
GO:0016050	GO:0016050 vesicle organization	0.000280521	55	356	1.83993	http://amigo.geneontology.org/amigo/term/GO:0016050	VAMP3 RAB7A CHMP5 CHMP4B STX1A GOSR1 GOLPH3 STX12 RAB32 RAB14 VAMP7 SYT4 STX17 SEC24B VTI1A SAR1B SQSTM1 UNC13B ATP6V1H ATP6AP1 ATP6V0B VPS4B STAM VPS37A HPS3 TRAPPC5 ATP6AP2 HGS ATP6V0C TRAPPC2 ANKRD27 ALS2 PAFAH1B1 P2RX7 DNM1 TMEM127 STXBP1 MFSD14A CLN3 CUL3 VAPA GBF1 EXOC8 SDCBP RAB1A MIA3 ABCA1 SNX33 SYT7 LYST DOC2B SYP EPS15 IRAG2 PPP6C		GO:0021931
GO:0034765	GO:0034765 regulation of ion transmembrane transport	0.000303898	59	511	1.79195	http://amigo.geneontology.org/amigo/term/GO:0034765	WNK1 CRACR2A DRD2 KCNIP4 NPSR1 STIMATE PPP3CA GSTO1 GRIN1 CALM1 KCNQ1 VMP1 GNB5 KCNN2 CHRM3 TRPC6 ATP1B1 CAV3 FLNA TMSB4X DLG1 OPRK1 ABL1 NALCN KCNA7 ASIC2 RASGRF2 PKD2 HVCN1 OPRL1 KCNC1 SLC34A1 SCN2A KCNH5 STOM KCNMA1 TPCN2 CDK5 KCNC2 RRAD CLIC4 PRKCE KCNA2 RGS7 KCNH8 KCNK12 KCND2 KCNH7 KCNQ5 KCNU1 ANK2 ADRB2 P2RX7 GALR2 PER2 CRHBP ANK3 SLC6A9 CAPN1		GO:0021930
GO:0010888	GO:0010888 negative regulation of lipid storage	0.000361603	9	28	5.19361	http://amigo.geneontology.org/amigo/term/GO:0010888	ABHD5 PPARG OSBPL8 PNPLA2 NR1H3 ABCG1 NFKBIA ITGAV ABCA1		GO:0021928
GO:0006468	GO:0006468 protein phosphorylation	0.000374114	158	1684	1.39024	http://amigo.geneontology.org/amigo/term/GO:0006468	CAMKK1 PDK2 RB1CC1 WNK1 MAST4 TRIB2 MKNK1 GRK3 ANKRD54 RPS6KA5 BCKDK PRKAG2 RPS6KB1 PRKAR1A STK38 CSNK1A1 PRKAR2A ACVR2B ACVR1 CNPPD1 CCNI CDKN2C DYRK2 PIM1 SDCBP MSTN DUSP10 CAMK4 PRKCA NEK10 SNRK CDK5 PRKCE TP53RK ULK1 MOB2 SBK1 SRC ALS2 FNIP2 TNK2 UBE2K TFAP4 MYO3A ABL1 MAPK1 EEF2K FBXW7 RAPGEF2 CDK2AP1 STK25 PROX1 NEK6 DUSP1 ATG101 STK33 PPARG ERN2 DAB2IP TLR4 PLCE1 EGF DGKQ PLK2 ADAM17 DAB2 …		GO:0021929
GO:0071407	GO:0071407 cellular response to organic cyclic compound	0.000374114	78	618	1.63678	http://amigo.geneontology.org/amigo/term/GO:0071407	GNB5 GNAO1 GNA11 INSIG2 GNAL DRD2 HTR5A SAFB HTR4 HTR1A SSTR2 SRC SCNN1B KCNQ1 SNW1 HTR2A TRIP4 APLP1 ZMIZ1 RAPGEF2 WBP2 YAP1 CYP1A1 CRHBP HTR3B ATP1A1 HSP90B1 CTNNB1 ADCY6 CALR LCOR CRY1 MSR1 HSPA5 MMP2 P2RX7 TFAP4 EEF2K RPS6KB1 RWDD1 NR2E1 GABRG2 HRH2 ACVR1 FOXO3 DNMT3A CRY2 NR1D1 KLF2 SLC34A1 PPARG CHRM3 MSTN HTR7 IMPACT ALPL CASP3 BTRC PAQR8 DAG1 CHRM2 CEBPA MAPK1 DDX17 GOLPH3 PKD2 PIM1 EPG5 …		GO:0021924
GO:0034764	GO:0034764 positive regulation of transmembrane transport	0.000462653	35	226	2.14485	http://amigo.geneontology.org/amigo/term/GO:0034764	WNK1 CRACR2A NPSR1 STIMATE PPP3CA KCNQ1 VMP1 TRPC6 ATP1B1 GSTO1 INSR FLNA CALM1 TMSB4X OPRK1 OSBPL8 ABL1 CA2 MAPK14 KCNC1 SLC34A1 ACSL1 KLF15 CDK5 KCNC2 RGS7 ADRB2 P2RX7 PKD2 GALR2 SORBS1 CREBL2 ANK2 PIK3R1 ANK3		GO:0021925
GO:0009617	GO:0009617 response to bacterium	0.000505101	60	772	1.75312	http://amigo.geneontology.org/amigo/term/GO:0009617	PGLYRP1 LBP TLR4 TLR1 DMBT1 NR1H3 MAPK14 TNFAIP3 GCH1 DAB2IP ADAM17 RNF213 OPRK1 P2RX7 RGS1 ABL1 MAPK1 NFKBIA ACP5 RPS6KB1 RAB14 SLC17A5 GHSR GFER SPINK5 AKIRIN2 DGKB CYP1A1 HMCN1 DUSP10 NFIB NOTCH1 SPON2 ALPL CAPN2 CASP3 ABCA1 SCNN1B PRKCE PCSK1 BNIP3 PLAAT3 BCR LITAF SRC TMEM229B MRC1 ADGRL2 SRR RAB7A CHMP5 OAS1 NR1D1 RAB1A PRKCA SHC1 BAIAP2 SLC22A5 GRN LYST		GO:0021926
GO:0009628	GO:0009628 response to abiotic stimulus	0.000508838	134	1194	1.42758	http://amigo.geneontology.org/amigo/term/GO:0009628	CRY1 GUCY1B1 MMP2 HSPB1 PKD2 CRY2 OPN4 OPN5 PER2 PKD1L2 HSPB2 RRH HSBP1 MYLK SLC4A11 LGMN EYA1 FBXW7 RNF8 HVCN1 UBE4B MYC CPEB2 YAP1 TMBIM6 SLC12A6 MMP3 ITPR1 ADAM17 BAG3 TTN KCNMA1 SLU7 SMPD1 HSP90B1 SCNN1B CHRNA7 GPR4 RAB11B DCUN1D3 DPP4 CLCN6 USP2 HSPA5 KCNQ1 SLC12A2 DNAJA2 TGFBR3 GNB5 ACADVL OPRK1 GNA11 P2RX7 SLC8A3 NFKBIA SLC52A3 RS1 HTR2A NDRG4 CLCN7 EEF2K TRPA1 CRTC1 PTN STX1A RPS6KB1 ASIC…		GO:0021927
GO:0071901	GO:0071901 negative regulation of protein serine/threonine kinase activity	0.000508838	23	117	2.611	http://amigo.geneontology.org/amigo/term/GO:0071901	PRKAR1A PRKAR2A DUSP10 TFAP4 ABL1 STK38 DUSP1 PPARG DAB2IP DUSP7 AIDA SLC8A3 PRKAG2 TNFAIP3 CDKN2C SORL1 CASP3 NF1 LRP5 SMPD1 CAV3 MAPK8IP1 CEBPA		GO:0021940
GO:0051241	GO:0051241 negative regulation of multicellular organismal process	0.000557097	105	1130	1.50228	http://amigo.geneontology.org/amigo/term/GO:0051241	SERPINB1 SEMA4G CRHBP KCNMA1 TFF2 ADRB2 ULK1 THBS2 OGT GRN C1QTNF3 RAPGEF2 GHSR LBP PPARG COL4A2 RAC1 DAB2IP ARRB1 SULF1 NOTCH1 RAB11FIP1 KLKB1 SOSTDC1 CHRNA7 TMSB4X HS3ST5 OTUD7B IFRD1 LUC7L CRY1 PGLYRP1 NR1H3 WNK1 TRPC5 OPRK1 MMP2 P2RX7 CHADL LGMN ACP5 PTN MAP2K6 FBXW7 NR2E1 ARRDC3 ACVR2B IL1RL1 PLCL1 PROX1 TNFAIP3 ADRA1A CRY2 GPR18 NR1D1 KLF2 NDFIP1 SYT4 LPIN1 ADGRB3 NMBR TLR4 SORL1 MSTN PPP3C…		GO:0021941
GO:1905952	GO:1905952 regulation of lipid localization	0.000571733	26	159	2.43304	http://amigo.geneontology.org/amigo/term/GO:1905952	ABHD5 MSR1 PPARG NR1H3 ACSL4 OSBPL8 ABCA2 SAR1B PNPLA2 CRY1 P2RX7 MAP2K6 EHD1 LPCAT3 CRY2 ATP8A1 ACSL1 DAB2 PLA2R1 ABCG1 NFKBIA ITGAV GALR1 LRP1 DISP3 ABCA1		GO:0021939
GO:0006914	GO:0006914 autophagy	0.000654945	77	589	1.61579	http://amigo.geneontology.org/amigo/term/GO:0006914	RB1CC1 RRAGD GABARAPL2 VMP1 ATG2B SESN1 MTMR3 HSPA8 TMEM59 ATG101 RAB1A NRBF2 VTI1A EPG5 DRAM2 WIPI2 SQSTM1 FYCO1 TP53INP1 RAB43 ATG13 ULK1 NBR1 ILRUN VPS13A ATG9A VPS4B STX17 PLK2 ZFYVE1 ADRB2 RNF213 CALM1 RAB7A CHMP5 ABL1 CHMP4B ARSB FOXO3 ADRA1A TMBIM6 BCAS3 FOXK2 OGT DRD2 BAG3 TMEM41B BNIP3 RNF41 CLN3 TPCN2 VPS13D FBXW7 EIF4G2 STX12 MCL1 HSPB8 CAPN1 ATP6V1H HSPB1 ATP6V0B PIK3CA ATP6V1G1 ATP6V…		GO:0021936
GO:0061919	GO:0061919 process utilizing autophagic mechanism	0.000654945	77	589	1.61579	http://amigo.geneontology.org/amigo/term/GO:0061919	RB1CC1 RRAGD GABARAPL2 VMP1 ATG2B SESN1 MTMR3 HSPA8 TMEM59 ATG101 RAB1A NRBF2 VTI1A EPG5 DRAM2 WIPI2 SQSTM1 FYCO1 TP53INP1 RAB43 ATG13 ULK1 NBR1 ILRUN VPS13A ATG9A VPS4B STX17 PLK2 ZFYVE1 ADRB2 RNF213 CALM1 RAB7A CHMP5 ABL1 CHMP4B ARSB FOXO3 ADRA1A TMBIM6 BCAS3 FOXK2 OGT DRD2 BAG3 TMEM41B BNIP3 RNF41 CLN3 TPCN2 VPS13D FBXW7 EIF4G2 STX12 MCL1 HSPB8 CAPN1 ATP6V1H HSPB1 ATP6V0B PIK3CA ATP6V1G1 ATP6V…		GO:0021937
GO:0017157	GO:0017157 regulation of exocytosis	0.000702622	36	227	2.07745	http://amigo.geneontology.org/amigo/term/GO:0017157	SYT7 RAB10 SYT17 SYT4 RAB3C STXBP5 IL1RAPL1 FES SYT15 SLC4A8 SYP HTR2A STX1A ADRA1A GIPC1 STXBP1 CASK CHRNB3 CHRNA6 NOTCH1 DRD2 TPCN2 CDK5 CHRNA5 CHRM2 BCR P2RY4 DOC2B RAB7A VPS4B RAB9A VAMP7 ADGRE2 STAM SDCBP HGS		GO:0021938
GO:0046942	GO:0046942 carboxylic acid transport	0.000765026	45	294	1.9001	http://amigo.geneontology.org/amigo/term/GO:0046942	SLC7A9 SLC16A7 SLC17A5 SLC25A38 SLC10A6 SLC16A12 SLC16A14 SLC16A9 SLC6A5 SLC25A30 SLC16A13 SLC25A29 SLC6A13 ACSL4 SLC23A2 SLC7A8 NMUR2 PNPLA8 DRD2 MFSD12 SLC23A1 SLC22A13 CLN3 PSAP LRP2 P2RX7 SLC17A6 MAP2K6 GIPC1 SLC6A8 SYT4 TRPC4 STXBP1 SLC3A1 SLC47A1 NFKBIE SLC22A3 NTRK2 SLC5A12 GRM1 PLA2R1 SLC6A9 NF1 SLC12A2 PER2		GO:0021846
GO:0001505	GO:0001505 regulation of neurotransmitter levels	0.000790265	39	235	2.0005	http://amigo.geneontology.org/amigo/term/GO:0001505	MOXD1 ACHE STX1A OTOF SLC5A7 NAPB STXBP1 CASK MCTP1 UNC13B DRD2 SLC22A3 SLC22A1 SLC4A8 P2RX7 SYP HTR2A SLC29A1 ADRA1A GIPC1 SYT4 CHRNB3 CHRNA6 PTPRN2 STXBP5 CDK5 SLC18A2 SLC6A5 CHRNA5 CHRM2 P2RY4 CLN3 NF1 DOC2B SYT7 CHRNA3 PER2 PAH SLC6A13		GO:0021992
GO:0099504	GO:0099504 synaptic vesicle cycle	0.000790265	35	199	2.08938	http://amigo.geneontology.org/amigo/term/GO:0099504	SLC17A6 STX1A DNM1 OTOF NAPB SH3GL1 NLGN4X SLC18A2 CEL UNC13B PLD1 SLC4A8 P2RX7 SYP HTR2A ADRA1A GIPC1 PACSIN1 DDC SYT4 STXBP1 DGKQ CASK CHRNB3 CHRNA6 DRD2 STXBP5 CDK5 CTNNB1 CHRNA5 CHRM2 BTBD9 P2RY4 DOC2B SYT7		GO:0061913
GO:0048585	GO:0048585 negative regulation of response to stimulus	0.000797442	162	1777	1.36309	http://amigo.geneontology.org/amigo/term/GO:0048585	NR1H3 HERPUD1 SESN1 SEMA4G GRK3 EYA1 NEURL1 PDE10A CSNK1A1 FHL2 CR2 DUSP1 INSIG2 SEC14L1 NPHP4 PPARG ANKRD6 AOAH ARRB1 SULF1 PPM1B DUSP5 TMBIM6 RNF157 MCL1 DUSP10 CRHBP DAB2 DUSP7 SOSTDC1 BCL2L1 RNF213 VWC2L NOG SRC OTUD7B DAB2IP OGT GRN C1QTNF3 BRAP NDRG4 RPGRIP1L IL4I1 APLP1 STK38 TNFAIP3 GHSR MASP1 SCYL2 MSTN NLGN4X NOTCH1 ITPR1 CD109 XDH KLKB1 ADRB2 MLLT3 CALR HGS AIDA MAGI2 PTPRT PAFAH1B1 CR…		GO:0061914
GO:0016236	GO:0016236 macroautophagy	0.000800116	54	335	1.78067	http://amigo.geneontology.org/amigo/term/GO:0016236	RB1CC1 GABARAPL2 ATG2B SESN1 ATG101 RAB1A VTI1A EPG5 WIPI2 SQSTM1 FYCO1 TP53INP1 RAB43 ATG13 ULK1 NBR1 ILRUN ATG9A VPS4B VMP1 STX17 ZFYVE1 ADRB2 RNF213 CALM1 RAB7A CHMP5 CHMP4B OGT BAG3 RNF41 CLN3 BNIP3 VPS13D MTMR3 STX12 HSPB8 TMEM41B CAPN1 ATP6V1H ATP6V0B PIK3CA ATP6V1G1 ATP6V1B2 ATP6V0C EXOC8 STAM KLHL3 VPS37A CASP3 CDK5 EXOC7 HGS SRC		GO:0061209
GO:0045055	GO:0045055 regulated exocytosis	0.000813365	36	254	2.06028	http://amigo.geneontology.org/amigo/term/GO:0045055	SYT7 SYT17 STX1A OTOF NAPB SYT4 RAB11FIP1 FES RAB11B UNC13B SYT15 CRHBP VAMP3 SLC4A8 P2RX7 SYP HTR2A ADRA1A GIPC1 STXBP1 CASK CHRNB3 CHRNA6 NOTCH1 DRD2 STXBP5 CDK5 CHRNA5 CHRM2 BCR P2RY4 DOC2B RAB10 VAMP7 ADGRE2 SYNGR2		GO:0061225
GO:0033993	GO:0033993 response to lipid	0.000833921	97	980	1.51285	http://amigo.geneontology.org/amigo/term/GO:0033993	INSIG2 LBP PPARG SAFB PAQR8 SSTR2 SRC TLR4 SCNN1B MGST1 NR1H3 SNW1 TRIP4 ZMIZ1 MAPK14 TNFAIP3 VPS4B GCH1 WBP2 DAB2IP YAP1 CRHBP ADAM17 ABCG1 ATP1A1 CTNNB1 ADCY6 CALR LCOR CRY1 OPRK1 MMP2 CRLS1 P2RX7 TFAP4 ABL1 MAPK1 NFKBIA ACP5 ATP1A3 RPS6KB1 CPT1A RWDD1 NR2E1 ACVR1 CCN2 FOXO3 DNMT3A CRY2 GHSR PIK3CA GPR83 OPRL1 NR1D1 GFER SLC34A1 RIDA AKIRIN2 STXBP1 MSTN NCOA2 CYP1A1 DUSP10 CNGA3 PAM NOTCH1 ACSL…		GO:0061222
GO:0007009	GO:0007009 plasma membrane organization	0.000889882	26	180	2.36902	http://amigo.geneontology.org/amigo/term/GO:0007009	PRX OTOF PACSIN1 MYRF SNX33 CAV3 PLSCR1 VPS4B CHMP5 P2RX7 CHMP4B A4GALT SMPD1 ATP10A SYT7 VMP1 TRPC5 CSRP3 UGCG TMEM41B BAIAP2 CLN3 ATG9A DEGS1 ANK3 ANK2		GO:0061269
GO:0000165	GO:0000165 MAPK cascade	0.00104403	83	827	1.56185	http://amigo.geneontology.org/amigo/term/GO:0000165	MAP2K4 NDRG4 MAP2K6 RAPGEF2 DUSP1 ADRA1A MAPK8IP1 CRACR2A TRAF3 ANKRD6 ARRB1 DUSP5 DUSP10 FGFR4 NEK10 DUSP7 ADRA1B INSR MOS SDCBP FERMT2 BRAP MAPK1 HTR2A STK38 STK25 CCN2 PPARG DAB2IP MYC PLCE1 EGF NOTCH1 XDH SHC1 RYK YWHAZ ADRB2 CHRNA7 ALOX12B RNF41 ATP6AP2 AIDA SLC30A10 PAFAH1B1 RB1CC1 NPFFR2 OPRK1 P2RX7 ABL1 LAMTOR3 MAPK14 CHRNA10 ERN2 TLR4 SORL1 ITGAV RAP1GDS1 ITPKB DRD2 GRM1 DAB2 NPTN RNF149…		GO:0061270
GO:0002237	GO:0002237 response to molecule of bacterial origin	0.00104516	38	400	1.99351	http://amigo.geneontology.org/amigo/term/GO:0002237	LBP TLR1 DMBT1 TLR4 NR1H3 MAPK14 TNFAIP3 GCH1 DAB2IP ADAM17 OPRK1 P2RX7 ABL1 MAPK1 NFKBIA ACP5 RPS6KB1 GHSR GFER AKIRIN2 CYP1A1 DUSP10 NOTCH1 SPON2 ALPL CAPN2 CASP3 ABCA1 PRKCE PCSK1 BCR LITAF SRC MRC1 SRR CHMP5 NR1D1 PRKCA		GO:0061485
GO:0007204	GO:0007204 positive regulation of cytosolic calcium ion concentration	0.00109793	41	342	1.93141	http://amigo.geneontology.org/amigo/term/GO:0007204	SLC8A3 HTR2A PKD2 ADRA1A GPR18 DRD2 ADRA1B GPR4 NPSR1 NALF1 PPP3CA GSTO1 FLNA CALM1 P2RX7 NMUR2 TMBIM6 GRIN1 MCOLN3 TRPC5 ABL1 TRPA1 CCN2 MCHR1 TRPC6 ITGAV ITPR1 NPTN TPCN2 CDK5 GALR1 S1PR1 PRKCE CAV3 GALR2 CHRNA10 ANK2 GRM1 OPRL1 PLCE1 P2RY4		GO:0061469
GO:0010648	GO:0010648 negative regulation of cell communication	0.00109793	143	1483	1.38496	http://amigo.geneontology.org/amigo/term/GO:0010648	HERPUD1 SESN1 GRK3 EYA1 NEURL1 PDE10A CSNK1A1 FHL2 DUSP1 INSIG2 SEC14L1 NPHP4 ANKRD6 ARRB1 SULF1 PPM1B DUSP5 TMBIM6 RNF157 MCL1 DUSP10 CRHBP DRD2 DAB2 DUSP7 SOSTDC1 BCL2L1 RNF213 VWC2L NOG SRC OTUD7B ACHE DAB2IP OGT C1QTNF3 BRAP NDRG4 RPGRIP1L APLP1 STK38 TNFAIP3 PPARG SCYL2 MSTN NLGN4X ITPR1 CD109 RAB11FIP1 XDH ADRB2 MLLT3 CALR HGS AIDA MAGI2 PTPRT PAFAH1B1 CRY1 RB1CC1 HSPA5 TGFBR3 DLG1 RGS11 LR…		GO:0061006
GO:0023061	GO:0023061 signal release	0.00109793	60	498	1.70282	http://amigo.geneontology.org/amigo/term/GO:0023061	SYT7 SYT17 STX1A OTOF NAPB SYT4 STXBP1 CRHBP CASK DRD2 LRP5 MCTP1 UNC13B SYT15 ACSL4 C1QTNF3 RAB11FIP1 CRY1 SLC4A8 KCNQ1 OPRK1 P2RX7 SYP HTR2A MAP2K6 CPE CPT1A SLC16A10 ACVR2B ADRA1A CRY2 GHSR GIPC1 SOX4 NR1D1 PPARG GLUL PPP3CA CHRNB3 CHRNA6 DAB2 PTPRN2 STXBP5 CDK5 ABCA1 CHRNA5 PRKCE KCNA2 HTR1A CHRM2 RAB11B P2RY4 NF1 DOC2B VAMP7 RAB1A TCF7L2 GALR1 CHRNA3 PER2		GO:0036093
GO:0051047	GO:0051047 positive regulation of secretion	0.00111429	43	315	1.89661	http://amigo.geneontology.org/amigo/term/GO:0051047	C1QTNF3 ABCG1 UNC13B SYT7 SLC4A8 OPRK1 P2RX7 STX1A MAP2K6 SOX4 OPRL1 PPARG SYT4 GLUL STXBP1 PPP3CA DRD2 DAB2 PLA2R1 STXBP5 CDK5 PRKCE PCSK1 DOC2B TTN RAB7A GOLPH3 VPS4B RAB9A VAMP7 MYH10 IER3IP1 STAM TLR4 SDCBP TCF7L2 GALR1 ALOX12B HGS SLC12A2 ACSL4 ACHE NPR1		GO:0061323
GO:0035725	GO:0035725 sodium ion transmembrane transport	0.00112053	30	179	2.18678	http://amigo.geneontology.org/amigo/term/GO:0035725	SLC6A13 WNK1 SLC12A2 SLC8A3 ATP1A3 ASIC2 SLC9A2 SLC6A8 SCN2A ATP1B1 ATP1A1 SLC6A5 SCNN1B SLC6A9 ASIC3 SLC4A8 PKD2 TPCN2 CAV3 KCNQ1 SLC4A11 SLC34A1 SLC4A10 STOM SLC34A2 SLC23A1 NALCN ANK3 DLG1 PRKCE		GO:0061325
GO:0023057	GO:0023057 negative regulation of signaling	0.00123821	143	1488	1.3811	http://amigo.geneontology.org/amigo/term/GO:0023057	HERPUD1 SESN1 GRK3 EYA1 NEURL1 PDE10A CSNK1A1 FHL2 DUSP1 INSIG2 SEC14L1 NPHP4 ANKRD6 ARRB1 SULF1 PPM1B DUSP5 TMBIM6 RNF157 MCL1 DUSP10 CRHBP DRD2 DAB2 DUSP7 SOSTDC1 BCL2L1 RNF213 VWC2L NOG SRC OTUD7B ACHE DAB2IP OGT C1QTNF3 BRAP NDRG4 RPGRIP1L APLP1 STK38 TNFAIP3 PPARG SCYL2 MSTN NLGN4X ITPR1 CD109 RAB11FIP1 XDH ADRB2 MLLT3 CALR HGS AIDA MAGI2 PTPRT PAFAH1B1 CRY1 RB1CC1 HSPA5 TGFBR3 DLG1 RGS11 LR…		GO:0061331
GO:0010959	GO:0010959 regulation of metal ion transport	0.0012758	45	427	1.85486	http://amigo.geneontology.org/amigo/term/GO:0010959	WNK1 CRACR2A SARAF DRD2 KCNIP4 NPSR1 STIMATE PPP3CA GSTO1 CALM1 KCNQ1 VMP1 MYLK GNB5 DLG1 KCNN2 P2RX7 PKD2 TRPC6 EGF TMBIM6 ATP1B1 CTNNB1 CAV3 SLC30A10 FLNA OPRK1 ABL1 HTR2A OPRL1 MCHR1 KCNC1 CASK STOM CDK5 KCNC2 RRAD ADRB2 PRKCE RGS7 ANK2 GALR2 ANK3 ATP1A1 GRIN1		GO:0061351
GO:1902531	GO:1902531 regulation of intracellular signal transduction	0.0012758	172	1857	1.33528	http://amigo.geneontology.org/amigo/term/GO:1902531	VAPA NEK6 NDFIP1 PLK2 LITAF FLNA RRAGD HERPUD1 SESN1 TRIP6 ANKRD54 ARFGAP1 NDRG4 LAMTOR3 RAPGEF2 MADD PDE10A FHL2 DUSP1 ADRA1A MAPK8IP1 GPR18 SEC14L1 CRACR2A TRAF3 ANKRD6 TMEM127 ARRB1 PPM1B DUSP5 RNF157 MCL1 DUSP10 NTRK2 EPS8 FGFR4 NEK10 DUSP7 ADRA1B INSR BCL2L1 MOS GPR4 ROR1 SRC OTUD7B ALS2 HIP1 DAB2IP SDCBP PPP3CA FERMT2 C1QTNF3 HTR2A FBXW7 STK38 STK25 SFPQ TNFAIP3 CCN2 PPARG TLR4 MYC PLCE1 MS…		GO:0061385
GO:0032496	GO:0032496 response to lipopolysaccharide	0.0013031	36	376	2.01043	http://amigo.geneontology.org/amigo/term/GO:0032496	LBP TLR4 NR1H3 MAPK14 TNFAIP3 GCH1 DAB2IP ADAM17 OPRK1 P2RX7 ABL1 MAPK1 NFKBIA ACP5 RPS6KB1 GHSR GFER AKIRIN2 CYP1A1 DUSP10 NOTCH1 SPON2 ALPL CAPN2 CASP3 ABCA1 PRKCE PCSK1 BCR LITAF SRC MRC1 SRR CHMP5 NR1D1 PRKCA		GO:0033601
GO:0072359	GO:0072359 circulatory system development	0.0013031	123	1150	1.41959	http://amigo.geneontology.org/amigo/term/GO:0072359	ACVR1 RECK ITGAV KDM6A PDLIM3 LRP5 SVEP1 COL22A1 S1PR1 RNF213 THBS2 HSPB6 TGFBR3 PROX1 PPARG COL4A2 GLUL DAB2IP PIM1 SULF1 EGF NOTCH1 XDH RB1CC1 DNAH5 KCNQ1 ADGRF5 LRP2 B4GALT1 MMP2 GNA11 HECTD1 ABL1 MAPK1 NDRG4 RPGRIP1L EYA1 ZMIZ1 PRKAR1A FBXW7 MAPK14 NR2E1 QKI ACVR2B FHL2 ECE1 CCN2 PKD2 ADRA1A GHSR PIK3CA DNAI1 MMP19 SOX4 CSRP3 ADGRB3 VEZF1 YAP1 ADAM10 SEC24B BCAS3 PLK2 PAM NSDHL NTRK2 CRB2 SLC…		GO:0033600
GO:0007271	GO:0007271 synaptic transmission cholinergic	0.00153205	12	31	3.61295	http://amigo.geneontology.org/amigo/term/GO:0007271	SLC5A7 CHRNA2 CHRNB3 CHRNA5 CHRNA7 ACHE CHRNA10 CHRM3 CHRNA1 CHRNA6 LAMA2 CHRNA3		GO:0033690
GO:0071868	GO:0071868 cellular response to monoamine stimulus	0.0015366	20	105	2.61314	http://amigo.geneontology.org/amigo/term/GO:0071868	GNB5 GNAO1 GNA11 GNAL DRD2 HTR5A HTR4 HTR1A HTR2A APLP1 HTR3B ADCY6 KCNQ1 HRH2 CHRM3 HTR7 CHRM2 MAPK1 FLNA ABL1		GO:0033689
GO:0071870	GO:0071870 cellular response to catecholamine stimulus	0.0015366	20	105	2.61314	http://amigo.geneontology.org/amigo/term/GO:0071870	GNB5 GNAO1 GNA11 GNAL DRD2 HTR5A HTR4 HTR1A HTR2A APLP1 HTR3B ADCY6 KCNQ1 HRH2 CHRM3 HTR7 CHRM2 MAPK1 FLNA ABL1		GO:0033688
GO:0072507	GO:0072507 divalent inorganic cation homeostasis	0.0015366	59	558	1.68828	http://amigo.geneontology.org/amigo/term/GO:0072507	HERPUD1 TRPC5 SLC8A3 HTR2A PKD2 ADRA1A GPR18 TRPC4 ATP13A3 TRPC6 SLC39A12 DRD2 SLC30A2 PTH1R ADRA1B GPR4 CAV3 NPSR1 SLC30A10 NALF1 PPP3CA GSTO1 FLNA CALM1 P2RX7 TRPA1 NMUR2 TMBIM6 TPCN2 ALPL GRIN1 MCOLN3 ABL1 CCN2 MCHR1 CSRP3 ITGAV ATP1B1 ITPR1 GRM1 NPTN GRIK2 CDK5 GALR1 S1PR1 PRKCE BNIP3 GALR2 P2RY4 CLN3 CHRNA10 ANK2 RAP1GDS1 CHRNA7 OPRL1 ANK3 HSP90B1 PLCE1 CALR		GO:0033687
GO:1903351	GO:1903351 cellular response to dopamine	0.001542	18	88	2.76993	http://amigo.geneontology.org/amigo/term/GO:1903351	GNB5 GNAO1 GNA11 GNAL DRD2 HTR5A HTR4 HTR1A HTR2A HTR3B ADCY6 HRH2 CHRM3 HTR7 CHRM2 MAPK1 FLNA ABL1		GO:0021534
GO:0003012	GO:0003012 muscle system process	0.00157488	54	440	1.7312	http://amigo.geneontology.org/amigo/term/GO:0003012	KCNQ1 MYLK CSRP3 CHRM3 KCNMA1 ADRB2 CHRM2 GSTO1 FLNA CALM1 DLG1 KCNN2 SLC8A3 HTR2A RPS6KB1 MAP2K6 CCN2 FOXO3 ADRA1A GHSR PIK3CA PPARG SULF1 MSTN CHRNA1 RAP1GDS1 PPP3CA ATP1B1 NOTCH1 HTR7 DRD2 PDE9A TPCN2 ATP1A1 KLF15 SCNN1B ADRA1B DAG1 SSTR2 CAV3 HSBP1 ANK2 GLRA1 TTN CHRNA3 PRKCA ARHGEF11 NMUR2 GNAO1 MYL6 SLC6A8 PLCE1 SNTB1 GALR2		GO:0060650
GO:0007611	GO:0007611 learning or memory	0.00165229	42	291	1.8764	http://amigo.geneontology.org/amigo/term/GO:0007611	PAFAH1B1 OPRK1 ABL1 LGMN SLC8A3 HTR2A NDRG4 CRTC1 PTN RPS6KB1 B4GALT2 GHSR ATP8A1 OPRL1 SYT4 ADGRB3 SCN2A PLK2 NTRK2 DRD2 AFF2 NPTN CASP3 CDK5 CSMD1 NOG BTBD9 CLN3 NF1 GM2A SRC FOXO6 CAMK4 NLGN4X CPEB3 CHRNA7 GRIN1 MAPK1 GALR3 CRHBP INSR GALR2		GO:0060651
GO:0030334	GO:0030334 regulation of cell migration	0.00165355	94	977	1.49297	http://amigo.geneontology.org/amigo/term/GO:0030334	PLXNA2 SEMA4G RAC1 TMSB4X PLXNA4 OGT ADAM17 MYLK LGMN NDRG4 PROX1 PPARG LGR6 GLUL SORL1 EGF PLA2G7 NOTCH1 MGAT5 PRKCA MIA3 CLIC4 NOG FLNA NISCH MMP2 OSBPL8 ABL1 PTN RPS6KB1 FBXW7 RIPOR2 NR2E1 ITGA4 ATP8A1 GPR18 LBP LAMA5 DAB2IP TLR4 SDCBP MSTN ITGAV DUSP10 PLK2 PIK3R1 DRD2 IGSF10 WNT4 CDK5 TP53INP1 S1PR1 PRKCE MCTP1 ZNF609 GPR173 BCR LAMA2 NF1 SRC LRIG2 MAPK1 ACVR1 GRN HSPA5 WNK1 FERMT2 TRIP6 HSP…		GO:0060664
GO:0009968	GO:0009968 negative regulation of signal transduction	0.00178774	132	1354	1.38917	http://amigo.geneontology.org/amigo/term/GO:0009968	HERPUD1 SESN1 GRK3 EYA1 NEURL1 PDE10A CSNK1A1 FHL2 DUSP1 INSIG2 SEC14L1 NPHP4 ANKRD6 ARRB1 SULF1 PPM1B DUSP5 TMBIM6 RNF157 MCL1 DUSP10 CRHBP DAB2 DUSP7 SOSTDC1 BCL2L1 RNF213 VWC2L NOG SRC OTUD7B DAB2IP OGT C1QTNF3 BRAP NDRG4 RPGRIP1L APLP1 STK38 TNFAIP3 PPARG SCYL2 MSTN NLGN4X ITPR1 CD109 XDH ADRB2 MLLT3 CALR HGS AIDA MAGI2 PTPRT PAFAH1B1 CRY1 RB1CC1 HSPA5 TGFBR3 DLG1 RGS11 LRP2 P2RX7 RGS1 ABL1 L…		GO:0035604
GO:0022612	GO:0022612 gland morphogenesis	0.00179062	22	129	2.45719	http://amigo.geneontology.org/amigo/term/GO:0022612	LRP5 FGL1 CAPN1 CUL3 MMP2 PTN PROX1 TNFAIP3 LAMA5 SULF1 NFIB NOTCH1 WNT4 BTRC FEM1B SOSTDC1 DAG1 CAV3 CSMD1 NOG SRC FBXW7		GO:0060504
GO:0007033	GO:0007033 vacuole organization	0.00183297	38	220	1.93488	http://amigo.geneontology.org/amigo/term/GO:0007033	ACP3 RB1CC1 GABARAPL2 ATG2B RAB7A RAB14 ATG101 RAB1A CLVS2 WIPI2 TP53INP1 RAB43 ATG13 ULK1 CLVS1 CLN3 ATG9A ATP6V1H ATP6AP1 CHMP5 CHMP4B ATP6V0B ATP6AP2 ATP6V0C GRN VMP1 STX17 PI4KB ABCA1 P2RX7 LYST BAG3 TPCN2 MTMR3 STX12 TMEM41B SYT7 ARSB		GO:0060502
GO:0002683	GO:0002683 negative regulation of immune system process	0.00185809	44	533	1.83549	http://amigo.geneontology.org/amigo/term/GO:0002683	FGL1 CR2 GRN IL4I1 MASP1 PGLYRP1 NR1H3 ADGRF5 DLG1 ACP5 FBXW7 IL1RL1 TNFAIP3 GPR18 NR1D1 GFER NDFIP1 SPINK5 TMBIM6 DUSP10 PIK3R1 DRD2 TSC22D3 PSMB4 CASP3 CTNNB1 CLEC4G BCR NF1 CEBPA PHPT1 OAS1 PRKAR1A RIPOR2 DUSP1 PPARG MYC MIA3 SERPINB9 DPP4 TLR4 MAPK14 PLK2 SRC		GO:0060501
GO:0001932	GO:0001932 regulation of protein phosphorylation	0.00200057	108	1165	1.441	http://amigo.geneontology.org/amigo/term/GO:0001932	CAMKK1 RB1CC1 TRIB2 ANKRD54 PRKAR1A PRKAR2A CNPPD1 CCNI CDKN2C SDCBP MSTN DUSP10 NEK10 MOB2 SRC ALS2 FNIP2 TNK2 UBE2K TFAP4 ABL1 MAPK1 PRKAG2 FBXW7 RAPGEF2 CDK2AP1 STK38 ACVR1 PROX1 DUSP1 PPARG DAB2IP PLCE1 EGF DGKQ ADAM17 DAB2 XDH DUSP7 INSR CSPG4 NOG AIDA PTPRT NPFFR2 WNK1 TRPC5 DLG1 P2RX7 OSBPL8 SLC8A3 HTR2A EEF2K HSPB1 NEURL1 MAP2K6 MADD ACVR2B TNFAIP3 CCN2 ADRA1A PIK3CA ERN2 TLR4 SORL1 ITPKB…		GO:0060505
GO:0099003	GO:0099003 vesicle-mediated transport in synapse	0.00204156	36	220	1.96294	http://amigo.geneontology.org/amigo/term/GO:0099003	SLC17A6 STX1A DNM1 OTOF NAPB SH3GL1 NLGN4X SLC18A2 CEL UNC13B PLD1 SLC4A8 P2RX7 SYP HTR2A ADRA1A GIPC1 PACSIN1 DDC SYT4 STXBP1 DGKQ CASK CHRNB3 CHRNA6 DRD2 STXBP5 CDK5 CTNNB1 CHRNA5 CLSTN1 CHRM2 BTBD9 P2RY4 DOC2B SYT7		GO:0060517
GO:1903350	GO:1903350 response to dopamine	0.00204156	18	89	2.70971	http://amigo.geneontology.org/amigo/term/GO:1903350	GNB5 GNAO1 GNA11 GNAL DRD2 HTR5A HTR4 HTR1A HTR2A HTR3B ADCY6 HRH2 CHRM3 HTR7 CHRM2 MAPK1 FLNA ABL1		GO:0010837
GO:0016079	GO:0016079 synaptic vesicle exocytosis	0.00208464	23	114	2.37718	http://amigo.geneontology.org/amigo/term/GO:0016079	STX1A OTOF NAPB UNC13B SLC4A8 P2RX7 SYP HTR2A ADRA1A GIPC1 SYT4 STXBP1 CASK CHRNB3 CHRNA6 DRD2 STXBP5 CDK5 CHRNA5 CHRM2 P2RY4 DOC2B SYT7		GO:0010839
GO:0007417	GO:0007417 central nervous system development	0.00216725	124	1123	1.3985	http://amigo.geneontology.org/amigo/term/GO:0007417	HSPA5 GNB4 COX6B1 CKB CALM1 PAFAH1B1 NRCAM NDRG4 APLP1 AKNA ADGRL2 MYRF NCAN SPINK5 ADGRL3 ACAN NFASC PBX3 B3GNT5 CTNNB1 PTN IER3IP1 SHROOM4 CDK5 DNAH5 EED PLXNA2 LRP2 KDM2B ABL1 MAPK1 SLC8A3 RPGRIP1L ATP1A3 NEURL1 NR2E1 ARSB SLC2A1 B4GALT2 PROX1 FOXO3 RECK CDKN2C SOX4 NR1D1 KCNC1 PPARG RIDA DCLK1 TRPC4 AKIRIN2 SCYL2 DAB2IP TLR4 TTPA EGF SEC24B PPP3CA DMRTA2 CELSR2 DUSP10 SLC4A10 DLX1 PAM NFIB NT…		GO:0010838
GO:0016310	GO:0016310 phosphorylation	0.0021853	182	1994	1.30738	http://amigo.geneontology.org/amigo/term/GO:0016310	CAMKK1 PDK2 RB1CC1 WNK1 MAST4 TRIB2 MKNK1 GRK3 ANKRD54 RPS6KA5 DGKH BCKDK PRKAG2 RPS6KB1 PRKAR1A STK38 CSNK1A1 PRKAR2A ACVR2B ACVR1 CNPPD1 CCNI CDKN2C DYRK2 DGKB PIM1 SDCBP MSTN DUSP10 DGKQ PIK3R1 NTRK2 CAMK4 PRKCA FGFR4 NEK10 RYK SNRK LMTK2 CDK5 INSR PRKCE TP53RK ULK1 MOB2 ROR1 SBK1 SRC ALS2 FNIP2 TNK2 NT5C2 UBE2K TFAP4 MYO3A ABL1 MAPK1 EEF2K RBL2 FBXW7 RAPGEF2 CDK2AP1 STK25 PROX1 NEK6 DUSP1 PIK…		GO:0010456
GO:0072503	GO:0072503 cellular divalent inorganic cation homeostasis	0.0021853	57	531	1.67964	http://amigo.geneontology.org/amigo/term/GO:0072503	HERPUD1 TRPC5 SLC8A3 HTR2A PKD2 ADRA1A GPR18 TRPC4 ATP13A3 TRPC6 SLC39A12 DRD2 SLC30A2 PTH1R ADRA1B GPR4 CAV3 NPSR1 SLC30A10 NALF1 PPP3CA GSTO1 FLNA CALM1 P2RX7 TRPA1 NMUR2 TMBIM6 TPCN2 GRIN1 MCOLN3 ABL1 CCN2 MCHR1 CSRP3 ITGAV ATP1B1 ITPR1 GRM1 NPTN GRIK2 CDK5 GALR1 S1PR1 PRKCE BNIP3 GALR2 P2RY4 CLN3 CHRNA10 ANK2 RAP1GDS1 CHRNA7 OPRL1 HSP90B1 PLCE1 CALR		GO:0010464
GO:0009725	GO:0009725 response to hormone	0.0021913	98	898	1.46573	http://amigo.geneontology.org/amigo/term/GO:0009725	RAB10 RPS6KB1 REG1A NR5A2 SLC2A1 GHSR INSIG2 NR1D1 PPARG LPIN1 NCOA2 PIK3R1 CRHBP SAFB SHC1 PAQR8 SSTR2 SRC NCOA4 SCNN1B NR1H3 TGFBR3 LRP2 TRIP4 CA2 ZMIZ1 WBP2 RERG CPEB2 SORL1 YAP1 BCAS3 OGT NOTCH1 ATP1A1 INSR ADCY6 CALR SLC30A10 PDK2 CRY1 KCNQ1 OPRK1 MMP2 CRLS1 TFAP4 OSBPL8 EEF2K ATP1A3 CRHR2 RWDD1 MAPK14 NR2E1 ARSB ACVR1 RPE65 CCN2 FOXO3 ADRA1A CRY2 PIK3CA DNAI1 MMP19 GPR83 CSRP3 SLC34A1 MSTN …		GO:0010463
GO:0015849	GO:0015849 organic acid transport	0.0021913	48	332	1.76804	http://amigo.geneontology.org/amigo/term/GO:0015849	SLC7A9 SLC7A8 SLC7A4 SLC3A1 SLC25A38 SLC10A6 SLC6A5 SLC25A30 SLC25A29 SLC6A13 ACSL4 SLC23A2 SLC16A7 NMUR2 PNPLA8 DRD2 ACSL1 MFSD12 SLC23A1 SLC22A13 CLN3 SLC22A4 LRP2 P2RX7 SLC17A6 RPS6KB1 MAP2K6 SLC16A10 SLC17A5 GIPC1 SYT4 TRPC4 SLC43A3 STXBP1 SLC47A1 NFKBIE NTRK2 SLC5A12 GRM1 PLA2R1 SLC6A9 NF1 LLGL2 SLC2A1 SLC12A2 PPARG PER2 CPT1A		GO:2001013
GO:0061024	GO:0061024 membrane organization	0.0021913	98	869	1.46573	http://amigo.geneontology.org/amigo/term/GO:0061024	VAMP3 ATP11B RAB7A CHMP5 CHMP4B PRX STX1A GOSR1 GOLPH3 OTOF STX12 VAMP7 ATP8A1 PACSIN1 MYRF LRRC4 SYT4 RAC1 STX17 SEC24B NLGN4X VTI1A SAR1B LHFPL4 CEL SNX33 BNIP3 CAV3 PLSCR1 ATP10A EXOC8 VPS4B STAM VPS37A TRAPPC5 EXOC7 HGS TRAPPC2 DPP4 P2RX7 NRCAM ANKRD27 ABCA2 A4GALT CTSL ABCA1 SMPD1 BCL2L1 PAFAH1B1 SYT7 MSR1 VMP1 ATG2B TRPC5 DLG1 OSBPL8 PITPNM3 DNM1 LPCAT3 CRIPT CSRP3 RFTN1 PPARG STXBP1 TTPA U…		GO:0140655
GO:0048666	GO:0048666 neuron development	0.00227202	126	1169	1.39159	http://amigo.geneontology.org/amigo/term/GO:0048666	PLXNA2 NRCAM SEMA4G VAPA RPGRIP1L ANKRD27 APLP1 PACSIN1 LAMA5 LGR6 DCLK1 ADGRB3 RAC1 RNF165 LRTM1 MANF TIAM2 NTRK2 NOTCH1 ROBO3 ENAH NPTN NFASC RYK LMTK2 CDK5 PBX3 GAP43 DAG1 ULK1 SLIT3 ROR1 LAMA2 GPRIN2 PLXNA4 ALS2 SYT17 KANK1 RAPGEF2 SYT4 SPOCK1 PTPN9 IFRD1 PAFAH1B1 HSPA5 KCNQ1 TRPC5 LRP2 MMP2 SLC23A2 ABL1 EEF2K SF3A2 CRTC1 PTN NEURL1 PMP22 EHD1 RIPOR2 NR2E1 ARSB ITGA4 STK25 ECE1 THOC2 NPHP4 SC…		GO:0101023
GO:0006936	GO:0006936 muscle contraction	0.0022792	45	354	1.80125	http://amigo.geneontology.org/amigo/term/GO:0006936	KCNQ1 MYLK CSRP3 CHRM3 KCNMA1 ADRB2 CHRM2 GSTO1 FLNA CALM1 DLG1 KCNN2 SLC8A3 HTR2A RPS6KB1 MAP2K6 CCN2 ADRA1A GHSR PIK3CA SULF1 CHRNA1 RAP1GDS1 ATP1B1 HTR7 DRD2 TPCN2 ATP1A1 SCNN1B ADRA1B SSTR2 CAV3 HSBP1 ANK2 GLRA1 TTN CHRNA3 ARHGEF11 NMUR2 GNAO1 MYL6 SLC6A8 PLCE1 SNTB1 GALR2		GO:0060770
GO:0055074	GO:0055074 calcium ion homeostasis	0.0022792	55	508	1.69273	http://amigo.geneontology.org/amigo/term/GO:0055074	HERPUD1 TRPC5 SLC8A3 HTR2A PKD2 ADRA1A GPR18 TRPC4 ATP13A3 TRPC6 DRD2 PTH1R ADRA1B GPR4 CAV3 NPSR1 NALF1 PPP3CA GSTO1 FLNA CALM1 P2RX7 TRPA1 NMUR2 TMBIM6 TPCN2 ALPL GRIN1 MCOLN3 ABL1 CCN2 MCHR1 CSRP3 ITGAV ATP1B1 ITPR1 GRM1 NPTN GRIK2 CDK5 GALR1 S1PR1 PRKCE BNIP3 GALR2 P2RY4 CLN3 CHRNA10 ANK2 RAP1GDS1 CHRNA7 OPRL1 HSP90B1 PLCE1 CALR		GO:0060768
GO:0007167	GO:0007167 enzyme linked receptor protein signaling pathway	0.00230184	102	1025	1.45037	http://amigo.geneontology.org/amigo/term/GO:0007167	TNK2 TGFBR3 ACVR2B ACVR1 COL4A2 SULF1 SDCBP MSTN RNF165 PIK3R1 NTRK2 NPR2 SHC1 FGFR4 FSTL1 RYK LMTK2 NPR1 INSR SOSTDC1 VWC2L FES NOG SRC OGT MAPK1 SNW1 NDRG4 ZMIZ1 FBXW7 PPARG SORL1 EGF ADAM17 DAB2 CD109 XDH CASP3 LRIT3 SLC30A10 PDK2 HSPA5 LRP2 OSBPL8 ABL1 LGMN NEURL1 RPS6KB1 MAPK14 RPE65 CCN2 RAB14 GHSR DNAI1 GIPC1 CSRP3 KCP DAB2IP NUMA1 CTDSPL2 DGKQ CRB2 NOTCH1 WNT4 SVEP1 SGPL1 CTNNB1 CHST11 CS…		GO:0060767
GO:0007169	GO:0007169 transmembrane receptor protein tyrosine kinase signaling pathway	0.00234983	71	642	1.57584	http://amigo.geneontology.org/amigo/term/GO:0007169	TNK2 COL4A2 SULF1 PIK3R1 NTRK2 SHC1 FGFR4 RYK LMTK2 INSR FES SRC MAPK1 NDRG4 FBXW7 SORL1 EGF OGT ADAM17 XDH CASP3 LRIT3 SLC30A10 PDK2 OSBPL8 ABL1 LGMN NEURL1 RPS6KB1 RPE65 CCN2 RAB14 GHSR DNAI1 CSRP3 DAB2IP MSTN DGKQ WNT4 SVEP1 SGPL1 CTNNB1 CSPG4 NOG ROR1 NF1 IGF2R LRIG2 PIK3CA RAB7A HSPB1 KANK1 MAPK14 HIP1 RAC1 PLCE1 PTPRR HGS PTPRT RNF115 CHRNA3 SORBS1 RAPGEF2 LRP1 PTPRE NPTN EIF2AK3 MMP2 CUL5 …		GO:0060769
GO:0009612	GO:0009612 response to mechanical stimulus	0.00234983	32	215	2.03297	http://amigo.geneontology.org/amigo/term/GO:0009612	PKD2 PKD1L2 TTN CLCN6 KCNQ1 MMP2 P2RX7 NFKBIA HTR2A TRPA1 PTN RPS6KB1 ASIC2 RIPOR2 MAPK14 SLC2A1 PIK3CA KCNC1 CSRP3 CHRNA10 PPARG DRD2 BAG3 CAPN2 DAG1 CAV3 SRC ASIC3 MAP2K4 TLR4 BNIP3 CTNNB1		GO:0060782
GO:0071900	GO:0071900 regulation of protein serine/threonine kinase activity	0.00234983	49	401	1.74905	http://amigo.geneontology.org/amigo/term/GO:0071900	TRIB2 PRKAR1A PRKAR2A CNPPD1 CCNI CDKN2C DUSP10 NEK10 TFAP4 ABL1 RAPGEF2 STK38 PROX1 DUSP1 PPARG DAB2IP EGF DUSP7 AIDA SRC ALS2 NPFFR2 P2RX7 SLC8A3 HTR2A PRKAG2 MAP2K6 TNFAIP3 ERN2 TLR4 SORL1 ACSL1 DAB2 CBS CASP3 SYAP1 NF1 ADRB2 FERMT2 PKD2 ADAM17 LRP5 SMPD1 INSR CAV3 HGS MAPK8IP1 CALM1 CEBPA		GO:0060781
GO:0071867	GO:0071867 response to monoamine	0.0023503	20	108	2.51812	http://amigo.geneontology.org/amigo/term/GO:0071867	GNB5 GNAO1 GNA11 GNAL DRD2 HTR5A HTR4 HTR1A HTR2A APLP1 HTR3B ADCY6 KCNQ1 ABL1 HRH2 CHRM3 HTR7 CHRM2 MAPK1 FLNA		GO:0060784
GO:0071869	GO:0071869 response to catecholamine	0.0023503	20	108	2.51812	http://amigo.geneontology.org/amigo/term/GO:0071869	GNB5 GNAO1 GNA11 GNAL DRD2 HTR5A HTR4 HTR1A HTR2A APLP1 HTR3B ADCY6 KCNQ1 ABL1 HRH2 CHRM3 HTR7 CHRM2 MAPK1 FLNA		GO:0035739
GO:0051051	GO:0051051 negative regulation of transport	0.00241045	52	456	1.71472	http://amigo.geneontology.org/amigo/term/GO:0051051	WNK1 CRHBP DRD2 TFF2 IL1RAPL1 PPP3CA VAMP3 KCNQ1 ACSL4 GNB5 ANKRD27 ABCA2 EGF TMBIM6 GSTO1 RAB11FIP1 CRYAA SNX33 CAV3 CALM1 CRY1 NR1H3 OPRK1 HTR2A OAZ1 PKD2 CRY2 GHSR PACSIN1 OPRL1 BEST3 SYT4 NOTCH1 BAG3 CDK5 RRAD MCTP1 BCR NPSR1 NF1 RAB7A VPS4B NDFIP1 SDCBP ITGAV CTTNBP2NL PLSCR1 ANK3 PLA2R1 SLC6A9 RAC1 PRKCE		GO:0035736
GO:0007189	GO:0007189 adenylate cyclase-activating G protein-coupled receptor signaling pathway	0.00241658	23	160	2.34222	http://amigo.geneontology.org/amigo/term/GO:0007189	ADCY2 ADGRL2 ADRA1A ADGRE2 ADGRB3 GNAL DRD2 ADGRL3 PTH1R ADRB2 ADRA1B S1PR1 ADCY6 APLP1 RAPGEF2 GPR4 ARRDC3 OPRL1 HTR5A GALR1 GALR2 ABCA1 PRKCA		GO:0035726
GO:0007193	GO:0007193 adenylate cyclase-inhibiting G protein-coupled receptor signaling pathway	0.00247334	18	85	2.65206	http://amigo.geneontology.org/amigo/term/GO:0007193	CHRM3 DRD2 HTR5A HTR4 ADCY6 HTR1A CHRM2 PSAP OPRK1 GRM8 GRM1 S1PR1 SSTR2 NPY2R OPRL1 FLNA RGS1 MCHR1		GO:0060720
GO:1901890	GO:1901890 positive regulation of cell junction assembly	0.00247334	18	116	2.65206	http://amigo.geneontology.org/amigo/term/GO:1901890	LRRC4B CLSTN1 ADGRL2 RAC1 LINGO2 EEF2K ASIC2 ADGRB3 NTRK2 WNT4 HOPX LRRN1 THBS2 FERMT2 ABL1 NPHP4 IL1RAPL1 AGRN		GO:0035742
GO:0044058	GO:0044058 regulation of digestive system process	0.0025002	11	45	3.62729	http://amigo.geneontology.org/amigo/term/GO:0044058	TFF2 NR1H3 KCNQ1 WNK1 LPCAT3 GHSR OPRL1 PPP3CA NPSR1 SLC22A5 OPRK1		GO:0035741
GO:0043270	GO:0043270 positive regulation of ion transport	0.00257834	38	299	1.89312	http://amigo.geneontology.org/amigo/term/GO:0043270	WNK1 CRACR2A NPSR1 STIMATE PPP3CA KCNQ1 VMP1 MYLK DLG1 P2RX7 TRPC6 ATP1B1 GSTO1 FLNA CALM1 TMSB4X OPRK1 ABL1 MAP2K6 MCHR1 KCNC1 SLC34A1 SYT4 STXBP1 CASK DRD2 PLA2R1 CDK5 KCNC2 RGS7 ADRB2 PKD2 VAMP7 GALR2 SLC12A2 ANK2 ANK3 GRIN1		GO:0035740
GO:0010883	GO:0010883 regulation of lipid storage	0.00260513	13	60	3.21509	http://amigo.geneontology.org/amigo/term/GO:0010883	ABHD5 MSR1 PPARG OSBPL8 PNPLA2 NR1H3 EHD1 CPT1A ABCG1 NFKBIA ITGAV FBXW7 ABCA1		GO:0060750
GO:0048871	GO:0048871 multicellular organismal homeostasis	0.00267197	63	572	1.61579	http://amigo.geneontology.org/amigo/term/GO:0048871	HSPB1 ACP5 TJP2 DRAM2 TFF2 SRC SCNN1B NR1H3 ADGRF5 ACADVL RAB7A ACHE P2RX7 HTR2A CRTC1 MAP2K6 RHAG ARRDC3 ACVR2B PLCL1 CCN2 PIK3CA NR1D1 NPHP4 PEMT TLR4 YAP1 DEF8 OGT UGCG CRB2 NOTCH1 DRD2 ACSL1 PTH1R SQSTM1 KLHL10 ALPL CTNNB1 NKIRAS2 ADRB2 S1PR1 PWWP2B ALOX12B BTBD9 NF1 AMPD2 OAS1 CHMP4B RPE65 SLC22A5 MLXIPL SLC12A2 ACADL SLC2A1 PER2 LPIN1 ADAM17 PRKCA ADCY6 TNFAIP3 LAMA2 RDH12		GO:0060723
GO:0006874	GO:0006874 cellular calcium ion homeostasis	0.00277208	54	489	1.68442	http://amigo.geneontology.org/amigo/term/GO:0006874	HERPUD1 TRPC5 SLC8A3 HTR2A PKD2 ADRA1A GPR18 TRPC4 ATP13A3 TRPC6 DRD2 PTH1R ADRA1B GPR4 CAV3 NPSR1 NALF1 PPP3CA GSTO1 FLNA CALM1 P2RX7 TRPA1 NMUR2 TMBIM6 TPCN2 GRIN1 MCOLN3 ABL1 CCN2 MCHR1 CSRP3 ITGAV ATP1B1 ITPR1 GRM1 NPTN GRIK2 CDK5 GALR1 S1PR1 PRKCE BNIP3 GALR2 P2RY4 CLN3 CHRNA10 ANK2 RAP1GDS1 CHRNA7 OPRL1 HSP90B1 PLCE1 CALR		GO:0060722
GO:1901381	GO:1901381 positive regulation of potassium ion transmembrane transport	0.00279511	10	44	3.84712	http://amigo.geneontology.org/amigo/term/GO:1901381	WNK1 KCNQ1 ATP1B1 FLNA OPRK1 KCNC1 KCNC2 RGS7 GALR2 ANK2		GO:0060721
GO:0044092	GO:0044092 negative regulation of molecular function	0.00286782	113	1222	1.40992	http://amigo.geneontology.org/amigo/term/GO:0044092	SERPINB1 PRKAR1A PRKAR2A RECK TRAF3 SPINK5 TMBIM6 DUSP10 CRHBP DRD2 SERPINB9 NWD1 LRP1 PPP3CA KCNQ1 PHPT1 GNB5 PAX2 TFAP4 ABL1 NFKBIA PRKAG2 ABCA2 STK38 ITGA4 PROX1 TNFAIP3 DUSP1 CRY2 PPARG DAB2IP PIM1 ARRB1 SORL1 TCF7L2 GSTO1 MGAT5 SPOCK1 DUSP7 CTSB ADRB2 TNKS NOG AIDA USP7 PTPRT ILRUN FLNA CALM1 TMSB4X ITIH4 WNK1 TNK2 SLC8A3 PAPLN PPP1R37 OAZ1 PTN TAX1BP1 HSPB1 FBXW7 RIPOR2 PKD2 CDKN2C OPRL1 PR…		GO:0038091
GO:1903532	GO:1903532 positive regulation of secretion by cell	0.0029415	38	288	1.87959	http://amigo.geneontology.org/amigo/term/GO:1903532	C1QTNF3 ABCG1 UNC13B SYT7 SLC4A8 OPRK1 P2RX7 STX1A MAP2K6 SOX4 PPARG SYT4 GLUL STXBP1 DRD2 DAB2 STXBP5 CDK5 PRKCE PCSK1 DOC2B TTN RAB7A GOLPH3 VPS4B RAB9A VAMP7 MYH10 IER3IP1 STAM TLR4 SDCBP TCF7L2 GALR1 HGS SLC12A2 ACSL4 ACHE		GO:1902833
GO:0022008	GO:0022008 neurogenesis	0.00296139	177	1757	1.30254	http://amigo.geneontology.org/amigo/term/GO:0022008	ACSL4 PLXNA2 NRCAM SEMA4G VAPA RPGRIP1L ANKRD27 PRX APLP1 AKNA PACSIN1 MYRF LAMA5 LGR6 DCLK1 BTBD2 ADGRB3 RAC1 RNF165 LRTM1 MANF TIAM2 NTRK2 NOTCH1 ROBO3 ENAH NPTN WNT4 ERCC3 NFASC RYK CASP3 LMTK2 CDK5 PBX3 GAP43 DAG1 ULK1 BHLHA15 SLIT3 ROR1 LAMA2 GPRIN2 PLXNA4 CTNNB1 ALS2 SYT17 PTN KANK1 RAPGEF2 SYT4 YAP1 SPOCK1 PTPN9 CALR DISP3 IFRD1 PAFAH1B1 HSPA5 KCNQ1 MCOLN3 TRPC5 LRP2 MMP2 SLC23A2 ABL1 MAPK…		GO:1902832
GO:0007155	GO:0007155 cell adhesion	0.00313635	133	1729	1.36445	http://amigo.geneontology.org/amigo/term/GO:0007155	HSPB1 TLN1 FLNA FERMT2 DLG1 PLXNA2 FAT1 NID2 NRCAM SORBS1 IGDCC4 FGL1 AKNA ATRNL1 ITGA4 CCN2 TJP2 TGFBI LRRC4 LAMA5 LRRC4B ITGAV ITGB7 CELSR2 HMCN1 NLGN4X CRB2 PARD3 ADGRL3 ROBO3 OBSCN NPTN RADIL SPON2 NFASC FAT3 CEL FES SRC PLXNA4 LAMA2 ACHE MAEA IL4I1 KANK1 FOXO3 RAC1 ADAM10 NOTCH1 ADAM17 SPOCK1 PRKCA MIA3 GPR4 PTPRT DPP4 PNP ARHGAP6 VAMP3 VMP1 RAB10 B4GALT1 TRIP6 MMP2 ABL1 IGFALS RS1 FNDC3A AP…		GO:0032944
GO:0035295	GO:0035295 tube development	0.00313635	117	1123	1.3969	http://amigo.geneontology.org/amigo/term/GO:0035295	RECK ITGAV LRP5 COL22A1 S1PR1 RNF213 THBS2 HSPB6 PPARG COL4A2 GLUL DAB2IP SULF1 YAP1 EGF NOTCH1 XDH SRC ALX4 KCNQ1 ADGRF5 DLG1 PLXNA2 LRP2 B4GALT1 MMP2 KDM2B HECTD1 ABL1 MAPK1 RPGRIP1L EYA1 ZMIZ1 FBXW7 MAPK14 NR2E1 QKI ACVR2B ACVR1 ECE1 HSD11B1 PROX1 CCN2 PKD2 GHSR PIK3CA MMP19 SPDEF SOX4 KLF2 LAMA5 RIDA ADGRB3 VEZF1 SEC24B CYP1A1 BCAS3 PLK2 KDM6A NFIB NTRK2 SLC39A12 HS3ST3A1 PRKCA SHC1 FMNL3 WNT…		GO:0032945
GO:0030004	GO:0030004 cellular monovalent inorganic cation homeostasis	0.0031689	22	114	2.34378	http://amigo.geneontology.org/amigo/term/GO:0030004	SLC4A8 ATP6AP1 CA2 ATP1A3 SLC9A2 ATP1B1 SLC4A10 ATP1A1 CLN3 ATP6V1H ATP6V0B ATP6AP2 ATP6V0C KCNMA1 TMPRSS3 SCNN1B MAPK1 HVCN1 CLIC4 GRN RAB7A SLC12A2		GO:0032943
GO:0030100	GO:0030100 regulation of endocytosis	0.0031689	33	220	1.96999	http://amigo.geneontology.org/amigo/term/GO:0030100	ARFGAP1 RAB5C SMAP1 PACSIN1 DAB2 TNK2 ABCA2 SCYL2 EGF SMPD1 INSR SNX33 MAGI2 EEF2K HIP1 PPARG SYT4 PPP3CA DGKQ DRD2 MCTP1 CAV3 BTBD9 CLN3 LRP1 NR1H3 ARRB1 SDCBP ITGAV HNRNPK SRC ABL1 RAC1		GO:0032946
GO:0060291	GO:0060291 long-term synaptic potentiation	0.00321593	17	99	2.6755	http://amigo.geneontology.org/amigo/term/GO:0060291	CRHR2 ABL1 MAPK1 LGMN SLC8A3 CRTC1 PTN NR2E1 RASGRF2 NTRK2 DRD2 NPTN SQSTM1 NOG NF1 PLK2 CHRNA7		GO:0032817
GO:0051480	GO:0051480 regulation of cytosolic calcium ion concentration	0.00368481	43	377	1.78304	http://amigo.geneontology.org/amigo/term/GO:0051480	TRPC5 SLC8A3 HTR2A PKD2 ADRA1A GPR18 TRPC4 TRPC6 DRD2 ADRA1B GPR4 CAV3 NPSR1 NALF1 PPP3CA GSTO1 FLNA CALM1 P2RX7 NMUR2 TMBIM6 GRIN1 MCOLN3 ABL1 TRPA1 CCN2 MCHR1 ITGAV ITPR1 GRM1 NPTN TPCN2 CDK5 GALR1 S1PR1 PRKCE GALR2 P2RY4 CLN3 CHRNA10 ANK2 OPRL1 PLCE1		GO:0032818
GO:0015695	GO:0015695 organic cation transport	0.00378394	13	45	3.10423	http://amigo.geneontology.org/amigo/term/GO:0015695	SLC5A7 SLC47A1 SLC22A1 SEC14L1 SLC22A3 SLC16A9 SLC25A42 SLC22A4 SLC22A5 SLC7A8 SLC29A1 ATP13A3 CHRNA3		GO:0032819
GO:0043268	GO:0043268 positive regulation of potassium ion transport	0.00391501	11	51	3.46241	http://amigo.geneontology.org/amigo/term/GO:0043268	WNK1 KCNQ1 DLG1 ATP1B1 FLNA OPRK1 KCNC1 KCNC2 RGS7 GALR2 ANK2		GO:0032820
GO:1903305	GO:1903305 regulation of regulated secretory pathway	0.00391501	26	154	2.1434	http://amigo.geneontology.org/amigo/term/GO:1903305	SYT7 SYT17 SYT4 FES SYT15 SLC4A8 SYP HTR2A STX1A ADRA1A GIPC1 STXBP1 CASK CHRNB3 CHRNA6 NOTCH1 DRD2 STXBP5 CDK5 CHRNA5 CHRM2 BCR P2RY4 DOC2B VAMP7 ADGRE2		GO:0032821
GO:0001508	GO:0001508 action potential	0.00401413	24	146	2.21594	http://amigo.geneontology.org/amigo/term/GO:0001508	KCNQ1 GNA11 SCN2A CAV3 KCNH7 ATP1B1 ATP1A1 FLNA KCNMB2 DLG1 KCNN2 NRCAM ADRA1A GLRA1 NTRK2 GRIK2 KCNC2 KCNA2 KCND2 CLN3 CHRNA1 ANK2 CALM1 ANK3		GO:0032822
GO:2000145	GO:2000145 regulation of cell motility	0.00412153	97	1038	1.43835	http://amigo.geneontology.org/amigo/term/GO:2000145	PLXNA2 SEMA4G RAC1 TMSB4X PLXNA4 OGT ADAM17 MYLK LGMN NDRG4 PROX1 PPARG LGR6 GLUL SORL1 EGF PLA2G7 NOTCH1 MGAT5 PRKCA MIA3 CLIC4 NOG FLNA NISCH PHPT1 MMP2 OSBPL8 ABL1 PTN RPS6KB1 FBXW7 RIPOR2 NR2E1 ITGA4 ATP8A1 GPR18 LBP LAMA5 DAB2IP TLR4 SDCBP MSTN ITGAV DUSP10 PLK2 PIK3R1 DRD2 IGSF10 WNT4 CDK5 TP53INP1 S1PR1 PRKCE MCTP1 TPPP2 ZNF609 GPR173 BCR LAMA2 NF1 SRC LRIG2 MAPK1 ACVR1 GRN HSPA5 WNK1 FERM…		GO:0007405
GO:0007269	GO:0007269 neurotransmitter secretion	0.00412409	27	152	2.10079	http://amigo.geneontology.org/amigo/term/GO:0007269	STX1A OTOF NAPB STXBP1 CASK MCTP1 UNC13B SLC4A8 P2RX7 SYP HTR2A ADRA1A GIPC1 SYT4 CHRNB3 CHRNA6 DRD2 PTPRN2 STXBP5 CDK5 CHRNA5 CHRM2 P2RY4 NF1 DOC2B SYT7 CHRNA3		GO:0007406
GO:0099643	GO:0099643 signal release from synapse	0.00412409	27	152	2.10079	http://amigo.geneontology.org/amigo/term/GO:0099643	STX1A OTOF NAPB STXBP1 CASK MCTP1 UNC13B SLC4A8 P2RX7 SYP HTR2A ADRA1A GIPC1 SYT4 CHRNB3 CHRNA6 DRD2 PTPRN2 STXBP5 CDK5 CHRNA5 CHRM2 P2RY4 NF1 DOC2B SYT7 CHRNA3		GO:1902692
GO:0002688	GO:0002688 regulation of leukocyte chemotaxis	0.0042728	15	140	2.80736	http://amigo.geneontology.org/amigo/term/GO:0002688	ADAM17 LGMN PLA2G7 PTN RIPOR2 GPR18 LBP MSTN MAPK1 WNK1 DUSP1 RAC1 ADAM10 CALR DPP4		GO:1902723
GO:0006865	GO:0006865 amino acid transport	0.00433724	28	147	2.06271	http://amigo.geneontology.org/amigo/term/GO:0006865	SLC7A9 SLC7A8 SLC7A4 SLC3A1 SLC25A38 SLC6A5 SLC25A29 SLC6A13 MFSD12 CLN3 SLC22A4 P2RX7 SLC17A6 SLC16A10 SLC17A5 GIPC1 SYT4 TRPC4 STXBP1 SLC47A1 NFKBIE NTRK2 GRM1 SLC6A9 NF1 LLGL2 SLC12A2 PER2		GO:1902724
GO:0006898	GO:0006898 receptor-mediated endocytosis	0.00433724	36	274	1.87439	http://amigo.geneontology.org/amigo/term/GO:0006898	LRP2 DNM1 SMAP1 LRP1 ARRB1 GPR107 DAB2 MRC1 DPP4 TNK2 GRK3 ABCA2 CTSL SCYL2 SORL1 EGF PLA2R1 TPCN2 ADRB2 INSR MAGI2 MSR1 ACHE ITGA4 HIP1 DRD2 EPS15 SDCBP ITGAV HNRNPK CAV3 CLN3 RAC1 PI4KB LRP1B IGF2R		GO:1902727
GO:0098657	GO:0098657 import into cell	0.00433724	37	255	1.85665	http://amigo.geneontology.org/amigo/term/GO:0098657	WNK1 SLC12A2 SLC8A3 ATP1A3 SLC9A2 SLC12A6 ATP1B1 SLC12A9 SLC39A12 ATP1A1 SLC6A5 NALF1 SLC12A8 PPP3CA DRD2 SLC6A13 SLC7A8 SLC22A3 ACSL1 SCNN1B KCNK9 SLC22A1 SLC22A4 KCNQ1 DLG1 LRP2 RPS6KB1 SLC29A1 ITGA4 SLC34A1 CNGA3 GRM1 SLC18A2 SLC6A9 SLC2A1 SLC47A1 PER2		GO:1902728
GO:2000026	GO:2000026 regulation of multicellular organismal development	0.00433724	134	1483	1.35069	http://amigo.geneontology.org/amigo/term/GO:2000026	PLXNA2 SEMA4G LRRC4B TIAM2 CLSTN1 ULK1 NR2C2 THBS2 PLXNA4 BATF CTNNB1 WDR5 HSPB6 IL4I1 PTN RAPGEF2 ADGRL2 FOXO3 PPARG COL4A2 GLUL DAB2IP PIM1 SULF1 YAP1 EGF XDH WNT4 BMP1 LINGO2 PNP IFRD1 PAFAH1B1 PGLYRP1 TRPC5 DLG1 LRP2 P2RX7 ABL1 ANKRD54 CHADL NFKBIA EEF2K ANKRD27 NEURL1 ZMIZ1 ASIC2 FBXW7 MAPK14 SMAP1 NR2E1 STK25 PROX1 CCN2 RAB14 GHSR RECK SOX4 MYRF NR1D1 LAMA5 NDFIP1 SYT4 LPIN1 ADGRB3 ABCB10 N…		GO:1902731
GO:0046928	GO:0046928 regulation of neurotransmitter secretion	0.00458991	20	92	2.38787	http://amigo.geneontology.org/amigo/term/GO:0046928	CASK MCTP1 SLC4A8 SYP HTR2A STX1A ADRA1A GIPC1 SYT4 STXBP1 CHRNB3 CHRNA6 DRD2 STXBP5 CDK5 CHRNA5 CHRM2 P2RY4 NF1 CHRNA3		GO:1902732
GO:0023056	GO:0023056 positive regulation of signaling	0.00471562	158	1836	1.3119	http://amigo.geneontology.org/amigo/term/GO:0023056	VAPA NEK6 NDFIP1 PLK2 LITAF FLNA ZRANB1 RRAGD TRIP6 NDRG4 CRHR2 LAMTOR3 RAPGEF2 TNFAIP3 ADRA1A GPR18 CRACR2A TRAF3 ANKRD6 ARRB1 SULF1 SDCBP PPM1B MSTN RNF165 NTRK2 FGFR4 NEK10 ADRA1B INSR CLSTN1 MOS TNKS GPR4 ATP6AP2 ROR1 TMEM198 ALS2 HIP1 PPP3CA GRIN1 LAMA2 NR1H3 FERMT2 C1QTNF3 SNW1 HTR2A KANK1 FBXW7 ACVR2B ACVR1 STK25 SFPQ CCN2 KLF2 LBP WBP2 LGR6 DAB2IP TLR4 MYC SORL1 YAP1 PLCE1 EGF NOTCH1 ADAM…		GO:1904002
GO:0099565	GO:0099565 chemical synaptic transmission postsynaptic	0.00479591	22	109	2.27382	http://amigo.geneontology.org/amigo/term/GO:0099565	GRIN1 NLGN4X P2RX7 SLC8A3 STX1A SLC29A1 CHRNA2 CHRNA10 CHRNA1 PPP3CA GLRA1 CHRNB3 CHRNA6 GRIK2 CDK5 ADRB2 CHRNA5 CHRNA7 BAIAP2 CHRNA3 UNC13B DRD2		GO:1904003
GO:0040012	GO:0040012 regulation of locomotion	0.00484796	101	1085	1.41867	http://amigo.geneontology.org/amigo/term/GO:0040012	PLXNA2 SEMA4G RAC1 TMSB4X PLXNA4 OGT ADAM17 MYLK LGMN NDRG4 PROX1 PPARG LGR6 GLUL SORL1 EGF PLA2G7 NOTCH1 MGAT5 PRKCA MIA3 CLIC4 NOG FLNA NISCH PHPT1 OPRK1 MMP2 OSBPL8 ABL1 PTN RPS6KB1 FBXW7 RIPOR2 NR2E1 ARRDC3 ITGA4 GHSR ATP8A1 GPR18 LBP LAMA5 DAB2IP TLR4 SDCBP MSTN ITGAV DUSP10 PLK2 PIK3R1 DRD2 IGSF10 WNT4 RYK CDK5 TP53INP1 S1PR1 PRKCE MCTP1 TPPP2 ZNF609 GPR173 BCR LAMA2 NF1 SRC LRIG2 MAPK1 ACV…		GO:1904004
GO:0034330	GO:0034330 cell junction organization	0.00500568	78	739	1.49622	http://amigo.geneontology.org/amigo/term/GO:0034330	ABHD17B TJP2 LRRC4 LRRC4B NLGN4X ADGRL3 DST LHFPL4 CEL CLSTN1 AGRN UNC13B TLN1 DLG1 GABRG2 ADGRL2 RAC1 YWHAZ IL1RAPL1 LINGO2 ALS2 PAFAH1B1 ARHGAP6 FERMT2 NRCAM ABL1 LGMN SLC8A3 EEF2K NEURL1 ASIC2 HSPA8 MAPK14 CRIPT GHSR PARD6B ADGRB3 DGKB DAB2IP SDCBP ADAM10 ANK2 PIK3R1 NTRK2 DRD2 NPTN WNT4 NFASC CDK5 SVEP1 CTNNB1 HOPX GAP43 DAG1 BAIAP2 LRRN1 THBS2 CLN3 FLNA SRC VMP1 RAPGEF2 NPHP4 CHRNA1 PIP5K1A …		GO:1904054
GO:0050890	GO:0050890 cognition	0.00500568	44	347	1.7411	http://amigo.geneontology.org/amigo/term/GO:0050890	SHROOM4 PAFAH1B1 OPRK1 ABL1 LGMN SLC8A3 HTR2A NDRG4 CRTC1 PTN RPS6KB1 B4GALT2 GHSR ATP8A1 OPRL1 SYT4 ADGRB3 SCN2A PLK2 NTRK2 DRD2 AFF2 NPTN CASP3 CDK5 CSMD1 NOG BTBD9 CLN3 NF1 GM2A SRC FOXO6 CAMK4 NLGN4X GPR155 CHRNA7 CPEB3 GRIN1 MAPK1 GALR3 CRHBP INSR GALR2		GO:1904055
GO:1901653	GO:1901653 cellular response to peptide	0.00500568	48	375	1.69587	http://amigo.geneontology.org/amigo/term/GO:1901653	RAB10 RPS6KB1 INSIG2 LPIN1 PIK3R1 SHC1 PPARG NCOA2 SCNN1B LGMN CA2 TLR4 CPEB2 SORL1 OGT INSR SLC30A10 PDK2 OSBPL8 EEF2K ATP1A3 CRHR2 RPE65 FOXO3 GHSR DNAI1 KLF2 GFER CSRP3 MSTN RAP1GDS1 KLF15 CDK5 ADRB2 SYAP1 KLF11 GPR173 SRC ITGA4 CHMP5 KANK1 SORBS1 LRP1 PTPRE CRHBP ADCY6 PIK3CA BAIAP2		GO:1904056
GO:0010647	GO:0010647 positive regulation of cell communication	0.00518378	157	1830	1.30988	http://amigo.geneontology.org/amigo/term/GO:0010647	VAPA NEK6 NDFIP1 PLK2 LITAF FLNA ZRANB1 RRAGD TRIP6 NDRG4 CRHR2 LAMTOR3 RAPGEF2 TNFAIP3 ADRA1A GPR18 CRACR2A TRAF3 ANKRD6 ARRB1 SULF1 SDCBP PPM1B MSTN RNF165 NTRK2 FGFR4 NEK10 ADRA1B INSR CLSTN1 MOS TNKS GPR4 ATP6AP2 ROR1 TMEM198 ALS2 HIP1 PPP3CA GRIN1 LAMA2 NR1H3 FERMT2 C1QTNF3 SNW1 HTR2A KANK1 FBXW7 ACVR2B ACVR1 STK25 SFPQ CCN2 KLF2 LBP WBP2 LGR6 DAB2IP TLR4 MYC SORL1 YAP1 PLCE1 EGF NOTCH1 ADAM…		GO:0002941
GO:0048168	GO:0048168 regulation of neuronal synaptic plasticity	0.00518378	13	57	3.00075	http://amigo.geneontology.org/amigo/term/GO:0048168	SYP SYAP1 GRIN1 NEURL1 SYT4 SLC4A10 DRD2 NPTN GRIK2 NOG CLN3 NF1 MCTP1		GO:0120040
GO:0007034	GO:0007034 vacuolar transport	0.00551524	31	178	1.95154	http://amigo.geneontology.org/amigo/term/GO:0007034	VPS13D RAB7A CHMP5 CHMP4B SNX16 HSPA8 VAMP7 STAM SORL1 RNF157 VTI1A VPS37A TMEM50A VPS13A VPS4B HGS ALS2 SCYL2 PSAP NCOA4 NDFIP1 SNX27 TPCN2 IGF2R GRN LYST EPG5 CLN3 LRP1 ARSB ADRB2		GO:0120041
GO:0010256	GO:0010256 endomembrane system organization	0.00571266	74	620	1.50717	http://amigo.geneontology.org/amigo/term/GO:0010256	VMP1 GOLGA5 PRX STX1A GOLPH3 OTOF ATL2 PACSIN1 MYRF DYM VTI1A SQSTM1 SNX33 CAV3 PLSCR1 ATP6V1H ATP6AP1 CHMP5 CHMP4B ATP6V0B VPS4B STAM VPS37A HPS3 ATP6AP2 HGS ATP6V0C P2RX7 A4GALT SMPD1 ATP10A PAFAH1B1 SYT7 TRPC5 MAPK1 LPCAT3 CSRP3 TMEM127 UGCG MFSD14A TMEM41B BAIAP2 BHLHA15 CLN3 ATG9A ALS2 RAB10 RAB2A DNM1 GBF1 CSNK1A1 STK25 EXOC8 TARDBP STX17 RAB1A DEGS1 ANK3 MIA3 YWHAZ ABCA1 STX18 RAB43 SYNGR2…		GO:0120042
GO:0071219	GO:0071219 cellular response to molecule of bacterial origin	0.00571266	24	268	2.15838	http://amigo.geneontology.org/amigo/term/GO:0071219	LBP TLR1 NR1H3 MAPK14 TNFAIP3 DAB2IP TLR4 OPRK1 ABL1 MAPK1 NFKBIA GHSR GFER SPON2 CAPN2 ABCA1 PRKCE BCR LITAF SRC MRC1 CHMP5 NR1D1 PRKCA		GO:0046006
GO:0030182	GO:0030182 neuron differentiation	0.00572383	148	1449	1.31901	http://amigo.geneontology.org/amigo/term/GO:0030182	ACSL4 PLXNA2 NRCAM SEMA4G VAPA RPGRIP1L ANKRD27 APLP1 PACSIN1 LAMA5 LGR6 DCLK1 ADGRB3 RAC1 RNF165 LRTM1 MANF TIAM2 NTRK2 NOTCH1 ROBO3 ENAH NPTN WNT4 ERCC3 NFASC RYK CASP3 LMTK2 CDK5 PBX3 GAP43 DAG1 ULK1 BHLHA15 SLIT3 ROR1 LAMA2 GPRIN2 PLXNA4 CTNNB1 ALS2 SYT17 KANK1 RAPGEF2 SYT4 SPOCK1 PTPN9 CALR DISP3 IFRD1 PAFAH1B1 HSPA5 KCNQ1 MCOLN3 TRPC5 LRP2 MMP2 SLC23A2 ABL1 EEF2K EYA1 SF3A2 CRTC1 PTN NEURL1…		GO:0046007
GO:1990573	GO:1990573 potassium ion import across plasma membrane	0.00575091	11	51	3.31187	http://amigo.geneontology.org/amigo/term/GO:1990573	WNK1 SLC12A2 ATP1A3 SLC12A6 ATP1B1 SLC12A9 ATP1A1 SLC12A8 KCNK9 KCNQ1 DLG1		GO:0046013
GO:0045859	GO:0045859 regulation of protein kinase activity	0.00577327	72	702	1.51546	http://amigo.geneontology.org/amigo/term/GO:0045859	CAMKK1 TRIB2 ANKRD54 PRKAR1A PRKAR2A CNPPD1 CCNI CDKN2C DUSP10 NEK10 ALS2 TFAP4 ABL1 PRKAG2 FBXW7 RAPGEF2 STK38 PROX1 DUSP1 PPARG DAB2IP PLCE1 EGF ADAM17 DUSP7 INSR AIDA PTPRT SRC NPFFR2 WNK1 DLG1 P2RX7 OSBPL8 SLC8A3 HTR2A HSPB1 NEURL1 MAP2K6 MADD ACVR2B TNFAIP3 ADRA1A PIK3CA ERN2 TLR4 SORL1 DGKQ DRD2 ACSL1 DAB2 DEPTOR CBS CASP3 CDK5 SYAP1 DAG1 MOB2 CAV3 NF1 ADRB2 FERMT2 PKD2 TTN LRP5 SMPD1 HGS C…		GO:0046014
GO:0001525	GO:0001525 angiogenesis	0.0058441	59	555	1.58974	http://amigo.geneontology.org/amigo/term/GO:0001525	RECK ITGAV COL22A1 S1PR1 RNF213 THBS2 HSPB6 PPARG COL4A2 GLUL DAB2IP SULF1 EGF NOTCH1 B4GALT1 MMP2 ABL1 FBXW7 MAPK14 NR2E1 ACVR1 CCN2 GHSR PIK3CA MMP19 ADGRB3 VEZF1 BCAS3 PLK2 SLC39A12 PRKCA SHC1 FMNL3 YWHAZ ANPEP CTNNB1 CLIC4 DAG1 CSPG4 GPR4 NF1 FLNA NRCAM TGFBI HSPB1 KLF2 PXDN BTG1 MIA3 EIF2AK3 FUT1 CHRNA7 HGS GRN SLC12A2 TNFAIP3 SLC12A6 SPINK5 NPR1		GO:0044340
GO:0032870	GO:0032870 cellular response to hormone stimulus	0.0058441	70	630	1.52433	http://amigo.geneontology.org/amigo/term/GO:0032870	RAB10 RPS6KB1 NR5A2 GHSR INSIG2 NR1D1 PPARG LPIN1 NCOA2 PIK3R1 CRHBP SAFB SHC1 SSTR2 SRC SCNN1B NR1H3 TRIP4 CA2 ZMIZ1 WBP2 CPEB2 SORL1 YAP1 BCAS3 OGT NOTCH1 ATP1A1 INSR ADCY6 CALR SLC30A10 PDK2 CRY1 TFAP4 OSBPL8 EEF2K ATP1A3 CRHR2 RWDD1 NR2E1 ACVR1 RPE65 FOXO3 CRY2 DNAI1 CSRP3 SLC34A1 MSTN RAP1GDS1 UGCG ACSL1 SYAP1 PAQR8 PRKCE GPR173 P2RY4 CTSL CTSB SERPINB9 SLIT3 DDX17 KANK1 DAB2 SORBS1 PTPRE NC…		GO:0044342
GO:1901565	GO:1901565 organonitrogen compound catabolic process	0.0058441	166	1510	1.2945	http://amigo.geneontology.org/amigo/term/GO:1901565	CDC27 ZRANB1 RNF19A HSPA5 HERPUD1 CUL1 PSME4 TRIB2 UBE2A UBE2K MOXD1 RNF13 PSMC5 MAEA HECTD1 LGMN PSMC1 OAZ1 IL4I1 UBE2R2 ABHD17B TRIM2 FBXW7 HSPA8 TRIM3 RNF8 AGXT2 TNFAIP3 FBXL5 SPOP WWP1 FBXL16 DNAJB9 DUT CHAC1 UBE4B NDFIP1 UBE2G1 RIDA CTSL STAM YME1L1 HDC GCSH GID4 PSMB6 RPS27A FEM1C RNF217 DNAJB12 FBXL18 VPS37A KLHL40 XDH PSMB4 RSPRY1 PDE9A FBXL13 PSMC2 WDR26 RNF149 CTSB SGPL1 CUL5 SMPD1 HSP9…		GO:0044343
GO:0042325	GO:0042325 regulation of phosphorylation	0.00589891	118	1318	1.36872	http://amigo.geneontology.org/amigo/term/GO:0042325	CAMKK1 RB1CC1 TRIB2 ANKRD54 PRKAR1A PRKAR2A CNPPD1 CCNI CDKN2C SDCBP MSTN DUSP10 PIK3R1 NTRK2 FGFR4 NEK10 RYK LMTK2 INSR MOB2 ROR1 SRC ALS2 FNIP2 TNK2 UBE2K TFAP4 ABL1 MAPK1 RBL2 PRKAG2 FBXW7 RAPGEF2 CDK2AP1 STK38 ACVR1 PROX1 DUSP1 PPARG DAB2IP PLCE1 EGF DGKQ OGT ADAM17 DAB2 XDH DUSP7 CSPG4 NOG AIDA PTPRT MLXIPL NPFFR2 WNK1 TRPC5 DLG1 P2RX7 OSBPL8 SLC8A3 HTR2A EEF2K HSPB1 NEURL1 MAP2K6 LAMTOR3 MA…		GO:0046646
GO:0051588	GO:0051588 regulation of neurotransmitter transport	0.00625562	21	111	2.27221	http://amigo.geneontology.org/amigo/term/GO:0051588	CASK MCTP1 DRD2 SLC4A8 SYP HTR2A STX1A ADRA1A GIPC1 SYT4 STXBP1 CHRNB3 CHRNA6 STXBP5 CDK5 CHRNA5 CHRM2 P2RY4 NF1 CHRNA3 PER2		GO:0046647
GO:0060079	GO:0060079 excitatory postsynaptic potential	0.00625562	21	102	2.27221	http://amigo.geneontology.org/amigo/term/GO:0060079	GRIN1 NLGN4X P2RX7 SLC8A3 STX1A SLC29A1 CHRNA2 CHRNA10 CHRNA1 PPP3CA GLRA1 CHRNB3 CHRNA6 GRIK2 CDK5 ADRB2 CHRNA5 CHRNA7 BAIAP2 CHRNA3 DRD2		GO:0046648
GO:0071222	GO:0071222 cellular response to lipopolysaccharide	0.00625562	23	258	2.18179	http://amigo.geneontology.org/amigo/term/GO:0071222	LBP NR1H3 MAPK14 TNFAIP3 DAB2IP TLR4 OPRK1 ABL1 MAPK1 NFKBIA GHSR GFER SPON2 CAPN2 ABCA1 PRKCE BCR LITAF SRC MRC1 CHMP5 NR1D1 PRKCA		GO:0046642
GO:0043549	GO:0043549 regulation of kinase activity	0.0063358	83	826	1.46249	http://amigo.geneontology.org/amigo/term/GO:0043549	CAMKK1 TRIB2 ANKRD54 PRKAR1A PRKAR2A CNPPD1 CCNI CDKN2C DUSP10 PIK3R1 NTRK2 FGFR4 NEK10 RYK LMTK2 INSR ROR1 ALS2 TFAP4 ABL1 RBL2 PRKAG2 FBXW7 RAPGEF2 STK38 PROX1 DUSP1 PPARG DAB2IP PLCE1 EGF ADAM17 DUSP7 AIDA PTPRT SRC NPFFR2 WNK1 DLG1 P2RX7 OSBPL8 SLC8A3 HTR2A HSPB1 NEURL1 MAP2K6 LAMTOR3 MADD ACVR2B TNFAIP3 ADRA1A PIK3CA ERN2 TLR4 SORL1 MSTN DGKQ NRBF2 DRD2 ACSL1 DAB2 RANBP2 DEPTOR CBS CASP3 CDK…		GO:0046640
GO:0044257	GO:0044257 cellular protein catabolic process	0.0063358	107	910	1.39016	http://amigo.geneontology.org/amigo/term/GO:0044257	CDC27 ZRANB1 RNF19A HSPA5 HERPUD1 CUL1 PSME4 TRIB2 UBE2A UBE2K RNF13 PSMC5 MAEA HECTD1 LGMN PSMC1 UBE2R2 TRIM2 FBXW7 TRIM3 RNF8 TNFAIP3 FBXL5 SPOP WWP1 FBXL16 DNAJB9 UBE4B NDFIP1 UBE2G1 CTSL STAM YME1L1 GID4 PSMB6 RPS27A FEM1C RNF217 DNAJB12 FBXL18 VPS37A KLHL40 PSMB4 RSPRY1 FBXL13 PSMC2 WDR26 RNF149 CTSB CUL5 HSP90B1 TMUB2 SPSB1 RNF213 CTSF ARIH2 CALR FAF1 UBE2H RNF103 OTUD7B TRIP4 CSNK1A1 ANAPC…		GO:0046641
GO:0050808	GO:0050808 synapse organization	0.00653058	54	454	1.61879	http://amigo.geneontology.org/amigo/term/GO:0050808	ABHD17B LRRC4 LRRC4B NLGN4X ADGRL3 LHFPL4 CEL CLSTN1 AGRN UNC13B GABRG2 ADGRL2 YWHAZ IL1RAPL1 LINGO2 ALS2 PAFAH1B1 DLG1 NRCAM ABL1 LGMN SLC8A3 EEF2K NEURL1 ASIC2 HSPA8 MAPK14 CRIPT GHSR ADGRB3 DGKB DAB2IP SDCBP ADAM10 NTRK2 DRD2 NPTN NFASC CDK5 CTNNB1 GAP43 DAG1 BAIAP2 LRRN1 THBS2 CLN3 FLNA CHRNA1 KIF1A ANK3 INSR CHRNA7 RYK ACHE		GO:0046633
GO:0043266	GO:0043266 regulation of potassium ion transport	0.00677717	17	106	2.50472	http://amigo.geneontology.org/amigo/term/GO:0043266	WNK1 DRD2 KCNIP4 KCNQ1 DLG1 KCNN2 ATP1B1 FLNA OPRK1 HTR2A KCNC1 KCNC2 CAV3 RGS7 GALR2 ANK2 ANK3		GO:0046630
GO:0019220	GO:0019220 regulation of phosphate metabolic process	0.00691752	132	1478	1.33637	http://amigo.geneontology.org/amigo/term/GO:0019220	CAMKK1 RB1CC1 TRIB2 ANKRD54 PRKAR1A PRKAR2A CNPPD1 CCNI CDKN2C SDCBP MSTN DUSP10 PIK3R1 NTRK2 FGFR4 NEK10 RYK LMTK2 INSR MOB2 ROR1 SRC ALS2 FNIP2 TNK2 UBE2K TFAP4 ABL1 MAPK1 MTMR3 HTR2A RBL2 PRKAG2 ABCA2 FBXW7 RAPGEF2 CDK2AP1 STK38 ACVR1 PROX1 DUSP1 CRY2 PPARG DAB2IP PLCE1 EGF DGKQ OGT ADAM17 MGAT5 DAB2 XDH DUSP7 HSP90B1 CSPG4 NOG AIDA MAGI2 PTPRT CALM1 TMSB4X PDK2 MLXIPL NPFFR2 WNK1 ADGRF5 TRPC5…		GO:0046651
GO:0051174	GO:0051174 regulation of phosphorus metabolic process	0.00691752	132	1479	1.33637	http://amigo.geneontology.org/amigo/term/GO:0051174	CAMKK1 RB1CC1 TRIB2 ANKRD54 PRKAR1A PRKAR2A CNPPD1 CCNI CDKN2C SDCBP MSTN DUSP10 PIK3R1 NTRK2 FGFR4 NEK10 RYK LMTK2 INSR MOB2 ROR1 SRC ALS2 FNIP2 TNK2 UBE2K TFAP4 ABL1 MAPK1 MTMR3 HTR2A RBL2 PRKAG2 ABCA2 FBXW7 RAPGEF2 CDK2AP1 STK38 ACVR1 PROX1 DUSP1 CRY2 PPARG DAB2IP PLCE1 EGF DGKQ OGT ADAM17 MGAT5 DAB2 XDH DUSP7 HSP90B1 CSPG4 NOG AIDA MAGI2 PTPRT CALM1 TMSB4X PDK2 MLXIPL NPFFR2 WNK1 ADGRF5 TRPC5…		GO:0071425
GO:0098739	GO:0098739 import across plasma membrane	0.00706879	30	197	1.94154	http://amigo.geneontology.org/amigo/term/GO:0098739	WNK1 SLC12A2 SLC8A3 ATP1A3 SLC9A2 SLC12A6 ATP1B1 SLC12A9 SLC39A12 ATP1A1 SLC6A5 NALF1 SLC12A8 PPP3CA SLC6A13 SLC7A8 SCNN1B KCNK9 SLC22A4 KCNQ1 DLG1 LRP2 SLC34A1 CNGA3 ACSL1 GRM1 SLC6A9 SLC2A1 SLC47A1 PER2		GO:0071335
GO:0051240	GO:0051240 positive regulation of multicellular organismal process	0.00721422	136	1687	1.32831	http://amigo.geneontology.org/amigo/term/GO:0051240	PLXNA2 ADRA1A LRRC4B SULF1 TIAM2 ADRA1B CLSTN1 NR2C2 PLXNA4 PPARG NCOA2 OGT GSTO1 HSPB6 FERMT2 C1QTNF3 P2RX7 IL4I1 PTN ACVR1 ADGRL2 FOXO3 LBP TLR4 PIM1 SORL1 EGF DRD2 DHX37 DAB2 WNT4 BMP1 LINGO2 ATP6AP2 PNP PAFAH1B1 TRPC5 PANX2 LRP2 ACHE KDM2B ABL1 HTR2A EEF2K ANKRD27 HSPB1 NEURL1 ZMIZ1 ASIC2 LPCAT3 MAPK14 NR2E1 HRH2 IL1RL1 STK25 PROX1 CCN2 GHSR SOX4 MYRF OPRL1 RFTN1 GCH1 CHRM3 PEMT ADGRB3 AKIRIN…		GO:0044565
GO:0051960	GO:0051960 regulation of nervous system development	0.00721422	56	470	1.59584	http://amigo.geneontology.org/amigo/term/GO:0051960	PLXNA2 SEMA4G LRRC4B TIAM2 CLSTN1 ULK1 PLXNA4 CTNNB1 PTN RAPGEF2 ADGRL2 YAP1 LINGO2 IFRD1 PAFAH1B1 TRPC5 DLG1 LRP2 EEF2K ANKRD27 NEURL1 ASIC2 NR2E1 STK25 PROX1 MYRF NR1D1 PPARG SYT4 LPIN1 ADGRB3 SORL1 PPP3CA DMRTA2 DUSP10 DLX1 CTDSP1 NTRK2 NOTCH1 DRD2 NPTN RYK CDK5 DAG1 BAIAP2 LRRN1 NOG PPP1CC THBS2 NF1 SNW1 PER2 PARD3 IL1RAPL1 EIF2AK3 AGRN		GO:0030888
GO:0010721	GO:0010721 negative regulation of cell development	0.00729341	26	196	2.04597	http://amigo.geneontology.org/amigo/term/GO:0010721	SEMA4G ULK1 KANK1 RAPGEF2 IFRD1 TRPC5 PTN FBXW7 NR2E1 PROX1 NR1D1 SYT4 TTPA SORL1 PPP3CA DUSP10 DLX1 CTDSP1 NOTCH1 NPR2 RYK CDK5 CTNNB1 NOG NF1 CAV3		GO:0030889
GO:0034767	GO:0034767 positive regulation of ion transmembrane transport	0.00729341	26	176	2.04597	http://amigo.geneontology.org/amigo/term/GO:0034767	WNK1 CRACR2A NPSR1 STIMATE PPP3CA KCNQ1 VMP1 TRPC6 ATP1B1 GSTO1 FLNA CALM1 TMSB4X OPRK1 ABL1 KCNC1 SLC34A1 CDK5 KCNC2 RGS7 ADRB2 P2RX7 PKD2 GALR2 ANK2 ANK3		GO:0030890
GO:1905039	GO:1905039 carboxylic acid transmembrane transport	0.00729341	26	154	2.04597	http://amigo.geneontology.org/amigo/term/GO:1905039	SLC25A38 SLC6A5 SLC25A30 SLC25A29 SLC6A13 SLC23A2 SLC7A8 SLC16A7 MFSD12 SLC23A1 CLN3 SLC22A4 SLC7A9 LRP2 SLC17A6 SLC7A4 SLC16A10 SLC3A1 SLC47A1 SLC5A12 ACSL1 GRM1 SLC6A9 SLC2A1 PER2 CPT1A		GO:1990654
GO:0007586	GO:0007586 digestion	0.00751641	21	141	2.23725	http://amigo.geneontology.org/amigo/term/GO:0007586	TFF2 CEL NR1H3 KCNQ1 WNK1 LPCAT3 HRH2 GHSR ACO1 OPRL1 CHRM3 CAPN9 TLR4 PPP3CA UGCG CTRB1 NPSR1 CAPN8 TJP2 SLC22A5 OPRK1		GO:0003419
GO:0048699	GO:0048699 generation of neurons	0.00754989	154	1522	1.30051	http://amigo.geneontology.org/amigo/term/GO:0048699	ACSL4 PLXNA2 NRCAM SEMA4G VAPA RPGRIP1L ANKRD27 APLP1 AKNA PACSIN1 LAMA5 LGR6 DCLK1 ADGRB3 RAC1 RNF165 LRTM1 MANF TIAM2 NTRK2 NOTCH1 ROBO3 ENAH NPTN WNT4 ERCC3 NFASC RYK CASP3 LMTK2 CDK5 PBX3 GAP43 DAG1 ULK1 BHLHA15 SLIT3 ROR1 LAMA2 GPRIN2 PLXNA4 CTNNB1 ALS2 SYT17 KANK1 RAPGEF2 SYT4 SPOCK1 PTPN9 CALR DISP3 IFRD1 PAFAH1B1 HSPA5 KCNQ1 MCOLN3 TRPC5 LRP2 MMP2 SLC23A2 ABL1 EEF2K EYA1 SF3A2 CRTC1 PTN N…		GO:0003420
GO:0034142	GO:0034142 toll-like receptor 4 signaling pathway	0.00797111	9	42	3.66608	http://amigo.geneontology.org/amigo/term/GO:0034142	NR1H3 LBP DAB2IP NFKBIA TLR4 PRKCE OAS1 NR1D1 TNFAIP3		GO:1990705
GO:0046578	GO:0046578 regulation of Ras protein signal transduction	0.00797111	29	208	1.94971	http://amigo.geneontology.org/amigo/term/GO:0046578	ARFGAP1 MADD GPR18 EPS8 GPR4 ALS2 DAB2IP PLCE1 OGT NOTCH1 PPP2CB GBF1 RIPOR2 RASGRF2 ADRA1A ITPKB IQSEC1 NF1 SRC SGSM3 CUL3 ABL1 KANK1 ARRB1 RABL3 ABCA1 BCR SQSTM1 RAC1		GO:1990789
GO:0070371	GO:0070371 ERK1 and ERK2 cascade	0.00797364	36	361	1.80647	http://amigo.geneontology.org/amigo/term/GO:0070371	NDRG4 RAPGEF2 ARRB1 FGFR4 FERMT2 MAPK1 HTR2A CCN2 DAB2IP MYC EGF NOTCH1 YWHAZ SLC30A10 ABL1 ADRA1A CHRNA10 TLR4 ITGAV DUSP10 DRD2 DAB2 NPTN C1QL4 NPSR1 SRC RANBP9 DLG1 FBXW7 PTPRR SHC1 NEK10 PRKCA CHRNA7 DUSP5 DUSP7		GO:1990739
GO:0050708	GO:0050708 regulation of protein secretion	0.00804441	35	263	1.82232	http://amigo.geneontology.org/amigo/term/GO:0050708	LLGL2 LRP5 STXBP5 C1QTNF3 DRD2 RAB11FIP1 ABCG1 UNC13B SYT7 NR1H3 P2RX7 CPT1A GHSR SOX4 NR1D1 PPARG SYT4 GLUL RAP1GDS1 PPP3CA PAM PRKCE PCSK1 DOC2B TTN GOLPH3 MYH10 IER3IP1 TLR4 TCF7L2 SLC12A2 ACSL4 PER2 ACHE STX1A		GO:1990863
GO:0007623	GO:0007623 circadian rhythm	0.00805691	34	216	1.8394	http://amigo.geneontology.org/amigo/term/GO:0007623	CRY1 PROKR2 CRY2 PER2 BTBD9 BTRC USP7 USP2 CRTC1 FBXW7 SFPQ RPE65 PROX1 TARDBP OPN4 OPN5 OPRL1 NR1D1 DDC NCOA2 OGT NTRK2 HTR7 DRD2 ANKFN1 ATF5 KCNA2 KCND2 KCNH7 PPP1CC RORB GNA11 PPARG NR1H3		GO:1990874
GO:0030163	GO:0030163 protein catabolic process	0.00805691	124	1124	1.34378	http://amigo.geneontology.org/amigo/term/GO:0030163	CDC27 ZRANB1 RNF19A HSPA5 HERPUD1 CUL1 PSME4 TRIB2 UBE2A UBE2K RNF13 PSMC5 MAEA HECTD1 LGMN PSMC1 OAZ1 UBE2R2 ABHD17B TRIM2 FBXW7 HSPA8 TRIM3 RNF8 TNFAIP3 FBXL5 SPOP WWP1 FBXL16 DNAJB9 UBE4B NDFIP1 UBE2G1 CTSL STAM YME1L1 GID4 PSMB6 RPS27A FEM1C RNF217 DNAJB12 FBXL18 VPS37A KLHL40 PSMB4 RSPRY1 FBXL13 PSMC2 WDR26 RNF149 CTSB CUL5 HSP90B1 TMUB2 SPSB1 RNF213 CTSF ARIH2 CALR FAF1 UBE2H RNF103 OTUD7B …		GO:0003249
GO:0050803	GO:0050803 regulation of synapse structure or activity	0.00805691	32	232	1.87792	http://amigo.geneontology.org/amigo/term/GO:0050803	SLC17A6 ABHD17B LRRC4B CLSTN1 ADGRL2 YWHAZ IL1RAPL1 LINGO2 PAFAH1B1 NRCAM ABL1 EEF2K NEURL1 ASIC2 HSPA8 MAPK14 CRIPT GHSR ADGRB3 DGKB DAB2IP NTRK2 DRD2 LHFPL4 CDK5 DAG1 BAIAP2 LRRN1 THBS2 CLN3 KIF1A AGRN		GO:0003250
GO:0098656	GO:0098656 anion transmembrane transport	0.00825801	40	288	1.74209	http://amigo.geneontology.org/amigo/term/GO:0098656	SLC12A2 GABRG2 SLC37A2 SLC12A6 SLC25A38 GLRA1 SLC12A9 SLC6A5 SLC25A30 SLC25A29 SLC12A8 SLC4A8 SLC23A2 SLC7A8 SLC16A7 SLC16A12 MFSD12 SLC16A9 SLC23A1 SLC25A42 CLN3 CLCN6 ANO8 LRP2 SLC4A11 SLC17A6 CLCN7 BEST3 SLC6A8 SLC34A1 NMUR2 SLC3A1 SLC47A1 SLC4A10 SLC5A12 GRM1 CLIC4 SLC6A9 SLC6A13 PER2		GO:0003251
GO:0040011	GO:0040011 locomotion	0.00829089	170	1992	1.2782	http://amigo.geneontology.org/amigo/term/GO:0040011	ZRANB1 TGFBR3 PLD1 PLXNA2 NRCAM SEMA4G ATRNL1 ITGA4 TNFAIP3 ARMC2 PIK3CA DSTN LAMA5 LGR6 RAC1 ITGB7 RNF165 LRTM1 NOTCH1 TEKT5 ROBO3 ENAH NPTN RADIL FMNL3 NFASC GP2 GAP43 DAG1 FES SLIT3 LAMA2 MACO1 TMSB4X SH3D21 PLXNA4 OGT ADAM17 MYLK LGMN NDRG4 PROX1 PPARG GLUL SORL1 EGF PLA2G7 MGAT5 PRKCA MIA3 CLIC4 NOG FLNA DPP4 PAFAH1B1 NISCH PHPT1 WNK1 OPRK1 B4GALT1 NME8 MMP2 OSBPL8 ABL1 PTN NEURL1 RPS6KB1 FB…		GO:0003252
GO:1903825	GO:1903825 organic acid transmembrane transport	0.00843766	26	155	2.02298	http://amigo.geneontology.org/amigo/term/GO:1903825	SLC25A38 SLC6A5 SLC25A30 SLC25A29 SLC6A13 SLC23A2 SLC7A8 SLC16A7 MFSD12 SLC23A1 CLN3 SLC22A4 SLC7A9 LRP2 SLC17A6 SLC7A4 SLC16A10 SLC3A1 SLC47A1 SLC5A12 ACSL1 GRM1 SLC6A9 SLC2A1 PER2 CPT1A		GO:0003263
GO:1904064	GO:1904064 positive regulation of cation transmembrane transport	0.00865102	23	160	2.12361	http://amigo.geneontology.org/amigo/term/GO:1904064	WNK1 CRACR2A NPSR1 STIMATE PPP3CA KCNQ1 VMP1 ATP1B1 GSTO1 FLNA CALM1 TMSB4X OPRK1 ABL1 KCNC1 CDK5 KCNC2 RGS7 ADRB2 PKD2 GALR2 ANK2 ANK3		GO:0003264
GO:0010742	GO:0010742 macrophage derived foam cell differentiation	0.00867327	8	37	3.95704	http://amigo.geneontology.org/amigo/term/GO:0010742	NR1H3 PPARG MSR1 SOAT1 NFKBIA ITGAV ABCG1 ABCA1		GO:0003265
GO:0090077	GO:0090077 foam cell differentiation	0.00867327	8	38	3.95704	http://amigo.geneontology.org/amigo/term/GO:0090077	NR1H3 PPARG MSR1 SOAT1 NFKBIA ITGAV ABCG1 ABCA1		GO:0003266
GO:0051965	GO:0051965 positive regulation of synapse assembly	0.00881713	12	68	2.96778	http://amigo.geneontology.org/amigo/term/GO:0051965	LRRC4B CLSTN1 ADGRL2 LINGO2 EEF2K ASIC2 ADGRB3 NTRK2 LRRN1 THBS2 IL1RAPL1 AGRN		GO:0003268
GO:1901379	GO:1901379 regulation of potassium ion transmembrane transport	0.00912831	15	91	2.59681	http://amigo.geneontology.org/amigo/term/GO:1901379	WNK1 KCNIP4 KCNQ1 KCNN2 ATP1B1 FLNA DLG1 OPRK1 KCNC1 KCNC2 CAV3 RGS7 GALR2 ANK2 ANK3		GO:0003270
GO:0050807	GO:0050807 regulation of synapse organization	0.00914721	31	226	1.88306	http://amigo.geneontology.org/amigo/term/GO:0050807	ABHD17B LRRC4B CLSTN1 ADGRL2 YWHAZ IL1RAPL1 LINGO2 PAFAH1B1 NRCAM ABL1 EEF2K NEURL1 ASIC2 HSPA8 MAPK14 CRIPT GHSR ADGRB3 DGKB DAB2IP NTRK2 DRD2 LHFPL4 CDK5 DAG1 BAIAP2 LRRN1 THBS2 CLN3 KIF1A AGRN		GO:0003271
GO:0000904	GO:0000904 cell morphogenesis involved in differentiation	0.00966679	86	753	1.42814	http://amigo.geneontology.org/amigo/term/GO:0000904	PLXNA2 NRCAM SEMA4G APLP1 ATRNL1 LAMA5 LGR6 RAC1 RNF165 LRTM1 TIAM2 NOTCH1 ROBO3 ENAH NPTN RADIL NFASC RYK LMTK2 CDK5 COL22A1 GAP43 DAG1 ULK1 SLIT3 LAMA2 PLXNA4 KANK1 RAPGEF2 ITGAV ALS2 IFRD1 PAFAH1B1 CUL3 VAMP3 TRPC5 FERMT2 FAT1 ABL1 EEF2K ANKRD27 PTN RIPOR2 NR2E1 ITGA4 STK25 ECE1 PROX1 DCLK1 ADGRB3 STXBP1 RAB1A SEC24B PPP3CA FRMD6 NFIB DRD2 DAB2 MATN1 FAT3 HPRT1 CTNNB1 CLIC4 BAIAP2 NOG SRC CRPP…		GO:0003295
GO:0022600	GO:0022600 digestive system process	0.00966679	18	107	2.35182	http://amigo.geneontology.org/amigo/term/GO:0022600	TFF2 CEL NR1H3 KCNQ1 WNK1 LPCAT3 HRH2 GHSR ACO1 OPRL1 CHRM3 TLR4 PPP3CA UGCG NPSR1 TJP2 SLC22A5 OPRK1		GO:1990922
GO:0031644	GO:0031644 regulation of nervous system process	0.00966679	22	149	2.14572	http://amigo.geneontology.org/amigo/term/GO:0031644	DLGAP4 GRIN1 NLGN4X ACP3 OPRK1 SLC8A3 STX1A GHSR MYRF OPRL1 NMUR2 LPIN1 GRM1 ADRB2 DAG1 BAIAP2 SRC GLRA1 PARD3 EIF2AK3 CHRNA7 UNC13B		GO:0042102
GO:0060249	GO:0060249 anatomical structure homeostasis	0.00966679	42	348	1.70083	http://amigo.geneontology.org/amigo/term/GO:0060249	HSPB1 ACP5 TJP2 BAG3 DRAM2 TFF2 SRC MSTN ADGRF5 RAB7A P2RX7 CA2 CCN2 CSRP3 NPHP4 TLR4 YAP1 DEF8 CRB2 NOTCH1 PTH1R KLHL10 CDK5 CTNNB1 NKIRAS2 ADRB2 S1PR1 CAV3 P2RY4 NF1 OAS1 CHMP4B RPE65 CHRNA1 SLC22A5 SLC12A2 SLC2A1 PRKCA LARGE2 TNFAIP3 LAMA2 RDH12		GO:0042103
GO:0032409	GO:0032409 regulation of transporter activity	0.00974514	37	300	1.76702	http://amigo.geneontology.org/amigo/term/GO:0032409	WNK1 CRACR2A DRD2 STIMATE PPARG PPP3CA KCNQ1 VMP1 GNB5 CHRM3 TRPC6 ATP1B1 GSTO1 CAV3 CALM1 TMSB4X DLG1 RASGRF2 PKD2 OPRL1 KCNC1 STOM CDK5 KCNC2 RRAD ADRB2 NDFIP1 PIM1 CTTNBP2NL GALR2 ANK2 CRHBP ANK3 SLC6A9 CAPN1 NR1H3 PRKCE		GO:0042104
GO:0060078	GO:0060078 regulation of postsynaptic membrane potential	0.00974514	26	145	2.0005	http://amigo.geneontology.org/amigo/term/GO:0060078	GABRG2 GRIN1 NLGN4X P2RX7 SLC8A3 STX1A SLC29A1 CHRNA2 CHRNA10 CHRNA1 PPP3CA GLRA1 CHRNB3 CHRNA6 GRM1 GRIK2 CDK5 ADRB2 CHRNA5 GRIK1 CHRNA7 BAIAP2 KCND2 CHRNA3 UNC13B DRD2		GO:0042100
GO:0016477	GO:0016477 cell migration	0.00986045	136	1602	1.31533	http://amigo.geneontology.org/amigo/term/GO:0016477	ZRANB1 TGFBR3 PLXNA2 SEMA4G ATRNL1 ITGA4 TNFAIP3 PIK3CA LAMA5 RAC1 ITGB7 RADIL FMNL3 GP2 TMSB4X SH3D21 PLXNA4 OGT ADAM17 MYLK LGMN NDRG4 PROX1 PPARG LGR6 GLUL SORL1 EGF PLA2G7 NOTCH1 MGAT5 PRKCA MIA3 CLIC4 NOG FLNA DPP4 PAFAH1B1 NISCH WNK1 B4GALT1 MMP2 OSBPL8 ABL1 PTN RPS6KB1 FBXW7 RIPOR2 NR2E1 ACVR1 CCN2 GIPC1 ATP8A1 GPR18 LBP DCLK1 DAB2IP TLR4 SDCBP RAB1A MSTN ITGAV CELSR2 PIP5K1A DUSP10 PLK2 P…		GO:0042127
GO:0060986	GO:0060986 endocrine hormone secretion	0.00986045	10	55	3.29753	http://amigo.geneontology.org/amigo/term/GO:0060986	CRHBP C1QTNF3 RAB11FIP1 CRY1 KCNQ1 OPRK1 CRY2 PPARG DAB2 GALR1		GO:0042129
GO:0042330	GO:0042330 taxis	0.00986875	54	676	1.58449	http://amigo.geneontology.org/amigo/term/GO:0042330	PLXNA2 NRCAM SEMA4G LAMA5 LGR6 RAC1 RNF165 LRTM1 NOTCH1 ROBO3 ENAH NPTN NFASC GAP43 DAG1 FES SLIT3 LAMA2 MACO1 PLXNA4 ADAM17 LGMN PLA2G7 TMSB4X PTN RIPOR2 ECE1 OPN4 GPR18 LBP MSTN NFIB RYK CDK5 S1PR1 NOG DPP4 CRPPA MAPK1 WNK1 SLC12A2 HSPB1 GBF1 DUSP1 ADGRE2 ARHGEF16 ADAM10 ITGAV PIP5K1A CALR LYST PLD1 RPS6KA5 MAPK14		GO:0042130
GO:0044419	GO:0044419 biological process involved in interspecies interaction between organisms	0.0102508	126	1917	1.33007	http://amigo.geneontology.org/amigo/term/GO:0044419	PGLYRP1 TNK2 OAS1 REG1A MASP1 SEC14L1 LBP AKIRIN2 TLR4 TLR1 FES DMBT1 SRC TRAF3 DPP4 NR1H3 GRN OPRK1 CHMP5 TFAP4 SNW1 CHMP4B VAPA MAPK14 SFPQ TNFAIP3 TARDBP NT5C3A THOC2 GCH1 CTSL DAB2IP ITGAV ADAM17 TPCN2 SMPD1 TMEM41B BCL2L1 RNF213 BNIP3 CLEC4G HS3ST5 C8B RNASET2 VAMP3 P2RX7 RGS1 ABL1 MAPK1 DDX17 NFKBIA HTR2A ACP5 RPS6KB1 HSPA8 CR2 RAB14 PPP6C VPS4B SLC17A5 GHSR BATF3 GFER SPINK5 NMBR DGKB STXB…		GO:0002310
GO:0034329	GO:0034329 cell junction assembly	0.0107945	50	457	1.61042	http://amigo.geneontology.org/amigo/term/GO:0034329	LRRC4 LRRC4B NLGN4X ADGRL3 DST CEL CLSTN1 TLN1 DLG1 GABRG2 ADGRL2 RAC1 IL1RAPL1 LINGO2 ARHGAP6 FERMT2 EEF2K ASIC2 GHSR PARD6B ADGRB3 SDCBP ANK2 NTRK2 DRD2 NPTN LHFPL4 WNT4 CDK5 HOPX GAP43 LRRN1 THBS2 SRC VMP1 ABL1 RAPGEF2 NPHP4 PIP5K1A PRKCA CTNNB1 BCR SORBS1 BCAS3 PARD3 AGRN TRIP6 RYK ACHE NRCAM		GO:0002311
GO:0051270	GO:0051270 regulation of cellular component movement	0.0108016	101	1109	1.3795	http://amigo.geneontology.org/amigo/term/GO:0051270	PLXNA2 SEMA4G RAC1 TMSB4X PLXNA4 OGT ADAM17 MYLK LGMN NDRG4 PROX1 PPARG LGR6 GLUL SORL1 EGF PLA2G7 NOTCH1 MGAT5 PRKCA MIA3 CLIC4 NOG FLNA NISCH PHPT1 DLG1 MMP2 OSBPL8 ABL1 PTN RPS6KB1 FBXW7 RIPOR2 NR2E1 ITGA4 ATP8A1 GPR18 LBP LAMA5 DAB2IP TLR4 SDCBP MSTN ITGAV DUSP10 PLK2 PIK3R1 DRD2 IGSF10 WNT4 CDK5 TP53INP1 S1PR1 PRKCE MCTP1 TPPP2 ZNF609 GPR173 BCR LAMA2 NF1 SRC LRIG2 MAPK1 ACVR1 ANK2 GRN HSPA5…		GO:0002322
GO:0009306	GO:0009306 protein secretion	0.0111144	44	369	1.66498	http://amigo.geneontology.org/amigo/term/GO:0009306	LLGL2 RAB10 RAB3C MIA3 LRP5 STXBP5 C1QTNF3 DRD2 RAB11FIP1 ABCG1 UNC13B PAFAH1B1 SYT7 NR1H3 P2RX7 STX1A CPT1A ACVR2B GHSR SOX4 NR1D1 PPARG SYT4 GLUL RAP1GDS1 PPP3CA PAM PTPRN2 ABCA1 PRKCE PCSK1 RAB11B DOC2B TTN GOLPH3 MYH10 IER3IP1 TLR4 TCF7L2 SLC12A2 ACSL4 PER2 ACHE PDIA4		GO:0002324
GO:0035592	GO:0035592 establishment of protein localization to extracellular region	0.0111144	44	370	1.66498	http://amigo.geneontology.org/amigo/term/GO:0035592	LLGL2 RAB10 RAB3C MIA3 LRP5 STXBP5 C1QTNF3 DRD2 RAB11FIP1 ABCG1 UNC13B PAFAH1B1 SYT7 NR1H3 P2RX7 STX1A CPT1A ACVR2B GHSR SOX4 NR1D1 PPARG SYT4 GLUL RAP1GDS1 PPP3CA PAM PTPRN2 ABCA1 PRKCE PCSK1 RAB11B DOC2B TTN GOLPH3 MYH10 IER3IP1 TLR4 TCF7L2 SLC12A2 ACSL4 PER2 ACHE PDIA4		GO:0002358
GO:0015850	GO:0015850 organic hydroxy compound transport	0.0115421	34	269	1.79728	http://amigo.geneontology.org/amigo/term/GO:0015850	SYT7 SYT17 SYT4 SLC10A6 DRD2 SYT15 NR1H3 VAPA ABCA2 SLC22A3 CEL SLC22A1 MSR1 KCNQ1 OPRK1 OSBPL8 HTR2A STX1A LPCAT3 VPS4B GHSR CHRNA6 SLC5A12 DAB2 ABCG1 TPCN2 ABCA1 SLC18A2 KCNA2 HTR1A ASIC3 SLC16A7 GALR1 LRP1		GO:0002359
GO:0032410	GO:0032410 negative regulation of transporter activity	0.0115421	15	86	2.53347	http://amigo.geneontology.org/amigo/term/GO:0032410	DRD2 PPP3CA KCNQ1 GNB5 GSTO1 CALM1 PKD2 OPRL1 RRAD CAV3 NDFIP1 CTTNBP2NL ANK3 SLC6A9 PRKCE		GO:0002309
GO:0071216	GO:0071216 cellular response to biotic stimulus	0.0115421	27	295	1.9476	http://amigo.geneontology.org/amigo/term/GO:0071216	LBP TLR1 NR1H3 MAPK14 TNFAIP3 DAB2IP TLR4 NOTCH1 EIF2AK3 HSPA5 OPRK1 ABL1 MAPK1 NFKBIA GHSR GFER SPON2 CAPN2 ABCA1 PRKCE BCR LITAF SRC MRC1 CHMP5 NR1D1 PRKCA		GO:0002289
GO:2000300	GO:2000300 regulation of synaptic vesicle exocytosis	0.0115421	15	62	2.53347	http://amigo.geneontology.org/amigo/term/GO:2000300	SLC4A8 SYP HTR2A ADRA1A GIPC1 SYT4 CASK CHRNB3 CHRNA6 DRD2 STXBP5 CDK5 CHRNA5 CHRM2 P2RY4		GO:0002158
GO:0000902	GO:0000902 cell morphogenesis	0.0115725	110	1071	1.35539	http://amigo.geneontology.org/amigo/term/GO:0000902	PLXNA2 NRCAM SEMA4G ANKRD27 APLP1 ATRNL1 CAP2 PACSIN1 LAMA5 LGR6 DCLK1 RAC1 RNF165 LRTM1 TIAM2 NOTCH1 ROBO3 ENAH NPTN RADIL FMNL3 NFASC RYK LMTK2 CDK5 COL22A1 GAP43 DAG1 ULK1 SLIT3 LAMA2 PLXNA4 ALS2 SYT17 KANK1 RAPGEF2 SYT4 ITGAV IFRD1 PAFAH1B1 CUL3 VAMP3 TRPC5 FERMT2 LRP2 FAT1 P2RX7 SLC23A2 ABL1 EEF2K PTN RIPOR2 MAPK14 NR2E1 ITGA4 STK25 ECE1 PROX1 THOC2 KLF2 MYH10 ADGRB3 DAB2IP STXBP1 YAP1 RAB1A…		GO:0002174
GO:0008015	GO:0008015 blood circulation	0.0115725	58	527	1.54477	http://amigo.geneontology.org/amigo/term/GO:0008015	KCNQ1 TJP2 ADRA1A CSRP3 CHRM3 KCNMA1 ANPEP ADRB2 ADRA1B F5 ECE1 GSTO1 SCNN1B FLNA CALM1 ATP6AP2 WNK1 FERMT2 DLG1 KCNN2 MMP2 GNA11 ABL1 HTR2A ASIC2 MAP2K6 HRH2 CCN2 PIK3CA OPRL1 GCH1 RAP1GDS1 ATP1B1 HTR7 DRD2 CBS ATP1A1 NAV2 NPR1 HOPX GPR4 HTR1A CHRM2 CAV3 BCR ANK2 KLF2 PPARG TTN LRP5 ADCY6 PER2 GUCY1B1 SLC8A3 ATP1A3 NPR2 SRC KCNMB2		GO:0002176
GO:0006816	GO:0006816 calcium ion transport	0.0116437	50	470	1.60297	http://amigo.geneontology.org/amigo/term/GO:0006816	TRPC5 SLC8A3 HTR2A PKD2 CRACR2A TRPC4 SARAF TRPC6 DRD2 NPSR1 NALF1 STIMATE PPP3CA GSTO1 FLNA CALM1 VMP1 MYLK GNB5 P2RX7 NMUR2 ITGAV EGF TMBIM6 CTNNB1 CHRNA7 GRIN1 CAV3 MCOLN3 ABL1 TRPA1 NCS1 CCN2 ADRA1A OPRL1 MCHR1 CHRNA10 ATP1B1 CASK SLC25A25 ITPR1 TPCN2 CDK5 CUL5 PKD1L2 RRAD PRKCE BHLHA15 ANK2 NALCN		GO:0002043
GO:0002690	GO:0002690 positive regulation of leukocyte chemotaxis	0.0117939	12	108	2.86544	http://amigo.geneontology.org/amigo/term/GO:0002690	ADAM17 LGMN PLA2G7 PTN RIPOR2 LBP MSTN MAPK1 WNK1 RAC1 ADAM10 CALR		GO:0002052
GO:1904645	GO:1904645 response to amyloid-beta	0.0117939	12	55	2.86544	http://amigo.geneontology.org/amigo/term/GO:1904645	LGMN TLR4 MMP2 ATP1A3 FOXO3 CDK5 ADRB2 ITGA4 LRP1 CHRNA7 MMP13 MMP3		GO:0002053
GO:0031175	GO:0031175 neuron projection development	0.0121305	107	1001	1.35955	http://amigo.geneontology.org/amigo/term/GO:0031175	PLXNA2 NRCAM SEMA4G VAPA ANKRD27 APLP1 PACSIN1 LAMA5 LGR6 DCLK1 RAC1 RNF165 LRTM1 MANF TIAM2 NTRK2 NOTCH1 ROBO3 ENAH NPTN NFASC RYK LMTK2 CDK5 GAP43 DAG1 ULK1 SLIT3 ROR1 LAMA2 GPRIN2 PLXNA4 ALS2 SYT17 KANK1 RAPGEF2 SYT4 SPOCK1 PTPN9 IFRD1 PAFAH1B1 HSPA5 TRPC5 LRP2 MMP2 SLC23A2 ABL1 EEF2K SF3A2 CRTC1 PTN NEURL1 PMP22 EHD1 RIPOR2 NR2E1 ARSB ITGA4 STK25 ECE1 THOC2 ADGRB3 DAB2IP STXBP1 SEC24B PPP3CA …		GO:0160024
GO:0043409	GO:0043409 negative regulation of MAPK cascade	0.0131791	26	176	1.95701	http://amigo.geneontology.org/amigo/term/GO:0043409	DUSP1 DUSP5 DUSP10 DUSP7 STK38 PPARG DAB2IP AIDA PAFAH1B1 P2RX7 ABL1 CHRNA10 TLR4 SORL1 DAB2 RNF149 CAV3 C1QL4 NF1 RANBP9 DLG1 PTPRR SMPD1 DAG1 MAPK8IP1 MYC		GO:1902462
GO:0010908	GO:0010908 regulation of heparan sulfate proteoglycan biosynthetic process	0.013404	4	4	6.92482	http://amigo.geneontology.org/amigo/term/GO:0010908	TM9SF2 TCF7L2 PXYLP1 CTNNB1		GO:1902460
GO:0015881	GO:0015881 creatine transmembrane transport	0.013404	4	4	6.92482	http://amigo.geneontology.org/amigo/term/GO:0015881	SLC16A12 SLC16A9 SLC6A8 SLC6A13		GO:1902461
GO:0048262	GO:0048262 determination of dorsal/ventral asymmetry	0.013404	4	12	6.92482	http://amigo.geneontology.org/amigo/term/GO:0048262	AIDA ACVR1 SOSTDC1 CTNNB1		GO:1902033
GO:0006935	GO:0006935 chemotaxis	0.0134155	53	672	1.56844	http://amigo.geneontology.org/amigo/term/GO:0006935	PLXNA2 NRCAM SEMA4G LAMA5 LGR6 RAC1 RNF165 LRTM1 NOTCH1 ROBO3 ENAH NPTN NFASC GAP43 DAG1 FES SLIT3 LAMA2 MACO1 PLXNA4 ADAM17 LGMN PLA2G7 TMSB4X PTN RIPOR2 ECE1 GPR18 LBP MSTN NFIB RYK CDK5 S1PR1 NOG DPP4 CRPPA MAPK1 WNK1 SLC12A2 HSPB1 GBF1 DUSP1 ADGRE2 ARHGEF16 ADAM10 ITGAV PIP5K1A CALR LYST PLD1 RPS6KA5 MAPK14		GO:1902034
GO:0071692	GO:0071692 protein localization to extracellular region	0.0134155	44	377	1.64698	http://amigo.geneontology.org/amigo/term/GO:0071692	LLGL2 RAB10 RAB3C MIA3 LRP5 STXBP5 C1QTNF3 DRD2 RAB11FIP1 ABCG1 UNC13B PAFAH1B1 SYT7 NR1H3 P2RX7 STX1A CPT1A ACVR2B GHSR SOX4 NR1D1 PPARG SYT4 GLUL RAP1GDS1 PPP3CA PAM PTPRN2 ABCA1 PRKCE PCSK1 RAB11B DOC2B TTN GOLPH3 MYH10 IER3IP1 TLR4 TCF7L2 SLC12A2 ACSL4 PER2 ACHE PDIA4		GO:1902035
GO:0002687	GO:0002687 positive regulation of leukocyte migration	0.0136586	16	175	2.40863	http://amigo.geneontology.org/amigo/term/GO:0002687	ADAM17 LGMN PLA2G7 MIA3 ABL1 PTN RIPOR2 ITGA4 LBP MSTN PIK3R1 MAPK1 WNK1 RAC1 ADAM10 CALR		GO:0072200
GO:0031667	GO:0031667 response to nutrient levels	0.0138017	56	481	1.54498	http://amigo.geneontology.org/amigo/term/GO:0031667	RRAGD GABARAPL2 SESN1 PRKAG2 BCAS3 ULK1 HSPA5 MAPK1 SNW1 RPS6KB1 CHKA FOXO3 WIPI2 ZFYVE1 NUPR2 PDK2 PAX2 CPT1A MAPK14 ARSB SLC2A1 PROX1 DNMT3A GHSR SLC34A1 PPARG NMUR2 GLUL SORL1 CYP1A1 FOXK2 SLC22A3 SLC25A25 ACSL1 IMPACT CBS TPCN2 ALPL WNT4 AGL HTR4 SCNN1B ADRB2 PCSK1 BNIP3 BHLHA15 SSTR2 UPP1 SRC F5 MTMR3 PIM1 EIF2AK3 FES HSPA8 OGT		GO:0072203
GO:0009991	GO:0009991 response to extracellular stimulus	0.0140944	59	513	1.52449	http://amigo.geneontology.org/amigo/term/GO:0009991	RRAGD GABARAPL2 SESN1 PRKAG2 BCAS3 ULK1 HSPA5 MAPK1 SNW1 RPS6KB1 CHKA FOXO3 WIPI2 ZFYVE1 NUPR2 PDK2 PAX2 P2RX7 CPT1A MAPK14 ARSB SLC2A1 PROX1 DNMT3A GHSR SLC34A1 PPARG NMUR2 GLUL SORL1 CYP1A1 FOXK2 SLC22A3 SLC25A25 ACSL1 IMPACT CBS TPCN2 ALPL WNT4 AGL HTR4 SCNN1B ADRB2 PCSK1 BNIP3 BHLHA15 SSTR2 UPP1 SRC F5 ITGA4 MTMR3 PIM1 EIF2AK3 FES GLRX2 HSPA8 OGT		GO:0072201
GO:0030198	GO:0030198 extracellular matrix organization	0.0143982	42	355	1.66196	http://amigo.geneontology.org/amigo/term/GO:0030198	MMP2 PAPLN HAS3 TGFBI RECK MMP19 COL4A2 SULF1 MMP13 ADAMTS17 MMP3 COL22A1 COL6A5 COL6A6 MATN2 MATN1 LAMA2 CHADL PXDN DPP4 B4GALT1 ABL1 APLP1 NR2E1 CCN2 LUM HMCN1 NOTCH1 ACAN EFEMP2 DAG1 NF1 EXOC8 IER3IP1 FGFR4 COL12A1 TLL1 NID2 LRP1 SPINK5 ADAM10 BMP1		GO:0072261
GO:0045229	GO:0045229 external encapsulating structure organization	0.0143982	42	359	1.66196	http://amigo.geneontology.org/amigo/term/GO:0045229	MMP2 PAPLN HAS3 TGFBI RECK MMP19 COL4A2 SULF1 MMP13 ADAMTS17 MMP3 COL22A1 COL6A5 COL6A6 MATN2 MATN1 LAMA2 CHADL PXDN DPP4 B4GALT1 ABL1 APLP1 NR2E1 CCN2 LUM HMCN1 NOTCH1 ACAN EFEMP2 DAG1 NF1 EXOC8 IER3IP1 FGFR4 COL12A1 TLL1 NID2 LRP1 SPINK5 ADAM10 BMP1		GO:0072262
GO:0070936	GO:0070936 protein K48-linked ubiquitination	0.0145368	15	76	2.47315	http://amigo.geneontology.org/amigo/term/GO:0070936	RNF8 KLHL3 UBE2E2 CUL3 UBE2A UBE2K UBE2R2 TNFAIP3 UBE2D2 UBE2G1 ARIH2 UBE2H CUL1 BTRC RNF115		GO:0072263
GO:0070588	GO:0070588 calcium ion transmembrane transport	0.0149183	41	341	1.6701	http://amigo.geneontology.org/amigo/term/GO:0070588	TRPC5 SLC8A3 HTR2A PKD2 CRACR2A TRPC4 TRPC6 DRD2 NPSR1 NALF1 STIMATE PPP3CA GSTO1 FLNA CALM1 VMP1 GNB5 ITGAV GRIN1 CAV3 MCOLN3 P2RX7 ABL1 TRPA1 NCS1 CCN2 OPRL1 CHRNA10 ATP1B1 SLC25A25 ITPR1 TPCN2 CDK5 CUL5 PKD1L2 RRAD PRKCE CHRNA7 BHLHA15 ANK2 NALCN		GO:0072199
GO:0010745	GO:0010745 negative regulation of macrophage derived foam cell differentiation	0.0150535	6	13	4.61655	http://amigo.geneontology.org/amigo/term/GO:0010745	NR1H3 PPARG NFKBIA ITGAV ABCG1 ABCA1		GO:0072198
GO:0060263	GO:0060263 regulation of respiratory burst	0.0150535	6	16	4.61655	http://amigo.geneontology.org/amigo/term/GO:0060263	GRN RAC1 INSR LBP DUSP10 BCR		GO:0072137
GO:1901386	GO:1901386 negative regulation of voltage-gated calcium channel activity	0.0150535	6	21	4.61655	http://amigo.geneontology.org/amigo/term/GO:1901386	DRD2 PPP3CA GNB5 OPRL1 RRAD CALM1		GO:0072138
GO:0009158	GO:0009158 ribonucleoside monophosphate catabolic process	0.0151679	7	15	4.03948	http://amigo.geneontology.org/amigo/term/GO:0009158	NT5C2 XDH HPRT1 PNP NT5C3A UPP1 DPYD		GO:0072135
GO:0022602	GO:0022602 ovulation cycle process	0.0151679	11	51	2.92973	http://amigo.geneontology.org/amigo/term/GO:0022602	HSPA5 MMP2 MAP2K6 FOXO3 MMP19 MSTN PAM CASP3 SGPL1 SRC SLIT3		GO:0072136
GO:0042698	GO:0042698 ovulation cycle	0.0151679	14	72	2.55125	http://amigo.geneontology.org/amigo/term/GO:0042698	HSPA5 OPRK1 MMP2 PTN MAP2K6 FOXO3 MMP19 OPRL1 MSTN PAM CASP3 SGPL1 SRC SLIT3		GO:0072122
GO:0042953	GO:0042953 lipoprotein transport	0.0151679	7	18	4.03948	http://amigo.geneontology.org/amigo/term/GO:0042953	UNC119B PPARG SAR1B MSR1 VMP1 MIA3 LRP1		GO:0072123
GO:0071396	GO:0071396 cellular response to lipid	0.0151679	62	659	1.50118	http://amigo.geneontology.org/amigo/term/GO:0071396	INSIG2 LBP SAFB SSTR2 SRC SCNN1B MGST1 NR1H3 SNW1 TRIP4 ZMIZ1 MAPK14 TNFAIP3 WBP2 DAB2IP TLR4 YAP1 CRHBP ATP1A1 ADCY6 CALR LCOR CRY1 OPRK1 MMP2 TFAP4 ABL1 MAPK1 NFKBIA ATP1A3 RPS6KB1 CPT1A RWDD1 NR2E1 ACVR1 FOXO3 CRY2 GHSR NR1D1 GFER PPARG MSTN SPON2 CAPN2 ABCA1 PAQR8 PRKCE DAG1 BCR LITAF MRC1 CHMP5 DDX17 PIM1 DAB2 PRKCA FES PAX2 ADCY2 RORB NCOA4 HSPA8		GO:0072126
GO:2001258	GO:2001258 negative regulation of cation channel activity	0.0151679	11	50	2.92973	http://amigo.geneontology.org/amigo/term/GO:2001258	DRD2 PPP3CA KCNQ1 GNB5 GSTO1 CALM1 PKD2 OPRL1 RRAD ANK3 SLC6A9		GO:0072124
GO:0006939	GO:0006939 smooth muscle contraction	0.0151991	19	111	2.19286	http://amigo.geneontology.org/amigo/term/GO:0006939	MYLK CHRM3 KCNMA1 ADRB2 CHRM2 DLG1 HTR2A ADRA1A GHSR SULF1 RAP1GDS1 HTR7 DRD2 TPCN2 SCNN1B SSTR2 CHRNA3 NMUR2 PLCE1		GO:0072125
GO:2000181	GO:2000181 negative regulation of blood vessel morphogenesis	0.0151991	17	120	2.30827	http://amigo.geneontology.org/amigo/term/GO:2000181	THBS2 PPARG COL4A2 DAB2IP SULF1 ADGRB3 PLK2 CTNNB1 GPR4 NF1 SHC1 KLF2 WNT4 HGS SLC12A2 SPINK5 NPR1		GO:0072111
GO:0009611	GO:0009611 response to wounding	0.0152442	60	619	1.51087	http://amigo.geneontology.org/amigo/term/GO:0009611	HSPB1 TLN1 FLNA DST GAP43 F5 VPS4B MYLK CHMP5 CHMP4B PRKCA MIA3 CD109 KLKB1 SMPD1 SYT7 MAP2K4 B4GALT1 MMP2 DGKH RPS6KB1 PPARG DGKB TLR4 YAP1 CYP1A1 DGKQ DRD2 WNT4 CASP3 CDK5 DAG1 NMNAT1 PCSK1 BNIP3 GPR4 CAV3 NOG KREMEN1 NF1 LRIG2 ADAM17 FERMT2 KANK1 RREB1 STXBP1 CASK PRKCE GRN SLC12A2 PTN TNFAIP3 FUT10 PLSCR1 MAPK14 CCN2 PIK3CA RAC1 PPP3CA SRC		GO:0072110
GO:0009268	GO:0009268 response to pH	0.0153281	13	46	2.64772	http://amigo.geneontology.org/amigo/term/GO:0009268	LGMN HVCN1 SCNN1B GPR4 RAB11B GNA11 CLCN7 ASIC2 ARSB PAM IMPACT SRC ASIC3		GO:0072090
GO:0043062	GO:0043062 extracellular structure organization	0.0153523	42	356	1.65251	http://amigo.geneontology.org/amigo/term/GO:0043062	MMP2 PAPLN HAS3 TGFBI RECK MMP19 COL4A2 SULF1 MMP13 ADAMTS17 MMP3 COL22A1 COL6A5 COL6A6 MATN2 MATN1 LAMA2 CHADL PXDN DPP4 B4GALT1 ABL1 APLP1 NR2E1 CCN2 LUM HMCN1 NOTCH1 ACAN EFEMP2 DAG1 NF1 EXOC8 IER3IP1 FGFR4 COL12A1 TLL1 NID2 LRP1 SPINK5 ADAM10 BMP1		GO:0072091
GO:0043407	GO:0043407 negative regulation of MAP kinase activity	0.0153523	12	59	2.76993	http://amigo.geneontology.org/amigo/term/GO:0043407	DUSP10 STK38 DUSP1 PPARG DAB2IP DUSP7 AIDA SORL1 NF1 SMPD1 CAV3 MAPK8IP1		GO:0072089
GO:0042127	GO:0042127 regulation of cell population proliferation	0.0167565	145	1835	1.28237	http://amigo.geneontology.org/amigo/term/GO:0042127	REG1A CDKN2C BTG1 BTG3 NUPR2 INSR RB1CC1 GRN PAX2 UBE2A NDRG4 PTN NEURL1 RAPGEF2 PROX1 TNFAIP3 ATG101 PPARG RBM38 RERG DAB2IP MYC PIM1 SULF1 YAP1 ITGAV EGF CASK NOTCH1 ADAM17 XDH FGFR4 LRP5 FTH1 CTNNB1 ATF5 KLF11 ATG13 ULK1 ZNF609 RNF41 DPP4 PNP DISP3 CEBPA WAPL TRPC5 DLG1 LRP2 B4GALT1 MMP2 KDM2B ABL1 NFKBIA HTR2A EYA1 ZMIZ1 RPS6KB1 PMP22 MAPK14 NR2E1 NR5A2 SYF2 CCN2 FOXO3 DUSP1 MAPK8IP1 GHSR PIK…		GO:0072042
GO:0007416	GO:0007416 synapse assembly	0.0171084	27	193	1.88859	http://amigo.geneontology.org/amigo/term/GO:0007416	LRRC4 LRRC4B NLGN4X ADGRL3 CEL CLSTN1 GABRG2 ADGRL2 IL1RAPL1 LINGO2 EEF2K ASIC2 GHSR ADGRB3 SDCBP NTRK2 DRD2 NPTN LHFPL4 CDK5 GAP43 LRRN1 THBS2 AGRN RYK ACHE NRCAM		GO:1901383
GO:0051701	GO:0051701 biological process involved in interaction with host	0.0171084	28	240	1.86437	http://amigo.geneontology.org/amigo/term/GO:0051701	DPP4 CHMP5 CHMP4B VAPA THOC2 CTSL ITGAV TPCN2 SMPD1 BCL2L1 CLEC4G HS3ST5 PGLYRP1 HTR2A CR2 VPS4B ITGB7 CTSB ANPEP DAG1 PLSCR1 MRC1 RAB7A EPS15 INSR EXOC7 WWP1 SRC		GO:1901382
GO:0016055	GO:0016055 Wnt signaling pathway	0.0177764	52	473	1.55211	http://amigo.geneontology.org/amigo/term/GO:0016055	ZRANB1 CSNK1A1 TNFAIP3 NPHP4 ANKRD6 SULF1 PPM1B TCF7L2 DAB2 WNT4 SOSTDC1 TNKS RNF213 FZD2 ATP6AP2 TMEM198 BTRC CTNNB1 KANK1 CPE LGR6 SCYL2 EGF LRP5 MLLT3 NOG CUL3 FERMT2 ABL1 MAPK14 FOXO3 PKD2 RECK SOX4 DAB2IP YAP1 CELSR2 NOTCH1 DRD2 RYK KLF15 SENP2 NXN KREMEN1 ROR1 SRC WNK1 RBMS3 ATP6V0C LRP1 RAC1 MAGI2		GO:1901384
GO:0042310	GO:0042310 vasoconstriction	0.0179707	15	83	2.41563	http://amigo.geneontology.org/amigo/term/GO:0042310	ADRA1A CHRM3 ADRA1B ECE1 MMP2 ABL1 HTR2A ASIC2 HRH2 RAP1GDS1 HTR7 SCNN1B HTR1A PER2 KCNMB2		GO:1901723
GO:0060429	GO:0060429 epithelium development	0.0182663	113	1271	1.32853	http://amigo.geneontology.org/amigo/term/GO:0060429	TJP2 LAMA5 LRP5 ERCC3 CASP3 COL22A1 DAG1 PSAP UPK1A PROX1 SPINK5 YAP1 EGF XDH WNT4 FLNA SRC PAFAH1B1 KCNQ1 MCOLN3 DLG1 PLXNA2 LRP2 FAT1 B4GALT1 MMP2 KDM2B HECTD1 ABL1 MAPK1 FNDC3A RPGRIP1L CA2 EYA1 RIPOR2 ACVR2B ACVR1 NR5A2 ECE1 PKD2 HOXB5 SPDEF SOX4 KLF2 ANKRD6 VEZF1 NUMA1 SULF1 FRAS1 SEC24B PPP3CA FRMD6 CYP1A1 DUSP10 KDM6A NSDHL NFIB UGCG CRB2 NOTCH1 HS3ST3A1 CD109 GPAT4 FSTL1 RYK KLF15 BTRC TA…		GO:1901722
GO:0007265	GO:0007265 Ras protein signal transduction	0.0182714	43	381	1.62714	http://amigo.geneontology.org/amigo/term/GO:0007265	BRAP ARFGAP1 RAPGEF2 MADD RASGRF2 GPR18 RERG RAC1 RGL1 EPS8 GPR4 PLEKHG7 ALS2 DAB2IP ARHGEF11 PLCE1 OGT NOTCH1 NISCH PPP2CB GBF1 RIPOR2 ADRA1A RAB9A SDCBP ITPKB IQSEC1 NKIRAS2 NF1 SRC SGSM3 CUL3 ABL1 KANK1 ARRB1 RABL3 ABCA1 BCR PLK2 ARHGAP6 G3BP2 SQSTM1 PLD1		GO:1901724
GO:0007589	GO:0007589 body fluid secretion	0.0185053	17	97	2.26388	http://amigo.geneontology.org/amigo/term/GO:0007589	CEL NR1H3 WNK1 NEURL1 SLC29A1 CHRM3 PPP3CA CELSR2 PAM XDH GPAT4 SCNN1B PRKCE ALOX12B OPRK1 NPR1 SLC22A4		GO:0097166
GO:0010232	GO:0010232 vascular transport	0.0185053	17	96	2.26388	http://amigo.geneontology.org/amigo/term/GO:0010232	SLC2A1 LRP1 SLC22A5 SLC6A13 SLC4A8 SLC12A2 LRP2 SLC7A8 ABCA2 SLC29A1 SLC16A7 ATP8A1 SLC22A3 SLC16A12 INSR SLC22A1 SLC6A9		GO:0097168
GO:0043410	GO:0043410 positive regulation of MAPK cascade	0.0185053	49	528	1.57091	http://amigo.geneontology.org/amigo/term/GO:0043410	NDRG4 RAPGEF2 ADRA1A CRACR2A TRAF3 ANKRD6 ARRB1 FGFR4 NEK10 ADRA1B INSR MOS SDCBP FERMT2 HTR2A STK25 CCN2 DAB2IP PLCE1 EGF NOTCH1 XDH SHC1 RYK ADRB2 CHRNA7 ALOX12B SLC30A10 RB1CC1 OPRK1 P2RX7 ABL1 MAP2K6 LAMTOR3 MAPK8IP1 ERN2 TLR4 DRD2 GRM1 NPTN CTNNB1 PRKCE CSPG4 NPSR1 SRC FBXW7 MADD NTRK2 PRKCA		GO:0097325
GO:0150104	GO:0150104 transport across blood-brain barrier	0.0185053	17	96	2.26388	http://amigo.geneontology.org/amigo/term/GO:0150104	SLC2A1 LRP1 SLC22A5 SLC6A13 SLC4A8 SLC12A2 LRP2 SLC7A8 ABCA2 SLC29A1 SLC16A7 ATP8A1 SLC22A3 SLC16A12 INSR SLC22A1 SLC6A9		GO:1901646
GO:1901343	GO:1901343 negative regulation of vasculature development	0.0185053	17	121	2.26388	http://amigo.geneontology.org/amigo/term/GO:1901343	THBS2 PPARG COL4A2 DAB2IP SULF1 ADGRB3 PLK2 CTNNB1 GPR4 NF1 SHC1 KLF2 WNT4 HGS SLC12A2 SPINK5 NPR1		GO:1901645
GO:0072337	GO:0072337 modified amino acid transport	0.0195788	10	35	3.01079	http://amigo.geneontology.org/amigo/term/GO:0072337	SLC7A9 MGST1 SLC16A12 SLC16A9 SLC22A4 SLC22A5 LRP2 SLC6A8 SLC3A1 SLC6A13		GO:1901647
GO:0042982	GO:0042982 amyloid precursor protein metabolic process	0.0200583	13	85	2.57208	http://amigo.geneontology.org/amigo/term/GO:0042982	ABCA2 SORL1 ADAM17 ABCG1 CASP3 CLN3 DLG1 NTRK2 CHRNA7 SOAT1 ADAM10 RANBP9 ACHE		GO:0043616
GO:0044403	GO:0044403 biological process involved in symbiotic interaction	0.0205155	37	359	1.68565	http://amigo.geneontology.org/amigo/term/GO:0044403	DPP4 CHMP5 TFAP4 SNW1 CHMP4B VAPA TARDBP THOC2 CTSL ITGAV TPCN2 SMPD1 TMEM41B BCL2L1 CLEC4G HS3ST5 PGLYRP1 HTR2A HSPA8 CR2 VPS4B ITGB7 STOM CTSB ANPEP SCNN1B DAG1 PLSCR1 MRC1 RAB7A EPS15 RAB9A INSR EXOC7 IGF2R WWP1 SRC		GO:0042098
GO:0034103	GO:0034103 regulation of tissue remodeling	0.0205501	11	78	2.82122	http://amigo.geneontology.org/amigo/term/GO:0034103	P2RX7 PPARG PPP3CA DEF8 S1PR1 BCR NF1 SRC SYT7 PRKCA TNFAIP3		GO:0097360
GO:0045453	GO:0045453 bone resorption	0.0205501	12	68	2.68057	http://amigo.geneontology.org/amigo/term/GO:0045453	ACP5 SRC RAB7A P2RX7 DEF8 PTH1R CTNNB1 ADRB2 S1PR1 NF1 PRKCA TNFAIP3		GO:0070446
GO:0010001	GO:0010001 glial cell differentiation	0.0208396	32	249	1.75868	http://amigo.geneontology.org/amigo/term/GO:0010001	PRX MYRF PTN CDK5 ABL1 MAPK1 SLC8A3 NR2E1 CDKN2C SOX4 NR1D1 PPARG TRPC4 TLR4 DUSP10 DLX1 NFIB NTRK2 NOTCH1 KLF15 CTNNB1 GAP43 DAG1 BNIP3 NOG ROR1 NF1 GRN PAX2 ABCA2 LRP1 PARD3		GO:0070445
GO:0198738	GO:0198738 cell-cell signaling by wnt	0.0208396	52	475	1.53885	http://amigo.geneontology.org/amigo/term/GO:0198738	ZRANB1 CSNK1A1 TNFAIP3 NPHP4 ANKRD6 SULF1 PPM1B TCF7L2 DAB2 WNT4 SOSTDC1 TNKS RNF213 FZD2 ATP6AP2 TMEM198 BTRC CTNNB1 KANK1 CPE PKD2 LGR6 SCYL2 EGF LRP5 MLLT3 NOG CUL3 FERMT2 ABL1 MAPK14 FOXO3 RECK SOX4 DAB2IP YAP1 CELSR2 NOTCH1 DRD2 RYK KLF15 SENP2 NXN KREMEN1 ROR1 SRC WNK1 RBMS3 ATP6V0C LRP1 RAC1 MAGI2		GO:0070447
GO:0006508	GO:0006508 proteolysis	0.0208945	184	1964	1.23466	http://amigo.geneontology.org/amigo/term/GO:0006508	CDC27 CAPN1 ZRANB1 SERPINB1 RNF19A TLL1 HSPA5 HERPUD1 CUL1 PSME4 TRIB2 UBE2A UBE2K RNF13 PSMC5 MAEA HECTD1 LGMN PSMC1 UBE2R2 CPE TRIM2 FBXW7 TRIM3 RNF8 ECE1 TNFAIP3 FBXL5 SPOP RECK WWP1 MYRF PCSK2 FBXL16 HIP1 DNAJB9 MINDY2 UBE4B NDFIP1 UBE2G1 SPINK5 CTSL CAPN9 STAM YME1L1 ADAM10 GID4 CTRL PSMB6 RPS27A FEM1C RNF217 DNAJB12 ADAM17 FBXL18 USP25 VPS37A KLHL40 CPA2 PSMB4 RSPRY1 FBXL13 PSMC2 CAPN2 WDR2…		GO:0070444
GO:0050920	GO:0050920 regulation of chemotaxis	0.0210493	22	241	2.00455	http://amigo.geneontology.org/amigo/term/GO:0050920	SEMA4G ADAM17 LGMN PLA2G7 NOTCH1 TMSB4X PTN RIPOR2 GPR18 LBP MSTN RYK S1PR1 PLXNA4 MAPK1 WNK1 HSPB1 DUSP1 RAC1 ADAM10 CALR DPP4		GO:1901963
GO:1901020	GO:1901020 negative regulation of calcium ion transmembrane transporter activity	0.0212172	8	41	3.46241	http://amigo.geneontology.org/amigo/term/GO:1901020	DRD2 PPP3CA GNB5 GSTO1 CALM1 PKD2 OPRL1 RRAD		GO:1901964
GO:0008277	GO:0008277 regulation of G protein-coupled receptor signaling pathway	0.0218096	19	152	2.12212	http://amigo.geneontology.org/amigo/term/GO:0008277	GRK3 ARRB1 RNF157 RPGRIP1L APLP1 PLCE1 DGKQ ADRB2 CRY1 RGS1 ARRDC3 OPRL1 DRD2 RGS7 ACP3 SYP PRKCA RGS11 RGS3		GO:0070347
GO:0048771	GO:0048771 tissue remodeling	0.0219636	24	172	1.93251	http://amigo.geneontology.org/amigo/term/GO:0048771	MMP2 ACP5 LRP5 SRC PTN CAPN1 RAB7A P2RX7 ACVR2B PPARG PPP3CA DEF8 CBS PTH1R CTNNB1 ADRB2 S1PR1 CSPG4 BCR NF1 FLNA SYT7 PRKCA TNFAIP3		GO:0070346
GO:0046849	GO:0046849 bone remodeling	0.0220847	15	94	2.36073	http://amigo.geneontology.org/amigo/term/GO:0046849	ACP5 LRP5 SRC PTN RAB7A P2RX7 DEF8 PTH1R CTNNB1 ADRB2 S1PR1 NF1 SYT7 PRKCA TNFAIP3		GO:0070349
GO:0052126	GO:0052126 movement in host environment	0.0220847	25	219	1.90242	http://amigo.geneontology.org/amigo/term/GO:0052126	DPP4 CHMP5 CHMP4B VAPA CTSL ITGAV TPCN2 SMPD1 CLEC4G HS3ST5 HTR2A CR2 VPS4B ITGB7 CTSB ANPEP DAG1 PLSCR1 MRC1 RAB7A EPS15 INSR EXOC7 WWP1 SRC		GO:0070348
GO:0001894	GO:0001894 tissue homeostasis	0.0227684	33	286	1.7312	http://amigo.geneontology.org/amigo/term/GO:0001894	HSPB1 ACP5 TJP2 DRAM2 TFF2 SRC ADGRF5 RAB7A P2RX7 CCN2 NPHP4 TLR4 YAP1 DEF8 CRB2 NOTCH1 PTH1R KLHL10 CTNNB1 NKIRAS2 ADRB2 S1PR1 NF1 OAS1 CHMP4B RPE65 SLC22A5 SLC12A2 SLC2A1 PRKCA TNFAIP3 LAMA2 RDH12		GO:0070350
GO:0002009	GO:0002009 morphogenesis of an epithelium	0.022919	58	550	1.49308	http://amigo.geneontology.org/amigo/term/GO:0002009	LAMA5 LRP5 DAG1 EGF FLNA PAFAH1B1 DLG1 LRP2 FAT1 MMP2 KDM2B HECTD1 ABL1 RPGRIP1L CA2 EYA1 ACVR1 PROX1 PKD2 SOX4 ANKRD6 SULF1 YAP1 FRAS1 SEC24B KDM6A NOTCH1 HS3ST3A1 WNT4 RYK CASP3 BTRC CTNNB1 FEM1B CLIC4 SOSTDC1 FZD2 CAV3 CSMD1 NOG ROR1 SRC CPLANE1 PAX2 ADAM17 MLLT3 FERMT2 RREB1 KLHL3 DAB2 RIPK4 RAB10 NDRG4 MYC BBS5 RAC1 CELSR2 MAGI2		GO:0070352
GO:0042593	GO:0042593 glucose homeostasis	0.0233162	32	252	1.74484	http://amigo.geneontology.org/amigo/term/GO:0042593	LRP5 INSR TCF7L2 UNC13B PDK2 CRY1 MLXIPL ADGRF5 OPRK1 SLC29A1 FOXO3 CRY2 PIK3CA SOX4 NR1D1 CSRP3 PPP3CA SLC12A6 FOXK2 PIK3R1 PTPRN2 KLF15 PRKCE BHLHA15 CAV3 CSMD1 RAB11B CEBPA OAS1 PPARG PAX2 FGFR4		GO:0070351
GO:0007040	GO:0007040 lysosome organization	0.0237938	21	100	2.01974	http://amigo.geneontology.org/amigo/term/GO:0007040	ACP3 RAB7A RAB14 CLVS2 CLVS1 CLN3 ATP6V1H ATP6AP1 CHMP5 CHMP4B ATP6V0B ATP6AP2 ATP6V0C GRN PI4KB ABCA1 P2RX7 LYST TPCN2 SYT7 ARSB		GO:0070341
GO:0080171	GO:0080171 lytic vacuole organization	0.0237938	21	100	2.01974	http://amigo.geneontology.org/amigo/term/GO:0080171	ACP3 RAB7A RAB14 CLVS2 CLVS1 CLN3 ATP6V1H ATP6AP1 CHMP5 CHMP4B ATP6V0B ATP6AP2 ATP6V0C GRN PI4KB ABCA1 P2RX7 LYST TPCN2 SYT7 ARSB		GO:0070343
GO:2001259	GO:2001259 positive regulation of cation channel activity	0.0237938	14	81	2.42369	http://amigo.geneontology.org/amigo/term/GO:2001259	CRACR2A STIMATE PPP3CA GSTO1 CALM1 TMSB4X KCNC1 CDK5 KCNC2 ADRB2 PKD2 GALR2 ANK2 ANK3		GO:0070342
GO:0051603	GO:0051603 proteolysis involved in cellular protein catabolic process	0.0239167	99	880	1.34423	http://amigo.geneontology.org/amigo/term/GO:0051603	CDC27 ZRANB1 RNF19A HSPA5 HERPUD1 CUL1 PSME4 TRIB2 UBE2A UBE2K RNF13 PSMC5 MAEA HECTD1 LGMN PSMC1 UBE2R2 TRIM2 FBXW7 TRIM3 RNF8 TNFAIP3 FBXL5 SPOP WWP1 FBXL16 DNAJB9 UBE4B NDFIP1 UBE2G1 CTSL STAM YME1L1 GID4 PSMB6 RPS27A FEM1C RNF217 DNAJB12 FBXL18 VPS37A KLHL40 PSMB4 RSPRY1 FBXL13 PSMC2 WDR26 RNF149 CTSB CUL5 HSP90B1 TMUB2 SPSB1 RNF213 CTSF ARIH2 CALR FAF1 UBE2H RNF103 OTUD7B TRIP4 CSNK1A1 ANAPC…		GO:0070345
GO:0030510	GO:0030510 regulation of BMP signaling pathway	0.0241752	18	107	2.14908	http://amigo.geneontology.org/amigo/term/GO:0030510	RNF165 FSTL1 SOSTDC1 VWC2L NOG LRP2 ABL1 KCP NUMA1 SORL1 CTDSPL2 CRB2 NOTCH1 PPARG SULF1 DLX1 SCUBE3 RBPMS2		GO:0070344
GO:0032368	GO:0032368 regulation of lipid transport	0.0241752	18	116	2.14908	http://amigo.geneontology.org/amigo/term/GO:0032368	PPARG NR1H3 ACSL4 ABCA2 SAR1B CRY1 P2RX7 MAP2K6 LPCAT3 CRY2 ATP8A1 ACSL1 DAB2 PLA2R1 ITGAV GALR1 LRP1 DISP3		GO:0033079
GO:0035150	GO:0035150 regulation of tube size	0.0241752	22	144	1.97852	http://amigo.geneontology.org/amigo/term/GO:0035150	ADRA1A CHRM3 KCNMA1 ADRB2 ADRA1B ECE1 MMP2 ABL1 HTR2A ASIC2 HRH2 GCH1 RAP1GDS1 HTR7 CBS SCNN1B HTR1A KLF2 ADCY6 PER2 NPR1 KCNMB2		GO:0033091
GO:0035296	GO:0035296 regulation of tube diameter	0.0241752	22	143	1.97852	http://amigo.geneontology.org/amigo/term/GO:0035296	ADRA1A CHRM3 KCNMA1 ADRB2 ADRA1B ECE1 MMP2 ABL1 HTR2A ASIC2 HRH2 GCH1 RAP1GDS1 HTR7 CBS SCNN1B HTR1A KLF2 ADCY6 PER2 NPR1 KCNMB2		GO:0033092
GO:0097746	GO:0097746 blood vessel diameter maintenance	0.0241752	22	143	1.97852	http://amigo.geneontology.org/amigo/term/GO:0097746	ADRA1A CHRM3 KCNMA1 ADRB2 ADRA1B ECE1 MMP2 ABL1 HTR2A ASIC2 HRH2 GCH1 RAP1GDS1 HTR7 CBS SCNN1B HTR1A KLF2 ADCY6 PER2 NPR1 KCNMB2		GO:0033083
GO:0007210	GO:0007210 serotonin receptor signaling pathway	0.0243769	9	38	3.11617	http://amigo.geneontology.org/amigo/term/GO:0007210	HTR5A HTR4 HTR1A HTR2A HTR3B HRH2 CHRM3 HTR7 CHRM2		GO:0033080
GO:0010743	GO:0010743 regulation of macrophage derived foam cell differentiation	0.0243769	7	32	3.72875	http://amigo.geneontology.org/amigo/term/GO:0010743	NR1H3 PPARG MSR1 NFKBIA ITGAV ABCG1 ABCA1		GO:0033087
GO:0010878	GO:0010878 cholesterol storage	0.0243769	7	20	3.72875	http://amigo.geneontology.org/amigo/term/GO:0010878	MSR1 PPARG NR1H3 EHD1 SOAT1 ABCG1 ABCA1		GO:0033084
GO:0044872	GO:0044872 lipoprotein localization	0.0243769	7	19	3.72875	http://amigo.geneontology.org/amigo/term/GO:0044872	UNC119B PPARG SAR1B MSR1 VMP1 MIA3 LRP1		GO:0033088
GO:0055064	GO:0055064 chloride ion homeostasis	0.0243769	7	20	3.72875	http://amigo.geneontology.org/amigo/term/GO:0055064	SLC12A2 SLC12A6 SLC12A9 SLC12A8 KCNQ1 WNK1 CKB		GO:0070667
GO:0055083	GO:0055083 monovalent inorganic anion homeostasis	0.0243769	7	20	3.72875	http://amigo.geneontology.org/amigo/term/GO:0055083	SLC12A2 SLC12A6 SLC12A9 SLC12A8 KCNQ1 WNK1 CKB		GO:0070668
GO:0010807	GO:0010807 regulation of synaptic vesicle priming	0.0245841	5	8	4.9463	http://amigo.geneontology.org/amigo/term/GO:0010807	NAPB STX1A STXBP1 STXBP5 UNC13B		GO:0070665
GO:0030007	GO:0030007 cellular potassium ion homeostasis	0.0245841	5	15	4.9463	http://amigo.geneontology.org/amigo/term/GO:0030007	ATP1A3 ATP1B1 ATP1A1 KCNMA1 SLC12A2		GO:0070666
GO:0060033	GO:0060033 anatomical structure regression	0.0245841	5	18	4.9463	http://amigo.geneontology.org/amigo/term/GO:0060033	OPN4 OPN5 DRD2 LRP5 SLC17A6		GO:0070663
GO:0060326	GO:0060326 cell chemotaxis	0.0245841	25	355	1.88174	http://amigo.geneontology.org/amigo/term/GO:0060326	ADAM17 LGMN PLA2G7 NOTCH1 TMSB4X PTN RIPOR2 GPR18 LBP MSTN S1PR1 MAPK1 WNK1 SLC12A2 HSPB1 GBF1 DUSP1 ADGRE2 ARHGEF16 RAC1 ADAM10 PIP5K1A CALR DPP4 LYST		GO:0070664
GO:0005996	GO:0005996 monosaccharide metabolic process	0.0246942	39	269	1.63678	http://amigo.geneontology.org/amigo/term/GO:0005996	PDK2 SLC23A2 BCKDK GALM GSTO1 GALK2 DCXR PPP1R3B C1QTNF3 DYRK2 INSR CHST1 USP7 CRY1 KCNQ1 B4GALT1 CPT1A MAPK14 PFKFB4 PIK3CA NCOA2 FOXK2 OGT RANBP2 INPPL1 NNMT WDR5 SRC TSTD1 OAS1 DGKQ LRP5 SORBS1 PER2 FUT10 FUT1 FUT2 SLC2A1 SLC23A1		GO:0070661
GO:0033500	GO:0033500 carbohydrate homeostasis	0.0251863	32	253	1.7312	http://amigo.geneontology.org/amigo/term/GO:0033500	LRP5 INSR TCF7L2 UNC13B PDK2 CRY1 MLXIPL ADGRF5 OPRK1 SLC29A1 FOXO3 CRY2 PIK3CA SOX4 NR1D1 CSRP3 PPP3CA SLC12A6 FOXK2 PIK3R1 PTPRN2 KLF15 PRKCE BHLHA15 CAV3 CSMD1 RAB11B CEBPA OAS1 PPARG PAX2 FGFR4		GO:0070662
GO:0019229	GO:0019229 regulation of vasoconstriction	0.0253951	12	63	2.59681	http://amigo.geneontology.org/amigo/term/GO:0019229	ADRA1A CHRM3 ADRA1B ECE1 MMP2 ABL1 HTR2A ASIC2 HRH2 HTR1A PER2 KCNMB2		GO:0033598
GO:0051093	GO:0051093 negative regulation of developmental process	0.0253951	88	1002	1.36633	http://amigo.geneontology.org/amigo/term/GO:0051093	SEMA4G VAT1 RBPMS2 ULK1 THBS2 NR1H3 PPARG OGT KANK1 RAPGEF2 COL4A2 DAB2IP SULF1 MSTN XDH SOSTDC1 HOPX BNIP3 CALR NOG DISP3 IFRD1 LUC7L PGLYRP1 TRIB2 TRPC5 FERMT2 MAPK1 CHADL LGMN NFKBIA PTN FBXW7 NR2E1 PROX1 FOXO3 SPDEF NR1D1 NDFIP1 SYT4 ADGRB3 TTPA SORL1 YAP1 PPP3CA DUSP10 ITPKB DLX1 CTDSP1 PLK2 PIK3R1 NFIB NOTCH1 NPR2 WNT4 RYK CDK5 TP53INP1 FAT3 CTNNB1 ADRB2 BCL2L1 GPR4 BHLHA15 CAV3 CLEC4G KREM…		GO:0033599
GO:0051094	GO:0051094 positive regulation of developmental process	0.0253951	125	1424	1.29194	http://amigo.geneontology.org/amigo/term/GO:0051094	PLXNA2 PACSIN1 LRRC4B TIAM2 CLSTN1 NR2C2 PLXNA4 PPARG NCOA2 OGT CTNNB1 LAMA2 HSPB6 FERMT2 SYT17 IL4I1 PTN ACVR1 ADGRL2 CCN2 FOXO3 SOX4 CSRP3 SYT4 BTG1 RAC1 PIM1 SORL1 EGF DHX37 DAB2 WNT4 BMP1 LINGO2 BNIP3 PNP PAFAH1B1 MSR1 TRPC5 LRP2 P2RX7 SLC23A2 KDM2B ABL1 ANKRD54 HTR2A EEF2K ANKRD27 CRTC1 NEURL1 ZMIZ1 RPS6KB1 ASIC2 EHD1 MAPK14 SMAP1 NR2E1 STK25 PROX1 GHSR SPDEF RREB1 ADGRB3 ABCB10 DAB2IP NUMA1…		GO:0071838
GO:0055081	GO:0055081 anion homeostasis	0.0253951	12	50	2.59681	http://amigo.geneontology.org/amigo/term/GO:0055081	SLC12A2 SLC34A1 SLC12A6 SLC12A9 SLC34A2 SLC12A8 SLC17A6 KCNQ1 WNK1 ALPL CKB FGFR4		GO:0071864
GO:1990778	GO:1990778 protein localization to cell periphery	0.0253951	45	357	1.57382	http://amigo.geneontology.org/amigo/term/GO:1990778	DLG1 RAB10 EHD1 GOLPH3 PHAF1 RAB3C TSPAN5 TMEM59 STXBP1 ATP1B1 PTPN9 BCL2L1 FLNA VAMP3 ATP6AP1 HECTD1 GHSR CSRP3 LAMA5 ADAM10 PIK3R1 GPR158 SQSTM1 NFASC CDK5 CLSTN1 DAG1 CAV3 KCNIP4 CLN3 LRP1 ANK2 ANK3 ANK1 RAB7A RAPGEF2 ARHGEF16 NUMA1 PIP5K1A DAB2 SORBS1 ABCA2 PACSIN1 MAP7 PRKCE		GO:0071863
GO:0032941	GO:0032941 secretion by tissue	0.0253991	10	42	2.88534	http://amigo.geneontology.org/amigo/term/GO:0032941	CEL NR1H3 WNK1 CHRM3 PPP3CA CELSR2 SCNN1B PRKCE ALOX12B OPRK1		GO:0008284
GO:0042401	GO:0042401 cellular biogenic amine biosynthetic process	0.0253991	10	38	2.88534	http://amigo.geneontology.org/amigo/term/GO:0042401	MOXD1 AGMAT AMD1 HDC GCH1 OAZ1 DDC NNMT PAH SMOX		GO:0008285
GO:0045744	GO:0045744 negative regulation of G protein-coupled receptor signaling pathway	0.0253991	10	64	2.88534	http://amigo.geneontology.org/amigo/term/GO:0045744	GRK3 ARRB1 RNF157 RPGRIP1L APLP1 ADRB2 CRY1 ARRDC3 OPRL1 DRD2		GO:0008283
GO:0030595	GO:0030595 leukocyte chemotaxis	0.0256012	20	272	2.03671	http://amigo.geneontology.org/amigo/term/GO:0030595	ADAM17 LGMN PLA2G7 PTN RIPOR2 GPR18 LBP MSTN S1PR1 MAPK1 WNK1 SLC12A2 GBF1 DUSP1 ADGRE2 RAC1 ADAM10 CALR DPP4 LYST		GO:0033278
GO:0035094	GO:0035094 response to nicotine	0.0257028	11	57	2.72046	http://amigo.geneontology.org/amigo/term/GO:0035094	CHRNA2 CHRNB3 CHRNA5 CHRNA7 KCNQ1 MMP2 MAPK1 DRD2 CASP3 GNAT3 CHRNA3		GO:0072302
GO:0044089	GO:0044089 positive regulation of cellular component biogenesis	0.0257166	59	539	1.47496	http://amigo.geneontology.org/amigo/term/GO:0044089	LRRC4B EPS8 TASOR CLSTN1 BAIAP2 TPPP2 FNIP2 HAS3 ADGRL2 CCN2 RAC1 DAB2IP MMP3 LINGO2 DLG1 PSMC5 EEF2K NEURL1 ASIC2 RIPOR2 ADGRB3 TLR4 MSTN DEF8 PIK3R1 NTRK2 WNT4 ABCA1 PRKCE HOPX LRRN1 ULK1 CAV3 THBS2 SRC FERMT2 RAB7A P2RX7 ABL1 CNOT6 VPS4B NPHP4 STAM NUMA1 SDCBP PLCE1 G3BP2 STX18 DAG1 FES FAF1 HGS PIK3CA BCAS3 PRKCA IL1RAPL1 AGRN TOGARAM1 UNC13B		GO:0072303
GO:0006122	GO:0006122 mitochondrial electron transport ubiquinol to cytochrome c	0.0257985	6	13	4.15489	http://amigo.geneontology.org/amigo/term/GO:0006122	UQCRB UQCRQ UQCRFS1 CYCS UQCRH UQCRC2		GO:0072301
GO:0015697	GO:0015697 quaternary ammonium group transport	0.0257985	6	19	4.15489	http://amigo.geneontology.org/amigo/term/GO:0015697	SLC22A4 SLC22A3 SLC16A9 SLC22A1 SLC22A5 SLC25A29		GO:0072343
GO:2000479	GO:2000479 regulation of cAMP-dependent protein kinase activity	0.0257985	6	19	4.15489	http://amigo.geneontology.org/amigo/term/GO:2000479	PRKAR1A PRKAR2A RAPGEF2 NPFFR2 PRKAG2 ADRB2		GO:0033002
GO:0006470	GO:0006470 protein dephosphorylation	0.025856	37	301	1.65302	http://amigo.geneontology.org/amigo/term/GO:0006470	PHPT1 EYA1 PPP2CB PPM1G PPP6C PTPRE CTTNBP2NL PPP4C SSU72 PTPN9 PTPRT PDPR MTMR3 DUSP1 CRY2 PPM1B DUSP5 PPP3CA DUSP10 CTDSP1 MGAT5 DUSP7 HSP90B1 MAGI2 CALM1 CDC14A PPEF1 CTDSPL2 DRD2 PTPRR PTPRN2 BTRC PTP4A2 PPP1CC DUSP28 SMPD1 PPTC7		GO:0072513
GO:0051130	GO:0051130 positive regulation of cellular component organization	0.0266773	113	1118	1.30854	http://amigo.geneontology.org/amigo/term/GO:0051130	CDC27 PLXNA2 PACSIN1 LRRC4B TIAM2 NTRK2 EPS8 DAB2 FYCO1 TASOR CLSTN1 TNKS BAIAP2 TPPP2 ROR1 PLXNA4 GRN FNIP2 HAS3 ADGRL2 CCN2 SCYL2 RAC1 DAB2IP EGF MMP3 LRP5 SMPD1 ADRB2 INSR LINGO2 BNIP3 MAGI2 ATP10A PAFAH1B1 HSPA5 TRPC5 DLG1 PSMC5 ABL1 EEF2K SF3A2 ANKRD27 CRTC1 PTN NEURL1 ASIC2 EHD1 RIPOR2 MAPK14 ARSB STK25 SFPQ PROX1 ATP8A1 DSTN HIP1 PPARG ADGRB3 TLR4 MSTN PPP3CA DEF8 PIK3R1 DRD2 NPTN WNT4 CAP…		GO:0072574
GO:0015718	GO:0015718 monocarboxylic acid transport	0.0271042	18	125	2.11266	http://amigo.geneontology.org/amigo/term/GO:0015718	SLC16A7 SLC10A6 SLC16A12 SLC16A14 SLC16A9 SLC16A13 SLC6A13 ACSL4 NMUR2 PNPLA8 DRD2 SLC22A13 P2RX7 MAP2K6 SLC6A8 SLC22A3 SLC5A12 PLA2R1		GO:0072575
GO:0034446	GO:0034446 substrate adhesion-dependent cell spreading	0.0271042	18	114	2.11266	http://amigo.geneontology.org/amigo/term/GO:0034446	ATRNL1 RADIL KANK1 LAMA5 RAC1 ITGAV VAMP3 FERMT2 ABL1 RAB1A DAB2 SRC ITGA4 RREB1 ITGB7 CALR FLNA PIK3R1		GO:2000346
GO:0048729	GO:0048729 tissue morphogenesis	0.0271042	67	663	1.43198	http://amigo.geneontology.org/amigo/term/GO:0048729	LAMA5 LRP5 DAG1 EGF FLNA PAFAH1B1 DLG1 LRP2 FAT1 MMP2 KDM2B HECTD1 ABL1 RPGRIP1L CA2 EYA1 PRKAR1A ACVR1 PROX1 PKD2 SOX4 ANKRD6 SULF1 YAP1 FRAS1 SEC24B KDM6A CRB2 NOTCH1 HS3ST3A1 MATN1 WNT4 RYK CASP3 BTRC TAF10 CTNNB1 FEM1B CLIC4 S1PR1 SOSTDC1 FZD2 CAV3 CSMD1 NOG ROR1 SRC CPLANE1 PAX2 ADAM17 MLLT3 MYLK FERMT2 RREB1 KLHL3 DAB2 TTN RIPK4 TGFBR3 RAB10 NDRG4 MYC BBS5 EFEMP2 RAC1 CELSR2 MAGI2		GO:2000345
GO:0051048	GO:0051048 negative regulation of secretion	0.0271042	23	178	1.91893	http://amigo.geneontology.org/amigo/term/GO:0051048	CRHBP TFF2 IL1RAPL1 VAMP3 ACSL4 EGF DRD2 RAB11FIP1 CRY1 NR1H3 WNK1 OPRK1 CRY2 GHSR SYT4 PPP3CA NOTCH1 BCR NPSR1 NF1 RAB7A VPS4B PLA2R1		GO:2000347
GO:0090288	GO:0090288 negative regulation of cellular response to growth factor stimulus	0.0271042	18	105	2.11266	http://amigo.geneontology.org/amigo/term/GO:0090288	SULF1 SOSTDC1 VWC2L NOG XDH LRP2 ABL1 DAB2IP SORL1 CTDSPL2 NOTCH1 WNT4 NF1 PPARG DLX1 CASK HGS RBPMS2		GO:2000795
GO:0120035	GO:0120035 regulation of plasma membrane bounded cell projection organization	0.0271042	73	644	1.40811	http://amigo.geneontology.org/amigo/term/GO:0120035	PLD1 PLXNA2 SEMA4G PACSIN1 TIAM2 NTRK2 EPS8 ULK1 ROR1 PLXNA4 KANK1 RAPGEF2 RAC1 SPOCK1 PTPN9 GAP43 IFRD1 PAFAH1B1 HSPA5 TRPC5 NRCAM ABL1 EEF2K SF3A2 ANKRD27 CRTC1 PTN ABHD17B NEURL1 PMP22 EHD1 RIPOR2 NR2E1 ARSB STK25 THOC2 ADGRB3 DAB2IP MSTN PPP3CA DEF8 PIK3R1 SLC39A12 DAB2 NPTN RYK CSMD3 CDK5 FAT3 BAIAP2 KREMEN1 CLN3 FLNA LRIG2 P2RX7 TBC1D30 RREB1 YAP1 PLCE1 FES SRC DYNLT2B GRN CHRNA3 NDRG4 NCS1…		GO:2000794
GO:2001257	GO:2001257 regulation of cation channel activity	0.0271042	25	193	1.86151	http://amigo.geneontology.org/amigo/term/GO:2001257	CRACR2A DRD2 STIMATE PPP3CA KCNQ1 GNB5 GSTO1 CALM1 TMSB4X DLG1 RASGRF2 PKD2 OPRL1 KCNC1 STOM CDK5 KCNC2 RRAD ADRB2 GALR2 ANK2 CRHBP ANK3 SLC6A9 CAPN1		GO:2000793
GO:0048870	GO:0048870 cell motility	0.0276175	152	1806	1.25306	http://amigo.geneontology.org/amigo/term/GO:0048870	ZRANB1 TGFBR3 PLD1 PLXNA2 SEMA4G ATRNL1 ITGA4 TNFAIP3 ARMC2 PIK3CA DSTN LAMA5 RAC1 ITGB7 TEKT5 ENAH RADIL FMNL3 GP2 TMSB4X SH3D21 PLXNA4 OGT ADAM17 MYLK LGMN NDRG4 PROX1 PPARG LGR6 GLUL SORL1 EGF PLA2G7 NOTCH1 MGAT5 PRKCA MIA3 CLIC4 NOG FLNA DPP4 PAFAH1B1 NISCH PHPT1 WNK1 B4GALT1 NME8 MMP2 OSBPL8 ABL1 PTN NEURL1 RPS6KB1 FBXW7 RIPOR2 NR2E1 ACVR1 CCN2 GIPC1 ATP8A1 GPR18 LBP NPHP4 DCLK1 DAB2IP TLR4 …		GO:2000792
GO:0051674	GO:0051674 localization of cell	0.0276175	152	1806	1.25306	http://amigo.geneontology.org/amigo/term/GO:0051674	ZRANB1 TGFBR3 PLD1 PLXNA2 SEMA4G ATRNL1 ITGA4 TNFAIP3 ARMC2 PIK3CA DSTN LAMA5 RAC1 ITGB7 TEKT5 ENAH RADIL FMNL3 GP2 TMSB4X SH3D21 PLXNA4 OGT ADAM17 MYLK LGMN NDRG4 PROX1 PPARG LGR6 GLUL SORL1 EGF PLA2G7 NOTCH1 MGAT5 PRKCA MIA3 CLIC4 NOG FLNA DPP4 PAFAH1B1 NISCH PHPT1 WNK1 B4GALT1 NME8 MMP2 OSBPL8 ABL1 PTN NEURL1 RPS6KB1 FBXW7 RIPOR2 NR2E1 ACVR1 CCN2 GIPC1 ATP8A1 GPR18 LBP NPHP4 DCLK1 DAB2IP TLR4 …		GO:2000791
GO:0016525	GO:0016525 negative regulation of angiogenesis	0.0280984	16	119	2.21594	http://amigo.geneontology.org/amigo/term/GO:0016525	THBS2 PPARG COL4A2 DAB2IP SULF1 ADGRB3 PLK2 CTNNB1 GPR4 NF1 SHC1 KLF2 HGS SLC12A2 SPINK5 NPR1		GO:2000790
GO:0000045	GO:0000045 autophagosome assembly	0.0283816	19	116	2.05581	http://amigo.geneontology.org/amigo/term/GO:0000045	RB1CC1 GABARAPL2 ATG2B ATG101 RAB1A WIPI2 TP53INP1 RAB43 ATG13 ULK1 ATG9A VMP1 STX17 BAG3 RAB7A MTMR3 CHMP4B STX12 TMEM41B		GO:2000729
GO:0022898	GO:0022898 regulation of transmembrane transporter activity	0.0291219	33	283	1.69273	http://amigo.geneontology.org/amigo/term/GO:0022898	WNK1 CRACR2A DRD2 STIMATE PPP3CA KCNQ1 VMP1 GNB5 CHRM3 TRPC6 ATP1B1 GSTO1 CAV3 CALM1 TMSB4X DLG1 RASGRF2 PKD2 OPRL1 KCNC1 STOM CDK5 KCNC2 RRAD ADRB2 PIM1 GALR2 ANK2 CRHBP ANK3 SLC6A9 CAPN1 PRKCE		GO:2000648
GO:0045686	GO:0045686 negative regulation of glial cell differentiation	0.0291219	8	26	3.25874	http://amigo.geneontology.org/amigo/term/GO:0045686	NR2E1 NR1D1 DUSP10 DLX1 NOTCH1 CTNNB1 NOG NF1		GO:2000818
GO:0046486	GO:0046486 glycerolipid metabolic process	0.0291219	50	444	1.5186	http://amigo.geneontology.org/amigo/term/GO:0046486	ABHD5 HDHD5 CRLS1 MTMR3 DGKH PLA2G15 CHKA LPCAT3 PIK3CA PEMT LPIN1 DGKB ETNK1 PI4KB PIP5K1A ITPKB ETNK2 DGKQ PIK3R1 LIPH PLAAT3 PNPLA2 CDS2 HTR2A PNPLA8 PLA2G7 GPAT4 NR1H3 INPP5A PLD1 CPT1A INSIG2 PNPLA7 SORL1 IPMK INPP1 ACSL1 CAPN2 INPPL1 CAV3 GALR2 PCYT2 SLC22A4 PLCE1 CLN3 PAFAH1B1 FBXW7 PLSCR1 OSBPL8 PITPNM3		GO:2000103
GO:0051338	GO:0051338 regulation of transferase activity	0.0291219	94	956	1.34213	http://amigo.geneontology.org/amigo/term/GO:0051338	CAMKK1 TRIB2 ANKRD54 PRKAR1A PRKAR2A CNPPD1 CCNI CDKN2C DUSP10 PIK3R1 NTRK2 FGFR4 NEK10 RYK LMTK2 INSR ROR1 DCUN1D3 ALS2 PHPT1 TFAP4 ABL1 RBL2 PRKAG2 FBXW7 RAPGEF2 STK38 PROX1 DUSP1 GINS2 PPARG DAB2IP PLCE1 EGF ADAM17 DUSP7 BTRC TNKS AIDA PTPRT SRC NPFFR2 WNK1 DLG1 P2RX7 OSBPL8 SLC8A3 HTR2A HSPB1 NEURL1 MAP2K6 LAMTOR3 MADD ACVR2B TNFAIP3 ADRA1A PIK3CA ERN2 TLR4 SORL1 MSTN DGKQ NRBF2 DRD2 ACSL1 DA…		GO:2000102
GO:0098664	GO:0098664 G protein-coupled serotonin receptor signaling pathway	0.0291219	8	33	3.25874	http://amigo.geneontology.org/amigo/term/GO:0098664	HTR5A HTR4 HTR1A HTR2A HRH2 CHRM3 HTR7 CHRM2		GO:2000101
GO:1903170	GO:1903170 negative regulation of calcium ion transmembrane transport	0.0291219	8	46	3.25874	http://amigo.geneontology.org/amigo/term/GO:1903170	DRD2 PPP3CA GNB5 GSTO1 CALM1 PKD2 OPRL1 RRAD		GO:2000566
GO:1905037	GO:1905037 autophagosome organization	0.0291219	20	123	2.00719	http://amigo.geneontology.org/amigo/term/GO:1905037	RB1CC1 GABARAPL2 ATG2B ATG101 RAB1A WIPI2 TP53INP1 RAB43 ATG13 ULK1 ATG9A VMP1 STX17 BAG3 CLN3 RAB7A MTMR3 CHMP4B STX12 TMEM41B		GO:2000565
GO:0015748	GO:0015748 organophosphate ester transport	0.0298786	21	161	1.96515	http://amigo.geneontology.org/amigo/term/GO:0015748	ATP11B OSBPL8 ATP8A1 SLC37A2 ABCA1 PLSCR1 ATP10A P2RX7 VAPA PITPNC1 PITPNB SLC25A42 VMP1 TRPC5 PITPNM3 SLC29A1 SLC25A25 TMEM41B ATG9A EPG5 ABCG1		GO:2000564
GO:0050768	GO:0050768 negative regulation of neurogenesis	0.0298786	21	153	1.96515	http://amigo.geneontology.org/amigo/term/GO:0050768	SEMA4G ULK1 RAPGEF2 IFRD1 TRPC5 PTN NR2E1 PROX1 NR1D1 SYT4 SORL1 PPP3CA DUSP10 DLX1 CTDSP1 NOTCH1 RYK CDK5 CTNNB1 NOG NF1		GO:2000563
GO:0032412	GO:0032412 regulation of ion transmembrane transporter activity	0.0299034	32	273	1.70457	http://amigo.geneontology.org/amigo/term/GO:0032412	WNK1 CRACR2A DRD2 STIMATE PPP3CA KCNQ1 VMP1 GNB5 CHRM3 TRPC6 ATP1B1 GSTO1 CAV3 CALM1 TMSB4X DLG1 RASGRF2 PKD2 OPRL1 KCNC1 STOM CDK5 KCNC2 RRAD ADRB2 GALR2 ANK2 CRHBP ANK3 SLC6A9 CAPN1 PRKCE		GO:2000562
GO:0019932	GO:0019932 second-messenger-mediated signaling	0.0299871	35	342	1.66006	http://amigo.geneontology.org/amigo/term/GO:0019932	GUCY1B1 INPP5A CAP2 PDE10A FHL2 PPP3CA RNF157 PDE9A STIMATE GSTO1 CALM1 RAPGEF2 NMUR2 CHRM3 DGKQ ITPR1 PDK2 NR5A2 OPRL1 ATP1B1 NPR2 CBS TPCN2 KCNC2 NPR1 GRIN1 BHLHA15 ANK2 DYRK2 ADCY2 RASD2 EIF2AK3 PLCE1 MCTP1 P2RX7		GO:2000561
GO:0032868	GO:0032868 response to insulin	0.0299871	35	259	1.66006	http://amigo.geneontology.org/amigo/term/GO:0032868	RAB10 RPS6KB1 SLC2A1 INSIG2 LPIN1 PIK3R1 SHC1 PPARG NCOA2 CPEB2 SORL1 OGT INSR PDK2 CRY1 KCNQ1 OPRK1 OSBPL8 EEF2K MAPK14 RPE65 CRY2 GHSR DNAI1 CSRP3 MSTN KLF15 INPPL1 SYAP1 SRC KANK1 SORBS1 PTPRE PIK3CA BAIAP2		GO:2000497
GO:0051247	GO:0051247 positive regulation of protein metabolic process	0.0299871	142	1618	1.26067	http://amigo.geneontology.org/amigo/term/GO:0051247	CAMKK1 RB1CC1 RNF19A TRIB2 OAZ1 WWP1 HIP1 NDFIP1 SDCBP MSTN RNF217 NEK10 CYCS ARIH2 MOB2 DCUN1D3 PSMC5 PSMC2 SRC ALS2 HERPUD1 FNIP2 TNK2 UBE2K ABL1 MAPK1 LGMN ABCA2 FBXW7 RAPGEF2 CDK2AP1 CSNK1A1 ACVR1 PROX1 TNFAIP3 SOX4 PPARG HSPBP1 DAB2IP MYC SORL1 EGF DGKQ PLK2 OGT ADAM17 DAB2 XDH ABCG1 CASP3 BTRC INSR CSPG4 SNX33 PTTG1IP MAGI2 WDR5 CALM1 CRY1 HSPA5 WNK1 PSME4 TRPC5 DLG1 P2RX7 TFAP4 OSBPL8 SGSM…		GO:2000496
GO:0042752	GO:0042752 regulation of circadian rhythm	0.0300638	22	122	1.92843	http://amigo.geneontology.org/amigo/term/GO:0042752	CRY1 CRY2 PER2 BTRC USP7 USP2 CRTC1 FBXW7 SFPQ TARDBP OPN4 OPN5 OPRL1 NR1D1 DRD2 KCNA2 PPP1CC RORB PROX1 GNA11 PPARG NR1H3		GO:2000495
GO:0007041	GO:0007041 lysosomal transport	0.03011	24	139	1.86737	http://amigo.geneontology.org/amigo/term/GO:0007041	RAB7A SNX16 HSPA8 VAMP7 SORL1 RNF157 CHMP5 CHMP4B VPS4B ALS2 SCYL2 PSAP NCOA4 SNX27 TPCN2 IGF2R GRN LYST EPG5 HGS CLN3 LRP1 ARSB ADRB2		GO:1905936
GO:0035637	GO:0035637 multicellular organismal signaling	0.03011	23	170	1.89608	http://amigo.geneontology.org/amigo/term/GO:0035637	SCN2A FLNA CALM1 KCNMB2 PAFAH1B1 KCNQ1 KCNN2 NRCAM GHSR GLRA1 NTRK2 NFASC GRIK2 S1PR1 KCNA2 KCND2 CHRNA1 ANK2 ANK3 SLC8A3 ATP1A3 ATP1B1 ATP1A1		GO:1905938
GO:0043434	GO:0043434 response to peptide hormone	0.03011	49	416	1.5216	http://amigo.geneontology.org/amigo/term/GO:0043434	RAB10 RPS6KB1 REG1A SLC2A1 INSIG2 LPIN1 PIK3R1 SHC1 PPARG NCOA2 SCNN1B TGFBR3 CA2 CPEB2 SORL1 OGT INSR SLC30A10 PDK2 CRY1 KCNQ1 OPRK1 OSBPL8 EEF2K CRHR2 MAPK14 RPE65 CCN2 CRY2 GHSR DNAI1 CSRP3 SLC34A1 MSTN RAP1GDS1 KLF15 INPPL1 SYAP1 DAG1 PCSK1 GPR173 SRC KANK1 SORBS1 PTPRE CRHBP ADCY6 PIK3CA BAIAP2		GO:1905937
GO:0055088	GO:0055088 lipid homeostasis	0.03011	23	170	1.89608	http://amigo.geneontology.org/amigo/term/GO:0055088	ABHD5 ORMDL1 TLCD4 ABCG1 LRP5 PNPLA2 NR1H3 C1QTNF3 ABCA2 SAR1B ABCA1 SOAT1 EHD1 NR5A2 NR1D1 PNPLA8 CAV3 CEBPA MLXIPL FBXW7 FGFR4 DISP3 PPARG		GO:2000647
GO:0050921	GO:0050921 positive regulation of chemotaxis	0.0302145	15	156	2.25809	http://amigo.geneontology.org/amigo/term/GO:0050921	ADAM17 LGMN PLA2G7 TMSB4X PTN RIPOR2 LBP MSTN S1PR1 MAPK1 WNK1 HSPB1 RAC1 ADAM10 CALR		GO:2000607
GO:0045017	GO:0045017 glycerolipid biosynthetic process	0.0303359	37	285	1.63196	http://amigo.geneontology.org/amigo/term/GO:0045017	ABHD5 HDHD5 CRLS1 CHKA LPCAT3 PIK3CA PEMT LPIN1 ETNK1 PI4KB PIP5K1A ITPKB ETNK2 PIK3R1 CDS2 HTR2A DGKQ GPAT4 PLD1 PLA2G15 IPMK INPP1 ACSL1 CAPN2 INPPL1 PNPLA2 PCYT2 NR1H3 PLCE1 CLN3 DGKH FBXW7 DGKB PLSCR1 PITPNM3 MTMR3 LIPH		GO:2000606
GO:0016311	GO:0016311 dephosphorylation	0.0304088	47	403	1.53522	http://amigo.geneontology.org/amigo/term/GO:0016311	ACP3 PHPT1 INPP5A MTMR3 EYA1 PPP2CB PPM1G PPP6C PTPRE CTTNBP2NL PPP4C INPP1 PXYLP1 SSU72 ALPL PTPN9 PTPRT PDPR DUSP1 CRY2 PPM1B DUSP5 PPP3CA DUSP10 CTDSP1 MGAT5 DUSP7 HSP90B1 MAGI2 DUSP28 SRC CALM1 CDC14A PPEF1 ACP5 LPIN1 CTDSPL2 DRD2 PTPRR PTPRN2 INPPL1 BTRC PTP4A2 PPP1CC SMPD1 PPTC7 SMG7		GO:2000608
GO:0015872	GO:0015872 dopamine transport	0.0304923	12	55	2.51812	http://amigo.geneontology.org/amigo/term/GO:0015872	SYT7 SYT17 SYT4 DRD2 SYT15 SLC22A3 SLC22A1 OPRK1 HTR2A CHRNA6 KCNA2 SLC18A2		GO:0048146
GO:0017156	GO:0017156 calcium-ion regulated exocytosis	0.0304923	12	66	2.51812	http://amigo.geneontology.org/amigo/term/GO:0017156	SYT7 SYT17 SYT4 UNC13B SYT15 VAMP3 STX1A STXBP1 NOTCH1 CDK5 DOC2B VAMP7		GO:0048145
GO:0034204	GO:0034204 lipid translocation	0.0304923	12	60	2.51812	http://amigo.geneontology.org/amigo/term/GO:0034204	ATP11B ATP8A1 PLSCR1 ATP10A P2RX7 ABCA2 ABCA1 VMP1 TRPC5 ABCG1 TMEM41B ATG9A		GO:0048144
GO:0050982	GO:0050982 detection of mechanical stimulus	0.0304923	12	53	2.51812	http://amigo.geneontology.org/amigo/term/GO:0050982	PKD2 PKD1L2 TTN KCNQ1 HTR2A TRPA1 ASIC2 CSRP3 CHRNA10 CAV3 ASIC3 CTNNB1		GO:0048147
GO:0006650	GO:0006650 glycerophospholipid metabolic process	0.0306925	41	353	1.58613	http://amigo.geneontology.org/amigo/term/GO:0006650	ABHD5 HDHD5 CRLS1 MTMR3 PLA2G15 CHKA LPCAT3 PIK3CA PEMT ETNK1 PI4KB PIP5K1A ITPKB ETNK2 PIK3R1 PLAAT3 CDS2 HTR2A DGKH LPIN1 PNPLA8 DGKQ PLA2G7 GPAT4 NR1H3 INPP5A PLD1 PNPLA7 IPMK INPP1 CAPN2 INPPL1 GALR2 PCYT2 CLN3 PAFAH1B1 DGKB PLSCR1 OSBPL8 PITPNM3 LIPH		GO:0048662
GO:0046037	GO:0046037 GMP metabolic process	0.0313428	9	29	2.96778	http://amigo.geneontology.org/amigo/term/GO:0046037	HPRT1 NT5C2 PAICS DLG1 IMPDH1 TJP2 GUK1 CASK XDH		GO:0048661
GO:0030335	GO:0030335 positive regulation of cell migration	0.0315113	51	563	1.50283	http://amigo.geneontology.org/amigo/term/GO:0030335	SEMA4G ADAM17 MYLK LGMN PROX1 LGR6 EGF PLA2G7 MGAT5 PRKCA MIA3 TMSB4X MMP2 ABL1 PTN RPS6KB1 RIPOR2 ITGA4 ATP8A1 LBP DAB2IP TLR4 SDCBP MSTN ITGAV PLK2 PIK3R1 NOTCH1 S1PR1 PRKCE ZNF609 SRC MAPK1 ACVR1 GRN HSPA5 WNK1 FERMT2 TRIP6 HSPB1 RREB1 RAC1 ADAM10 PPP3CA DAB2 INSR FUT1 CALR RAPGEF2 BCAS3 IQSEC1		GO:0048660
GO:0048589	GO:0048589 developmental growth	0.0316577	74	656	1.39249	http://amigo.geneontology.org/amigo/term/GO:0048589	SEMA4G GAP43 ULK1 PSAP SYT17 SYT4 IER3IP1 PIM1 ARIH2 SLIT3 IFRD1 PAFAH1B1 ZFY TRPC5 SLC23A2 LGMN PTN ZMIZ1 RPS6KB1 PRKAR1A MAPK14 ACVR2B ITGA4 PROX1 FOXO3 ADRA1A PIK3CA KLF2 LGR6 DCLK1 YAP1 MMP13 MSTN DUSP10 ETNK2 SLC4A10 KDM6A SLC25A25 NOTCH1 DRD2 IMPACT GPAT4 MATN1 RYK CDK5 SGPL1 TAF10 SCNN1B ATF5 ADRB2 CLIC4 S1PR1 CHST11 HOPX DAG1 CAV3 NOG SRC PLXNA4 ABL1 GHSR CHRNA1 CTNNB1 INSR EYS TGFBR3 NDR…		GO:0048659
GO:0009309	GO:0009309 amine biosynthetic process	0.0322753	10	39	2.76993	http://amigo.geneontology.org/amigo/term/GO:0009309	MOXD1 AGMAT AMD1 HDC GCH1 OAZ1 DDC NNMT PAH SMOX		GO:2000291
GO:0019318	GO:0019318 hexose metabolic process	0.0324112	35	250	1.64877	http://amigo.geneontology.org/amigo/term/GO:0019318	PDK2 BCKDK GALM GALK2 DCXR PPP1R3B C1QTNF3 DYRK2 INSR CHST1 USP7 CRY1 KCNQ1 B4GALT1 CPT1A MAPK14 PFKFB4 PIK3CA NCOA2 FOXK2 OGT RANBP2 INPPL1 NNMT WDR5 SRC TSTD1 OAS1 DGKQ LRP5 SORBS1 PER2 FUT10 FUT1 FUT2		GO:2000288
GO:0045807	GO:0045807 positive regulation of endocytosis	0.0325573	16	109	2.17249	http://amigo.geneontology.org/amigo/term/GO:0045807	DAB2 SCYL2 EGF SMPD1 INSR MAGI2 EEF2K HIP1 PPARG PPP3CA DRD2 CAV3 CLN3 LRP1 ARRB1 HNRNPK		GO:2000256
GO:0048844	GO:0048844 artery morphogenesis	0.0327312	14	71	2.30827	http://amigo.geneontology.org/amigo/term/GO:0048844	ADGRF5 LRP2 EYA1 ZMIZ1 PROX1 SOX4 SEC24B NOTCH1 NOG NF1 PKD2 MYLK LRP1 EFEMP2		GO:2000255
GO:0051937	GO:0051937 catecholamine transport	0.0327312	14	78	2.30827	http://amigo.geneontology.org/amigo/term/GO:0051937	SYT7 SYT17 SYT4 DRD2 SYT15 SLC22A3 SLC22A1 OPRK1 HTR2A STX1A GHSR CHRNA6 KCNA2 SLC18A2		GO:2000254
GO:0050777	GO:0050777 negative regulation of immune response	0.0340194	22	237	1.90432	http://amigo.geneontology.org/amigo/term/GO:0050777	CR2 GRN IL4I1 MASP1 PGLYRP1 IL1RL1 TNFAIP3 GFER NDFIP1 SPINK5 DUSP10 DRD2 PSMB4 CLEC4G BCR OAS1 PPARG SERPINB9 NR1H3 MAPK14 PLK2 SRC		GO:2000231
GO:0009967	GO:0009967 positive regulation of signal transduction	0.0344705	134	1645	1.2642	http://amigo.geneontology.org/amigo/term/GO:0009967	VAPA NEK6 NDFIP1 PLK2 LITAF FLNA ZRANB1 RRAGD TRIP6 NDRG4 LAMTOR3 RAPGEF2 TNFAIP3 ADRA1A GPR18 CRACR2A TRAF3 ANKRD6 ARRB1 SULF1 SDCBP PPM1B MSTN RNF165 NTRK2 FGFR4 NEK10 ADRA1B INSR MOS TNKS GPR4 ATP6AP2 ROR1 TMEM198 ALS2 HIP1 PPP3CA GRIN1 LAMA2 NR1H3 FERMT2 SNW1 HTR2A KANK1 FBXW7 ACVR2B ACVR1 STK25 SFPQ CCN2 KLF2 LBP WBP2 LGR6 DAB2IP TLR4 MYC SORL1 YAP1 PLCE1 EGF NOTCH1 ADAM17 MGAT5 DAB2 XDH SHC…		GO:2000230
GO:0001738	GO:0001738 morphogenesis of a polarized epithelium	0.0347387	17	97	2.10218	http://amigo.geneontology.org/amigo/term/GO:0001738	LAMA5 PAFAH1B1 FAT1 ABL1 RPGRIP1L ANKRD6 SEC24B RYK FZD2 ROR1 CPLANE1 MLLT3 DAB2 RAB10 RAC1 CELSR2 MAGI2		GO:2000229
GO:0032369	GO:0032369 negative regulation of lipid transport	0.0347387	7	24	3.46241	http://amigo.geneontology.org/amigo/term/GO:0032369	ACSL4 ABCA2 CRY1 CRY2 NR1H3 ITGAV PLA2R1		GO:2000179
GO:0062012	GO:0062012 regulation of small molecule metabolic process	0.0347387	44	345	1.54666	http://amigo.geneontology.org/amigo/term/GO:0062012	PDK2 BCKDK PPARG FGFR4 PPP1R3B C1QTNF3 DYRK2 OGT WNT4 INSR SLC22A13 USP7 TMSB4X CRY1 MLXIPL ACADVL HTR2A NCS1 CPT1A LPCAT3 GHSR INSIG2 NR1D1 NCOA2 FOXK2 DAB2 RANBP2 ABCG1 NNMT CLN3 WDR5 SRC NR1H3 P2RX7 PRKAG2 PROX1 DGKQ PRKCE PPTC7 SORBS1 ACADL PTH1R SEC14L2 BHMT		GO:2000178
GO:0090382	GO:0090382 phagosome maturation	0.0347387	7	28	3.46241	http://amigo.geneontology.org/amigo/term/GO:0090382	RAB7A RAB14 P2RX7 CLN3 RAB32 RAB43 SYT7		GO:2000177
GO:1903209	GO:1903209 positive regulation of oxidative stress-induced cell death	0.0347387	7	34	3.46241	http://amigo.geneontology.org/amigo/term/GO:1903209	FBXW7 SFPQ ABL1 FOXO3 TLR4 MCL1 MMP3		GO:2000137
GO:2000811	GO:2000811 negative regulation of anoikis	0.0347387	7	19	3.46241	http://amigo.geneontology.org/amigo/term/GO:2000811	PTRH2 PIK3CA NTRK2 MCL1 NOTCH1 BCL2L1 SRC		GO:2000136
GO:0009914	GO:0009914 hormone transport	0.0354865	35	322	1.63763	http://amigo.geneontology.org/amigo/term/GO:0009914	CRHBP LRP5 C1QTNF3 SLC7A8 SLC16A10 RAB11FIP1 CRY1 SYT7 KCNQ1 OPRK1 SLCO4A1 STX1A CPE CPT1A ACVR2B CRY2 GHSR SOX4 NR1D1 PPARG GLUL PPP3CA DRD2 DAB2 PTPRN2 PRKCE HTR1A RAB11B DOC2B VAMP7 RAB1A TCF7L2 GALR1 ACSL4 PER2		GO:2000138
GO:0032413	GO:0032413 negative regulation of ion transmembrane transporter activity	0.0354865	13	78	2.36902	http://amigo.geneontology.org/amigo/term/GO:0032413	DRD2 PPP3CA KCNQ1 GNB5 GSTO1 CALM1 PKD2 OPRL1 RRAD CAV3 ANK3 SLC6A9 PRKCE		GO:0010624
GO:0071675	GO:0071675 regulation of mononuclear cell migration	0.0354865	13	151	2.36902	http://amigo.geneontology.org/amigo/term/GO:0071675	LGMN PLA2G7 ABL1 ITGA4 MSTN MAPK1 WNK1 RIPOR2 DUSP1 ADAM10 ADAM17 MIA3 CALR		GO:0010626
GO:0051606	GO:0051606 detection of stimulus	0.0355144	32	807	1.67874	http://amigo.geneontology.org/amigo/term/GO:0051606	PGLYRP1 PKD2 OPN4 OPN5 PKD1L2 RRH DMBT1 KCNMB2 GNAT3 LBP TLR4 YAP1 TTN TLR1 KCNQ1 PPEF1 RS1 HTR2A TRPA1 ASIC2 ELOVL4 CSRP3 CHRNA10 GRIK2 CAV3 ASIC3 RPE65 EYS CALM1 GNA11 NPFFR2 CTNNB1		GO:0010625
GO:1901342	GO:1901342 regulation of vasculature development	0.0355144	32	313	1.67874	http://amigo.geneontology.org/amigo/term/GO:1901342	THBS2 HSPB6 PPARG COL4A2 GLUL DAB2IP SULF1 ABL1 NR2E1 GHSR RECK ADGRB3 ADAM10 PLK2 SLC39A12 CTNNB1 GPR4 NF1 SHC1 HSPB1 KLF2 BTG1 PRKCA WNT4 FUT1 CHRNA7 HGS GRN SLC12A2 TNFAIP3 SPINK5 NPR1		GO:0050675
GO:0006006	GO:0006006 glucose metabolic process	0.0356102	28	207	1.7468	http://amigo.geneontology.org/amigo/term/GO:0006006	PDK2 BCKDK GALM DCXR PPP1R3B C1QTNF3 DYRK2 INSR USP7 CRY1 KCNQ1 CPT1A MAPK14 PIK3CA NCOA2 FOXK2 OGT RANBP2 INPPL1 NNMT WDR5 SRC TSTD1 OAS1 DGKQ LRP5 SORBS1 PER2		GO:0050674
GO:0032414	GO:0032414 positive regulation of ion transmembrane transporter activity	0.0356328	18	117	2.04339	http://amigo.geneontology.org/amigo/term/GO:0032414	WNK1 CRACR2A STIMATE PPP3CA VMP1 TRPC6 ATP1B1 GSTO1 CALM1 TMSB4X KCNC1 CDK5 KCNC2 ADRB2 PKD2 GALR2 ANK2 ANK3		GO:0050677
GO:0043255	GO:0043255 regulation of carbohydrate biosynthetic process	0.0356328	15	99	2.21005	http://amigo.geneontology.org/amigo/term/GO:0043255	PPP1R3B C1QTNF3 DYRK2 EGF INSR USP7 PDK2 CRY1 OGT RANBP2 NNMT WDR5 DGKQ SORBS1 PTH1R		GO:0050676
GO:0045921	GO:0045921 positive regulation of exocytosis	0.0356328	15	91	2.21005	http://amigo.geneontology.org/amigo/term/GO:0045921	SYT7 SLC4A8 STX1A SYT4 STXBP1 STXBP5 CDK5 RAB7A VPS4B RAB9A VAMP7 STAM SDCBP HGS DOC2B		GO:0050671
GO:0030111	GO:0030111 regulation of Wnt signaling pathway	0.0358381	39	337	1.58863	http://amigo.geneontology.org/amigo/term/GO:0030111	ZRANB1 CSNK1A1 TNFAIP3 NPHP4 ANKRD6 SULF1 PPM1B DAB2 SOSTDC1 TNKS RNF213 ATP6AP2 TMEM198 BTRC KANK1 LGR6 SCYL2 EGF MLLT3 NOG ABL1 MAPK14 FOXO3 RECK SOX4 DAB2IP YAP1 NOTCH1 KLF15 NXN CTNNB1 KREMEN1 SRC WNK1 RBMS3 TCF7L2 ATP6V0C LRP1 SENP2		GO:0050670
GO:0072659	GO:0072659 protein localization to plasma membrane	0.0358381	39	303	1.58863	http://amigo.geneontology.org/amigo/term/GO:0072659	RAB10 EHD1 GOLPH3 PHAF1 RAB3C TSPAN5 DLG1 TMEM59 STXBP1 ATP1B1 PTPN9 BCL2L1 FLNA VAMP3 ATP6AP1 HECTD1 CSRP3 LAMA5 PIK3R1 GPR158 SQSTM1 NFASC CDK5 CAV3 KCNIP4 CLN3 LRP1 ANK2 ANK3 ANK1 RAB7A RAPGEF2 ARHGEF16 PIP5K1A DAB2 SORBS1 PACSIN1 MAP7 PRKCE		GO:0050673
GO:0010891	GO:0010891 negative regulation of sequestering of triglyceride	0.036439	4	6	5.53985	http://amigo.geneontology.org/amigo/term/GO:0010891	ABHD5 OSBPL8 PPARG PNPLA2		GO:0050672
GO:0045053	GO:0045053 protein retention in Golgi apparatus	0.036439	4	5	5.53985	http://amigo.geneontology.org/amigo/term/GO:0045053	VPS13D SORL1 VPS13A GOLPH3		GO:0050679
GO:0045603	GO:0045603 positive regulation of endothelial cell differentiation	0.036439	4	11	5.53985	http://amigo.geneontology.org/amigo/term/GO:0045603	NOTCH1 CTNNB1 BTG1 VEZF1		GO:0050678
GO:0098659	GO:0098659 inorganic cation import across plasma membrane	0.036439	19	123	1.99351	http://amigo.geneontology.org/amigo/term/GO:0098659	WNK1 SLC12A2 SLC8A3 ATP1A3 SLC9A2 SLC12A6 ATP1B1 SLC12A9 SLC39A12 ATP1A1 NALF1 SLC12A8 PPP3CA SCNN1B KCNK9 KCNQ1 DLG1 SLC34A1 CNGA3		GO:0050680
GO:0099587	GO:0099587 inorganic ion import across plasma membrane	0.036439	19	123	1.99351	http://amigo.geneontology.org/amigo/term/GO:0099587	WNK1 SLC12A2 SLC8A3 ATP1A3 SLC9A2 SLC12A6 ATP1B1 SLC12A9 SLC39A12 ATP1A1 NALF1 SLC12A8 PPP3CA SCNN1B KCNK9 KCNQ1 DLG1 SLC34A1 CNGA3		GO:0039015
GO:1901739	GO:1901739 regulation of myoblast fusion	0.036439	4	25	5.53985	http://amigo.geneontology.org/amigo/term/GO:1901739	EHD1 MAPK14 CAPN2 RIPOR2		GO:0090096
GO:1901741	GO:1901741 positive regulation of myoblast fusion	0.036439	4	20	5.53985	http://amigo.geneontology.org/amigo/term/GO:1901741	EHD1 MAPK14 CAPN2 RIPOR2		GO:0090094
GO:1902532	GO:1902532 negative regulation of intracellular signal transduction	0.036439	60	566	1.43768	http://amigo.geneontology.org/amigo/term/GO:1902532	HERPUD1 SESN1 PDE10A FHL2 DUSP1 SEC14L1 PPM1B DUSP5 RNF157 MCL1 DUSP10 DUSP7 BCL2L1 SRC OTUD7B DAB2IP C1QTNF3 STK38 TNFAIP3 PPARG MSTN TMBIM6 ITPR1 XDH AIDA MAGI2 PAFAH1B1 DLG1 P2RX7 ABL1 PPP2CB HSPB1 RIPOR2 ADRA1A MAPK8IP1 OPRL1 NR1D1 CHRNA10 TMEM127 TLR4 SORL1 DRD2 DAB2 DEPTOR RNF149 CAV3 C1QL4 LITAF NF1 RANBP9 CUL3 KANK1 MAPK14 DYRK2 PTPRR SMPD1 DAG1 PTTG1IP TMSB4X MYC		GO:0090095
GO:2000096	GO:2000096 positive regulation of Wnt signaling pathway planar cell polarity pathway	0.036439	4	9	5.53985	http://amigo.geneontology.org/amigo/term/GO:2000096	ABL1 ANKRD6 MLLT3 DAB2		GO:0090290
GO:0061138	GO:0061138 morphogenesis of a branching epithelium	0.0368419	25	198	1.80334	http://amigo.geneontology.org/amigo/term/GO:0061138	LRP5 DLG1 ABL1 EYA1 ACVR1 PROX1 LAMA5 SULF1 YAP1 EGF NOTCH1 HS3ST3A1 WNT4 BTRC CTNNB1 FEM1B CLIC4 DAG1 CAV3 CSMD1 NOG SRC PAX2 PKD2 MYC		GO:0090291
GO:0050900	GO:0050900 leukocyte migration	0.037143	33	448	1.65593	http://amigo.geneontology.org/amigo/term/GO:0050900	ITGA4 RAC1 GP2 ADAM17 LGMN PLA2G7 MIA3 PAFAH1B1 WNK1 B4GALT1 ABL1 PTN RIPOR2 GPR18 LBP MSTN ITGB7 PIK3R1 EPS8 S1PR1 BCR NF1 MAPK1 SLC12A2 GBF1 GOLPH3 DUSP1 ADGRE2 ADAM10 CALR DPP4 LYST SRC		GO:0090289
GO:0002685	GO:0002685 regulation of leukocyte migration	0.0374011	21	260	1.91344	http://amigo.geneontology.org/amigo/term/GO:0002685	RAC1 ADAM17 LGMN PLA2G7 MIA3 ABL1 PTN RIPOR2 ITGA4 GPR18 LBP MSTN PIK3R1 BCR NF1 MAPK1 WNK1 DUSP1 ADAM10 CALR DPP4		GO:0090256
GO:0001736	GO:0001736 establishment of planar polarity	0.0388394	14	75	2.25459	http://amigo.geneontology.org/amigo/term/GO:0001736	PAFAH1B1 ABL1 RPGRIP1L ANKRD6 SEC24B RYK FZD2 ROR1 CPLANE1 MLLT3 DAB2 RAC1 CELSR2 MAGI2		GO:0090255
GO:0007164	GO:0007164 establishment of tissue polarity	0.0388394	14	75	2.25459	http://amigo.geneontology.org/amigo/term/GO:0007164	PAFAH1B1 ABL1 RPGRIP1L ANKRD6 SEC24B RYK FZD2 ROR1 CPLANE1 MLLT3 DAB2 RAC1 CELSR2 MAGI2		GO:0050798
GO:0019226	GO:0019226 transmission of nerve impulse	0.0388394	14	77	2.25459	http://amigo.geneontology.org/amigo/term/GO:0019226	SCN2A KCNMB2 PAFAH1B1 NRCAM GHSR GLRA1 NTRK2 NFASC GRIK2 S1PR1 KCNA2 KCND2 CHRNA1 ANK3		GO:0014009
GO:0046850	GO:0046850 regulation of bone remodeling	0.0391172	8	54	3.0777	http://amigo.geneontology.org/amigo/term/GO:0046850	P2RX7 DEF8 S1PR1 NF1 SRC SYT7 PRKCA TNFAIP3		GO:0014011
GO:0140353	GO:0140353 lipid export from cell	0.0391172	8	50	3.0777	http://amigo.geneontology.org/amigo/term/GO:0140353	ACSL4 CRY1 KCNQ1 P2RX7 MAP2K6 CRY2 DAB2 GALR1		GO:0014010
GO:0051668	GO:0051668 localization within membrane	0.0394247	79	715	1.36085	http://amigo.geneontology.org/amigo/term/GO:0051668	DLG1 RAB10 EHD1 GOLPH3 EXOC8 PHAF1 TM9SF2 LRRC4 SEC61G RAB3C VPS37A LHFPL4 TSPAN5 MAGI2 AGRN EPS15 SRPRA PTN CPE TMEM59 RAB14 STXBP1 ATP1B1 PTPN9 BCL2L1 FLNA PSAP VAMP3 ATP6AP1 FERMT2 HECTD1 NDRG4 STX1A CRIPT GHSR PACSIN1 CSRP3 LAMA5 RFTN1 ADAM10 PIK3R1 STOM GPR158 EPG5 SQSTM1 NFASC CDK5 SRP68 CLSTN1 DAG1 CAV3 RAB11B KCNIP4 CLN3 LRP1 ANK2 ANK3 ANK1 HSPA5 RAB7A CHMP4B ANKRD27 RAPGEF2 ITGA4 RAB32 A…		GO:0051450
GO:0010885	GO:0010885 regulation of cholesterol storage	0.0398495	6	18	3.77717	http://amigo.geneontology.org/amigo/term/GO:0010885	MSR1 PPARG NR1H3 EHD1 ABCG1 ABCA1		GO:0051141
GO:0017121	GO:0017121 plasma membrane phospholipid scrambling	0.0398495	6	27	3.77717	http://amigo.geneontology.org/amigo/term/GO:0017121	PLSCR1 P2RX7 VMP1 TRPC5 TMEM41B ATG9A		GO:0051142
GO:0048172	GO:0048172 regulation of short-term neuronal synaptic plasticity	0.0398495	6	16	3.77717	http://amigo.geneontology.org/amigo/term/GO:0048172	SYAP1 SYP SYT4 SLC4A10 GRIK2 CLN3		GO:0051140
GO:0001933	GO:0001933 negative regulation of protein phosphorylation	0.039985	40	342	1.56493	http://amigo.geneontology.org/amigo/term/GO:0001933	PRKAR1A PRKAR2A DUSP10 TFAP4 ABL1 PRKAG2 STK38 DUSP1 PPARG DAB2IP DGKQ XDH DUSP7 NOG AIDA PTPRT SLC8A3 HSPB1 TNFAIP3 CDKN2C SORL1 CTDSP1 DRD2 IMPACT DEPTOR CD109 CASP3 CAV3 NF1 MLXIPL TARDBP PPP4C LRP5 SMPD1 MAPK8IP1 LRP1 PARD3 TRIB2 CALM1 CEBPA		GO:0001938
GO:0008285	GO:0008285 negative regulation of cell population proliferation	0.039985	70	772	1.38893	http://amigo.geneontology.org/amigo/term/GO:0008285	CDKN2C BTG1 BTG3 NUPR2 RB1CC1 NDRG4 NEURL1 RAPGEF2 TNFAIP3 ATG101 PPARG RBM38 RERG DAB2IP MYC SULF1 CASK NOTCH1 XDH FTH1 CTNNB1 ATF5 KLF11 ATG13 ULK1 RNF41 CEBPA DLG1 B4GALT1 KDM2B PTN PMP22 NR2E1 PROX1 DUSP1 NDFIP1 RIDA TMEM127 DUSP10 NFIB DRD2 DAB2 CD109 PTH1R HPGDS CASP3 TP53INP1 INPPL1 NPR1 SSTR2 CLEC4G NOG SLIT3 C1QL4 NF1 IFI30 TFAP4 IL4I1 PRKAR1A RIPOR2 SOX4 TGFBR3 FBXW7 PER2 MSTN EFEMP2 MA…		GO:0001937
GO:0048646	GO:0048646 anatomical structure formation involved in morphogenesis	0.039985	109	1237	1.29247	http://amigo.geneontology.org/amigo/term/GO:0048646	PMP22 COL12A1 DUSP1 RECK CSRP3 DUSP5 ITGAV COL22A1 S1PR1 RNF213 THBS2 HSPB6 PROX1 PPARG COL4A2 ADGRB3 GLUL DAB2IP PIM1 SULF1 EGF NOTCH1 HOPX PAFAH1B1 CUL3 PLXNA2 LRP2 B4GALT1 MMP2 KDM2B HECTD1 ABL1 MAPK1 RS1 EYA1 PRKAR1A FBXW7 EHD1 MAPK14 NR2E1 ACVR2B ACVR1 FHL2 TNFAIP3 CCN2 GHSR PIK3CA MMP19 SOX4 SLC34A1 VEZF1 YAP1 SEC24B BCAS3 ANK2 PLK2 KDM6A NFIB CRB2 SLC39A12 PRKCA CD109 MFSD14A SHC1 FMNL3 WN…		GO:0001936
GO:1904062	GO:1904062 regulation of cation transmembrane transport	0.039985	38	375	1.5852	http://amigo.geneontology.org/amigo/term/GO:1904062	WNK1 CRACR2A DRD2 KCNIP4 NPSR1 STIMATE PPP3CA GSTO1 GRIN1 CALM1 KCNQ1 VMP1 GNB5 KCNN2 ATP1B1 CAV3 FLNA TMSB4X DLG1 OPRK1 ABL1 RASGRF2 PKD2 OPRL1 KCNC1 STOM CDK5 KCNC2 RRAD PRKCE RGS7 ANK2 ADRB2 GALR2 CRHBP ANK3 SLC6A9 CAPN1		GO:0001935
GO:0051926	GO:0051926 negative regulation of calcium ion transport	0.0406387	10	76	2.66339	http://amigo.geneontology.org/amigo/term/GO:0051926	DRD2 PPP3CA GNB5 TMBIM6 GSTO1 CAV3 CALM1 PKD2 OPRL1 RRAD		GO:0001866
GO:0051928	GO:0051928 positive regulation of calcium ion transport	0.0406957	18	143	2.01043	http://amigo.geneontology.org/amigo/term/GO:0051928	CRACR2A NPSR1 STIMATE PPP3CA VMP1 MYLK P2RX7 TRPC6 GSTO1 CALM1 ABL1 MCHR1 ATP1B1 CASK CDK5 PKD2 ANK2 GRIN1		GO:0001834
GO:0043271	GO:0043271 negative regulation of ion transport	0.0418649	19	159	1.96375	http://amigo.geneontology.org/amigo/term/GO:0043271	WNK1 DRD2 PPP3CA KCNQ1 ACSL4 GNB5 TMBIM6 GSTO1 CAV3 CALM1 HTR2A PKD2 OPRL1 BEST3 RRAD ANK3 PLA2R1 SLC6A9 PRKCE		GO:0001833
GO:0019935	GO:0019935 cyclic-nucleotide-mediated signaling	0.0424315	13	88	2.30827	http://amigo.geneontology.org/amigo/term/GO:0019935	GUCY1B1 CAP2 PDE10A RNF157 PDE9A RAPGEF2 DGKQ OPRL1 NPR2 KCNC2 NPR1 ADCY2 RASD2		GO:0001787
GO:0009582	GO:0009582 detection of abiotic stimulus	0.0425757	22	149	1.85788	http://amigo.geneontology.org/amigo/term/GO:0009582	PKD2 OPN4 OPN5 PKD1L2 RRH TTN KCNQ1 RS1 HTR2A TRPA1 ASIC2 ELOVL4 CSRP3 CHRNA10 GRIK2 CAV3 ASIC3 RPE65 EYS GNA11 NPFFR2 CTNNB1		GO:0001777
GO:0010565	GO:0010565 regulation of cellular ketone metabolic process	0.0425757	22	130	1.85788	http://amigo.geneontology.org/amigo/term/GO:0010565	PPARG FGFR4 WNT4 SLC22A13 PDK2 MLXIPL ACADVL CPT1A GHSR INSIG2 NR1D1 DAB2 CLN3 NR1H3 PRKAG2 PROX1 DGKQ PRKCE PPTC7 ACADL BHMT BCKDK		GO:0014844
GO:0051961	GO:0051961 negative regulation of nervous system development	0.0425757	21	158	1.88859	http://amigo.geneontology.org/amigo/term/GO:0051961	SEMA4G ULK1 RAPGEF2 IFRD1 TRPC5 PTN NR2E1 PROX1 NR1D1 SYT4 SORL1 PPP3CA DUSP10 DLX1 CTDSP1 NOTCH1 RYK CDK5 CTNNB1 NOG NF1		GO:0014843
GO:0035930	GO:0035930 corticosteroid hormone secretion	0.0426708	5	20	4.32801	http://amigo.geneontology.org/amigo/term/GO:0035930	CRY1 KCNQ1 CRY2 DAB2 GALR1		GO:0014842
GO:0071391	GO:0071391 cellular response to estrogen stimulus	0.0426708	5	16	4.32801	http://amigo.geneontology.org/amigo/term/GO:0071391	BCAS3 CRHBP WBP2 SERPINB9 NCOA4		GO:0014841
GO:0090184	GO:0090184 positive regulation of kidney development	0.0426708	5	11	4.32801	http://amigo.geneontology.org/amigo/term/GO:0090184	PPP3CA WNT4 NOG PAX2 MYC		GO:0014859
GO:0006511	GO:0006511 ubiquitin-dependent protein catabolic process	0.0435457	86	751	1.33528	http://amigo.geneontology.org/amigo/term/GO:0006511	CDC27 ZRANB1 RNF19A HSPA5 HERPUD1 CUL1 TRIB2 UBE2A UBE2K RNF13 PSMC5 MAEA HECTD1 PSMC1 UBE2R2 TRIM2 FBXW7 TRIM3 RNF8 TNFAIP3 FBXL5 SPOP WWP1 FBXL16 DNAJB9 UBE4B NDFIP1 UBE2G1 STAM GID4 FEM1C RNF217 DNAJB12 FBXL18 VPS37A KLHL40 FBXL13 PSMC2 WDR26 RNF149 CUL5 HSP90B1 TMUB2 SPSB1 RNF213 ARIH2 CALR FAF1 UBE2H RNF103 OTUD7B TRIP4 CSNK1A1 PSMB6 PSMB4 ANAPC10 HGS CUL3 XPO1 CHMP5 CHMP4B RNF11 HSPBP1 AKIR…		GO:0014858
GO:0006900	GO:0006900 vesicle budding from membrane	0.0441588	16	85	2.09051	http://amigo.geneontology.org/amigo/term/GO:0006900	CHMP5 CHMP4B GOLPH3 SEC24B SAR1B TRAPPC5 TRAPPC2 P2RX7 DNM1 CUL3 VAPA GBF1 RAB1A MIA3 RAB7A PPP6C		GO:0014857
GO:0015914	GO:0015914 phospholipid transport	0.0441588	16	106	2.09051	http://amigo.geneontology.org/amigo/term/GO:0015914	ATP11B OSBPL8 ATP8A1 ABCA1 PLSCR1 ATP10A P2RX7 VAPA PITPNC1 PITPNB VMP1 TRPC5 PITPNM3 TMEM41B ATG9A ABCG1		GO:0014856
GO:0010506	GO:0010506 regulation of autophagy	0.0443894	43	369	1.52701	http://amigo.geneontology.org/amigo/term/GO:0010506	RRAGD SESN1 MTMR3 TMEM59 DRAM2 FYCO1 ULK1 PLK2 ADRB2 RB1CC1 CHMP4B FOXO3 ADRA1A ATG101 FOXK2 TP53INP1 ATG13 BNIP3 RNF41 CLN3 TPCN2 VPS13D FBXW7 EIF4G2 MCL1 BAG3 HSPB8 CAPN1 ATP6V1H HSPB1 ATP6V0B PIK3CA ATP6V1G1 ATP6V1B2 ATP6V0C ABL1 EXOC8 ITPR1 CASP3 CDK5 BCL2L1 EXOC7 PSAP		GO:0014855
GO:2000147	GO:2000147 positive regulation of cell motility	0.0443894	52	588	1.46378	http://amigo.geneontology.org/amigo/term/GO:2000147	SEMA4G ADAM17 MYLK LGMN PROX1 LGR6 EGF PLA2G7 MGAT5 PRKCA MIA3 TMSB4X PHPT1 MMP2 ABL1 PTN RPS6KB1 RIPOR2 ITGA4 ATP8A1 LBP DAB2IP TLR4 SDCBP MSTN ITGAV PLK2 PIK3R1 NOTCH1 S1PR1 PRKCE ZNF609 SRC MAPK1 ACVR1 GRN HSPA5 WNK1 FERMT2 TRIP6 HSPB1 RREB1 RAC1 ADAM10 PPP3CA DAB2 INSR FUT1 CALR RAPGEF2 BCAS3 IQSEC1		GO:0061519
GO:0007626	GO:0007626 locomotory behavior	0.0449894	30	209	1.67536	http://amigo.geneontology.org/amigo/term/GO:0007626	BTBD9 ALS2 PAFAH1B1 USP2 MCOLN3 RASD2 ARRDC3 B4GALT2 GHSR OPRL1 NCOA2 SLC4A10 GLRA1 DRD2 EPS8 GRM1 ANKFN1 SLC18A2 HPRT1 NAV2 PBX3 PRKCE KCND2 DPP4 VPS13A CHRNA3 OPRK1 ABCA2 HPGDS NPY2R		GO:0060055
GO:0031344	GO:0031344 regulation of cell projection organization	0.0452332	73	660	1.36995	http://amigo.geneontology.org/amigo/term/GO:0031344	PLD1 PLXNA2 SEMA4G PACSIN1 TIAM2 NTRK2 EPS8 ULK1 ROR1 PLXNA4 KANK1 RAPGEF2 RAC1 SPOCK1 PTPN9 GAP43 IFRD1 PAFAH1B1 HSPA5 TRPC5 NRCAM ABL1 EEF2K SF3A2 ANKRD27 CRTC1 PTN ABHD17B NEURL1 PMP22 EHD1 RIPOR2 NR2E1 ARSB STK25 THOC2 ADGRB3 DAB2IP MSTN PPP3CA DEF8 PIK3R1 SLC39A12 DAB2 NPTN RYK CSMD3 CDK5 FAT3 BAIAP2 KREMEN1 CLN3 FLNA SRC LRIG2 P2RX7 TBC1D30 RREB1 YAP1 PLCE1 FES DYNLT2B GRN CHRNA3 NDRG4 NCS1…		GO:0060242
GO:0040017	GO:0040017 positive regulation of locomotion	0.0452332	53	605	1.45641	http://amigo.geneontology.org/amigo/term/GO:0040017	SEMA4G ADAM17 MYLK LGMN PROX1 LGR6 EGF PLA2G7 MGAT5 PRKCA MIA3 TMSB4X PHPT1 OPRK1 MMP2 ABL1 PTN RPS6KB1 RIPOR2 ITGA4 ATP8A1 LBP DAB2IP TLR4 SDCBP MSTN ITGAV PLK2 PIK3R1 NOTCH1 S1PR1 PRKCE ZNF609 SRC MAPK1 ACVR1 GRN HSPA5 WNK1 FERMT2 TRIP6 HSPB1 RREB1 RAC1 ADAM10 PPP3CA DAB2 INSR FUT1 CALR RAPGEF2 BCAS3 IQSEC1		GO:0060250
GO:0090100	GO:0090100 positive regulation of transmembrane receptor protein serine/threonine kinase signaling pathway	0.045948	17	130	2.02969	http://amigo.geneontology.org/amigo/term/GO:0090100	SDCBP MSTN RNF165 SNW1 ACVR2B ACVR1 DAB2 TGFBR3 GIPC1 KCP NUMA1 CRB2 NOTCH1 PPARG SULF1 SCUBE3 ADAM17		GO:0060249
GO:0009161	GO:0009161 ribonucleoside monophosphate metabolic process	0.0462849	14	61	2.20335	http://amigo.geneontology.org/amigo/term/GO:0009161	NT5C2 AMPD2 PAICS HPRT1 XDH PNP DLG1 IMPDH1 TJP2 NT5C3A GUK1 CASK UPP1 DPYD		GO:0035985
GO:0043405	GO:0043405 regulation of MAP kinase activity	0.047131	24	194	1.78705	http://amigo.geneontology.org/amigo/term/GO:0043405	TRIB2 DUSP10 NEK10 STK38 DUSP1 PPARG DAB2IP EGF DUSP7 AIDA P2RX7 HTR2A MAP2K6 ERN2 TLR4 SORL1 CBS NF1 SRC SMPD1 INSR CAV3 HGS MAPK8IP1		GO:0060978
GO:0060284	GO:0060284 regulation of cell development	0.0475705	56	530	1.43626	http://amigo.geneontology.org/amigo/term/GO:0060284	PLXNA2 SEMA4G TIAM2 ULK1 PLXNA4 CTNNB1 GRN PTN KANK1 RAPGEF2 RAC1 YAP1 IFRD1 PAFAH1B1 TRPC5 LRP2 EEF2K ANKRD27 NEURL1 FBXW7 NR2E1 STK25 PROX1 RECK NR1D1 PPARG SYT4 TTPA SORL1 PPP3CA DMRTA2 DUSP10 DLX1 CTDSP1 NOTCH1 DRD2 DAB2 NPTN NPR2 RYK CDK5 DAG1 BAIAP2 NOG PPP1CC NF1 FERMT2 ABL1 RREB1 CALR CAV3 FLNA SNW1 PER2 NTRK2 IL1RAPL1		GO:0021847
GO:0051924	GO:0051924 regulation of calcium ion transport	0.0480096	28	286	1.70083	http://amigo.geneontology.org/amigo/term/GO:0051924	CRACR2A SARAF DRD2 NPSR1 STIMATE PPP3CA GSTO1 CALM1 VMP1 MYLK GNB5 P2RX7 PKD2 TRPC6 EGF TMBIM6 CTNNB1 CAV3 ABL1 OPRL1 MCHR1 ATP1B1 CASK CDK5 RRAD PRKCE ANK2 GRIN1		GO:0036145
GO:0010976	GO:0010976 positive regulation of neuron projection development	0.0480159	22	152	1.83549	http://amigo.geneontology.org/amigo/term/GO:0010976	PACSIN1 NTRK2 ROR1 PAFAH1B1 HSPA5 ABL1 EEF2K SF3A2 ANKRD27 CRTC1 PTN EHD1 ARSB DAB2IP NPTN BAIAP2 FLNA FES GRN NDRG4 RAPGEF2 MAGI2		GO:0061062
GO:0019941	GO:0019941 modification-dependent protein catabolic process	0.0480159	87	761	1.327	http://amigo.geneontology.org/amigo/term/GO:0019941	CDC27 ZRANB1 RNF19A HSPA5 HERPUD1 CUL1 TRIB2 UBE2A UBE2K RNF13 PSMC5 MAEA HECTD1 PSMC1 UBE2R2 TRIM2 FBXW7 TRIM3 RNF8 TNFAIP3 FBXL5 SPOP WWP1 FBXL16 DNAJB9 UBE4B NDFIP1 UBE2G1 STAM GID4 RPS27A FEM1C RNF217 DNAJB12 FBXL18 VPS37A KLHL40 FBXL13 PSMC2 WDR26 RNF149 CUL5 HSP90B1 TMUB2 SPSB1 RNF213 ARIH2 CALR FAF1 UBE2H RNF103 OTUD7B TRIP4 CSNK1A1 PSMB6 PSMB4 ANAPC10 HGS CUL3 XPO1 CHMP5 CHMP4B RNF11 HSPB…		GO:0061063
GO:0032411	GO:0032411 positive regulation of transporter activity	0.0480159	19	128	1.93488	http://amigo.geneontology.org/amigo/term/GO:0032411	WNK1 CRACR2A STIMATE PPP3CA VMP1 TRPC6 ATP1B1 GSTO1 CALM1 TMSB4X KCNC1 CDK5 KCNC2 ADRB2 PKD2 GALR2 ANK2 ANK3 NR1H3		GO:0061064
GO:0048754	GO:0048754 branching morphogenesis of an epithelial tube	0.0480159	22	166	1.83549	http://amigo.geneontology.org/amigo/term/GO:0048754	LRP5 DLG1 ABL1 EYA1 ACVR1 LAMA5 YAP1 EGF NOTCH1 HS3ST3A1 WNT4 BTRC CTNNB1 CLIC4 DAG1 CAV3 CSMD1 NOG SRC PAX2 PKD2 MYC		GO:0061042
GO:0008610	GO:0008610 lipid biosynthetic process	0.048082	83	776	1.33665	http://amigo.geneontology.org/amigo/term/GO:0008610	ABHD5 HDHD5 CRLS1 CHKA LPCAT3 RPE65 ELOVL4 PIK3CA INSIG2 A4GALT ORMDL1 ACSBG2 PEMT LPIN1 B4GALNT1 CYP27A1 ETNK1 PI4KB PIP5K1A DEGS1 ITPKB ETNK2 PIK3R1 UGCG ACSL1 FGFR4 LIPH SMPD1 FAXDC2 ALOX12B ACSL4 CDS2 HTR2A ASAH1 ABCA2 PNPLA8 DGKQ GPAT4 WNT4 B3GALT1 MLXIPL ADGRF5 ACADVL PLD1 P2RX7 PLA2G15 PRKAG2 QKI NR1D1 FADS2 CYP1A1 PAM NSDHL IPMK INPP1 DAB2 ABCG1 CAPN2 HPGDS ATP1A1 INPPL1 PLAAT3 PNPLA2 PCY…		GO:0061043
GO:0044409	GO:0044409 entry into host	0.048082	20	190	1.89721	http://amigo.geneontology.org/amigo/term/GO:0044409	DPP4 CTSL ITGAV TPCN2 SMPD1 CLEC4G HS3ST5 HTR2A CR2 ITGB7 CTSB ANPEP DAG1 PLSCR1 MRC1 EPS15 INSR EXOC7 WWP1 SRC		GO:0061044
GO:0009125	GO:0009125 nucleoside monophosphate catabolic process	0.0486112	7	19	3.23158	http://amigo.geneontology.org/amigo/term/GO:0009125	NT5C2 XDH HPRT1 PNP NT5C3A UPP1 DPYD		GO:0061333
GO:0009126	GO:0009126 purine nucleoside monophosphate metabolic process	0.0486112	11	46	2.45719	http://amigo.geneontology.org/amigo/term/GO:0009126	NT5C2 AMPD2 PAICS HPRT1 XDH PNP DLG1 IMPDH1 TJP2 GUK1 CASK		GO:0061382
GO:0009167	GO:0009167 purine ribonucleoside monophosphate metabolic process	0.0486112	11	44	2.45719	http://amigo.geneontology.org/amigo/term/GO:0009167	NT5C2 AMPD2 PAICS HPRT1 XDH PNP DLG1 IMPDH1 TJP2 GUK1 CASK		GO:0021502
GO:0050432	GO:0050432 catecholamine secretion	0.0486112	11	60	2.45719	http://amigo.geneontology.org/amigo/term/GO:0050432	SYT7 SYT17 SYT4 DRD2 SYT15 OPRK1 HTR2A STX1A GHSR CHRNA6 KCNA2		GO:0035470
GO:0050433	GO:0050433 regulation of catecholamine secretion	0.0486112	11	59	2.45719	http://amigo.geneontology.org/amigo/term/GO:0050433	SYT7 SYT17 SYT4 DRD2 SYT15 OPRK1 HTR2A STX1A GHSR CHRNA6 KCNA2		GO:0035702
GO:0090175	GO:0090175 regulation of establishment of planar polarity	0.0486112	11	57	2.45719	http://amigo.geneontology.org/amigo/term/GO:0090175	ABL1 ANKRD6 SEC24B RYK FZD2 ROR1 MLLT3 DAB2 RAC1 CELSR2 MAGI2		GO:0150103
GO:0015844	GO:0015844 monoamine transport	0.0487955	15	90	2.11984	http://amigo.geneontology.org/amigo/term/GO:0015844	SYT7 SYT17 SYT4 DRD2 SYT15 SLC22A3 SLC22A1 OPRK1 HTR2A STX1A GHSR CHRNA6 SLC18A2 KCNA2 HTR1A		GO:0034749
GO:0051651	GO:0051651 maintenance of location in cell	0.0488545	30	236	1.66196	http://amigo.geneontology.org/amigo/term/GO:0051651	VPS13D HTR2A PKD2 INSIG2 SORL1 SLC30A2 FTH1 NPSR1 VPS13A TMSB4X GSTO1 FLNA CALM1 PAFAH1B1 MCOLN3 P2RX7 ABL1 TRPA1 ITPR1 TPCN2 CDK5 PRKCE GM2A ANK2 ANK3 HSPA5 GOLPH3 DRD2 HSP90B1 CALR		GO:0034750
GO:0070372	GO:0070372 regulation of ERK1 and ERK2 cascade	0.0488545	30	337	1.66196	http://amigo.geneontology.org/amigo/term/GO:0070372	NDRG4 RAPGEF2 ARRB1 FGFR4 FERMT2 HTR2A CCN2 DAB2IP NOTCH1 YWHAZ SLC30A10 ABL1 ADRA1A CHRNA10 TLR4 DUSP10 DRD2 DAB2 NPTN C1QL4 NPSR1 SRC RANBP9 DLG1 FBXW7 PTPRR SHC1 NEK10 PRKCA CHRNA7		GO:0020007
GO:0001763	GO:0001763 morphogenesis of a branching structure	0.0491541	26	212	1.7312	http://amigo.geneontology.org/amigo/term/GO:0001763	LRP5 DLG1 ABL1 EYA1 ACVR1 PROX1 LAMA5 SULF1 YAP1 EGF NOTCH1 DRD2 HS3ST3A1 WNT4 BTRC CTNNB1 FEM1B CLIC4 DAG1 CAV3 CSMD1 NOG SRC PAX2 PKD2 MYC		GO:0007446
GO:0003025	GO:0003025 regulation of systemic arterial blood pressure by baroreceptor feedback	0.0491541	3	4	6.92482	http://amigo.geneontology.org/amigo/term/GO:0003025	ASIC2 ADRA1A NAV2		GO:0046697
GO:0006204	GO:0006204 IMP catabolic process	0.0491541	3	5	6.92482	http://amigo.geneontology.org/amigo/term/GO:0006204	NT5C2 XDH PNP		GO:1990959
GO:0010909	GO:0010909 positive regulation of heparan sulfate proteoglycan biosynthetic process	0.0491541	3	3	6.92482	http://amigo.geneontology.org/amigo/term/GO:0010909	TCF7L2 PXYLP1 CTNNB1		GO:1990960
GO:0048263	GO:0048263 determination of dorsal identity	0.0491541	3	11	6.92482	http://amigo.geneontology.org/amigo/term/GO:0048263	ACVR1 SOSTDC1 CTNNB1		GO:0042637
GO:0070162	GO:0070162 adiponectin secretion	0.0491541	3	8	6.92482	http://amigo.geneontology.org/amigo/term/GO:0070162	C1QTNF3 RAB11FIP1 PPARG		GO:0002467
GO:0070163	GO:0070163 regulation of adiponectin secretion	0.0491541	3	8	6.92482	http://amigo.geneontology.org/amigo/term/GO:0070163	C1QTNF3 RAB11FIP1 PPARG		GO:0002260
GO:0072733	GO:0072733 response to staurosporine	0.0491541	3	4	6.92482	http://amigo.geneontology.org/amigo/term/GO:0072733	SLC34A1 CASP3 CASP7		GO:0002261
GO:0072734	GO:0072734 cellular response to staurosporine	0.0491541	3	4	6.92482	http://amigo.geneontology.org/amigo/term/GO:0072734	SLC34A1 CASP3 CASP7		GO:0002262
GO:0090425	GO:0090425 acinar cell differentiation	0.0491541	3	4	6.92482	http://amigo.geneontology.org/amigo/term/GO:0090425	NR5A2 PROX1 CTNNB1		GO:0002119
GO:1902730	GO:1902730 positive regulation of proteoglycan biosynthetic process	0.0491541	3	5	6.92482	http://amigo.geneontology.org/amigo/term/GO:1902730	TCF7L2 PXYLP1 CTNNB1		GO:0002040
GO:1903286	GO:1903286 regulation of potassium ion import	0.0491541	3	8	6.92482	http://amigo.geneontology.org/amigo/term/GO:1903286	WNK1 ATP1B1 DLG1		GO:0043930
GO:1990708	GO:1990708 conditioned place preference	0.0491541	3	4	6.92482	http://amigo.geneontology.org/amigo/term/GO:1990708	OPRK1 OPRL1 CSMD1		GO:0043929
GO:2000015	GO:2000015 regulation of determination of dorsal identity	0.0491541	3	4	6.92482	http://amigo.geneontology.org/amigo/term/GO:2000015	ACVR1 SOSTDC1 CTNNB1		GO:0043366
GO:0040013	GO:0040013 negative regulation of locomotion	0.0496215	38	369	1.55706	http://amigo.geneontology.org/amigo/term/GO:0040013	SEMA4G OGT NDRG4 PPARG RAC1 NOTCH1 MIA3 CLIC4 NOG NISCH OSBPL8 ARRDC3 GHSR GPR18 DAB2IP DUSP10 DRD2 WNT4 RYK TP53INP1 MCTP1 GPR173 BCR NF1 KANK1 RIPOR2 FOXO3 DUSP1 RECK SULF1 PTPRR DAG1 CALR RNF41 PTPRT DPP4 LRP1 MAGI2		GO:0004707
GO:0090092	GO:0090092 regulation of transmembrane receptor protein serine/threonine kinase signaling pathway	0.0496215	34	295	1.60166	http://amigo.geneontology.org/amigo/term/GO:0090092	TGFBR3 SDCBP MSTN RNF165 FSTL1 SOSTDC1 VWC2L NOG OGT SNW1 ACVR2B ACVR1 PPARG DAB2 CD109 HSPA5 LRP2 ABL1 GIPC1 KCP NUMA1 SORL1 CTDSPL2 CRB2 NOTCH1 CHST11 CAV3 SULF1 DLX1 SCUBE3 ADAM17 LRP1 RBPMS2 MAGI2		GO:0097327
									GO:0043029
									GO:0016521
									GO:0016559
									GO:0008083
									GO:0033023
									GO:0050431
									GO:0001946
									GO:0001922
									GO:0001895
									GO:0001894
									GO:0001832
									GO:0001782
									GO:0001780
									GO:0001776
									GO:0001550
									GO:0001547
									GO:0001545
									GO:0001544
									GO:0001525
									GO:1990079
									GO:0000266
									GO:1990360
