# Supplementary material for: Light-modulated stem cells in the camera-type eye of an annelid model for adult brain plasticity
Source: Nat Commun. 2025 Dec 1;16:9861. doi: 10.1038/s41467-025-65631-0 (PMC12669781; doi:10.1038/s41467-025-65631-0)
Supplement: Supplementary file 14 — Supplementary Data 11 [file 41467_2025_65631_MOESM14_ESM.xlsx]

## Sheet: Supplementary Data 11
Supplementary Data 11: Sequences of HCR probes used in the study
Target	Sequence source	Amplifier	Probe sequences
prox	GenBank: FN357281.1	B1	AGGGCAGCCCTCTTGAACTTTAGGCACACTAGCTTCGACACAGACCTGGATT
			GAACTCTTAGACACAAATGCTCCCCAAGTGAACGGCACAGATGAAGTGAAGA
			GGATCTTTAGTCCCCGTCACTTTACCTACATCCGTGGCTATCCCTAACCCCA
			GTTATATCCTTTTTCACCTCAACGCTAACCCCAATGCATCTGAGGAAAGCCA
			CGAATGGACGACCAGATCCCCGAATACTTCAAGAGTCCAAACTGGATGGAAA
			CCCCACCATCCCCACCTCGGCTCCTTGGACGATTCTGGCTACGACGGAATGC
			TTGATGTTTTTCTACGTGAGATACCCCAGCTCAGCCATCATCAAGATGTACT
			CCTGATGTGAAATTCAACAAGAACAACACAGCCCAGTTGGTCAAATGGTTCA
			GCCGGTAAAGATACCGAACAGTCGTGGAAGAAGGCCATCTACAAGGTCATTG
			GCTGAGGGCATGAAGAATGCTGAGGACCTTGTTGTCACAACAGAGTCTGAAC
			TCCTTCCTCGGAGTTGTCGAGCAGACGCTCCGCGAATTCTTCAAAGCCATCC
			CCGCCTGCCTACTTCGGCCACTTGCCCCCTTCCATGCCCATCTTCCCCGTCA
			ATGGACTACCCAAGTTCCGATGCCTCAGTCATGAAGGATCGCTACAGCCAGC
			AACATCACCACAGCCACCCACAACCACGTTGAGGCAGTCGGGGTGAAGGAAA
			AGTGGAGCCCCACTGGACCCTGAAGATCAGGAGATGTTCGCTAAAATGCAAG
			CCAATAGCTAGCCTGGCTGAAGTAGCCCACAGCCTGGAGCCAAGCCATTTCT
			CAAGACACCTCCAAATTATTAAGAGGGATTTTGCAGAGCAAAGAAAAGAGGT
			ATGCCTTCAGGCACCCCAGGGGATATCTCAGAGGACTCTGACCAAGAAAACC
			AACTTCAGAGAATTCTACTACATTCAAATGGAGAAATACTCCCGCCAGGCCT
			TACAGAGTGCTTAATCTCCACTACAACAGAAACAACCAGATTGAGGTCCCAG
Target	Sequence source	Amplifier	Probe sequences
foxo	GenBank: PV864760	B2	CCTCGTAAATCCTCATCAaaACTGTCCGAGGCCTGCATGGCTTCG
			TTAGGTTTGTACCGTTTCATACTGCaaATCATCCAGTAAACCGCC
			CCTCGTAAATCCTCATCAaaTCGTAATTGAGCTCTTTTTGGATGA
			TGTTCAAAGTTGAAATCGAGACTACaaATCATCCAGTAAACCGCC
			CCTCGTAAATCCTCATCAaaATAGATTCAGGTCCAGGTCTTGGGG
			CATCAACGTCACAGTCAAAGTTCCCaaATCATCCAGTAAACCGCC
			CCTCGTAAATCCTCATCAaaTTGCTGCTGCTGCTGTTGTTGTTGT
			GGCCTGCTGCTGCGGATTCATTGCCaaATCATCCAGTAAACCGCC
			CCTCGTAAATCCTCATCAaaAACTGTTGTTGCAACTGCTGTTGTT
			AACTGATGCTGCATCTGTTGATGCTaaATCATCCAGTAAACCGCC
			CCTCGTAAATCCTCATCAaaGACTGGAGAGTTGTGCCTGGGAGCC
			GACTGTTGCTGTTCAGCAGTTGTTGaaATCATCCAGTAAACCGCC
			CCTCGTAAATCCTCATCAaaCTGTCGCAACAGGGACCTCTGCATG
			TTGTTGCTCTTGCTTGGCGGTCAACaaATCATCCAGTAAACCGCC
			CCTCGTAAATCCTCATCAaaTGTGGGGACTGCTGCTGAGACTGGG
			CTGATGAGGGCGTTCCTCTGCTGTTaaATCATCCAGTAAACCGCC
			CCTCGTAAATCCTCATCAaaCTTGGCTGTTGGAGGGCTGATCCAA
			AACTACTTTCAAACATACCGGCATTaaATCATCCAGTAAACCGCC
			CCTCGTAAATCCTCATCAaaACTGTATTGGTTGCCGCTGTTGATG
			ACGCATGCCCATCGTGTTCTGGAAGaaATCATCCAGTAAACCGCC
			CCTCGTAAATCCTCATCAaaTGCAGAAGGCCGTTTGAATTCTGGA
			GTCCCAAGCGCCATCAGCGTGTCCTaaATCATCCAGTAAACCGCC
			CCTCGTAAATCCTCATCAaaGATCCACTGTCTGGGGAAGGTAGTT
			CAGTTCCGCCATTGCCGCCTTGGAGaaATCATCCAGTAAACCGCC
			CCTCGTAAATCCTCATCAaaATCCATATTCTGGACGGTACCGTTT
			TTCTGGAGACCTATTCATGGATGACaaATCATCCAGTAAACCGCC
			CCTCGTAAATCCTCATCAaaATTGTGGTGAGGGTGCGACCAAGGG
			GACAAAGAATTTGGTGACACCGTCGaaATCATCCAGTAAACCGCC
			CCTCGTAAATCCTCATCAaaTCATTAAGTTTGGACTTTGAGACTG
			AGTTGTCCAGGGACATAATTCCATTaaATCATCCAGTAAACCGCC
			CCTCGTAAATCCTCATCAaaGGGAGGGGGAGCTCTGAGAGACATG
			ACTTGTTGTCAGGTTATTTTCAGGAaaATCATCCAGTAAACCGCC
			CCTCGTAAATCCTCATCAaaTGCGAGTGCATTGGGCTGGGTGTGG
			GAATTGTATGTGGAACCAGGCGACAaaATCATCCAGTAAACCGCC
			CCTCGTAAATCCTCATCAaaATAAAACGTTTTCAACAGGCGAAAG
			TGGACCGGTTCATAATATTATTGTCaaATCATCCAGTAAACCGCC
			CCTCGTAAATCCTCATCAaaAAACATTTCAGCCAAGCTTTCACTT
			ACCCAGAGTGTTCAAGGAATCATTAaaATCATCCAGTAAACCGCC
			CCTCGTAAATCCTCATCAaaAAGGGTGAATGTGAATCGGTATCAT
			GTTTCATGAAACCCTTCAGCTTTGTaaATCATCCAGTAAACCGCC
			CCTCGTAAATCCTCATCAaaGTCTGTCGTGCATGTCTGGCTCCAG
			AGTGGACTGGGGACATGGGTGGCACaaATCATCCAGTAAACCGCC
			CCTCGTAAATCCTCATCAaaGCTGCTGGCATTGGATGAAGTACGA
			AGAGTGGATTGGGGAAAGGCGTCCAaaATCATCCAGTAAACCGCC
			CCTCGTAAATCCTCATCAaaAGTTCATTTACACTTTCGTTGAGAC
			CGGAAGTCGCTGAAAGTGTCTGGAAaaATCATCCAGTAAACCGCC
			CCTCGTAAATCCTCATCAaaAGTTGGCCCTCATCTGTTCGACCTT
			TTGTGGATGTGGCTGCCGCACTCTCaaATCATCCAGTAAACCGCC
			CCTCGTAAATCCTCATCAaaCGTTTTCGTGTCCATACTGGTCGCC
			CTTGACTCGTCCTCTCTTCTTCTCGaaATCATCCAGTAAACCGCC
			CCTCGTAAATCCTCATCAaaTCGGGGTTGATAACCCACCATGAAC
			CGTCTCGGCGTCTTGCCAGGTTTGGaaATCATCCAGTAAACCGCC
			CCTCGTAAATCCTCATCAaaTGAAACGGTTATGCAGGGAAAGGTT
			TTCCTGTCCCCTCATTCTGGATGCGaaATCATCCAGTAAACCGCC
			CCTCGTAAATCCTCATCAaaTGAATTGCTGTCTCCTTTATCCTTA
			TCGAATGGAATTCTTCCAGCCAGCAaaATCATCCAGTAAACCGCC
			CCTCGTAAATCCTCATCAaaTAGATTTGGGAAAGAGTTAGCCTTT
			TAGGGGACATTCTGTACCATCCAGTaaATCATCCAGTAAACCGCC
			CCTCGTAAATCCTCATCAaaTCAGATCAGCGTAAGAGAAATTGCC
			CTGGTGAGCTTTGAATAGCCTTGGTaaATCATCCAGTAAACCGCC
			CCTCGTAAATCCTCATCAaaGTTGCTGAAACCAAGAGGGTCTTTG
			TGCATTTCTGCGGGAGGATGTTTTCaaATCATCCAGTAAACCGCC
			CCTCGTAAATCCTCATCAaaCTCCCAGGGGTCCTGGCTTCCTCTT
			TGAGGTTCGCAACTCTCCCCTTCCTaaATCATCCAGTAAACCGCC
			CCTCGTAAATCCTCATCAaaAAGTGTTGGACCTGACTCTGGACTG
			TGATTTCTTCCTTGGGGCGACACGGaaATCATCCAGTAAACCGCC
Target	Sequence source	Amplifier	Probe sequences
r-opsin1	GenBank: AJ316544.1	B2	CCTCGTAAATCCTCATCAaaGGCCATTTCAACTTCAGTGACTTGG
			CTACGCACTTGGGTTGGCAGCGGGCaaATCATCCAGTAAACCGCC
			CCTCGTAAATCCTCATCAaaGCGATGCTTCCCTTGGTGGTGGAGG
			ACGCTGGTGTCAGCTTCGGTCTTGCaaATCATCCAGTAAACCGCC
			CCTCGTAAATCCTCATCAaaAGCAGCACAGGAGCCATGGGAAGTG
			GCAGCTGGGCTTTTGGCTTGGGTTTaaATCATCCAGTAAACCGCC
			CCTCGTAAATCCTCATCAaaGGGATCTCGGCGAGCAGAGGGTGGA
			GCGGCGGAGGCCTTGGCCATCATGAaaATCATCCAGTAAACCGCC
			CCTCGTAAATCCTCATCAaaCGAAAACTCCAACGACGGCATAGGG
			ACATCTCGCTGTGGGGCTTGATCATaaATCATCCAGTAAACCGCC
			CCTCGTAAATCCTCATCAaaCATTGCAGCAACCTTGGCGATCTGG
			CCAGGAGAGCATGAAGGTTCCGATGaaATCATCCAGTAAACCGCC
			CCTCGTAAATCCTCATCAaaCCAGTGTTGGCGCCCATGCGCTTGG
			TCGGATTTCTTGTCGGCATCGGCCTaaATCATCCAGTAAACCGCC
			CCTCGTAAATCCTCATCAaaAGATGGCGCGGACGATTCCCAAGTA
			TGGCCATCATCTCGGCGTGGTGAGCaaATCATCCAGTAAACCGCC
			CCTCGTAAATCCTCATCAaaGAAGCCGAACAAGTACATGCCGAGG
			GAAGAAGATGATGGCAACTGGGAAGaaATCATCCAGTAAACCGCC
			CCTCGTAAATCCTCATCAaaCGAAGAAGGGAGCAAGAGCCCAGAG
			ATCCTTCAGGGATGTATGCGCCCCAaaATCATCCAGTAAACCGCC
			CCTCGTAAATCCTCATCAaaGATGAAGGCCCTCTTCTTGGTCATG
			TGCGTTGGCCCAGATGATGGTGAGGaaATCATCCAGTAAACCGCC
			CCTCGTAAATCCTCATCAaaAGATTCCTCCTACGAAAGCATAGAG
			CGAGGGTGTTGATGGACATCAAGCCaaATCATCCAGTAAACCGCC
			CCTCGTAAATCCTCATCAaaATGTCACCAATGGCCAAGTTCACCA
			GGGAATCCGTTGATTGCTGAGAAGGaaATCATCCAGTAAACCGCC
			CCTCGTAAATCCTCATCAaaTAGTTTTGAGAAAGGTCCAGACTAC
			ACATGTTGGGTGCTGTTCTTAGGGAaaATCATCCAGTAAACCGCC
			CCTCGTAAATCCTCATCAaaGAAGAATGTCATCCAGGCAGCCACA
			AAGGTTGCCGGACACTCCCAGGATTaaATCATCCAGTAAACCGCC
			CCTCGTAAATCCTCATCAaaTCAATGTCGAACTGTTGCCAATAGG
			TAGTGCCATGAGTCGGGGATGGTGTaaATCATCCAGTAAACCGCC
			CCTCGTAAATCCTCATCAaaCTATTGGGTGGGCAGTGGTCAGCAG
			GGAGAATGGTCTCAATGGAGTCATTaaATCATCCAGTAAACCGCC
			CCTCGTAAATCCTCATCAaaAACCTCTGACCGAGACATGGTAAGC
			ATCAAGGGACATGCTGCCTGGGACGaaATCATCCAGTAAACCGCC
Target	Sequence source	Amplifier	Probe sequences
fut10/pofut3	GenBank: PV864757	B2	CCTCGTAAATCCTCATCAaaTAAAAGCATCTCTATCCCACATTTA
			AAAAAGTACAAAACGTGTTCCAAAGaaATCATCCAGTAAACCGCC
			CCTCGTAAATCCTCATCAaaTGTGTATGAAACTTGGGCAGTCTCA
			TTATAAATCATCATGGTGATCTGGTaaATCATCCAGTAAACCGCC
			CCTCGTAAATCCTCATCAaaATAAAATCCTCTTCTGTGTAATCTG
			AAATTATGCATTTCTATTGTTCTATaaATCATCCAGTAAACCGCC
			CCTCGTAAATCCTCATCAaaCCATGGCCATGTACTTTCCTGTTGA
			TATTATTGTCTATGTAATATCTCAGaaATCATCCAGTAAACCGCC
			CCTCGTAAATCCTCATCAaaGCGGCTTAGGTTCCCTGGAGGATTG
			TGGTGACGACCAATAGGTGTCACTTaaATCATCCAGTAAACCGCC
			CCTCGTAAATCCTCATCAaaGGAGTTGCTTACATACGAAGCACTG
			TCTTTTCAACAAGTTTTTCTCGTTCaaATCATCCAGTAAACCGCC
			CCTCGTAAATCCTCATCAaaCTCCCAGGCATTAGTGATGTCCCAC
			ACCTTCAATAAAATTGGGTTTTGATaaATCATCCAGTAAACCGCC
			CCTCGTAAATCCTCATCAaaCGTTTTGATCCAAGAATTTGATAAG
			AAGATAAGTATTTCTCGTATTCCGCaaATCATCCAGTAAACCGCC
			CCTCGTAAATCCTCATCAaaCTCCACAAATATAGCTGAATGGTTT
			GACCAATTCTTCAATGCTTTCGAAGaaATCATCCAGTAAACCGCC
			CCTCGTAAATCCTCATCAaaAATATTATAGGCACAGATCCCACAA
			AAAAATTCCTTTGCTTTCGAAGATCaaATCATCCAGTAAACCGCC
			CCTCGTAAATCCTCATCAaaAATCATCACAAACACTGTTTTCAAA
			AAGGTCTCCAAAATTTCTCCGTCATaaATCATCCAGTAAACCGCC
			CCTCGTAAATCCTCATCAaaAAATCCTTGTTATGTTCACAAGCAC
			TGAATTGGGTCCTGTAATCTTTTTGaaATCATCCAGTAAACCGCC
			CCTCGTAAATCCTCATCAaaGCATTTGCACGAAATGGTCTCTGTC
			ACGAATCTACCACTAGATGTCTCTGaaATCATCCAGTAAACCGCC
			CCTCGTAAATCCTCATCAaaACCAGGAAATCTCTGCTTTCCAACT
			ACAAGACGGGACTTCTCAGACGTTGaaATCATCCAGTAAACCGCC
			CCTCGTAAATCCTCATCAaaGGGTAAGTGCGACAACATCCAGACA
			AGAAGTGAAATTGAACAAAGATAGGaaATCATCCAGTAAACCGCC
			CCTCGTAAATCCTCATCAaaCATAAAACATAATAGCCTTTGTGTG
			GAAGGTCAAGGTAGTTGAAGTCTGTaaATCATCCAGTAAACCGCC
			CCTCGTAAATCCTCATCAaaGAAGTAACATTTTTGCTTGCCACAC
			AAAATCTCTGACTTTCCTATTTTCAaaATCATCCAGTAAACCGCC
			CCTCGTAAATCCTCATCAaaGGCGTCCACCAGAGAATGATGGGAA
			TTGAAGGTTCCCTGTTCCTTGGTGAaaATCATCCAGTAAACCGCC
Target	Sequence source	Amplifier	Probe sequences
c-opsin1	GenBank: AY692353.1	B1	GAGGAGGGCAGCAAACGGaaGCCCTGTATGAACTAACCAGTCTCT
			ATTGACTTGTGTATGAAGATACACTtaGAAGAGTCTTCCTTTACG
			GAGGAGGGCAGCAAACGGaaGATATATATGACCATTGTAACAACA
			ATTTAACTAAGTCTTTCAACATATAtaGAAGAGTCTTCCTTTACG
			GAGGAGGGCAGCAAACGGaaGACATCAGCCAATTGATTTTTGGAA
			GCCATTTGTCTCTTTTCAATGAGTTtaGAAGAGTCTTCCTTTACG
			GAGGAGGGCAGCAAACGGaaGAATTTAAATCCTCGACCCCCATTC
			GTGCCCCCTGTGGCTCTTTCCGATTtaGAAGAGTCTTCCTTTACG
			GAGGAGGGCAGCAAACGGaaGCTTATTCATGAAGACGTAAATTAA
			GAAGTACCTTTAATGATCTTCGGAAtaGAAGAGTCTTCCTTTACG
			GAGGAGGGCAGCAAACGGaaCATAGCTGGAATCACCGTTGCAACA
			GTTGTACATCGTTGAGGATTTGGCAtaGAAGAGTCTTCCTTTACG
			GAGGAGGGCAGCAAACGGaaGCAAGCATGCAGATGACAGCATAAG
			TGAAGTAGATCCTTCGGTCCGAAAGtaGAAGAGTCTTCCTTTACG
			GAGGAGGGCAGCAAACGGaaTCAGCAAAGTCATCCTGAGGACTTC
			ACCAGGCAAGCATGAAGAGACTGACtaGAAGAGTCTTCCTTTACG
			GAGGAGGGCAGCAAACGGaaTTTAGCCACCTTTCTGACTTTGTCA
			TTCAGCTTTGGCCACACTTCCACCAtaGAAGAGTCTTCCTTTACG
			GAGGAGGGCAGCAAACGGaaAACACAGGAACAAGAAAGCAAAATA
			ATGAGACCATACGAAACCACAATTAtaGAAGAGTCTTCCTTTACG
			GAGGAGGGCAGCAAACGGaaATGTTTCATCTGATAACCAATCGAT
			AGATGGCAAAGACGTAAGACTTGTCtaGAAGAGTCTTCCTTTACG
			GAGGAGGGCAGCAAACGGaaATGAAGGCCATCGCAGCCACTCCCA
			AAAGTAAAGGCAAGGGAGTATATCCtaGAAGAGTCTTCCTTTACG
			GAGGAGGGCAGCAAACGGaaGCCTCAGGACGGCTAAGCATCGTAC
			TCGTGGTGAGGCCCGTGAAACTTCCtaGAAGAGTCTTCCTTTACG
			GAGGAGGGCAGCAAACGGaaTGCAAGACCTCCCAAGTAGGTGATG
			GGCAATTACAGAAAGAGTCATCAGGtaGAAGAGTCTTCCTTTACG
			GAGGAGGGCAGCAAACGGaaTCTCTGAGTAAAGTTTTCCTGGCTG
			CCATACCACTTGCAGAAGCCATCTTtaGAAGAGTCTTCCTTTACG
			GAGGAGGGCAGCAAACGGaaCGGCCACTAAGAGATCACCAAGGGC
			TGATAAACTTGAAAGCAGTTCCAAAtaGAAGAGTCTTCCTTTACG
			GAGGAGGGCAGCAAACGGaaTCTCAGCTTTCTGTCTTTGATGAAA
			ACTAACATACAGGAAATTATTAGGGtaGAAGAGTCTTCCTTTACG
			GAGGAGGGCAGCAAACGGaaAAAATAAGTGGAATTTATAGGTGTG
			ACCATCAGTTTCTGCATTTAAATTTtaGAAGAGTCTTCCTTTACG
			GAGGAGGGCAGCAAACGGaaGTGAGATTTTCCCCATCCATAGTGA
			ATTAATTCTGTCACTGGATTTGGAAtaGAAGAGTCTTCCTTTACG
			GAGGAGGGCAGCAAACGGaaCACACTGCAAATGCTGAATCCCCGC
			AAAAATTAATCCTCCTCGCTTTGCAtaGAAGAGTCTTCCTTTACG
Target	Sequence source	Amplifier	Probe sequences
pedp / MLDpeptide	GenBank: KF515945.1	B2	CCTCGTAAATCCTCATCAaaCATACATGTATTTCTGAACAACTAT
			AAACAAGGGGGTTATGGCTCACATTaaATCATCCAGTAAACCGCC
			CCTCGTAAATCCTCATCAaaAATAAGACCATGCACCATTGCCTAT
			CAAATTGTAACATACTATTAGTAATaaATCATCCAGTAAACCGCC
			CCTCGTAAATCCTCATCAaaCAAAATAAACTTTATTGACAATTCA
			ATATAATCAGGGTCTTGTTTAAAGTaaATCATCCAGTAAACCGCC
			CCTCGTAAATCCTCATCAaaGTTTTGTTGATGAAATTCTGTTAAC
			TTTTCTGCTTATTAATTAAATCTTTaaATCATCCAGTAAACCGCC
			CCTCGTAAATCCTCATCAaaGTTATTCTGGGAAACTAAAATTTGT
			TGTGGTGAAACATAAGAGAAAACATaaATCATCCAGTAAACCGCC
			CCTCGTAAATCCTCATCAaaACAGCTCAGCCAATGAGGCCTTCGG
			ATACCAATAATAATGGTGATGACTTaaATCATCCAGTAAACCGCC
			CCTCGTAAATCCTCATCAaaCGTTATTTTCGGCATATTCTTTACC
			TTTCGTCCAACTGCCGGGGATAGTGaaATCATCCAGTAAACCGCC
			CCTCGTAAATCCTCATCAaaACTCCTCTTTGGGTTATTGGCAGCA
			AAGTTCTTCTACTTCTTCCCTGGAGaaATCATCCAGTAAACCGCC
			CCTCGTAAATCCTCATCAaaTCCTCTGCGTCTTTCTTGATCAGGC
			GCAACTCTATCTCCTTCCTCCATCAaaATCATCCAGTAAACCGCC
			CCTCGTAAATCCTCATCAaaGTAACAGACTGGATCCGACTTCGTC
			TTCCCAGACGATCGAGGTATCGTTTaaATCATCCAGTAAACCGCC
			CCTCGTAAATCCTCATCAaaGGGATCCACGACCCTCTTTCTCAGC
			CATTCTCTTCTTCAGTGCAGAGCCAaaATCATCCAGTAAACCGCC
			CCTCGTAAATCCTCATCAaaTGCGACTTCATCAGGTAATCTTCTT
			ACTTCATCCAACATACGTTTCTGCCaaATCATCCAGTAAACCGCC
			CCTCGTAAATCCTCATCAaaTTCCCACTTGGTCGAGCATTCGTTT
			GCGACATTCTCTTTTTGAGGAGCGAaaATCATCCAGTAAACCGCC
			CCTCGTAAATCCTCATCAaaCATGAACTGTTGTTCCTCAAGTTTT
			GAGTCCATCTTCTGCTTCTGATCCAaaATCATCCAGTAAACCGCC
			CCTCGTAAATCCTCATCAaaCAGACAAACAGAAAAGCCAATGTCA
			CTGGCAGCAAATGACCTGACTGCCAaaATCATCCAGTAAACCGCC
			CCTCGTAAATCCTCATCAaaCTCGAGTGTTTATTTGATATGAATG
			CGCTTCTGATCATCTTGGGGGCAACaaATCATCCAGTAAACCGCC
			CCTCGTAAATCCTCATCAaaCTACGGATGACGGTTTTCTGTGATC
			AACTCCCTTGATTATACTGGGCTGTaaATCATCCAGTAAACCGCC
			CCTCGTAAATCCTCATCAaaCCCCCTCTAGTATGTTGGACCGTCT
			CTGTGTCCTCTCTTGCAAAGCTGGCaaATCATCCAGTAAACCGCC
			CCTCGTAAATCCTCATCAaaCATACATGTATTTCTGAACAACTAT
			AAACAAGGGGGTTATGGCTCACATTaaATCATCCAGTAAACCGCC
			CCTCGTAAATCCTCATCAaaAATAAGACCATGCACCATTGCCTAT
			CAAATTGTAACATACTATTAGTAATaaATCATCCAGTAAACCGCC
			CCTCGTAAATCCTCATCAaaCAAAATAAACTTTATTGACAATTCA
			ATATAATCAGGGTCTTGTTTAAAGTaaATCATCCAGTAAACCGCC
			CCTCGTAAATCCTCATCAaaGTTTTGTTGATGAAATTCTGTTAAC
			TTTTCTGCTTATTAATTAAATCTTTaaATCATCCAGTAAACCGCC
			CCTCGTAAATCCTCATCAaaGTTATTCTGGGAAACTAAAATTTGT
			TGTGGTGAAACATAAGAGAAAACATaaATCATCCAGTAAACCGCC
			CCTCGTAAATCCTCATCAaaACAGCTCAGCCAATGAGGCCTTCGG
			ATACCAATAATAATGGTGATGACTTaaATCATCCAGTAAACCGCC
			CCTCGTAAATCCTCATCAaaCGTTATTTTCGGCATATTCTTTACC
			TTTCGTCCAACTGCCGGGGATAGTGaaATCATCCAGTAAACCGCC
			CCTCGTAAATCCTCATCAaaACTCCTCTTTGGGTTATTGGCAGCA
			AAGTTCTTCTACTTCTTCCCTGGAGaaATCATCCAGTAAACCGCC
			CCTCGTAAATCCTCATCAaaTCCTCTGCGTCTTTCTTGATCAGGC
			GCAACTCTATCTCCTTCCTCCATCAaaATCATCCAGTAAACCGCC
			CCTCGTAAATCCTCATCAaaGTAACAGACTGGATCCGACTTCGTC
			TTCCCAGACGATCGAGGTATCGTTTaaATCATCCAGTAAACCGCC
			CCTCGTAAATCCTCATCAaaGGGATCCACGACCCTCTTTCTCAGC
			CATTCTCTTCTTCAGTGCAGAGCCAaaATCATCCAGTAAACCGCC
			CCTCGTAAATCCTCATCAaaTGCGACTTCATCAGGTAATCTTCTT
			ACTTCATCCAACATACGTTTCTGCCaaATCATCCAGTAAACCGCC
			CCTCGTAAATCCTCATCAaaTTCCCACTTGGTCGAGCATTCGTTT
			GCGACATTCTCTTTTTGAGGAGCGAaaATCATCCAGTAAACCGCC
			CCTCGTAAATCCTCATCAaaCATGAACTGTTGTTCCTCAAGTTTT
			GAGTCCATCTTCTGCTTCTGATCCAaaATCATCCAGTAAACCGCC
			CCTCGTAAATCCTCATCAaaCAGACAAACAGAAAAGCCAATGTCA
			CTGGCAGCAAATGACCTGACTGCCAaaATCATCCAGTAAACCGCC
			CCTCGTAAATCCTCATCAaaCTCGAGTGTTTATTTGATATGAATG
			CGCTTCTGATCATCTTGGGGGCAACaaATCATCCAGTAAACCGCC
			CCTCGTAAATCCTCATCAaaCTACGGATGACGGTTTTCTGTGATC
			AACTCCCTTGATTATACTGGGCTGTaaATCATCCAGTAAACCGCC
			CCTCGTAAATCCTCATCAaaCCCCCTCTAGTATGTTGGACCGTCT
			CTGTGTCCTCTCTTGCAAAGCTGGCaaATCATCCAGTAAACCGCC
Target	Sequence source	Amplifier	Probe sequences
btg3/4	GenBank: PV864759	B2	CCTCGTAAATCCTCATCAaaAGGAGTCACAAAAACATCGGAGCTT
			GACAACGGGTTCAGGAGTACCCACAaaATCATCCAGTAAACCGCC
			CCTCGTAAATCCTCATCAaaGCATACTCGCAGCACTTTGCATATC
			TGTTATTTCCTGGCATAGCAGCACCaaATCATCCAGTAAACCGCC
			CCTCGTAAATCCTCATCAaaCAACAACATTTTGCTTCAATAGCAT
			ACATCGGATTGATCTGCGTCAACATaaATCATCCAGTAAACCGCC
			CCTCGTAAATCCTCATCAaaCAGGAACACTATTCGGCAAACTATT
			ACTGATCTTCAATGATTTCAGGAGAaaATCATCCAGTAAACCGCC
			CCTCGTAAATCCTCATCAaaCATCTCTTACAGCCGAGACATTGCA
			ATGGCAGTAGATCTGACAGCTTAACaaATCATCCAGTAAACCGCC
			CCTCGTAAATCCTCATCAaaAATTCCTGAATTCTAGATTTAGCCC
			GCCTTTTCAGGTGCCAGGGTAGATTaaATCATCCAGTAAACCGCC
			CCTCGTAAATCCTCATCAaaGAACTCGTTCCTCTGCCATCATAGC
			TCAGGTTCAAGTCTTTTTGCAGATGaaATCATCCAGTAAACCGCC
			CCTCGTAAATCCTCATCAaaGTCAATTCCAGGGCTCGTCGGGCTG
			GTACAAAACCTCTTCGAACATCTCCaaATCATCCAGTAAACCGCC
			CCTCGTAAATCCTCATCAaaTTTGATTCTCTTTGTCATGGTGCTG
			GACAGTACTGGTGGTGACCTCTGTTaaATCATCCAGTAAACCGCC
			CCTCGTAAATCCTCATCAaaAAGCTCACAGTCGGTGATCGAGGCA
			TCTTGTGACGATTCCTTGCTTTCGGaaATCATCCAGTAAACCGCC
			CCTCGTAAATCCTCATCAaaGACGTCAGTTTCTTCTTCGCTGTAT
			ACTATCTTCCTCGAGTTCATCCGATaaATCATCCAGTAAACCGCC
			CCTCGTAAATCCTCATCAaaATTCCATTGACATTGTTGTTGCTGT
			ACCTGCATCTTGGCCATTTTTGCCGaaATCATCCAGTAAACCGCC
			CCTCGTAAATCCTCATCAaaTGGCTTCCTCAATGCGTGATTTGCA
			TTGAACAGAAGTTGTTGATAATGTCaaATCATCCAGTAAACCGCC
			CCTCGTAAATCCTCATCAaaTCGTATTCCGTGCATTTTATGGTCG
			CTCATTCATACTGGCGATGAGATTCaaATCATCCAGTAAACCGCC
			CCTCGTAAATCCTCATCAaaCTCATAATTTTTAAGGATTGAGCAT
			GCTTTCAAGTACTGTATTAAAATCTaaATCATCCAGTAAACCGCC
			CCTCGTAAATCCTCATCAaaCCTCAGATTCATCCTCAGAGTCAGA
			CCGTGCTATCATCAGAATCGCTCTCaaATCATCCAGTAAACCGCC
			CCTCGTAAATCCTCATCAaaATCTCCTGGGATTCTTTGAGTGAGA
			GTTATCGATGGCTGGGTCGGACTGAaaATCATCCAGTAAACCGCC
			CCTCGTAAATCCTCATCAaaACAGTAATTCCAGCCTTGTATGCTT
			GTTATTATCTTCGATTTGGCAGGGCaaATCATCCAGTAAACCGCC
			CCTCGTAAATCCTCATCAaaATTCAGGTCTGGTTTTATTTGATTC
			GTGCAAACAGCTCCTCTGGTTCTGTaaATCATCCAGTAAACCGCC
			CCTCGTAAATCCTCATCAaaATGGATCAGCTTTTCCTCCAGCTCA
			TGACTCAGGTATCAAAGTGTCGTTCaaATCATCCAGTAAACCGCC
			CCTCGTAAATCCTCATCAaaAAGTCAAAACCTTCTGGTCTGTCGG
			TCTCCTCCTTCGACAACTGGATGAAaaATCATCCAGTAAACCGCC
			CCTCGTAAATCCTCATCAaaAAATCCACGTCCAGTATTTCTTTAG
			TTTTTGTAGATATTCTCCTGCAACTaaATCATCCAGTAAACCGCC
			CCTCGTAAATCCTCATCAaaCTGTTTTCAACGGAGAGGCAGTTAA
			TACCTTCAGCAGTAGTCAATAAGGAaaATCATCCAGTAAACCGCC
			CCTCGTAAATCCTCATCAaaTTTTCTGTCTTTGCTTGATATCGCT
			AGACTTGCAATCCGATTCTGATCCGaaATCATCCAGTAAACCGCC
			CCTCGTAAATCCTCATCAaaTGCAAAGTTCTGTCGGACTTGGGGG
			TTTGATTTCAGCTTAGAGGCGATCGaaATCATCCAGTAAACCGCC
			CCTCGTAAATCCTCATCAaaACGAAGGACTCGATTCAACTTCAAC
			GAGATTTTATGGGAGGGGAGTCCACaaATCATCCAGTAAACCGCC
			CCTCGTAAATCCTCATCAaaACGGCTGTGGGATTTGGGGGTGACA
			AGGAGTCAGAGGAACAAGGACAGACaaATCATCCAGTAAACCGCC
			CCTCGTAAATCCTCATCAaaACGGACATCAAAGGGGGTATATTGG
			GGGCTCGGTTCCAACATCGAGGAGGaaATCATCCAGTAAACCGCC
			CCTCGTAAATCCTCATCAaaGAGGTGGGGCGGAAGAGGTTGGGCC
			GGGGGTAACGGGGAGGGGAGGAAAAaaATCATCCAGTAAACCGCC
			CCTCGTAAATCCTCATCAaaAGCACCCTGCATATGGCTAGGATGG
			TGGGGGTATAGGATGAGGAATCAAAaaATCATCCAGTAAACCGCC
			CCTCGTAAATCCTCATCAaaGTATTATGGTGGCCTGTGGAAACCT
			CTAATTTGTTGATTGGGTATGAACAaaATCATCCAGTAAACCGCC
			CCTCGTAAATCCTCATCAaaCAGTGTTAGACACCACATTCTGCCT
			TGTTCATGCTATTCATGGAAGTCATaaATCATCCAGTAAACCGCC
			CCTCGTAAATCCTCATCAaaAACCGGCATCATACCTTGCATCTGA
			CATTTGCTGTACAGTTAATTGAGTAaaATCATCCAGTAAACCGCC
			CCTCGTAAATCCTCATCAaaATTGACATAGGATTAATAGGAGGGT
			GGATGGCCTGGTGGAGGCGGAGGTTaaATCATCCAGTAAACCGCC
			CCTCGTAAATCCTCATCAaaTCATCATATTGGAGTAAGACGAGAC
			CGACACCAGGATGAGGTTGATATGAaaATCATCCAGTAAACCGCC
			CCTCGTAAATCCTCATCAaaTGCAGTCATCTGACATGACACTGCC
			AGGGGTCCATGACGTCACAGGTCGCaaATCATCCAGTAAACCGCC
Target	Sequence source	Amplifier	Probe sequences
neurexin	GenBank: PV864752	B1	GAGGAGGGCAGCAAACGGaaCGTGGTGGTGACCTTATAAGCGGGA
			TTACACAGTGGTAGAAGGGGGTCGCtaGAAGAGTCTTCCTTTACG
			GAGGAGGGCAGCAAACGGaaGGACGCGAACAATCGTCCTCATCAT
			ATTAAAGCATCATTGTCCCCGGATCtaGAAGAGTCTTCCTTTACG
			GAGGAGGGCAGCAAACGGaaATATTATGTCATCTGTCATGCCATC
			TAGAACATCCCGATCCCCCACCGGAtaGAAGAGTCTTCCTTTACG
			GAGGAGGGCAGCAAACGGaaCGTTCCTAAAACTGTGTCATACGGA
			AGGGGTGGTCGTTTCCCCAGTTGATtaGAAGAGTCTTCCTTTACG
			GAGGAGGGCAGCAAACGGaaAGCACAGCCGTCTTCAGCACGATGT
			ATACTCGTCACTCCTGAGTTTGGTCtaGAAGAGTCTTCCTTTACG
			GAGGAGGGCAGCAAACGGaaTGGCCGCCAAGTCCAAGACCTTCAG
			CTTCGATGGTCACGCGGGGGTCACCtaGAAGAGTCTTCCTTTACG
			GAGGAGGGCAGCAAACGGaaTTGGAAAGGACGAGTTAATTTATTT
			ATTGAGCACAAAACCAGCTATCGTTtaGAAGAGTCTTCCTTTACG
			GAGGAGGGCAGCAAACGGaaCTGGCTTGGTCATTGAAGACTATAA
			CCATCCTTCTTCCCTCCTATATGGAtaGAAGAGTCTTCCTTTACG
			GAGGAGGGCAGCAAACGGaaCATCCAAGTTGTCTACCTGAAAAGT
			GTTGCCCTTTTGGGTTCTTTGTTTGtaGAAGAGTCTTCCTTTACG
			GAGGAGGGCAGCAAACGGaaGACGTGATACTTTCCGTCATTGACC
			ATTTGGACCCATCCGCGTAAAACGTtaGAAGAGTCTTCCTTTACG
			GAGGAGGGCAGCAAACGGaaATTGTGCCCATGTTATAAACGACAA
			TCGAAAAATTCTCCCGTCGGGTGATtaGAAGAGTCTTCCTTTACG
			GAGGAGGGCAGCAAACGGaaTGTAATCCGATGATCTTCCGGAATC
			TATGCCCATCGACAATTTCCATCTCtaGAAGAGTCTTCCTTTACG
			GAGGAGGGCAGCAAACGGaaTGTGGAGAATCCGAGGACGAGTTGG
			GCGCGCCAAGATGGCATCCTTGGAAtaGAAGAGTCTTCCTTTACG
			GAGGAGGGCAGCAAACGGaaGGATACTCGAAGGTCACGAGACCCC
			TGTCTCGTATCCGGCCGTTGACTTTtaGAAGAGTCTTCCTTTACG
			GAGGAGGGCAGCAAACGGaaTGTCTGCGCAGCGTGGCCCAGTAAA
			CACTTCCGAAGGTGTAAGAGATGCTtaGAAGAGTCTTCCTTTACG
			GAGGAGGGCAGCAAACGGaaGTTCCACTCCTGGATACAAATGCCG
			GGTCATATCGCAGTCGCATCGGAAGtaGAAGAGTCTTCCTTTACG
			GAGGAGGGCAGCAAACGGaaTTGAGCGAACTTTGAGGATGTTCTG
			CACTGGCGCGGTGCTGGTCCGGAATtaGAAGAGTCTTCCTTTACG
			GAGGAGGGCAGCAAACGGaaGCAACCTTGGAAGCCTTCTCGAGAT
			TTTCCCGTCCAGGTCGATGGAGGCTtaGAAGAGTCTTCCTTTACG
			GAGGAGGGCAGCAAACGGaaACCGCTTGTTCAACGCCTCCGATAT
			ACCTGCTTCGGGAGGCGCTCGTCGAtaGAAGAGTCTTCCTTTACG
			GAGGAGGGCAGCAAACGGaaATCGCCTATCTGGTGCGATGTGCAG
			TGATGTCATTTGTGTCGAAATGCACtaGAAGAGTCTTCCTTTACG
			GAGGAGGGCAGCAAACGGaaGGATCGCTTAATGTGGACTTCAACA
			ATATCGTGCCACTTGTTATCATTTAtaGAAGAGTCTTCCTTTACG
			GAGGAGGGCAGCAAACGGaaTCCGCTGTACATTATCAACCCATCC
			GACAAAGAAGTCCTTGCCACGGCCTtaGAAGAGTCTTCCTTTACG
			GAGGAGGGCAGCAAACGGaaTTGAATATGGAGTATATCTGCAGAC
			TGGGTCGTCTTCACTTGGAAGTTGAtaGAAGAGTCTTCCTTTACG
			GAGGAGGGCAGCAAACGGaaGACATTGCGTAAGGCACCGGTTCGG
			TTTCTTCTCAAACGTTGCTGAGGTGtaGAAGAGTCTTCCTTTACG
			GAGGAGGGCAGCAAACGGaaACAAAATGCTGCATGTTTCCTTTGA
			ATTTCCAGATAGTCCTGCTTATTGAtaGAAGAGTCTTCCTTTACG
			GAGGAGGGCAGCAAACGGaaCTGGACGAGGTCTTCGCATTTGTTG
			CTCCGTCAAGAAGGTAATCGGTTGAtaGAAGAGTCTTCCTTTACG
			GAGGAGGGCAGCAAACGGaaTCATGACTGTTCCTCGCTAAGTCTG
			AAGACATCTCCGTGGACGTCTATTAtaGAAGAGTCTTCCTTTACG
			GAGGAGGGCAGCAAACGGaaGCATCGTGAAGTCTCCAACTATGGT
			CCCCCAGATAGAGTTCATTGCTCGAtaGAAGAGTCTTCCTTTACG
			GAGGAGGGCAGCAAACGGaaCTCTCTTAGAGCGAGATTCATATAA
			GAGATTCATGGTAAGGATAACTCCGtaGAAGAGTCTTCCTTTACG
			GAGGAGGGCAGCAAACGGaaGTAATCCGTGTTAGTACAGTCGCAA
			TTTTTCAGCTTCGCAGTGTTCTCCTtaGAAGAGTCTTCCTTTACG
			GAGGAGGGCAGCAAACGGaaCCTCCGTTAACACAGGGATTATCCA
			GATCCGGTATCCGTGGAGATGCACAtaGAAGAGTCTTCCTTTACG
			GAGGAGGGCAGCAAACGGaaCTCCTTGATAAGCAATCATCTCGAA
			CGCATTCATCCCGGTTGTTGGTACGtaGAAGAGTCTTCCTTTACG
			GAGGAGGGCAGCAAACGGaaGCCAGCAAGCTGAGTTTAGCACTGT
			CGCGGTTCGAACATGACAGACGGGAtaGAAGAGTCTTCCTTTACG
			GAGGAGGGCAGCAAACGGaaGTGCTCAATCTCATCCAATTCCAAG
			GTATTCCGATCCCGGTGAAGCTTTGtaGAAGAGTCTTCCTTTACG
			GAGGAGGGCAGCAAACGGaaGAAATCATATTTACCGCCGTCATCG
			CATACCTTTGACTAGCTTGACTTCTtaGAAGAGTCTTCCTTTACG
			GAGGAGGGCAGCAAACGGaaCAGAGCGAGAAGTGAGAGCAACAGT
			GTCAAAAGCCGCAGAGAGGGTTAGGtaGAAGAGTCTTCCTTTACG
Target	Sequence source	Amplifier	Probe sequences
c1q_TNF	GenBank: PV864751	B1	GAGGAGGGCAGCAAACGGaaGACCTTGAGGCAGATGGCGTTACCC
			CCCCCAGGTGCTGGAAGGTCGTGGGtaGAAGAGTCTTCCTTTACG
			GAGGAGGGCAGCAAACGGaaTCGTCCAGGGCACTTCTCACATTCG
			TGCCCGAGCTGCAAATACGACCAGTtaGAAGAGTCTTCCTTTACG
			GAGGAGGGCAGCAAACGGaaGTAAACCAGGAATGCCTTTCAGGCC
			GTAACCCAGCATCTCCTTTTGGTCCtaGAAGAGTCTTCCTTTACG
			GAGGAGGGCAGCAAACGGaaTGGACCTGGAAGGCCTTGAGTTCCA
			TACACCTGGAAGACCTGGCTCTCCAtaGAAGAGTCTTCCTTTACG
			GAGGAGGGCAGCAAACGGaaTGGAGGACCTTCGGGTCCAGGGCAG
			TGGTCTTCCTCGTTCACCTGCAGGAtaGAAGAGTCTTCCTTTACG
			GAGGAGGGCAGCAAACGGaaAAATCTCCGGTGTTGCACAGACTTC
			CTGTCATCACACTGGTCTCCCTTCAtaGAAGAGTCTTCCTTTACG
			GAGGAGGGCAGCAAACGGaaGTTCACATTTGGGGGTGCCCACGCT
			TGCAGCAGACAGAACAAGTTCCATCtaGAAGAGTCTTCCTTTACG
			GAGGAGGGCAGCAAACGGaaGGTGATGTACTCTCTGCCGTAACTG
			GCAATGCCTTGGGTCGGCACAGCGTtaGAAGAGTCTTCCTTTACG
			GAGGAGGGCAGCAAACGGaaACTGGGGTAGTTAGGACGAGGAGCA
			CCAGTTAGCGGGAGCTGTGTTCGGCtaGAAGAGTCTTCCTTTACG
			GAGGAGGGCAGCAAACGGaaCTGTCCGATTCACTGGAGTCGGAAT
			CGGTAGTACCCTCCATCTTTGTCGTtaGAAGAGTCTTCCTTTACG
			GAGGAGGGCAGCAAACGGaaGACGATGCTTGTGCTTGTGTTTGCT
			ATCCGTGGGAGTGGCTGTGAGAATGtaGAAGAGTCTTCCTTTACG
			GAGGAGGGCAGCAAACGGaaAATGAACGAAGCCAGCACAACAAGA
			GCTCTTGCTGTGGTGTTTGTGGCCTtaGAAGAGTCTTCCTTTACG
			GAGGAGGGCAGCAAACGGaaCCTGTGCCACATCCTTGTTGTCATT
			AGCTGGGAAGGTGTTGTCCTGTATTtaGAAGAGTCTTCCTTTACG
			GAGGAGGGCAGCAAACGGaaTAACTATTCAACAAGTTGCACAACA
			GGCAGAACATGATTTGCAAAAGTTTtaGAAGAGTCTTCCTTTACG
			GAGGAGGGCAGCAAACGGaaTTGAATTTGTGTTGCAAATCATTTA
			TTTTTAATAATCCTCAAATAGGTATtaGAAGAGTCTTCCTTTACG
			GAGGAGGGCAGCAAACGGaaGAAAATGTAGAATTAGCAATAAATG
			TGTGTTGGACATGATTAAGTTGGTGtaGAAGAGTCTTCCTTTACG
			GAGGAGGGCAGCAAACGGaaTTGTCCTGTTAAATTTTGTACGGGG
			GCCGTTCCCATCCGCTTGTTTAGTCtaGAAGAGTCTTCCTTTACG
			GAGGAGGGCAGCAAACGGaaTTTGATGGTGTTGGTTCGCTGGTGT
			TTCACTTGCTGGTGTTGTTGCCCAGtaGAAGAGTCTTCCTTTACG
Target	Sequence source	Amplifier	Probe sequences
globin IIa	GenBank: MT701033.1	B1	GAGGAGGGCAGCAAACGGaaAATTTCTAAAATACTTGTATATATA
			TTCCATATAATATGTCTTATTAGATtaGAAGAGTCTTCCTTTACG
			GAGGAGGGCAGCAAACGGaaTGCATGAGCTGATGCTCTGAGCTCA
			GTTACAGATACTCAGGGCTTGGCTCtaGAAGAGTCTTCCTTTACG
			GAGGAGGGCAGCAAACGGaaCAGTTGCCCGAAGCACTCCTGGTGG
			TCAGTGTTTTGAAACACCATTTTGTtaGAAGAGTCTTCCTTTACG
			GAGGAGGGCAGCAAACGGaaTTGACAGGGACACTGGACAGGCAAA
			AAACAATGGATTCTTCATCAACAAAtaGAAGAGTCTTCCTTTACG
			GAGGAGGGCAGCAAACGGaaTGTAATATGGGAGCGCACAACTTCG
			GTATTAAGTATGTTTTGTAAAAACAtaGAAGAGTCTTCCTTTACG
			GAGGAGGGCAGCAAACGGaaAAGAAACTTAACATTACTATATGAC
			GTCACTATTGCTCGCAACGGGTCCCtaGAAGAGTCTTCCTTTACG
			GAGGAGGGCAGCAAACGGaaTTATACACACAGAAAACACTCTAAT
			TAAATGTATAATTATATAGGTAATAtaGAAGAGTCTTCCTTTACG
			GAGGAGGGCAGCAAACGGaaTATATATTGCCATATATCACACACT
			TAAACCAACACAATTGCAAATATAAtaGAAGAGTCTTCCTTTACG
			GAGGAGGGCAGCAAACGGaaTGCTGTAAGTCTTTGTCTTTTGAAA
			AAGATCCATAAATTAGTGGTCCACTtaGAAGAGTCTTCCTTTACG
			GAGGAGGGCAGCAAACGGaaATTCTGCAGTGTCTATCATGGTCCC
			GGTTTTACAGTGTATTTTCGATGCCtaGAAGAGTCTTCCTTTACG
			GAGGAGGGCAGCAAACGGaaAAAGATTCTCAACAATAAATCGAAT
			ACTAATCCTGCTTCTTGAAGCCTTGtaGAAGAGTCTTCCTTTACG
			GAGGAGGGCAGCAAACGGaaTGTGTATCTGTCTCCCAGGGTTTCC
			TCTCTTGTAAGTGAATTCCATGCTGtaGAAGAGTCTTCCTTTACG
			GAGGAGGGCAGCAAACGGaaTTCCAAAACAGGTCTGCTCTGAACT
			ATGGCCAATAAAAATGGTTCTTCTAtaGAAGAGTCTTCCTTTACG
			GAGGAGGGCAGCAAACGGaaGTTGAAGCATATCGATGACATAATC
			GAAAACGAGTATGTGTCTTCCCAACtaGAAGAGTCTTCCTTTACG
			GAGGAGGGCAGCAAACGGaaTATTGTGCACATCACCATCATCGCG
			ATCATCCAGGTTTGTTATCGTCTCAtaGAAGAGTCTTCCTTTACG
			GAGGAGGGCAGCAAACGGaaTCGCTTACCGTCTCCAAGTCCTTGA
			TTCTCCAGCGACCGGTTTTCCCGAAtaGAAGAGTCTTCCTTTACG
			GAGGAGGGCAGCAAACGGaaCCACCTTTCTAGCAATCAGTGTCAC
			GGTGTAACCAACATCAAAATGTCTCtaGAAGAGTCTTCCTTTACG
			GAGGAGGGCAGCAAACGGaaATGGAATGACCCTAGGTCAAATGCA
			TCCAATATTCAATGATGTGGACAAGtaGAAGAGTCTTCCTTTACG
Target	Sequence source	Amplifier	Probe sequences
notch	GenBank: AM114766.1	B1	GAGGAGGGCAGCAAACGGaaGGGTGCGGCCGAGCCTGGTGCGGGG
			TGATAATGAGTTTGTGGATGAGCTTtaGAAGAGTCTTCCTTTACG
			GAGGAGGGCAGCAAACGGaaGCGCCGAGTGGGGCGAGTTGGAACT
			CCACGGCGTCTGACCAGTCTCCCGAtaGAAGAGTCTTCCTTTACG
			GAGGAGGGCAGCAAACGGaaGCTCTCCGATGTACGTGTGCATCTG
			TGTGCTGGGACGGAGGAGTCGGGAAtaGAAGAGTCTTCCTTTACG
			GAGGAGGGCAGCAAACGGaaATGGGGTTCATAAAGTTCGGTGGGG
			TGCCCCATGTTGTTGTAGTCTTGATtaGAAGAGTCTTCCTTTACG
			GAGGAGGGCAGCAAACGGaaGCTGCTGCAGCGCCTGCAAGTGGGT
			CTTGAGCGCGCTGGGCGATCGCTACtaGAAGAGTCTTCCTTTACG
			GAGGAGGGCAGCAAACGGaaTAAGGCCATTTGATGCTGGTGGGGG
			GGATAACGGGAAGGATTTCTTTGGCtaGAAGAGTCTTCCTTTACG
			GAGGAGGGCAGCAAACGGaaCCCATAGAACTAGCGCTCGCTGATG
			TGCACGGGGTTATTTAAAGGACTGGtaGAAGAGTCTTCCTTTACG
			GAGGAGGGCAGCAAACGGaaCAGGATGGCACAAAGGACTGGACGT
			TGTGTTCGTTTATATGGGGGCTAGTtaGAAGAGTCTTCCTTTACG
			GAGGAGGGCAGCAAACGGaaGCTGCTCGGGCTGCTAACAGGCGGC
			TGACCCAGGGCCCTGCGGACTGCTTtaGAAGAGTCTTCCTTTACG
			GAGGAGGGCAGCAAACGGaaTCCATCCACGTGTTCAGCTCGTCCA
			ATTTGATGCATGTGGCCGTTGATGGtaGAAGAGTCTTCCTTTACG
			GAGGAGGGCAGCAAACGGaaCGCCTCGTTCTCCTTCATAGCGTTC
			CTTGTTCGGCTGGTGGTGCAGCGACtaGAAGAGTCTTCCTTTACG
			GAGGAGGGCAGCAAACGGaaTTCTGGGGCATGAAGTTCGGCATCA
			TTTCTCTGCCGTCCCTTCTTCGTCTtaGAAGAGTCTTCCTTTACG
			GAGGAGGGCAGCAAACGGaaCTTCTCGACCGCCACGTCTCTCGGT
			CAACAACTTAACAATGTCATGATGCtaGAAGAGTCTTCCTTTACG
			GAGGAGGGCAGCAAACGGaaTTTGCGAAATGATCGAGGAGAACTT
			CGGTCCATCTGATCGGTAATGTCTCtaGAAGAGTCTTCCTTTACG
			GAGGAGGGCAGCAAACGGaaCTAAGAACAGTGGAGTCTCGTCCTT
			CCACTTCGTATGATCCCTCCTTCGCtaGAAGAGTCTTCCTTTACG
			GAGGAGGGCAGCAAACGGaaACCCCCTGAGCATCGGCAGCTACGG
			TGTCTGTGTCGTAACAATATCTGGAtaGAAGAGTCTTCCTTTACG
			GAGGAGGGCAGCAAACGGaaCTTGGGCGTTCGGATCGGAGCCGAC
			CATGAAGAGGGGTACGTCCGCTGTAtaGAAGAGTCTTCCTTTACG
			GAGGAGGGCAGCAAACGGaaTGTCATTTTCATCCTCTCCAGAACC
			TCGTAATGAAATCGGCTGAGACATCtaGAAGAGTCTTCCTTTACG
			GAGGAGGGCAGCAAACGGaaGACATTTCTGGTTATCCAGTTGGGT
			TACGAGTATCATCGAAGCACTCCTGtaGAAGAGTCTTCCTTTACG
			GAGGAGGGCAGCAAACGGaaCAATATGAAGACCAACGTGCCCACG
			CTTTGAAAACTCCATGGGATCGATCtaGAAGAGTCTTCCTTTACG
			GAGGAGGGCAGCAAACGGaaCTCGCAATCGAATCCATCGTACAAA
			AATGGGGTTGCACTCCTGGACGGGAtaGAAGAGTCTTCCTTTACG
			GAGGAGGGCAGCAAACGGaaCAGGTTACACTCCTCATCGCATCTG
			TTCGTGGTTGTCAAACTTGCAAGCGtaGAAGAGTCTTCCTTTACG
			GAGGAGGGCAGCAAACGGaaCGCACATTCGTCTATGTCGTATTCA
			GACTCCTCCGTAACCGCAGGGAGACtaGAAGAGTCTTCCTTTACG
			GAGGAGGGCAGCAAACGGaaACATCTACAGAAATGCGAATTCTCC
			GCAATAACTGCCGTCGAACCCTCGTtaGAAGAGTCTTCCTTTACG
			GAGGAGGGCAGCAAACGGaaAGCTCTTGTAACGAGACGCTCTTGG
			TCGTGACATGTCCCTCCGTGCTGGCtaGAAGAGTCTTCCTTTACG
			GAGGAGGGCAGCAAACGGaaGTTGATTCTGTGCTGGCAGTTTGCG
			ATTCAAACATGGCCGACTGTCACACtaGAAGAGTCTTCCTTTACG
			GAGGAGGGCAGCAAACGGaaCACCGACCGCCATGCATACAAGGAG
			CAGTCAAATCGATTAATGCCATCGAtaGAAGAGTCTTCCTTTACG
			GAGGAGGGCAGCAAACGGaaCGCAACGGTAAGATCCAGGGGTGTT
			TCGGTCCGTCAAAGCCGATTGGACAtaGAAGAGTCTTCCTTTACG
			GAGGAGGGCAGCAAACGGaaATTCATCCACGTCTTCATCACAGTA
			TTTTACACGGGTTTACTCCCATGCTtaGAAGAGTCTTCCTTTACG
			GAGGAGGGCAGCAAACGGaaGGAATAGCTTTCAATTCCATCCACA
			TCCTTTAAAAGTAGGCGGACATGAGtaGAAGAGTCTTCCTTTACG
			GAGGAGGGCAGCAAACGGaaTGCACTCGTAACTCAGTGATCCCAT
			TCGTACCATGGAAACCATTAGCACAtaGAAGAGTCTTCCTTTACG
			GAGGAGGGCAGCAAACGGaaGGACGGCGAACACGGCAAATACGTT
			GATGCACGATCCTCCATTTTGACACtaGAAGAGTCTTCCTTTACG
			GAGGAGGGCAGCAAACGGaaGGGCAGGTACATCGATAAGTTCCAA
			TCGCAGTTTTCTCCCGTGTAAGTCAtaGAAGAGTCTTCCTTTACG
			GAGGAGGGCAGCAAACGGaaCAAGGGTTGTCAAACTGGCAATACA
			CCCCCATTCATACATTTGTCGGCTCtaGAAGAGTCTTCCTTTACG
			GAGGAGGGCAGCAAACGGaaATGCCTCATCCCCACCAGGGGGCAT
			CGGCATACAACTCTCCACAATCGCAtaGAAGAGTCTTCCTTTACG
			GAGGAGGGCAGCAAACGGaaACGATTAGTAACTCCAAGTGCCCCA
			TGAGGCCCTAAAATCCATGCCAGGCtaGAAGAGTCTTCCTTTACG
Target	Sequence source	Amplifier	Probe sequences
lophotrochin	GenBank: MT127430.1	B1	GAGGAGGGCAGCAAACGGaaAATTGACATTTATAACACATAGCGA
			TTATATGGCAAAATCAAGCAACACAtaGAAGAGTCTTCCTTTACG
			GAGGAGGGCAGCAAACGGaaTAGGATTTCTCCAAACCCTCCTCGT
			TACGTCTTGCGCCTCTGAAATTTGTtaGAAGAGTCTTCCTTTACG
			GAGGAGGGCAGCAAACGGaaATATTGGCGCAACCATTCGGGCAAT
			TGACACTCAGATGTGAAATAACAAGtaGAAGAGTCTTCCTTTACG
			GAGGAGGGCAGCAAACGGaaAATGAGGAAAATGGCAATCTCAGTG
			AACGGTACTCAATAACCCTCCACATtaGAAGAGTCTTCCTTTACG
			GAGGAGGGCAGCAAACGGaaCTGTCACGATCGTAGTTCACAATAG
			TTGATAGAGAGGGCTAGTAACACAAtaGAAGAGTCTTCCTTTACG
			GAGGAGGGCAGCAAACGGaaGCCGAACAAGCCCAAAGTTTTTATG
			CCAATCTCGCTCTGTGGTTTAACAGtaGAAGAGTCTTCCTTTACG
			GAGGAGGGCAGCAAACGGaaATAATAGTCAGTTTTATCTACATCA
			CACAGCTTCAACCAGCGGAGGCTCCtaGAAGAGTCTTCCTTTACG
			GAGGAGGGCAGCAAACGGaaCAGTCATATCAACAAGTGCTCCAGC
			GCAGAGGAGACTTGCCGATTATCTGtaGAAGAGTCTTCCTTTACG
			GAGGAGGGCAGCAAACGGaaTCCCAAACGTGAAGCAGTGACCAGA
			AACGAGAACTTTGACTGCTTCAAGAtaGAAGAGTCTTCCTTTACG
			GAGGAGGGCAGCAAACGGaaTTATCGTAGACCCTGCTTGCAGTGT
			CACTCCATTCGCCAAACTCGTTTCTtaGAAGAGTCTTCCTTTACG
			GAGGAGGGCAGCAAACGGaaTTAACGTGGTTAAATCTCTCTGGAA
			AAATGCCTTTTTCTACAGCCAGGGCtaGAAGAGTCTTCCTTTACG
			GAGGAGGGCAGCAAACGGaaAGATCCAGTGAACTGAGGCAAGTCC
			CGCTTGAGTCAAGTCGCAGACAACTtaGAAGAGTCTTCCTTTACG
			GAGGAGGGCAGCAAACGGaaGTAGGGCACACGGATGCAGTAGCCA
			TCATTCATTAGCATCTCGCTGCTAGtaGAAGAGTCTTCCTTTACG
			GAGGAGGGCAGCAAACGGaaTCAAGCACAACTAAACCCCACACCC
			TTTGTGTTGTCCAGTGTCAACTAGCtaGAAGAGTCTTCCTTTACG
			GAGGAGGGCAGCAAACGGaaAAATCAGGGTTAATTGGCTGGAAAA
			TTAGCATTGGGCACATGTCAGTGCAtaGAAGAGTCTTCCTTTACG
			GAGGAGGGCAGCAAACGGaaTGCAATTACCAGTCCAATGTCACTG
			TTCCAAAACAATGGCCTGTTATAATtaGAAGAGTCTTCCTTTACG
			GAGGAGGGCAGCAAACGGaaTTTTTGAGACCATAACTCCCAAGTT
			CAGTGCACTACTGCCACCAGATTTAtaGAAGAGTCTTCCTTTACG
			GAGGAGGGCAGCAAACGGaaAATATTGTCAGTTCAGTCACAAATA
			TCAATTCAAGTTGCACAAAAGTGATtaGAAGAGTCTTCCTTTACG
